# Supplementary material for: Neuronal types in the mouse amygdala and their transcriptional response to fear conditioning
Source: Nat Neurosci. 2023 Oct 26;26(12):2237–49. doi: 10.1038/s41593-023-01469-3 (PMC10689239; doi:10.1038/s41593-023-01469-3)
Supplement: Supplementary file 2 — Supplementary Table 1: scRNA-seq samples and experimental metadata. Supplementary Table 2: Cluster-wise gene expression enrichment for neuronal types. Supplementary Table 3: Region-wise correlation of neuronal types to AMBA volumetric gene expression (http://help.brain-map.org/display/mousebrain/API). Supplementary Table 4: List of genes used for analysis of learning-related gene modules. Supplementary Table 5: Differentially expressed genes between 2 h and recall timepoints, per neuron class (GABA and GLUT), and associated GO terms using DAVID biological processes 5. [file 41593_2023_1469_MOESM2_ESM.xlsx]

## Sheet: SupplTable1_scRNA-seq-samples
DonorID:string	Date_Captured:string	FC-Batch	Species:string	Transcriptome:string	Strain:string	Group	SampleID:string	Age:string	Sex:string	PCR_Cycles:int	Comments:string	ngperul_cDNA:float64
Ctr05	2019-01-16	n/a	Mm	Mm10	C57BL/6	naïve	10X08_1	8.5w	M	13	8.5wo M, good suspension	21.7
FC03	2019-01-29	n/a	Mm	Mm10	C57BL/6	2h	10X10_1	10w	F	13	10wo F, auditory fear conditioning pilot, good suspension	18.1
FC05	2019-04-07	n/a	Mm	Mm10	C57BL/6OlaHsd	2h	10X18_1	~8w	M	13	~8wo M, auditory fear conditioning pilot, right CTX damaged during perfusion, good suspension	28.2
FC06	2019-06-03	n/a	Mm	Mm10	C57BL/6OlaHsd	2h	10X19_1	~7w	M	13	~7wo M, auditory fear conditioning pilot, suspension was OK	41.8
Ctr07	2019-06-17	n/a	Mm	Mm10	C57BL/6OlaHsd	naïve	10X23_1	~7.5w	M	13	Naïve mouse(control), 7.5wo M, suspension OK , viability OK	33.4
Ctr08	2019-06-17	n/a	Mm	Mm10	C57BL/6OlaHsd	naïve	10X23_3	~7.5w	M	13	Naïve mouse(control), 7.5wo M, suspension OK , viability OK	44.2
FC07	2020-01-23	A	Mm	Mm10	C57BL/6OlaHsd	24h	10X41_1	9.5w	M	13	9.5wo M, auditory fear conditioning, perfusion 24h after FC, good suspension	23.6
FC08	2020-01-23	A	Mm	Mm10	C57BL/6OlaHsd	24h	10X41_2	9.5w	M	13	9.5wo M, auditory fear conditioning, perfusion 24h after FC, good suspension	27.2
FC09	2020-02-05	A	Mm	Mm10	C57BL/6OlaHsd	8h	10X42_1	11.5w	M	13	11.5wo M, auditory fear conditioning, perfusion 8h after FC, good suspension	18.8
FC10	2020-02-05	A	Mm	Mm10	C57BL/6OlaHsd	8h	10X42_2	11.5w	M	13	11.5wo M, auditory fear conditioning, perfusion 8h after FC. Brain slightly pink, good suspension	23.7
FC11	2020-02-20	A	Mm	Mm10	C57BL/6OlaHsd	24h	10X45_1	9w	M	13	9wo M, auditory fear conditioning, perfusion 25h after FC. Good suspension, good emulsion	21.8
FC12	2020-02-20	A	Mm	Mm10	C57BL/6OlaHsd	24h	10X45_2	9w	M	13	9wo M, auditory fear conditioning, perfusion 25h after FC. Good suspension, good emulsion	38.5
Ctr09	2020-02-20	A	Mm	Mm10	C57BL/6OlaHsd	naïve	10X45_3	9.5w	M	13	Naive 9.5wo M, good suspension, good emulsion	27.9
FC13	2020-02-23	A	Mm	Mm10	C57BL/6OlaHsd	8h	10X46_1	10w	M	13	10wo M, auditory fear conditioning, perfusion 8h after FC, suspension OK, more astrocytes? Good emulsion	26.5
FC14	2020-02-23	A	Mm	Mm10	C57BL/6OlaHsd	8h	10X46_2	10w	M	13	10wo M, auditory fear conditioning, perfusion 8h after FC, suspension lower viability, good emulsion	29.4
Ctr10	2020-02-23	A	Mm	Mm10	C57BL/6OlaHsd	naïve	10X46_3	10w	M	13	Naive 10wo M, good suspension, good emulsion	27.9
Ctr11	2020-12-01	B	Mm	Mm10	C57BL/6OlaHsd	naïve	10X74_1	8w	M	13	V3! Ctr, naïve, suspension good, emulsion good.	52
Ctr12	2020-12-01	B	Mm	Mm10	C57BL/6OlaHsd	naïve	10X74_2	8w	M	13	V3! Ctr, naïve, slower digest than usual, suspension good, emulsion not 100%	42.6
FC15	2020-12-02	B	Mm	Mm10	C57BL/6OlaHsd	recall	10X75_1	8w	M	13	V3! Mouse ID: #2. FC 1.12., 24h+recall, sac 2h15min after end recall. Susp good, emulsion good	42.8
FC16	2020-12-02	B	Mm	Mm10	C57BL/6OlaHsd	recall	10X75_2	8w	M	13	V3! Mouse ID: #3. FC 1.12., 24h+recall, sac ~2h10min after end recall. Susp good, emulsion good	38.4
FC17	2020-12-02	B	Mm	Mm10	C57BL/6OlaHsd	recall	10X75_3	8w	M	13	V3! Mouse ID: #4. FC 1.12., 24h+recall, sac ~1h50min after end recall. Susp good, emulsion good	39.3
FC18	2020-12-03	B	Mm	Mm10	C57BL/6OlaHsd	2h	10X76_1	8w	M	13	V3! Mouse #1. FC, 2h. Sac ~2h5min after end. Susp good, emulsion fine.	31.2
FC19	2020-12-03	B	Mm	Mm10	C57BL/6OlaHsd	2h	10X76_2	8w	M	13	V3! Mouse #2. FC, 2h. Sac ~1h50min after end, Susp good, emulsion volume bit lower	39.9
Ctr:7
2h:5
8h:4
24h:4
recall:3

## Sheet: SupplTable2_neuron-top-genes
Clustercount	1	2	3	4	5	6	7	8	9	10	11	12	13	14	15	16	17	18	19	20	21	22	23	24	25	26	27	28	29	30	31	32	33	34	35	36	37	38	39	40	41	42	43	44	45	46	47	48	49
Class	GABA	GABA	GABA	GABA	GABA	GABA	GABA	GABA	GABA	GABA	GABA	GABA	GABA	GABA	GABA	GABA	GABA	GABA	GABA	GABA	GABA	GABA	GABA	GABA	GABA	GABA	GABA	GABA	GABA	GABA	GABA	GABA	GABA	GABA	GABA	GABA	GABA	GABA	GABA	GABA	GABA	GABA	GABA	GABA	GABA	GABA	GABA	GABA	GABA
Classcount	1	2	3	4	5	6	7	8	9	10	11	12	13	14	15	16	17	18	19	20	21	22	23	24	25	26	27	28	29	30	31	32	33	34	35	36	37	38	39	40	41	42	43	44	45	46	47	48	49
ClusterID	GABA-1	GABA-2	GABA-3	GABA-4	GABA-5	GABA-6	GABA-7	GABA-8	GABA-9	GABA-10	GABA-11	GABA-12	GABA-13	GABA-14	GABA-15	GABA-16	GABA-17	GABA-18	GABA-19	GABA-20	GABA-21	GABA-22	GABA-23	GABA-24	GABA-25	GABA-26	GABA-27	GABA-28	GABA-29	GABA-30	GABA-31	GABA-32	GABA-33	GABA-34	GABA-35	GABA-36	GABA-37	GABA-38	GABA-39	GABA-40	GABA-41	GABA-42	GABA-43	GABA-44	GABA-45	GABA-46	GABA-47	GABA-48	GABA-49
2-gene-identifier	Foxp2_Fmod	Foxp2_Adra2a	Foxp2_Col6a1	Foxp2_Htr1f	Pax6-Enpp2	Pax6-Th	Pax6-Cyp26a1	Prkcd-Oprk1	Prkcd-Ezr	Prkcd-Adora2a	Adora2a-Id4	Adora2a-Scn4b	Adora2a-Crh	Drd1-Scn4b	Drd1-Ebf1	Prkcd-Nts	Pdyn-Ebf1	Isl1-Tac1	Isl1-Aldoc	Gpr101-Gabre	Vdr-Nts	Gal-Avp	Fign-Lrpprc	Fign-Ucn3	Lhx8-Th	Cbln4-Sst	Lhx6-Nxph2	Cbln4-Luzp2	Prlr-Greb1	Prlr-Calcr	Prlr-Cbln1	Prlr-Tac1	Prlr-St18	Prlr-Satb1	Chodl-Moxd1	Sst-Fign	Sst-Npy	Sst-Tmtc4	Sst-Nek7	Rpb4-Sst	Moxd1-Pvalb	Moxd1-Vwc2	Crabp1-Etv1	Pthlh-Pvalb	Lamp5-Hctr2	Lamp5-Kit	Reln-Ndnf	Reln-Crim1	Npnt-Calca
Gene
Foxp2	3.17945	3.09998	3.11763	3.0042	2.06724	1.05498	-0.154264	-0.431825	-0.528467	-0.596443	-0.14905	0.249958	-0.618301	1.53481	2.12998	-0.475257	-0.432425	-0.104716	-0.267203	-0.389629	-0.516833	-0.432445	0.886643	2.84088	-0.130604	-0.556511	0.615464	-0.597385	2.09066	-0.406931	-0.642663	-0.472594	-0.496547	-0.681719	-0.477181	-0.543847	-0.544091	-0.555786	-0.527963	-0.517992	-0.472613	-0.536464	-0.410253	-0.581589	-0.431205	-0.486024	-0.549195	-0.55184	-0.579879
Fmod	9.9752	0.131325	-0.15	-0.15	-0.15	-0.12461	-0.15	-0.0840623	-0.125581	-0.15	-0.0634302	-0.0620301	-0.15	-0.15	-0.15	-0.15	-0.15	-0.15	-0.0533649	-0.15	-0.15	0.0177363	-0.15	-0.15	-0.15	-0.15	-0.15	-0.15	-0.15	-0.15	-0.15	-0.15	-0.15	-0.15	-0.15	-0.15	-0.15	-0.15	-0.15	-0.15	-0.15	-0.15	-0.15	-0.15	-0.15	-0.15	-0.15	-0.0663967	-0.15
Mgp	6.2348	4.73696	0.000477961	-0.215513	-0.289916	-0.34142	-0.286704	-0.333404	-0.278912	-0.409618	-0.365264	-0.209658	-0.409618	-0.409618	0.168114	-0.409618	-0.237668	-0.409618	-0.302442	-0.409618	-0.223405	0.901293	-0.324624	-0.355264	-0.140687	-0.409618	-0.386592	-0.409618	-0.409618	-0.299715	-0.409618	-0.0955606	0.101673	-0.409618	-0.409618	-0.319311	-0.311324	-0.327228	-0.134377	-0.409618	-0.363748	-0.286152	-0.326657	-0.276035	-0.351238	-0.388792	-0.379038	-0.0928962	-0.409618
Ptchd1	4.1375	1.26635	0.0330166	1.72262	0.31484	-0.183403	-0.113538	0.386774	0.197618	0.791348	0.0548372	0.499214	0.239418	0.608563	1.1742	-0.091296	-0.400361	2.00865	1.69751	1.75566	1.71217	1.6732	0.553006	1.2415	0.812888	-1.19491	-0.415955	0.863885	2.18052	0.220356	1.79232	-0.596076	0.494128	1.95224	-0.548239	-0.73876	-0.70642	-0.89354	-1.14839	-0.605936	-1.16872	-0.886488	-1.16122	-1.19414	-1.31103	0.10544	-0.909995	-0.673111	-0.2307
Sostdc1	4.56129	1.31254	-0.633863	-0.250554	-0.431868	-0.0231395	0.543307	-0.569936	2.85498	-0.790578	-0.482235	-0.691848	-0.790578	-0.639922	-0.60752	-0.167128	-0.640143	-0.790578	-0.300529	-0.790578	-0.336504	-0.790578	-0.658689	-0.334344	1.64929	0.223756	0.477406	-0.454441	-0.790578	0.383122	-0.239163	-0.493625	0.0566959	-0.790578	1.29183	-0.519965	-0.790578	-0.325527	1.18437	-0.481857	-0.571838	0.597257	0.107803	-0.790578	-0.790578	-0.734937	-0.760554	0.867823	-0.121871
Six3	0.428324	3.28959	2.91426	3.37125	2.26869	2.80013	2.51322	2.8479	2.242	2.07449	2.642	2.64719	2.69128	2.80608	2.19578	-0.300288	-0.29911	0.196511	0.990791	-0.219379	-0.407706	1.78143	2.21287	-0.253193	-0.434638	-0.443794	-0.330588	-0.423735	-0.357383	-0.268198	-0.195137	-0.320633	-0.390738	-0.379988	-0.368436	-0.396931	-0.29887	-0.393519	-0.40378	-0.296619	-0.353815	-0.433282	-0.367602	-0.291799	-0.329746	-0.243899	-0.428878	-0.403195	-0.328169
Meis2	1.52472	1.63812	1.63213	1.60372	1.39312	1.41166	1.25839	1.215	1.16972	1.23233	1.41375	1.48995	1.43107	1.41764	1.43091	1.39739	1.48812	1.36995	0.61772	0.856714	0.646066	0.755921	0.94328	-0.679785	-0.898083	-1.02204	-0.963615	-0.661734	-0.952721	-0.856808	-1.002	-0.94573	-0.994224	-1.09863	-0.888994	-0.877656	-0.764885	-1.02236	-1.02674	-0.962635	-0.91132	-0.927632	-0.883044	-0.879947	-0.821218	-0.803073	-0.949484	-0.850995	-0.847443
Tshz1	2.4695	2.81185	2.55283	2.49333	2.08965	0.95411	-0.892591	-1.08257	-0.958852	-0.967627	-1.12824	-0.125289	-0.879673	-0.193812	-1.167	-1.13774	-0.342987	-1.29069	-1.12244	-1.15083	-1.37079	-0.989948	-0.0255608	-0.204802	0.646749	-1.03059	-0.806543	0.101779	-0.890204	-0.844967	-0.0207766	-0.807601	-0.387137	-0.891472	-0.960584	-0.576598	-1.02351	-0.962074	-1.2208	-1.05681	-0.965042	-1.0882	-1.07417	-0.957663	-1.25715	0.0970702	0.909848	-0.138247	0.230691
Cpne5	1.10643	2.22506	1.64287	1.77419	0.838847	0.775045	0.795503	0.271336	-1.90337	-0.0824179	1.05468	1.35393	0.406915	1.58213	0.552671	0.00755155	1.2212	1.32984	0.607845	1.03142	0.718604	-0.617809	-0.130859	-0.39737	-0.432141	-1.98606	-1.00135	0.167791	-0.547018	-0.532362	-1.30205	-1.12953	-1.3044	-1.1506	-0.713728	-0.668269	0.683623	0.797493	-0.215685	-0.826907	-1.42648	-1.14558	-1.09286	1.13793	-0.191377	-1.49797	-1.73894	-0.341162	0.097561
Cpne4	1.58624	2.61703	1.26648	2.07539	0.203848	-0.670611	0.730286	-0.558014	-1.36076	-0.919455	1.09047	-1.19097	-1.54913	-1.38745	-0.981667	-1.14721	-0.11296	-1.23352	-0.944233	0.0348801	0.971219	-0.76448	-0.397493	0.280286	0.349167	-0.688419	0.0358608	0.659571	-0.526917	-1.43329	-1.24561	1.22823	-1.34551	-1.43459	-1.15867	-1.07187	0.317498	-1.37278	-0.826918	-1.47597	-1.46427	-1.52588	-0.920572	-1.28495	-1.41866	-0.542498	1.16253	-0.0106799	0.849365
Scn10a	0.614728	9.36035	-0.203338	-0.238699	-0.238699	-0.206383	0.00344964	-0.238699	-0.238699	-0.238699	-0.238699	-0.238699	-0.238699	-0.238699	-0.238699	-0.144598	-0.151035	-0.238699	-0.0474614	-0.238699	-0.238699	-0.0251982	-0.238699	-0.0692908	0.00471462	-0.238699	-0.238699	-0.238699	-0.114406	-0.145114	-0.238699	-0.152156	-0.238699	-0.238699	0.0181364	-0.238699	-0.238699	-0.238699	-0.238699	-0.238699	-0.238699	-0.238699	-0.238699	-0.238699	0.123249	-0.178628	-0.238699	-0.238699	-0.238699
Kcnh5	1.29342	5.5668	2.29151	2.71071	3.00948	0.700264	-0.00272899	-0.462173	-0.734013	-0.904098	-0.326204	-0.260924	-0.354256	0.24268	0.140989	0.0671708	0.348732	-0.245471	0.0758155	0.505658	-0.530903	0.538438	-0.619127	0.155657	-0.83409	0.218771	-0.124883	-0.438615	0.302254	1.01619	-0.332671	-0.171174	-0.600045	-0.904098	-0.102654	-0.420676	-0.438035	-0.478628	-0.56765	-0.805518	-0.766404	-0.904098	-0.576205	-0.789696	-0.904098	-0.835356	-0.723008	-0.791649	-0.0137715
Rai14	0.438617	7.92172	2.42388	3.97726	0.241066	-0.164172	-0.248207	-0.272927	-0.419139	-0.478103	-0.291062	-0.168132	-0.478103	-0.478103	0.212003	-0.478103	-0.342582	0.466195	-0.207727	-0.230486	-0.478103	0.34792	-0.161702	-0.478103	0.272852	-0.478103	-0.478103	-0.478103	-0.478103	-0.389253	-0.478103	-0.478103	-0.362693	-0.478103	-0.195354	-0.344102	-0.0652011	-0.390922	-0.478103	-0.192582	-0.159033	-0.362227	-0.478103	-0.298572	-0.305376	-0.400292	-0.478103	-0.478103	-0.478103
Chst9	-0.25216	5.0528	2.97158	4.36853	0.881207	-0.415491	-0.512309	-0.401032	-0.512309	-0.512309	-0.512309	-0.512309	-0.512309	-0.512309	-0.512309	-0.387565	-0.512309	0.055155	-0.512309	-0.512309	-0.512309	-0.512309	-0.401032	-0.512309	-0.0859364	-0.512309	-0.424225	-0.512309	-0.512309	-0.208422	-0.365561	-0.0533727	-0.512309	-0.512309	0.28709	-0.512309	-0.512309	-0.512309	-0.512309	-0.260372	-0.512309	-0.512309	-0.512309	-0.512309	0.557637	-0.468952	-0.395397	-0.512309	-0.512309
Pbx3	0.681918	1.89369	1.94407	1.55265	1.25136	0.850627	-0.580299	-0.272101	-0.180258	-0.494054	-0.779834	0.0301985	0.0987705	0.631468	-0.453407	-0.255673	0.791234	1.32532	0.457194	0.493605	0.255188	1.44157	-0.223083	1.4899	0.0642931	-0.894662	-0.308251	-0.825615	0.356394	-0.421743	-0.975006	-0.626924	-0.906058	-0.962642	-0.859197	-0.853338	-0.895436	-1.01087	-1.00826	-0.919691	-0.861854	-0.73463	-0.908384	-0.808429	-0.232442	-0.406346	-0.845936	-0.726923	-0.540328
Plekha2	-0.361269	1.31932	5.52509	-0.577209	-0.577209	-0.21546	-0.577209	-0.424361	0.0100835	2.85276	-0.000981113	1.54952	0.712749	2.61695	0.240596	-0.446795	-0.500432	2.71971	-0.107747	-0.577209	-0.577209	-0.577209	-0.460873	-0.33598	-0.434749	-0.577209	-0.333746	-0.577209	-0.33211	-0.577209	-0.577209	-0.577209	-0.492776	-0.577209	-0.577209	-0.330993	-0.363517	-0.577209	-0.577209	-0.577209	-0.289482	-0.336511	-0.0991561	-0.577209	-0.376425	-0.372586	-0.410591	-0.530537	-0.577209
Mt1	1.98058	2.79594	3.11443	2.78037	1.8321	0.784646	-0.534733	-0.357189	1.59015	1.5695	0.513223	0.979898	-0.124224	0.988395	1.31126	2.36019	1.39614	-1.23046	0.308318	-0.142788	0.150254	0.58184	0.994254	1.05376	-0.0379458	-0.719529	-0.0384448	-0.391213	1.51332	1.61154	1.69719	1.18887	0.984208	0.113797	-0.959654	-0.80507	-1.17169	-1.39866	-0.159956	0.327911	0.346726	-0.624382	0.0585162	-0.656468	0.369929	-0.534495	-0.807028	-0.654652	0.108797
Col6a1	0.467885	-0.308378	2.99372	0.96283	-0.586575	-0.281492	0.594304	-0.26385	-0.405667	1.05549	1.93972	2.03981	2.22623	1.96114	2.92223	2.87093	2.35268	-0.478004	-0.194578	-0.311074	-0.0496633	-0.666855	-0.607801	-0.220606	-0.716404	-0.711549	-0.699015	-0.730137	-0.595843	1.61182	-0.602255	-0.773281	0.533483	-0.516771	-0.583449	-0.689697	-0.692065	-0.720996	-0.803003	-0.592312	-0.777826	-0.663326	-0.64429	-0.730462	-0.656734	-0.712782	-0.777802	-0.66399	-0.726696
6530403H02Rik	-0.546474	-0.0800139	4.25359	0.0910213	-0.460167	-0.438806	-0.716227	-0.526392	-0.716227	-0.385838	-0.586549	-0.56109	-0.716227	0.377837	1.93048	-0.482676	0.450136	-0.223829	-0.441145	-0.173083	-0.197602	-0.716227	-0.716227	-0.716227	-0.569002	-0.716227	-0.598903	-0.716227	-0.648284	-0.716227	-0.716227	-0.609564	-0.611125	-0.716227	-0.716227	-0.639073	-0.716227	-0.652931	-0.716227	-0.666434	-0.716227	-0.716227	-0.716227	-0.716227	-0.616776	-0.669283	-0.716227	-0.716227	-0.716227
Htr1f	2.75725	3.83364	3.24015	4.47551	1.13741	0.973855	1.3663	-0.60116	-0.718563	-0.560876	3.5166	1.97781	1.11835	0.45766	0.352137	-0.377335	-0.277759	-0.549823	0.273186	0.0744018	-0.672793	-0.381756	1.01081	0.239932	-0.508319	-0.742698	-0.676081	-0.742698	-0.419766	-0.532914	-0.742698	-0.742698	-0.616236	-0.742698	-0.60502	-0.658127	-0.434783	-0.647608	0.436886	-0.289431	-0.0344332	0.000240067	0.34655	2.13925	-0.331238	0.919265	-0.742698	-0.411007	-0.742698
A730046J19Rik	0.598085	3.77213	4.41314	6.74652	3.34975	0.0857028	-0.369706	-0.342969	-0.296269	-0.369706	-0.369706	-0.329283	-0.137182	-0.169137	-0.369706	-0.309879	-0.0401359	-0.295614	-0.089649	0.0295038	-0.184234	0.0912548	-0.0555484	-0.301642	-0.304353	-0.226203	-0.29128	-0.248578	-0.369706	-0.310206	-0.299325	-0.265917	-0.268266	-0.369706	-0.266515	-0.100439	0.265973	0.161466	0.00224868	-0.152992	-0.340917	-0.297986	-0.317615	-0.281412	-0.369706	-0.332477	-0.307312	-0.265282	-0.235084
2700033N17Rik	2.7072	3.18992	3.05553	4.67311	0.88973	0.745613	0.970362	1.26549	1.59262	2.45693	1.70853	1.50352	1.59526	1.67237	2.12791	2.65129	1.02886	0.624363	-0.185459	0.522104	-0.666116	-0.459319	0.469658	-0.535867	-0.603437	-0.666116	-0.666116	-0.666116	-0.570554	-0.666116	-0.355489	-0.582209	-0.591995	-0.666116	-0.666116	-0.666116	-0.571984	-0.666116	-0.666116	-0.52642	-0.596638	-0.666116	-0.566434	-0.625399	-0.526238	-0.503162	-0.666116	-0.666116	-0.190067
4932443I19Rik	0.162634	0.0731608	2.8609	5.68434	2.80908	2.10183	1.26579	0.182024	-0.278641	-0.733004	0.404563	-0.345676	-0.261293	-0.481132	0.029834	0.262748	1.18438	2.12773	0.206086	1.65515	1.38794	0.680639	0.543441	0.0739525	-0.46319	-0.733004	-0.394431	-0.733004	0.517472	1.29757	0.914733	-0.396833	-0.0469588	0.0818631	-0.733004	-0.546294	-0.436066	-0.733004	-0.733004	-0.733004	-0.657807	-0.733004	-0.733004	-0.733004	-0.733004	-0.613935	-0.733004	-0.677079	-0.733004
Ret	-0.716543	-0.490106	1.85633	4.8197	1.8438	0.666592	0.194266	-0.521731	-0.527363	-0.716543	-0.48623	-0.540275	-0.43449	-0.439792	-0.716543	-0.294394	-0.647316	-0.195128	0.485776	0.2625	-0.716543	2.83579	0.167693	-0.582764	-0.0200319	-0.716543	-0.68072	-0.716543	0.0328645	-0.225034	-0.227068	0.012939	-0.395032	-0.406479	-0.513724	-0.414758	-0.185237	-0.553078	0.96429	0.173375	0.771232	-0.20801	-0.512548	-0.324717	-0.716543	-0.431478	1.8873	0.667669	0.728499
Pax6	1.67896	3.28953	2.65521	4.01397	4.00305	3.59039	3.80096	2.17032	0.768193	0.418507	2.95949	2.14061	-0.244568	-0.370804	-0.443756	-0.332477	-0.328261	0.858073	-0.145995	-0.389464	-0.273313	-0.371556	0.551857	-0.174868	-0.317016	-0.443756	-0.373614	-0.199783	-0.401655	-0.27389	-0.30009	-0.356469	-0.401825	-0.443756	-0.298835	-0.32325	-0.392966	-0.215122	-0.443756	-0.339129	-0.343753	-0.338451	-0.297177	-0.33765	-0.405884	-0.193425	-0.325337	0.0274693	3.47579
Cda	2.07516	0.0401465	-0.867279	1.10412	5.10684	0.377975	0.449957	-0.764801	-0.838573	-1.05027	-0.963941	-0.749803	-1.05027	-0.775706	-0.596999	-0.860525	-0.870328	-0.271046	-0.153067	-0.666113	-0.511385	0.547763	0.983502	-0.1745	-0.430589	-0.770446	-0.513207	-0.606676	1.13971	0.228147	-0.619992	-0.282156	-0.592044	1.3612	1.90816	-0.75087	-0.286058	-0.364137	-0.774199	-1.05027	-0.728704	-0.579909	-1.05027	-0.919187	-1.05027	-0.787353	-0.374408	1.04428	1.49939
Cldn10	0.100874	-0.382406	3.41149	6.11125	6.96404	0.116545	1.78476	-0.351335	-0.369288	-0.256551	0.753817	-0.292758	-0.286324	-0.1528	-0.685391	-0.685391	-0.150535	-0.222487	-0.320147	-0.685391	-0.42576	-0.297862	0.328447	-0.565751	-0.27129	-0.685391	-0.138842	-0.193927	-0.100436	0.549768	-0.183515	-0.157298	-0.297159	0.00533248	-0.685391	-0.232724	-0.156434	-0.205211	-0.443024	-0.524334	-0.289307	-0.413623	-0.0386822	0.0795556	-0.280988	-0.0105872	0.499908	-0.379556	-0.19443
Megf6	-0.100001	-0.937133	-0.842035	-0.68818	-0.697787	0.00417363	3.12019	2.00245	2.36199	2.71911	1.82468	1.72558	0.615626	-1.0519	1.27325	-0.868812	-0.795816	0.0892727	1.19466	0.558174	-0.50308	0.431409	1.00607	0.692551	-0.556809	1.77596	0.504035	0.698847	1.70435	1.73282	2.24788	1.50604	1.69927	1.31754	2.5727	0.486628	-0.723128	0.313601	-0.683918	-0.83487	-0.725778	-0.19661	-0.867011	-0.774229	-0.693155	-0.0664674	0.798583	0.958248	-0.345336
Kremen2	0.602284	0.311626	0.631748	0.622697	1.30313	0.890959	3.67283	-0.202274	-0.741866	-0.16538	0.79598	1.08824	0.939369	2.02996	2.24625	0.183812	1.359	0.452318	1.64427	2.1281	0.594301	-0.934271	0.468189	-0.63121	-0.0805769	-0.609271	0.387767	-0.559584	-0.0272725	1.25128	-0.399159	-0.676976	-0.175893	-0.626529	-0.725365	-0.237039	-0.312729	-0.899124	-0.829166	-0.997989	-1.14695	-1.13803	-1.26444	-1.04095	-0.928609	-1.26444	-0.897814	0.306497	0.676707
Kctd12b	-0.101582	-0.44638	-0.131582	-0.44638	-0.44638	-0.0977692	0.598384	5.84769	3.46883	4.03309	0.21165	0.0624662	3.59891	-0.186005	0.874643	-0.318123	-0.44638	-0.188201	0.104465	-0.44638	-0.44638	-0.262486	-0.302156	-0.44638	-0.0584342	-0.44638	-0.44638	-0.186707	-0.44638	-0.44638	-0.44638	-0.44638	-0.363343	-0.44638	0.163231	-0.32481	0.0484286	-0.231699	-0.173464	-0.367922	-0.151095	-0.44638	-0.44638	-0.44638	0.623979	-0.139168	-0.261199	-0.282491	0.373451
Oprk1	1.40581	-0.436085	-0.700924	0.0658825	1.77763	-0.0484981	-0.828398	3.76208	-0.469773	-0.725732	-0.813637	0.827345	-0.615086	3.1467	1.88653	-0.749081	-0.720805	2.26215	0.144337	-0.71516	-0.382076	0.631788	2.70041	-0.368706	0.996658	-0.533557	1.2483	-0.627554	1.78974	-0.451269	-0.528336	0.198252	-0.526114	-0.561702	0.673301	-0.439228	-0.455935	-0.475258	-0.551268	-0.680098	-0.711692	-0.35704	-0.561953	-0.773301	-0.573516	-0.702752	-0.739118	-0.608836	-0.522591
Ddc	-0.521516	-0.571413	-0.327841	0.424023	0.906551	1.97851	1.48256	4.6544	4.41948	2.28415	1.55584	0.617889	0.471179	-0.238547	-0.421075	1.25895	-0.0530289	2.24195	0.932692	2.92164	1.49674	2.08455	0.721741	0.0834654	-0.458604	-0.522817	-0.212762	-0.257953	1.41586	-0.453621	0.180825	1.99626	0.459525	1.00433	-0.376723	-0.686956	0.0623892	-0.660305	-0.686956	-0.603458	-0.564933	-0.616246	-0.515824	-0.542051	-0.581602	-0.60312	-0.524819	-0.329588	-0.417659
Kdr	0.723188	-0.282968	-0.388779	-0.420908	0.694006	1.25251	1.96123	6.53436	5.52385	-0.420908	-0.341514	-0.319172	-0.420908	-0.102484	-0.420908	-0.285612	-0.162591	-0.420908	0.114108	-0.183934	-0.420908	-0.105767	0.0241926	-0.420908	1.21421	-0.420908	-0.0955819	-0.420908	0.0141594	-0.224183	-0.261747	-0.227796	0.14994	-0.420908	-0.0526516	-0.0527962	-0.420908	-0.232828	0.0213726	-0.420908	-0.168997	-0.420908	-0.346481	-0.32482	0.918315	-0.336718	-0.36617	-0.324222	0.0335399
Upk1b	-0.335729	-0.218693	-0.261553	-0.335729	-0.335729	0.429911	4.62345	6.64037	0.725574	2.03491	5.17541	1.52514	-0.335729	-0.335729	-0.335729	-0.335729	-0.196999	-0.156503	-0.149869	-0.016508	-0.335729	-0.335729	-0.206632	-0.335729	-0.0991599	0.0113994	-0.23354	-0.0427262	-0.183444	0.202663	-0.335729	-0.0846684	-0.242034	-0.335729	-0.335729	-0.162821	-0.335729	-0.335729	-0.335729	-0.335729	-0.247903	-0.335729	-0.335729	-0.216464	-0.335729	-0.260336	-0.335729	-0.335729	-0.335729
Adm	-0.265968	-0.265968	-0.225974	-0.265968	-0.265968	-0.192936	0.0789862	9.13092	5.40364	-0.265968	-0.265968	-0.0905568	-0.265968	-0.265968	-0.265968	-0.265968	-0.265968	1.56212	-0.0722157	-0.265968	-0.265968	-0.265968	-0.265968	-0.265968	0.385602	-0.265968	-0.112455	-0.050134	-0.0372192	-0.265968	0.0471161	-0.204153	-0.265968	-0.265968	-0.265968	-0.265968	-0.265968	-0.265968	-0.265968	-0.265968	1.37296	0.350781	-0.0811154	0.0171943	0.844195	0.433665	0.967601	0.255424	0.78855
Dock10	-0.727995	1.16398	0.407025	0.529644	1.32556	0.354308	0.934593	2.42665	3.43613	3.3326	-0.388514	1.39808	2.56141	1.59663	1.50639	3.39806	2.82957	-1.26386	1.06898	1.34796	0.898487	0.342014	0.067102	0.380573	-0.253869	-0.536073	0.0475544	-0.00290116	0.524377	-0.406813	-0.231492	0.18388	1.23446	0.418004	1.25572	-0.470796	-0.433079	-0.234852	-0.327444	-1.33811	-0.638274	0.221502	-0.0205602	-0.255378	0.49522	0.504867	-0.794721	-0.168079	-0.327033
Ncdn	0.83869	0.411961	0.174447	0.166476	0.185251	0.112416	0.818617	1.11252	3.96411	3.91725	0.499984	1.47925	2.96056	1.2974	0.936498	3.87028	1.9858	-0.490153	0.38252	0.427458	0.208536	-0.951998	-0.0355528	-0.363002	-0.776337	-1.02522	-0.876506	-0.0178407	-0.37451	-0.746009	0.126755	0.100824	-0.162905	-1.16559	-0.506669	-1.20023	-0.956428	-1.26677	0.178553	-1.8074	-1.3595	-0.734578	-1.35966	-2.14005	-0.940675	0.652946	-1.66892	0.245846	-0.492907
Prkcd	-0.237108	-0.159868	-0.225087	-0.237108	-0.156946	-0.0887975	-0.154794	2.32727	8.00609	6.25232	-0.170138	-0.0719573	-0.237108	-0.155524	-0.237108	3.70772	-0.0636704	-0.0451913	-0.101121	-0.14845	-0.158117	-0.131094	-0.208578	-0.237108	-0.084002	-0.237108	-0.206308	-0.237108	-0.168357	-0.237108	-0.118619	-0.207689	-0.195786	-0.237108	-0.167812	-0.159061	-0.154167	-0.237108	-0.237108	-0.237108	-0.10294	-0.237108	-0.165401	-0.183267	-0.0156342	-0.111622	-0.237108	-0.237108	0.0798295
Gpr150	-0.0222518	0.91413	0.376702	1.99805	1.48694	-0.00702616	0.801841	1.76348	4.48355	3.71475	0.43586	0.79227	2.78656	-0.547899	0.00591872	4.15089	0.942886	-0.688254	-0.369484	-0.506673	-0.0780293	0.355457	0.000924924	-0.692841	-0.698229	-0.256233	-0.733164	-0.738558	-0.562534	-0.64134	-0.812834	-0.749557	-0.692857	-0.0028851	-0.571168	-0.510532	-0.31093	-0.733793	-0.831807	-0.887719	-0.881597	-0.862751	-0.842995	-0.893375	-0.325931	0.560881	-0.680103	-0.343982	-0.355498
Slc4a11	-0.290104	-0.290104	0.112574	-0.290104	-0.290104	-0.204661	-0.0877195	0.755309	7.11562	2.36031	0.193322	0.10066	0.911202	0.250371	0.317418	7.0766	3.55368	0.487131	-0.142087	-0.152184	0.868095	-0.290104	-0.290104	-0.290104	-0.290104	-0.290104	-0.290104	-0.290104	-0.121066	-0.134096	-0.290104	-0.290104	-0.172219	-0.290104	-0.119726	-0.172139	-0.0536235	-0.290104	-0.108803	-0.290104	-0.192562	-0.290104	-0.290104	-0.201716	-0.290104	-0.212661	-0.239753	-0.219577	-0.290104
Clic4	-0.586578	-0.536945	-0.335282	-0.411153	-0.461019	-0.244327	0.17756	4.74138	5.0767	2.83569	-0.221414	-0.203997	0.555318	-0.261609	-0.0789547	3.14548	0.238583	-0.114056	0.584744	0.539523	2.21379	-0.0885113	-0.41757	-0.419571	-0.296182	0.835879	-0.147397	-0.476657	-0.395691	0.711191	-0.288572	-0.535197	-0.396861	0.0443366	-0.110307	-0.263535	-0.00591054	0.0676498	0.7497	1.39116	1.16358	0.874134	1.54231	0.758143	0.0444824	-0.319541	0.475525	-0.429588	-0.547779
Cdc14a	-0.335285	-0.117114	0.157343	-0.335285	0.304488	0.536609	-0.335285	-0.0538459	7.26232	4.33078	0.631093	0.890808	1.52645	0.341926	-0.335285	6.13547	0.884902	-0.0222554	-0.297467	-0.107322	-0.174007	-0.335285	0.441857	0.440555	0.114172	-0.335285	-0.285422	-0.126045	-0.101518	-0.130604	-0.335285	-0.140475	-0.335285	-0.335285	-0.193802	-0.0346031	2.24307	-0.151852	-0.335285	-0.235239	-0.272566	-0.122657	-0.245302	-0.261887	-0.335285	-0.335285	-0.269082	-0.335285	-0.164499
Ezr	-0.652496	-0.116392	-0.0897368	-0.527617	-0.304515	-0.266498	-0.702209	2.1364	8.7823	2.53725	-0.362256	-0.27402	0.199156	-0.543416	-0.39679	3.45797	-0.0238041	-0.563194	-0.294883	-0.608897	0.227177	0.13124	-0.076678	-0.305625	-0.32123	-0.274345	-0.362881	-0.623259	-0.280881	1.10523	1.30826	0.165682	-0.278997	0.72382	0.122305	-0.475569	-0.349031	-0.243934	-0.389727	-0.516179	-0.354794	-0.414106	-0.301839	-0.072178	-0.62632	-0.359535	-0.593	-0.401097	-0.582281
Igfbp2	1.37038	3.75014	0.227394	-0.46617	-0.46617	-0.131201	-0.46617	-0.131112	8.92211	2.04548	-0.148588	-0.235988	0.0375393	-0.46617	2.11595	-0.360716	-0.46617	-0.46617	-0.137724	-0.46617	-0.46617	-0.46617	-0.169603	-0.276323	0.0385766	-0.46617	-0.218006	-0.252315	-0.378171	-0.46617	-0.155956	-0.283012	-0.46617	-0.46617	-0.13242	-0.307998	-0.249161	-0.46617	-0.46617	-0.46617	-0.335382	-0.46617	-0.46617	-0.406822	0.0442562	-0.019438	-0.0983031	-0.135004	-0.277503
Pcsk6	-0.272095	0.386064	0.0977679	0.977499	-0.577149	-0.235107	-0.443496	5.13192	5.24575	5.26328	-0.516331	0.36942	0.441922	-0.577149	0.0801566	3.24418	1.60098	-0.311682	-0.192418	-0.254626	1.7038	-0.240215	0.185027	-0.518046	0.121447	-0.577149	-0.537495	-0.307253	-0.391243	-0.334029	-0.290016	-0.273053	-0.0773232	0.798301	0.954203	1.93003	0.429319	-0.0626544	-0.45742	-0.328406	-0.502432	-0.103057	1.22401	-0.340952	-0.351528	-0.472988	-0.543897	-0.472128	0.488738
Calcrl	-0.44201	-0.482125	-0.510125	-0.249299	-0.534452	-0.356963	0.518614	-0.217237	2.16052	6.69253	3.00665	2.66828	1.42892	-0.534452	0.309558	-0.4462	-0.482496	-0.374738	-0.377416	-0.534452	-0.396732	-0.534452	-0.406371	-0.534452	-0.422617	-0.534452	-0.445415	0.458172	-0.460788	-0.314394	-0.534452	0.360742	-0.477315	-0.534452	-0.382234	-0.429011	-0.46189	-0.534452	-0.534452	-0.534452	-0.465284	-0.488753	-0.361477	-0.435291	-0.376879	-0.503778	0.0050214	-0.48444	-0.346417
Col9a3	-0.281106	3.60692	0.698083	0.125477	-0.485726	1.26815	-0.128009	-0.31599	0.684716	5.46162	1.4673	3.89769	-0.25038	2.40328	3.93545	2.61674	3.7947	-0.408908	-0.179945	0.761993	-0.244001	-0.485726	-0.485726	0.156648	-0.241514	-0.485726	-0.273149	-0.163522	-0.196773	-0.266209	-0.485726	-0.357154	-0.279831	-0.485726	-0.351403	-0.368498	-0.35813	-0.409429	-0.305662	-0.485726	-0.379217	-0.38434	-0.431751	-0.37548	-0.334666	-0.377978	-0.485726	-0.450613	-0.374795
Ephx2	-0.311162	0.211637	-0.121771	-0.153888	0.0895687	-0.0339959	-0.165401	0.0516725	2.03739	5.45623	-0.28985	2.66399	4.4555	2.0016	-0.136964	3.91358	4.81572	1.15725	1.27916	0.980147	0.461078	-0.259864	0.135923	0.0501433	1.14156	0.363869	-0.270093	-0.357805	-0.287999	0.405474	0.350421	-0.21493	-0.444847	-0.598089	-0.275057	-0.234532	-0.500509	-0.102235	0.210094	-0.358397	0.318071	-0.0692435	0.186434	0.575833	0.288978	0.0797363	-0.474316	-0.338127	-0.34522
Eva1b	-0.35056	-0.0412322	-0.213318	0.170996	-0.35056	0.116637	-0.0651434	0.905341	5.32094	5.65164	0.206809	0.931822	4.15028	-0.35056	0.763886	4.68784	3.92334	-0.35056	0.00538218	-0.043187	0.32883	-0.35056	-0.226255	-0.150771	-0.35056	-0.35056	-0.174282	-0.0684321	-0.234246	-0.262982	-0.35056	-0.299415	-0.35056	-0.35056	-0.35056	-0.267098	-0.35056	-0.242201	0.342082	-0.35056	-0.265994	-0.35056	-0.229232	-0.35056	-0.136021	-0.35056	-0.205233	-0.250978	-0.35056
Prkd1	0.186997	-0.214331	-0.211567	-0.217466	0.710961	0.0891929	-0.245961	-0.340868	1.93713	7.38639	1.5396	4.52771	0.617361	0.0819798	-0.232388	-0.380314	-0.595577	-0.413234	-0.219486	-0.595577	-0.595577	0.211763	-0.204578	-0.262206	0.549419	0.597838	-0.0141869	-0.595577	-0.122113	-0.160039	-0.595577	-0.40264	-0.217466	0.0156974	-0.39401	-0.507391	-0.354321	0.469306	0.830351	1.23411	0.847329	0.121417	-0.227365	0.631343	-0.126344	-0.176235	-0.47665	0.330406	0.0588436
Papln	-0.266087	-0.118323	-0.0328352	-0.266087	-0.266087	-0.180412	-0.266087	1.57556	7.29302	7.30307	-0.266087	-0.266087	0.702488	-0.266087	-0.266087	0.0480237	-0.173433	0.122814	-0.0752871	-0.266087	0.122814	0.627228	-0.266087	0.0174345	-0.266087	0.331675	-0.266087	-0.266087	-0.266087	-0.0182403	-0.266087	0.81945	-0.266087	-0.266087	-0.266087	-0.266087	2.24336	-0.266087	-0.0364971	2.0329	0.788564	0.830585	0.435688	-0.266087	-0.266087	-0.0971279	-0.266087	-0.266087	0.0156712
2010007H06Rik	0.765637	-0.510236	-0.510236	-0.510236	-0.510236	-0.275173	-0.510236	-0.132136	0.303035	9.16893	-0.317453	0.253185	-0.510236	-0.0903372	-0.510236	-0.510236	-0.510236	1.14968	-0.0376467	0.0644209	0.131597	0.952626	-0.277838	0.579736	0.612196	-0.510236	-0.148066	-0.510236	-0.292777	-0.510236	-0.025928	-0.263686	-0.297557	-0.510236	-0.510236	-0.510236	-0.510236	-0.047831	0.845345	-0.100007	0.134969	-0.375331	0.141284	0.463138	-0.510236	-0.510236	-0.238535	-0.147624	-0.510236
Sox13	1.306	3.76393	0.171456	-0.378284	-0.378284	-0.167045	-0.378284	0.181146	6.32852	7.0927	0.334605	0.47597	0.24181	-0.378284	0.419895	0.930693	-0.301907	-0.378284	-0.221004	-0.378284	0.258571	-0.378284	-0.195032	-0.378284	-0.378284	-0.378284	-0.378284	-0.378284	-0.378284	-0.378284	-0.378284	-0.302885	-0.378284	-0.378284	-0.0239585	-0.378284	-0.378284	-0.378284	-0.378284	-0.378284	-0.378284	-0.378284	-0.378284	-0.232387	-0.0620081	0.125045	0.244915	-0.115784	-0.378284
Foxp1	-0.577417	-0.456495	-0.865285	-0.552468	-0.88745	-0.0531064	1.21175	0.309306	0.231578	0.575067	4.22653	4.03543	2.99094	3.60796	3.83675	-0.987837	-0.219011	-0.303896	-0.318069	0.354155	0.252288	-0.260038	-0.0316016	-0.897079	-1.03177	-0.206261	-1.10636	0.136816	-0.427538	-0.313346	0.0448775	-0.214562	-0.639746	-0.655705	-1.12696	-1.17533	-1.3287	-0.890257	-0.462313	-0.658685	-1.0028	-0.819773	-0.988388	-1.30617	-0.830467	-0.20868	-0.0296058	-0.0486627	-0.834652
Id4	-0.966705	-0.662823	-0.820368	-0.20826	1.18669	2.35249	2.24948	1.91094	0.964642	0.703435	3.23512	1.53159	1.4842	0.59326	-0.0141628	-1.0152	-0.939287	-0.329578	-0.385178	-0.10548	-0.28919	1.12586	0.531242	-0.163275	-0.897355	-1.09314	-0.664042	-0.804253	0.298474	-0.686895	0.13427	2.38989	-0.567595	-0.864181	-0.521482	-1.00868	-0.647846	-1.01186	-0.557522	-0.827467	-0.710589	-0.400645	-0.122518	-0.296273	-1.08145	-1.02643	-1.00599	-0.879156	-0.99483
Ctxn3	0.0730902	-0.305839	-0.28234	-0.305839	-0.305839	4.36412	4.11142	-0.305839	-0.305839	-0.0507692	8.37239	0.580737	-0.305839	-0.305839	0.314704	-0.206882	-0.269048	-0.305839	-0.0197319	-0.305839	-0.305839	0.990647	-0.305839	-0.305839	0.0770071	-0.305839	-0.305839	-0.305839	-0.305839	-0.305839	-0.189427	-0.305839	-0.305839	-0.305839	-0.220178	-0.305839	-0.143692	-0.305839	-0.305839	-0.245305	-0.206266	-0.187212	-0.305839	-0.305839	-0.305839	-0.123678	-0.305839	-0.00856725	0.856063
Synpo2	-0.563517	-0.580955	-0.63848	-0.700546	1.06636	0.573068	2.65841	1.69275	-0.400341	-0.700546	4.83433	0.745384	5.34914e-05	0.501271	-0.192259	-0.700546	-0.700546	-0.598125	-0.544959	-0.366053	-0.496399	-0.327728	0.283175	-0.365996	-0.628925	-0.700546	0.0864157	-0.314109	1.89971	-0.381859	2.19918	0.254739	4.52779	2.99259	-0.40955	-0.576548	-0.257035	-0.539632	-0.700546	-0.620522	-0.660799	-0.565369	-0.586645	0.0756128	-0.700546	-0.655078	-0.533412	-0.467912	0.479797
Nexn	0.0633364	-0.168535	-0.226834	-0.326221	-0.160005	-0.0132546	-0.326221	0.117572	0.593144	1.21265	1.80213	7.50579	2.38395	7.36491	0.186117	-0.0901191	-0.287199	-0.19624	0.138214	-0.326221	-0.162434	-0.231057	-0.326221	-0.250746	0.0145037	-0.166773	-0.19345	-0.326221	-0.238614	-0.326221	-0.0805362	-0.265222	-0.326221	-0.326221	-0.145193	0.114933	-0.326221	-0.190964	-0.326221	-0.198154	0.338382	0.096951	0.0997487	0.322622	-0.0846449	-0.0360664	-0.241445	-0.121375	0.427628
Sh3rf2	-0.255045	-0.255045	-0.255045	-0.255045	-0.255045	-0.146574	-0.255045	-0.147804	0.0323414	0.917975	3.37741	6.66646	3.33103	5.26922	0.21206	5.11995	-0.210349	-0.255045	-0.255045	-0.255045	-0.255045	-0.255045	-0.255045	-0.168594	-0.255045	-0.255045	-0.255045	-0.255045	-0.108286	-0.255045	-0.255045	-0.210921	-0.255045	-0.255045	-0.255045	-0.255045	-0.255045	-0.255045	-0.255045	-0.255045	-0.255045	-0.255045	-0.255045	-0.212289	-0.255045	-0.255045	-0.255045	-0.186917	-0.255045
Adora2a	-0.177877	-0.181091	-0.130726	-0.251696	-0.251696	1.06931	1.0932	1.13499	-0.0966006	4.33558	5.61014	6.72884	4.88255	-0.116532	0.0890649	-0.251696	-0.208959	-0.251696	-0.19116	-0.114191	0.0709696	-0.251696	-0.11764	-0.137685	-0.183468	-0.251696	-0.238114	-0.0497658	-0.174011	-0.207358	-0.168819	-0.251696	-0.251696	-0.251696	-0.190663	-0.251696	-0.251696	-0.177074	-0.186751	-0.11925	-0.230243	-0.22861	-0.19493	-0.154643	-0.118463	-0.227158	-0.194738	-0.129255	-0.251696
Upb1	0.438762	-0.194543	-0.0864548	-0.31105	0.498808	0.562165	1.23411	0.0942288	-0.188184	2.45438	5.07977	8.56346	1.70194	-0.0785515	-0.31105	-0.31105	-0.31105	-0.31105	-0.122682	0.272035	-0.31105	0.304412	0.709453	1.33686	0.0104684	-0.31105	-0.241579	-0.31105	-0.190793	-0.16773	-0.31105	-0.31105	-0.31105	-0.31105	-0.31105	-0.0385902	0.1709	-0.31105	-0.31105	-0.31105	-0.31105	0.109835	0.575374	-0.31105	-0.31105	-0.31105	-0.31105	-0.0196544	2.25753
Gpr88	-0.46712	-0.538086	1.44346	0.544358	1.10079	1.98729	1.14352	0.480979	1.0257	2.47646	2.45702	3.03891	1.1682	2.47156	2.2844	0.895298	0.718943	1.63983	1.50553	0.763659	-0.0818391	-0.506096	1.56385	1.55754	0.569877	-0.302952	-0.588327	1.01842	-0.589416	-0.563976	-0.919187	-0.551601	-0.320245	-1.15239	-0.918961	-0.387177	0.561883	-0.90713	-1.02505	-0.80944	-0.907196	-0.983565	-0.961056	-0.916729	-0.848861	-0.903363	0.269609	0.317837	-0.230927
Crh	-0.446831	-0.409548	-0.404133	-0.446831	-0.372153	-0.394359	-0.385953	-0.446831	-0.142984	-0.446831	-0.432958	0.0180424	4.84781	2.76665	2.33188	5.02521	0.723202	-0.446831	-0.277553	-0.0303179	2.0837	-0.37921	-0.446831	0.217754	2.11823	0.0826305	-0.230826	-0.446831	-0.233061	-0.18671	-0.0934008	-0.254759	-0.392204	1.77677	0.255211	-0.162479	-0.1212	0.416402	-0.119778	-0.215741	-0.0583624	0.779182	-0.414236	-0.230204	-0.389195	-0.278763	-0.411745	-0.320106	0.355397
P2ry1	-0.565338	-0.552388	-0.407089	0.0321919	-0.259202	1.43846	0.8514	2.33122	3.13848	0.597709	1.36605	1.59667	4.35475	1.27158	0.247173	3.38679	1.78707	0.444957	-0.305854	-0.366622	-0.565338	-0.414194	-0.292735	-0.350198	1.00903	-0.565338	-0.380838	-0.362068	-0.565338	0.0969818	3.12873	0.147379	-0.356584	1.96692	-0.203216	-0.504837	-0.336537	-0.342635	-0.399801	-0.503549	-0.534607	-0.513012	-0.402695	-0.523606	-0.474924	-0.508402	-0.463617	-0.547216	-0.421921
Pde1c	-0.378572	-0.429708	-0.399038	-0.0864337	-0.459164	-0.284083	0.131601	-0.370564	-0.141894	-0.287607	1.00744	1.00793	5.40773	4.21365	1.53799	-0.157078	-0.498207	-0.225705	-0.249017	-0.492571	-0.534327	-0.534327	-0.451942	-0.453544	-0.0981959	2.7528	1.24764	-0.534327	-0.317404	-0.000425064	1.82736	1.45774	1.5308	4.44668	0.573079	3.2024	-0.248849	1.58756	-0.357796	0.508931	0.390938	-0.214347	-0.0124277	0.0216618	-0.534327	-0.48756	-0.483893	-0.5074	1.13889
Gng7	0.114452	-0.736457	0.398493	0.381388	-0.658473	0.217366	-0.0343509	0.479304	1.67822	3.59842	2.00234	3.34232	3.67623	3.41331	3.56031	1.36098	1.83573	0.667358	0.101134	0.547883	0.318251	-0.707918	-0.186447	0.554873	-0.958799	-0.97061	0.271089	0.988223	-0.00038789	0.217339	0.18424	0.240384	1.05939	0.142121	-0.427845	-0.832101	-0.569245	-1.22193	0.605364	0.873695	0.405068	0.021318	1.10724	1.112	2.11193	1.18156	-0.419748	-0.191484	-1.1299
Stk32a	-0.593064	-0.432933	-0.389038	-0.30895	-0.280794	-0.419412	-0.593064	-0.568253	-0.519848	-0.0173091	-0.00975129	1.66732	4.80379	3.85806	4.19201	1.15905	0.143669	1.97517	0.581226	0.176761	1.42486	1.22463	-0.593064	-0.529832	-0.346623	-0.285566	-0.53956	-0.593064	-0.519668	-0.181273	-0.489623	1.50797	-0.453314	-0.593064	0.971657	1.65529	0.219448	0.856227	0.52167	-0.539275	0.197437	-0.547531	0.305932	-0.432423	-0.593064	-0.568836	0.0496239	-0.520148	-0.272339
Hist1h2bc	0.450695	2.66959	-0.088244	-0.546646	-0.43791	-0.240888	-0.39125	0.485953	2.20632	2.81152	1.44159	3.73581	4.92826	4.08298	0.933758	3.76353	1.89671	-0.566372	-0.66214	-0.580732	-0.519027	-0.382754	-0.477044	-0.562066	-0.631618	-0.725755	-0.596605	-0.464944	-0.0251536	-0.575202	0.183108	0.209232	0.490168	-0.41999	-0.560477	-0.468676	-0.666114	-0.672207	-0.686539	-0.735694	-0.57231	-0.218016	-0.52488	-0.474975	0.554501	1.90529	-0.232997	-0.473696	-0.368448
Nt5e	1.33042	-0.134586	0.912488	1.54807	-0.179355	0.374723	0.567968	0.836871	2.01091	3.34544	2.46086	4.6018	6.56089	2.35334	-0.243046	0.571178	-0.279523	1.05053	0.720526	-0.290127	-0.114839	0.596983	-0.217454	-0.0511884	-0.482951	-0.551813	-0.0313515	0.0192918	-0.191301	-0.402794	-0.458327	-0.505627	-0.417071	-0.551813	-0.346978	-0.551813	0.625779	-0.410764	-0.551813	0.151474	-0.0292226	-0.122364	-0.551813	3.24343	-0.308738	0.570751	-0.310735	0.793841	0.675427
Fgf3	-0.241848	-0.241848	-0.241848	-0.241848	-0.241848	-0.197269	-0.241848	-0.241848	0.22238	3.65172	1.03482	5.45625	8.21761	2.73361	1.52624	0.819447	-0.241848	-0.241848	-0.147039	-0.241848	-0.241848	-0.241848	-0.241848	-0.241848	-0.241848	-0.241848	-0.179271	-0.241848	-0.241848	-0.241848	-0.241848	-0.241848	-0.241848	-0.241848	-0.241848	-0.241848	-0.241848	-0.241848	-0.241848	-0.241848	-0.241848	-0.241848	-0.241848	-0.241848	-0.241848	-0.241848	-0.0493341	-0.0950562	-0.0950562
Gpr6	-0.408938	-0.135797	0.64828	-0.0812396	-0.408938	0.173183	-0.201209	-0.216993	-0.333225	-0.408938	0.511207	5.20452	8.08814	0.131077	0.0861379	-0.180791	2.53232	-0.408938	-0.24807	0.132437	3.29824	-0.119906	-0.0701026	0.482369	-0.193496	-0.408938	-0.360006	-0.408938	0.111285	-0.0573427	-0.289629	-0.174934	0.29232	0.119904	-0.408938	-0.268378	-0.408938	-0.408938	-0.408938	-0.204108	-0.408938	-0.408938	-0.408938	-0.408938	-0.408938	1.77548	-0.208972	0.196454	0.35939
Penk	-0.669484	0.161256	2.45324	1.76532	1.37691	-0.036622	0.751957	2.21081	2.06222	3.29092	2.69343	3.20948	3.33628	1.59841	0.680319	0.75771	0.466042	-0.207693	0.932357	0.0616783	0.256661	0.323815	0.238846	-0.626202	-0.567554	-0.582504	-0.760528	1.65882	-0.322173	0.0782822	0.632338	-0.1347	-0.636699	-0.675512	0.030739	-0.520928	0.0505674	-0.724306	-0.661131	0.199063	-0.737614	-0.805076	-0.448336	-0.694449	-0.541299	-0.603786	1.56019	0.686945	0.0436459
Asb11	-0.156716	-0.330283	0.114729	-0.427107	-0.427107	-0.370967	-0.427107	-0.427107	0.251212	5.58757	0.489152	2.50761	5.87128	3.10542	2.28597	3.08596	1.54738	-0.427107	-0.292218	-0.427107	-0.427107	-0.427107	-0.427107	0.124802	-0.427107	-0.427107	-0.427107	-0.217831	-0.290801	-0.427107	-0.427107	-0.427107	-0.427107	-0.427107	0.119213	-0.118806	-0.427107	-0.427107	-0.427107	-0.22785	-0.312103	-0.427107	-0.427107	-0.33514	-0.427107	-0.427107	-0.427107	-0.252331	-0.427107
Adamts3	3.9106	2.73506	2.69381	0.303565	0.785222	0.429534	0.207305	1.0222	1.12981	0.504697	1.24627	2.77612	3.80309	3.07168	3.1763	1.48226	1.631	-0.181747	0.714735	0.270148	-0.315725	-0.348989	0.72007	0.952354	-0.510095	-0.931685	-0.358536	0.99835	-0.542511	-0.202533	-0.405792	-0.839093	-0.498743	-0.931685	-0.931685	-0.780739	-0.724672	-0.69183	-0.699829	-0.474046	-0.524088	-0.931685	-0.862185	-0.931685	-0.737176	-0.612823	-0.611541	-0.460119	0.00310819
Slc35d3	-0.0860762	0.149167	0.372457	0.271844	-0.365429	-0.280936	-0.525886	-0.489939	-0.525886	-0.525886	-0.372801	-0.382167	-0.283082	5.00197	1.60076	-0.525886	1.27805	-0.525886	-0.276592	-0.246227	-0.525886	0.715917	-0.382931	0.622564	-0.12972	-0.332945	1.33994	-0.525886	1.54612	0.134732	3.19007	0.686962	-0.422023	-0.525886	-0.387146	-0.40186	0.109301	-0.422225	-0.525886	-0.399225	-0.428513	-0.525886	-0.336147	-0.322705	1.2649	2.85641	-0.386053	-0.4971	-0.0892169
Pdzd2	-0.83026	0.107955	-0.502951	-0.731847	-0.488033	0.12575	-0.37353	-0.754097	1.60265	2.50529	2.16564	2.97841	3.57353	3.69816	1.55085	3.39517	1.89217	-0.922076	-0.595605	-0.878297	-0.77545	-1.0572	-0.207482	0.209325	-0.555602	-1.16323	-0.737866	0.084172	-0.418704	-0.647257	-0.998127	-0.955447	0.0386263	-0.781527	0.1803	-0.428461	-0.319773	-0.211222	-0.704862	-0.217966	-1.0571	-0.970853	-0.935571	-0.535012	-0.948194	-1.13154	-0.761812	-0.208273	0.123854
Inf2	0.54274	1.79111	1.09587	0.610632	-0.197703	0.284175	-0.512591	-0.330285	-0.650454	0.604835	0.578695	3.72973	0.759362	4.34617	1.77444	-0.492007	0.349963	-0.670257	-0.456476	-0.405054	-0.4885	-0.84094	-0.0903922	-0.337208	-0.705801	-0.839516	-0.0407721	-0.15547	3.42082	-0.0450842	-0.207013	2.5949	0.17404	-0.476576	-0.630834	-0.798685	-0.897739	-0.873062	-0.753678	-0.702704	-0.690763	-0.697268	-0.795635	-0.668055	-0.787618	-0.69621	-0.342079	-0.108104	-0.617353
Ppp1r1b	0.109263	-0.0932013	1.32697	1.34094	-0.501309	-0.0825261	-0.00837517	0.209792	2.01912	3.53826	2.40668	3.50039	3.6802	3.89047	3.59764	2.57767	2.80402	-0.455608	-0.142825	0.38752	-0.441956	-0.671471	-0.550513	-0.357693	-0.611361	-0.575487	-0.611001	0.331479	-0.615684	-0.617101	-0.570693	-0.695808	-0.544303	-0.522037	-0.696349	-0.669269	-0.719489	-0.698003	-0.670189	-0.597465	-0.665806	-0.687794	-0.644888	-0.1809	-0.414261	-0.290388	-0.490225	-0.370929	-0.688407
Pdyn	-0.00646796	0.15995	1.68389	0.773541	0.559031	0.442777	-0.516964	-0.492759	-0.0669407	-0.329629	-0.288289	-0.250664	-0.28091	4.79534	2.49462	4.85197	4.57859	2.67156	1.55355	1.18192	-0.0179508	0.163944	0.154884	1.31393	-0.382801	-0.564916	-0.518729	-0.527126	-0.407481	0.222337	-0.451027	2.26561	-0.140514	-0.324347	-0.0459557	-0.332903	-0.0121423	-0.0847267	-0.53775	-0.47268	-0.409562	-0.564916	-0.470206	-0.455872	-0.452541	-0.405193	-0.46011	-0.37473	-0.543844
Mhrt	0.235984	0.884302	0.610141	0.622156	0.132609	0.491671	0.547063	0.645891	0.0631984	2.95155	1.90752	4.37746	4.97045	5.49994	4.47573	1.79459	0.097525	-0.243568	-0.423411	-0.377225	-0.250689	-0.321728	-0.227907	-0.104332	-0.554221	0.234159	-0.265584	-0.0755964	-0.141095	0.0147351	-0.554221	-0.384782	-0.218177	0.0667669	-0.415736	-0.00926308	-0.159161	-0.270728	-0.554221	-0.456189	-0.554221	-0.554221	-0.554221	-0.554221	-0.430578	-0.47977	-0.478923	-0.426943	-0.198606
Drd1	-0.849025	-0.0357844	2.83579	2.70613	1.41569	-0.544586	-0.77869	-0.957677	-0.879202	-0.989421	-0.0632269	-0.395498	-0.749961	4.30973	3.57937	-0.686802	-0.528551	0.680057	1.23424	0.439184	-0.624449	-0.576845	-0.580364	-0.103787	-0.773579	-0.0353245	-0.682737	-0.902849	-0.835342	-0.176542	-0.711619	-0.624899	-0.286189	-0.712335	-0.35193	0.0137774	1.74101	0.512016	0.67859	-0.668788	-0.434653	-0.753232	-0.777232	0.182303	-0.627747	0.347551	-0.663554	-0.432205	-0.855762
Carhsp1	-0.199993	-0.276456	-0.408807	-0.564681	-0.430556	-0.232998	-0.291158	1.65605	2.79036	2.76413	0.37377	2.77482	4.49226	4.90006	3.22986	2.70745	0.142671	-0.432516	-0.0371696	-0.141619	0.933109	0.399437	-0.39463	-0.219304	-0.21839	0.0117184	-0.0574851	-0.564681	-0.379786	-0.159351	0.274734	0.493526	-0.406904	0.621533	-0.37629	1.12507	3.41732	-0.479645	-0.0929781	-0.329382	-0.341677	-0.340056	-0.0858526	-0.46952	0.100639	-0.180734	-0.364014	-0.255767	-0.231388
Cd4	-0.225317	-0.225317	0.0160596	-0.225317	-0.225317	0.272624	-0.225317	-0.225317	-0.225317	0.361229	0.455803	6.0045	2.3907	8.44805	3.05977	0.451486	0.209151	-0.225317	-0.0510952	0.0268608	-0.225317	-0.225317	-0.225317	-0.225317	-0.225317	-0.225317	-0.225317	-0.225317	-0.225317	-0.225317	-0.225317	-0.225317	-0.225317	-0.225317	-0.225317	-0.089023	-0.225317	0.0545905	-0.225317	-0.225317	-0.225317	-0.225317	-0.225317	-0.0637052	-0.225317	-0.225317	-0.225317	-0.225317	0.0319598
Scn4b	-0.148854	-0.23514	-0.144462	-0.331676	-0.331676	-0.177284	-0.331676	-0.331676	-0.28924	-0.331676	0.114995	6.28108	2.17205	7.94126	-0.331676	-0.189092	-0.0630347	0.0396053	-0.144099	-0.178129	-0.331676	0.149016	-0.0988741	-0.143728	0.326379	-0.121401	-0.198848	-0.331676	-0.285447	-0.204208	-0.126466	-0.248713	-0.218482	-0.331676	-0.156344	-0.0718438	-0.0756357	-0.263507	-0.250913	-0.331676	0.464378	-0.136937	-0.331676	-0.331676	-0.224568	-0.241951	-0.331676	-0.300304	0.607322
Prkch	-0.368908	-0.33242	-0.347517	-0.368908	-0.226252	-0.063668	-0.368908	-0.0842886	2.35013	4.67679	0.729053	4.15607	5.04308	5.13197	2.262	0.5979	1.40589	2.97391	0.14589	0.111935	-0.228336	-0.0325147	-0.208819	-0.368908	-0.368908	-0.368908	-0.298121	-0.253467	-0.368908	-0.190505	-0.201452	-0.316555	-0.0298952	-0.368908	-0.168534	-0.368908	-0.368908	-0.243686	-0.368908	-0.281707	-0.232781	-0.187855	-0.368908	-0.286297	-0.368908	-0.321981	-0.311205	-0.304535	-0.267064
Clic6	-0.406058	1.80141	1.3707	1.33212	-0.230091	0.952661	0.10978	-0.124274	2.21536	2.24396	0.553116	3.77831	5.47059	5.50986	2.60221	2.61082	2.76837	-0.0969055	-0.114151	0.451575	-0.132315	-0.0744113	-0.281112	0.900813	-0.154288	-0.406058	-0.338448	-0.406058	-0.289136	-0.295553	-0.1995	-0.34148	-0.406058	-0.406058	-0.406058	-0.234734	-0.406058	-0.406058	-0.406058	-0.338088	-0.338627	-0.291243	-0.284101	-0.406058	-0.406058	-0.406058	-0.406058	-0.406058	-0.0986032
Rarb	-0.0802002	-0.61548	1.62472	0.581695	0.166478	0.133892	0.382972	-0.453927	-0.615345	-0.107308	3.32295	3.84501	1.33965	5.60404	4.40197	-0.591748	-0.491194	-0.15665	0.389486	-0.564428	-0.412142	-0.35918	0.806503	0.0538403	-0.184655	-0.752565	-0.386406	-0.33228	-0.0993658	-0.456877	-0.752565	-0.415875	-0.682936	-0.752565	0.153785	-0.293816	3.25408	-0.00285036	-0.09768	0.691222	0.127225	-0.569698	0.189934	0.946187	-0.396125	-0.53509	-0.527542	-0.722042	-0.457052
Rem2	0.768795	0.976463	0.877544	0.191897	0.546849	1.04673	0.844342	0.156547	-0.563481	0.361301	3.57007	3.41337	2.68608	4.84488	4.45962	2.37651	1.3306	-0.282461	0.212437	0.0925528	-0.182201	0.963184	0.0859423	1.13448	-0.480285	-0.797982	0.391274	1.51814	0.720612	1.1404	0.633593	-0.282599	0.0921819	-0.205033	-0.394898	-0.326726	-0.566678	-0.39039	-0.663803	-0.537065	-0.838763	-0.554012	-0.567925	-0.622511	-0.863257	-0.898253	-0.68995	0.0964532	0.0627197
Strip2	-0.665345	-0.280472	0.477749	0.821175	-0.323265	0.185849	-0.356584	1.52784	4.20947	3.87799	0.499974	3.6029	4.08934	4.18448	0.791209	1.50368	0.580195	-0.112607	-0.183203	-0.418689	-0.296378	-0.427388	0.0015633	-0.280299	-0.261143	-0.329844	-0.415462	-0.531606	-0.365246	-0.293582	-0.233625	-0.226176	-0.413795	-0.665345	-0.384826	-0.432669	-0.302463	-0.521877	-0.590605	-0.576642	-0.433665	-0.270088	-0.419363	-0.437759	0.0811227	-0.286291	-0.197209	-0.246731	-0.119531
Isl1	-0.29441	-0.245321	-0.283824	-0.29441	-0.205488	-0.165234	-0.29441	-0.244283	-0.29441	-0.29441	-0.268251	-0.242633	-0.29441	3.63931	5.17181	2.10728	0.20503	4.40494	4.40302	0.915903	0.808173	4.46845	0.69344	-0.29441	-0.255782	-0.29441	-0.245892	-0.29441	-0.29441	-0.238531	-0.29441	-0.268502	1.71602	0.028951	-0.29441	-0.29441	-0.29441	-0.254188	-0.29441	-0.208465	-0.263016	-0.248347	-0.29441	-0.278556	-0.29441	-0.260445	-0.252631	-0.225817	-0.220745
Ppp1r2	0.327243	0.179867	-2.1081	-1.4449	-1.04528	-0.234029	-0.992582	-0.0120465	0.598612	2.65704	1.38355	2.34801	2.34099	2.97347	3.2244	-0.0462718	-0.0983495	-1.1097	-0.76864	-0.00974625	-0.707628	-0.856506	-0.634436	0.126828	-0.283539	-0.195975	-0.668775	0.432567	-0.774155	-1.27011	-1.02263	-0.27165	-1.31197	-0.819665	-1.33477	-0.987002	-0.591997	-1.33704	0.294094	0.680349	0.111245	-0.498147	-0.0920879	1.16645	1.61818	1.23121	1.37539	-0.0558324	-0.291919
Pmepa1	1.12307	-0.18559	-0.94953	-1.09009	-0.125227	-0.317311	-1.09504	-1.16786	-0.825167	0.501213	1.70307	2.98498	2.72361	3.30609	3.68519	0.0303924	0.614731	0.0209744	0.798279	0.0840242	0.895988	-0.193128	-0.167223	-0.314781	-0.465058	-1.39702	-0.902694	1.00719	-0.125875	-1.00387	-0.338117	0.663823	-1.08969	-1.07186	-0.993065	-1.37041	-0.00755266	-1.46827	-0.730859	-0.901636	-0.945283	-1.39047	-1.26451	-0.965109	-1.46951	-1.49229	-0.785194	-0.597549	-0.805199
Arhgap36	-0.612875	-0.650015	-0.64535	-0.711751	-0.617159	-0.555416	-0.656623	-0.603055	-0.100973	-0.574152	-0.604476	-0.635773	-0.438543	-0.657112	-0.711751	4.18039	0.29049	3.75612	0.264547	0.556929	0.124216	3.98727	0.821911	0.768198	-0.123229	0.0297982	1.44527	-0.113107	1.21799	0.575893	-0.619773	-0.430149	0.653661	-0.711751	0.960621	-0.526467	-0.500658	-0.630996	-0.631528	-0.663769	-0.535249	-0.362154	-0.434051	-0.644889	-0.567724	-0.517614	-0.635764	-0.378719	-0.484514
Peg10	-0.725413	-0.647393	-0.408418	-0.0628263	0.0326977	0.793494	1.56117	0.281257	0.709564	-0.284395	0.740837	0.380476	1.42071	-0.408627	-0.351021	3.91428	0.513837	3.21498	0.444896	-0.363814	0.50704	1.91765	0.189376	0.168819	-0.717409	-0.0413384	0.21885	0.503361	0.519116	3.22057	2.05778	-0.0541562	1.03898	1.77876	2.00328	0.464552	-0.350803	0.968898	2.70122	-0.0503427	-0.00210142	0.692836	-0.291845	-0.720253	-0.425907	-0.522258	-0.739995	0.126697	-0.257417
Spink8	-0.543516	-0.543516	-0.523671	-0.543516	-0.543516	-0.3638	-0.202788	-0.234605	0.570421	0.795879	-0.0633292	0.260008	3.48056	1.98812	0.553153	5.10444	3.09188	-0.340147	0.15136	0.115652	0.562392	-0.271878	-0.49648	-0.543516	-0.543516	-0.543516	-0.460222	-0.543516	-0.0154923	-0.430919	-0.494309	-0.503931	-0.489507	-0.543516	-0.543516	-0.543516	-0.543516	-0.517721	-0.543516	-0.477651	-0.478172	-0.500294	-0.543516	-0.499025	-0.479117	-0.521725	-0.50973	-0.498748	-0.513624
Atp6v1c2	-0.161854	-0.203233	1.87594	1.45129	0.69777	0.874056	0.284066	0.183622	0.612664	-0.403449	1.11416	-0.357218	0.335406	0.614352	2.71577	4.08344	2.58114	-0.476625	0.774448	3.49157	1.1136	0.457732	0.013616	0.584908	-0.794064	-0.595433	-0.417697	0.534143	0.26223	0.704482	1.64467	0.348411	1.00137	-0.874046	-0.512564	-0.763767	-0.604465	-0.874046	-0.874046	-0.817584	-0.753371	-0.798392	-0.772737	-0.724365	-0.874046	-0.660957	-0.874046	-0.51081	-0.874046
Slc18a2	-0.217758	-0.277201	-0.204086	-0.148889	-0.305752	0.471081	-0.352521	0.271845	0.265628	0.27193	-0.0918471	-0.274484	0.228567	-0.301273	0.0605034	6.27078	1.58264	5.61753	2.70813	3.52264	3.2863	2.28177	0.220641	-0.286828	-0.282961	-0.175863	-0.218138	-0.235444	-0.139774	-0.196779	-0.558846	-0.273873	-0.255039	0.102746	-0.558846	-0.0918392	-0.188279	0.229129	-0.144086	-0.359059	-0.344843	-0.111	-0.241548	-0.345524	-0.460849	-0.254939	-0.00171961	-0.299459	-0.558846
Spata13	0.362607	0.135184	0.746383	1.74115	0.489466	-0.252702	0.00122335	3.23434	4.52387	4.04918	1.07675	1.69294	3.07362	1.65947	1.5377	4.79276	3.42302	0.0700433	0.02198	-0.323287	-0.105279	0.026846	-0.0629513	-0.372076	-0.391496	-0.390803	-0.409471	-0.46344	-0.294949	-0.431098	-0.231618	-0.380329	-0.361019	-0.184115	-0.542424	-0.406141	0.0707964	-0.142663	-0.104331	-0.397174	-0.371706	-0.495658	-0.499605	-0.403288	-0.49476	-0.486897	-0.517434	-0.31305	-0.319588
Dnah5	-0.432522	-0.188602	-0.236906	-0.285477	0.183778	-0.363642	-0.294084	-0.386102	2.15893	2.04697	-0.617549	-0.576591	-0.404737	-0.617549	-0.617549	8.85637	3.36225	-0.617549	0.00742235	0.121148	0.409831	-0.13106	0.118579	-0.416665	-0.568975	-0.176517	-0.38332	-0.127333	-0.617549	-0.506332	0.357581	-0.123853	-0.283643	-0.617549	-0.122154	0.0148748	-0.358421	0.0227997	-0.189911	0.852101	0.556609	-0.330534	-0.197993	-0.344561	-0.219297	-0.535698	-0.454002	-0.00287077	0.0636348
Npbwr1	-0.268679	-0.268679	-0.268679	-0.268679	-0.0242442	-0.215617	-0.268679	0.791393	0.0801451	-0.268679	-0.268679	-0.197426	-0.268679	0.40161	1.05987	10.2853	1.01449	-0.268679	0.0906331	0.405808	0.111575	-0.268679	-0.0673384	-0.0930821	-0.134933	0.464176	-0.00765683	-0.268679	-0.268679	3.16732	0.793829	-0.268679	-0.268679	1.27087	-0.00246116	0.598146	-0.268679	-0.268679	-0.268679	-0.268679	-0.101132	-0.10919	-0.268679	-0.268679	-0.268679	-0.268679	-0.268679	-0.268679	-0.268679
Gm9725	-0.161612	-0.161612	-0.161612	-0.161612	-0.161612	-0.121532	-0.161612	-0.161612	1.89766	-0.161612	0.204834	0.572268	4.43187	-0.0427495	-0.161612	10.0878	0.722571	-0.161612	-0.161612	-0.161612	-0.161612	-0.161612	-0.161612	-0.161612	-0.0977839	-0.161612	-0.161612	-0.161612	-0.161612	-0.161612	-0.161612	-0.0938543	-0.0861324	-0.161612	-0.161612	-0.161612	-0.161612	-0.161612	-0.161612	-0.161612	-0.161612	-0.161612	-0.161612	-0.161612	-0.161612	-0.12949	-0.161612	-0.0235132	-0.161612
Vipr2	0.10128	-0.170293	-0.170293	-0.170293	-0.170293	-0.152368	-0.170293	-0.133382	0.00646871	-0.170293	-0.0993731	-0.170293	-0.170293	-0.170293	-0.170293	10.2968	1.74187	-0.170293	-0.132171	-0.170293	-0.170293	-0.170293	-0.170293	-0.170293	-0.170293	-0.170293	-0.170293	-0.170293	-0.170293	-0.170293	-0.170293	-0.170293	-0.116819	-0.170293	-0.170293	-0.170293	-0.170293	-0.170293	-0.170293	-0.170293	-0.112126	-0.0712806	-0.170293	4.03405	0.265407	-0.00626406	0.00120738	0.0516343	-0.111269
Wfdc18	-0.167582	-0.254233	-0.296915	-0.313535	-0.313535	0.698684	0.132329	-0.23151	0.357758	0.0432879	0.517496	1.17546	0.909157	0.508465	0.849216	10.3776	0.581241	0.23573	-0.128202	-0.313535	-0.313535	-0.313535	0.0973635	-0.313535	-0.313535	-0.313535	-0.313535	-0.313535	-0.255118	-0.313535	-0.313535	-0.23239	-0.211412	-0.313535	-0.313535	-0.313535	-0.313535	-0.313535	-0.313535	-0.313535	-0.313535	-0.313535	-0.236719	-0.313535	-0.313535	-0.294252	-0.313535	-0.230634	-0.234409
Nmb	-0.350396	-0.0468668	-0.268709	-0.358094	-0.580971	-0.0566692	0.436461	-0.122031	1.65	-0.79522	-0.22861	-0.153832	-0.47072	0.187409	-0.79522	10.0858	0.244343	0.0496582	-0.0170133	-0.264332	-0.79522	1.03939	-0.140042	-0.393519	-0.00587387	-0.0706995	-0.145547	-0.621845	0.31498	1.25286	0.398222	-0.269352	-0.362146	-0.79522	0.153444	-0.301898	0.0471917	-0.183906	-0.211334	-0.291515	-0.289403	-0.164377	-0.360703	-0.438329	0.258431	0.255585	-0.398863	-0.0537737	-0.271552
Rbp1	-0.182895	-0.102016	3.11273	-0.334243	-0.334243	0.0683497	-0.334243	-0.252806	0.362367	0.252227	-0.210177	0.60162	0.0123307	1.40575	-0.334243	8.37947	0.337051	3.29855	-0.0771397	-0.015532	-0.334243	-0.334243	-0.205353	0.0947838	-0.0980519	-0.334243	-0.195112	-0.334243	-0.334243	0.026042	0.550942	2.26324	-0.123405	1.10697	0.231622	0.964365	4.10987	-0.277969	-0.123757	-0.129734	-0.232487	-0.0869902	-0.0835835	-0.121006	-0.334243	-0.309114	-0.275786	-0.334243	-0.334243
Wfs1	0.727246	1.45978	1.37843	1.28343	0.817235	-0.15231	0.675394	0.604679	2.50617	2.58385	1.92693	2.05018	2.63117	2.16687	1.92671	2.79902	2.20129	0.120868	0.786016	1.08043	1.52011	0.325259	0.122846	0.0164694	-1.00131	-1.21513	-0.4889	0.226104	-0.0143762	0.440275	0.406979	0.532264	-0.734381	-0.256126	-0.691301	-1.0881	-1.1099	-1.22746	-1.07326	-1.12942	-1.11093	-1.2964	-1.2448	-0.930071	-1.1561	-1.16961	-1.13838	-0.418245	-1.33701
Tshz2	-1.37008	-1.39747	-1.47023	-1.09146	1.41469	-0.238997	-1.29118	-0.774545	0.539462	-1.03417	-1.33282	-1.3469	-1.54225	-0.990734	-0.904728	1.44243	1.7626	-0.992305	1.01399	1.37008	1.23937	0.962853	1.28336	0.84973	1.10923	0.691043	0.0297169	0.280088	1.38728	1.15463	1.33925	-0.250469	-0.333973	0.557346	0.740672	0.825539	0.158338	-0.111912	-0.638827	-1.15399	-0.144108	0.667369	-0.629277	-1.42161	-1.37629	-1.42908	-1.34631	0.208348	-0.137736
Unc13c	-0.540795	0.588781	1.11833	0.0163101	0.194575	-0.298173	-1.14053	-0.612392	1.04759	0.558354	0.572555	0.717266	1.78695	0.739046	-0.0750924	1.8576	2.6559	-0.657678	-0.351957	1.18115	1.82485	-0.700439	-0.531711	0.343636	-0.802161	-0.197313	-0.121262	-0.972607	0.650714	-0.365125	-0.885975	1.58766	-1.07546	-1.03432	-0.909053	-1.01562	-0.545759	-0.611112	-0.834806	-1.05928	-1.1847	-1.17511	-0.947068	-1.1525	-1.19384	-1.14228	-0.952536	-0.852654	-0.764267
Dlx6	0.0499935	0.307799	0.821306	0.646176	0.944049	1.32858	1.16277	0.985325	1.65607	2.09438	1.29158	1.85805	2.59865	1.95769	1.53302	2.82822	2.83197	1.99203	1.52933	1.97321	2.83399	0.764405	0.922812	0.373199	0.567509	0.682037	0.280524	0.361085	0.317897	0.379901	0.583474	0.346857	0.0854807	1.30591	0.712154	0.751098	0.392443	0.668262	0.400381	0.846341	0.661892	1.22791	1.42424	1.21448	1.27469	1.30136	0.815044	-0.0493983	0.811644
Zfhx3	-0.519168	-0.647892	-0.659972	-0.406533	0.494602	1.06254	0.63778	1.86328	2.03144	2.01844	0.698382	1.48151	1.93637	1.01557	1.34576	2.62811	2.65572	2.3884	2.25803	2.00376	1.87251	1.88991	1.3014	-0.18114	-0.580271	-0.829563	-0.525139	-0.426882	0.218231	-0.632709	-0.823999	-0.870494	-0.883187	-1.01519	-0.847782	-0.928663	-0.692626	-0.850223	-0.884871	-0.917952	-0.835501	-0.935957	-0.835846	-0.876541	-0.847967	-0.793117	-0.839531	-0.745804	-0.511217
Rapsn	-0.0820799	-0.332371	-0.130694	0.465203	-0.444061	-0.349262	0.00370954	-0.346365	-0.326275	-0.444061	-0.235171	0.367308	-0.444061	2.00512	0.790709	4.37566	7.90502	-0.444061	0.571914	2.48328	0.428479	-0.0491791	-0.126783	0.0744135	0.0512946	0.215832	-0.0631896	0.27384	-0.0332009	-0.0341148	0.149086	-0.190589	-0.302525	-0.444061	-0.444061	-0.444061	-0.444061	-0.444061	-0.125591	-0.31033	-0.234109	-0.218163	-0.444061	-0.444061	-0.444061	-0.383827	-0.444061	-0.262777	-0.444061
Syndig1l	-0.426616	-0.436377	-0.201152	-0.651409	-0.43626	0.0478104	-0.514818	-0.536235	-0.592087	-0.651409	0.222828	1.97177	2.48723	4.54749	3.58487	4.20397	5.15893	-0.408664	0.6242	1.74824	0.573068	2.22789	0.0278511	-0.651409	0.385084	-0.473147	-0.579885	-0.512523	0.245645	-0.49647	0.143207	0.127731	-0.550138	-0.430874	-0.291367	-0.155273	-0.107524	0.433467	-0.400409	-0.625537	-0.638559	-0.422853	-0.568514	-0.59152	-0.618743	-0.474926	-0.0163005	-0.497144	-0.258692
Tagln2	-0.351553	-0.197231	-0.369225	0.0748966	0.459308	0.127182	-0.648556	-0.425386	-0.495452	-0.648556	-0.564984	-0.360168	-0.648556	-0.244163	-0.0952106	0.0872666	5.96652	-0.25231	-0.255596	0.744567	0.414099	0.306304	-0.0493457	-0.3261	-0.269483	-0.648556	-0.648556	-0.00349163	-0.529682	0.351599	-0.648556	-0.393656	-0.513657	-0.648556	-0.402917	-0.310001	-0.648556	-0.59309	-0.648556	-0.648556	-0.390634	-0.332194	-0.337409	-0.56835	-0.648556	-0.549707	-0.515082	-0.236749	-0.546782
Bend7	-1.12407	-0.53183	-0.345982	0.0304698	-0.210181	0.225377	-0.676104	-1.05162	-0.576759	-0.77584	-0.97913	-0.767308	-0.716714	-0.814032	0.301297	2.37725	5.12465	-0.212585	0.172428	0.834202	0.909139	1.31452	0.0659016	-0.378811	1.2457	-0.307185	-0.395621	-0.701318	-0.771111	0.808409	2.92648	0.138742	0.0042628	3.56131	-0.64503	-0.241393	0.632864	-0.663848	-0.106461	-0.716552	-0.857818	-0.839176	-0.734839	-0.923099	-1.12407	-1.10043	-0.67392	-0.646165	-0.507858
Zfhx4	-0.879667	-0.732833	0.0403253	0.592916	1.77923	2.1952	1.65612	0.539257	0.719731	1.50616	0.967055	2.18637	1.79975	1.08638	1.36184	1.8225	0.89151	2.87473	1.65898	1.48797	0.878933	2.36435	1.65262	0.445893	-0.155973	-0.903998	-0.393269	-0.730365	-0.160146	-0.248007	-0.918449	-0.787242	-0.821422	-0.88431	-0.916737	-0.927345	-0.748586	-0.935784	-0.890988	-0.919824	-0.833799	-0.929407	-0.866949	-0.888207	-0.820962	-0.825215	-0.705818	-0.57282	-0.730353
Tac1	-0.644952	-0.661132	0.156059	-0.449623	-0.581789	-0.356658	-0.635446	-0.508828	-0.071492	-0.722121	-0.615184	-0.35025	-0.655088	3.00892	2.42286	-0.332273	-0.405582	3.45622	0.31907	0.108999	-0.545186	0.466637	-0.495993	2.17567	-0.162529	-0.629775	2.38318	-0.529053	0.626391	1.37837	0.155429	3.20022	1.88777	-0.418186	0.501011	-0.612631	-0.283397	0.381729	-0.360124	2.19526	1.913	1.79743	-0.346456	-0.253652	-0.453179	-0.564233	-0.555384	-0.633485	-0.598597
Dgkk	-0.661452	-0.57741	-0.475895	-0.555139	1.33	1.03693	1.88047	1.17545	0.0268015	0.920673	1.21795	0.962916	-0.360535	-0.43039	-0.500602	-0.519524	-0.576123	4.67692	0.103867	0.0106581	-0.433814	4.18244	1.82784	-0.053443	2.19299	-0.16713	-0.253903	-0.577636	-0.512675	0.0820294	0.251437	-0.328839	0.544349	3.19195	1.03957	0.825107	0.030719	-0.243367	-0.661452	-0.46481	-0.564771	-0.56949	-0.467725	-0.661452	0.729888	-0.562949	-0.523545	-0.646637	-0.167847
Zfp521	1.57737	-0.406732	-0.586038	-0.726753	-0.510169	0.089658	-0.550191	-0.665557	-0.726753	-0.726753	-0.663039	-0.465803	-0.726753	-0.334388	0.311621	1.08482	-0.559283	4.5349	2.52809	0.445865	-0.459263	0.0556262	-0.388765	-0.341172	0.0669906	-0.399016	-0.370652	-0.450002	0.234674	0.0918996	0.764525	-0.516123	-0.00444333	-0.726753	0.197542	-0.559342	-0.585556	-0.238535	0.0286839	-0.490272	0.345247	-0.406617	-0.572941	-0.726753	-0.532894	-0.578224	0.057644	-0.163199	1.57245
Asb4	-0.312105	-0.312105	-0.274267	-0.312105	-0.312105	-0.178731	-0.0545336	-0.129859	-0.216716	-0.312105	-0.312105	-0.183025	-0.120808	-0.312105	-0.00223121	0.460102	-0.0753186	9.78724	0.622319	-0.136187	-0.115623	2.39983	-0.170368	0.487702	-0.095843	-0.312105	0.16766	-0.312105	1.77961	1.8201	0.858861	0.048983	0.0529058	-0.312105	0.0217693	-0.142004	-0.312105	-0.0390928	0.202093	-0.312105	-0.187515	0.697824	0.276078	-0.218218	-0.312105	-0.245617	-0.312105	-0.255111	-0.312105
6430628N08Rik	-0.502904	-0.505569	0.779049	2.33826	2.14331	1.72353	2.12239	0.593255	-0.22603	1.00027	2.11381	0.603019	0.433038	0.0560361	1.53498	2.51378	3.3917	-0.180918	1.32509	3.45208	1.4564	0.299416	-0.2018	-0.604358	-0.66949	-0.713673	-0.69814	-0.713673	0.697275	0.0251953	0.525939	0.786139	0.693598	-0.4478	-0.625729	-0.665344	-0.671751	-0.674024	-0.713673	-0.651458	-0.6075	-0.713673	-0.713673	-0.643143	-0.412787	-0.667972	-0.640055	-0.517665	-0.563209
Gabre	-0.263977	-0.201963	-0.219725	-0.407652	-0.149323	0.822006	-0.320743	0.213328	-0.396497	-0.407652	-0.30594	-0.17917	-0.24633	-0.299155	-0.199999	-0.188601	-0.215382	1.18125	1.88678	6.26122	3.55085	4.05686	0.409853	1.86976	-0.303398	-0.407652	-0.229676	-0.271426	0.019532	5.26571	1.73598	1.04137	0.207282	0.950129	0.652608	-0.301956	-0.338151	-0.366094	-0.309572	-0.355916	-0.375219	-0.277164	-0.407652	-0.407652	-0.260939	-0.297183	-0.364484	-0.253114	-0.407652
Ucp2	-0.684365	-0.68774	-0.47139	-0.810954	-0.14798	-0.194747	-0.179928	-0.252871	-0.205534	-0.320421	-0.46072	-0.528966	0.524451	-0.810954	-0.12836	-0.132696	1.60201	3.00854	1.53568	5.90273	5.40417	0.81306	-0.225676	-0.0554301	-0.0689991	0.719439	-0.124936	-0.656076	0.0862249	1.9686	0.17754	0.122682	-0.541711	0.642853	-0.337656	-0.553194	0.69781	-0.476964	-0.810954	-0.66349	-0.737613	-0.649762	-0.70573	-0.742892	0.0141168	-0.603751	-0.426177	-0.387573	-0.63876
Gm9930	-1.04198	-0.792001	-0.323796	-1.04198	-0.773801	0.431999	-0.131055	-0.384717	-0.381682	0.165808	-0.299308	-0.263889	0.826529	-0.34614	1.89783	-1.04198	0.752087	1.32715	3.76858	3.82548	1.05678	1.05339	0.417128	-0.75375	2.45218	2.01021	1.21795	-0.530779	0.00855314	-0.789878	-1.04198	-0.126023	-0.315378	0.708701	0.291663	-0.133971	2.52607	-0.259423	0.681275	-0.508332	-0.0915813	-0.0476375	1.52384	-0.401248	-0.834998	0.714234	-0.608061	0.449285	-0.512916
Zfp503	-0.709575	-0.645232	-0.649807	-0.709575	-0.149593	1.17303	1.50538	0.263406	0.957223	2.13991	1.84355	1.06051	0.535018	1.96689	1.51905	2.61377	3.19595	2.02793	1.73388	3.08466	4.17499	0.862843	-0.145235	-0.588092	-0.649377	-0.709575	-0.635169	-0.709575	-0.610056	-0.53555	0.166696	-0.657436	-0.67882	-0.709575	-0.709575	-0.664548	-0.647799	-0.709575	-0.709575	-0.663589	-0.606091	-0.596272	-0.623245	-0.659047	-0.709575	-0.668392	-0.626995	-0.692575	-0.641891
Elk3	3.10315	1.13202	0.538208	-0.150723	-0.628068	0.194888	-0.387827	-0.266562	-0.365147	0.489565	-0.432611	-0.104204	-0.273711	-0.0941935	-0.628068	-0.188677	-0.518393	0.109101	2.66726	1.83959	6.22948	-0.416249	-0.461942	1.04417	-0.500052	-0.628068	-0.359809	-0.628068	-0.628068	0.55575	-0.454275	-0.519795	2.06673	0.142275	0.041687	0.437662	0.491229	-0.16362	1.65487	-0.0416501	0.172821	0.138593	0.493149	-0.336689	1.62042	-0.546756	-0.312376	-0.243799	-0.417573
Rasa4	-0.62873	-0.512816	-0.497445	-0.62873	-0.62873	-0.244435	-0.62873	-0.62873	-0.584828	-0.62873	-0.400115	-0.598049	-0.62873	-0.62873	-0.62873	-0.159706	-0.511703	-0.208608	-0.155405	-0.62873	6.31914	0.628786	-0.23353	0.596545	0.212224	0.300436	-0.426858	-0.360426	-0.573221	1.19514	0.0849603	-0.238593	-0.390285	1.02733	-0.328655	-0.0943507	0.429401	-0.354477	-0.151467	-0.253265	0.640674	-0.349551	-0.290648	3.45746	-0.62873	-0.448582	-0.161368	0.519445	-0.148548
Npsr1	0.765347	-0.538893	-0.538893	-0.538893	-0.32474	-0.0724178	-0.538893	-0.538893	-0.538893	-0.538893	-0.162769	-0.476467	-0.538893	-0.538893	-0.538893	-0.538893	-0.538893	-0.371425	-0.409044	-0.302043	4.46724	-0.153518	-0.29857	1.85922	-0.538893	1.50464	2.4661	0.00391887	-0.538893	-0.404407	-0.538893	-0.41092	-0.538893	-0.538893	-0.421836	-0.538893	-0.172583	0.408086	-0.414314	-0.407988	-0.473823	-0.538893	-0.366712	-0.538893	-0.538893	-0.491893	-0.538893	0.28979	2.4979
Baiap3	0.0487711	-1.01935	0.0517828	0.512665	1.05308	1.01363	0.964833	1.01495	0.205726	-0.806267	-0.0326603	-1.04201	-1.1796	-0.64932	0.696526	0.452018	0.754179	1.27415	1.24048	1.43209	1.51989	1.16789	1.26303	0.801333	-0.308912	0.542853	0.676032	0.718966	0.960387	1.08959	1.37739	1.10431	0.80677	0.974375	0.391749	0.173926	0.562038	-0.112091	0.117988	-0.528915	-1.29423	-0.987634	-0.637702	-1.49607	-1.10167	-1.19566	-1.07958	-0.319687	0.0364016
Kl	-0.727083	-0.634258	-0.29248	-0.205514	0.433353	1.66266	-0.486681	0.349655	-0.696978	-0.727083	0.276558	1.26932	0.404657	0.551266	-0.212839	0.175489	1.43346	1.1458	0.284032	0.507386	5.29998	1.88881	-0.119083	1.20325	-0.326646	1.03138	1.04031	0.315031	1.00975	1.07963	0.688026	2.11141	-0.235006	0.109149	-0.174726	1.00146	-0.491608	-0.169124	-0.59445	-0.727083	-0.530343	-0.617939	-0.611155	-0.611462	-0.727083	-0.679652	-0.49637	-0.485415	-0.475154
Vdr	-0.142376	-0.104651	-0.142376	-0.142376	-0.142376	-0.0986953	-0.142376	-0.0782221	-0.0948782	-0.142376	-0.0952951	-0.0761095	-0.142376	-0.142376	-0.142376	1.11588	-0.104919	-0.142376	0.0583403	2.09193	10.9779	-0.142376	-0.142376	0.182918	-0.142376	-0.142376	-0.0811111	-0.0135613	-0.142376	0.0620289	-0.142376	-0.142376	-0.142376	-0.142376	-0.142376	-0.142376	-0.142376	-0.0929011	-0.142376	-0.0647421	-0.0845354	-0.142376	-0.142376	-0.106544	0.0322828	-0.0946728	-0.142376	-0.142376	-0.142376
Stac	-0.484053	-0.705717	-0.482427	-0.705717	-0.284588	-0.346674	-0.705717	-0.667944	-0.596835	-0.705717	-0.705717	-0.482502	-0.705717	-0.705717	-0.705717	-0.571846	-0.380898	0.707638	-0.233473	0.00888587	4.66938	-0.463906	-0.705717	-0.0284726	1.0737	2.34347	0.85165	0.577082	-0.705717	-0.705717	-0.456852	-0.627913	-0.148918	-0.705717	0.531559	-0.705717	0.718503	-0.705717	-0.705717	-0.542368	-0.584015	-0.705717	-0.589158	-0.630323	-0.705717	-0.705717	-0.705717	0.0469503	-0.310669
Gabrq	-0.331075	-0.517505	0.296424	-0.195262	0.0153341	0.206121	-0.29427	0.415722	-0.68579	-0.688784	-0.746267	-0.76877	-0.848403	-0.78502	-0.848403	0.90231	0.188276	1.77169	1.524	2.95287	1.42959	3.77345	1.3227	0.269547	-0.47956	-0.506456	-0.145127	0.0102126	0.110756	1.87875	-0.552147	-0.227144	1.85877	0.886472	1.16653	-0.727937	2.17522	-0.782579	-0.776234	-0.762751	-0.800798	-0.787586	-0.814164	-0.709413	-0.800356	-0.697793	-0.577006	-0.00884664	-0.704964
Gpx3	-0.543358	-0.805866	-0.665054	-0.67647	0.330359	0.3604	-0.662491	-0.7934	-0.877671	-0.935839	-0.780444	-0.860962	-0.925227	-0.83132	-0.625476	-0.877365	-0.82996	0.443405	-0.233004	0.713301	0.825441	2.36705	0.868968	1.76179	0.159679	-0.461223	-0.0501787	0.371236	1.20627	2.23278	1.83373	0.87098	0.834004	2.00907	1.17878	0.95339	1.13355	-0.756339	-0.219872	0.227371	-0.693761	-0.595122	-0.24433	-0.775416	-0.764851	-0.882203	-0.831617	-0.587247	-0.350094
Ecel1	0.882872	-0.742845	0.882277	1.14243	0.976369	0.125819	1.72796	1.14701	1.47711	-0.978794	0.881066	-0.741513	-0.99325	-0.737418	-0.416459	0.838807	-0.665158	1.43159	0.817264	-0.174419	0.872471	3.52668	0.0187111	0.153972	-0.5763	-0.90183	0.105989	-0.824059	2.48545	1.87622	2.14586	2.61785	1.57092	1.11992	1.11701	0.496588	0.221155	0.794887	0.895493	-0.167322	-0.473759	-0.213996	-0.914399	-0.979742	-0.935172	-0.861803	-0.987586	-0.894384	-0.821927
Gpr165	-0.382674	-0.573657	-0.546927	-0.798436	1.34332	0.689219	-0.455804	-0.0853304	-0.526247	-0.798436	-0.551353	-0.700732	-0.798436	-0.798436	-0.165752	-0.517596	-0.246898	-0.252306	1.39718	0.560549	-0.451174	5.01013	1.68201	0.0981346	-0.129504	-0.798436	1.17553	0.197025	4.49113	0.630892	-0.0217928	-0.074115	-0.128667	-0.333386	0.526567	-0.434229	-0.418673	-0.581771	-0.798436	-0.798436	-0.339152	-0.549604	-0.553706	-0.656185	-0.661576	-0.533683	-0.20666	0.0593776	0.136471
Igsf1	-0.676136	-0.885406	-0.793359	-0.350493	-0.285357	-0.336269	-0.758818	-0.630571	-0.688424	-0.885406	-0.885406	-0.633877	-0.885406	-0.702197	-0.885406	1.38939	-0.546246	0.975184	0.0776714	0.503784	0.403823	5.89013	3.53543	0.263356	-0.69971	-0.767146	0.485544	0.41246	2.48024	0.331204	-0.885406	-0.0091908	0.10725	-0.250336	2.50817	-0.42636	-0.59565	-0.645701	-0.608435	-0.607739	-0.754107	-0.471285	-0.842583	-0.613262	-0.790297	-0.503082	-0.479281	0.0161971	-0.494008
Tle4	-1.65023	-1.45192	-1.58456	-2.09075	-1.13277	1.33736	0.261709	-0.0823413	0.192528	0.994886	-0.819758	1.24597	2.66279	2.04558	0.165188	0.234676	-0.379366	2.40389	1.45131	0.161737	1.00154	2.75631	2.16546	-0.692794	-0.368972	-0.319964	0.276345	0.0187952	-0.919159	-0.831853	-0.124125	0.904751	-0.866379	-0.0540808	-1.06477	-0.289508	0.222621	-0.73132	-0.809908	-0.891034	-1.17566	-1.53201	-0.793923	-0.579803	-0.926406	-0.926079	-1.34444	-1.33232	-1.7904
Sytl4	-0.159715	-0.159715	-0.159715	-0.159715	-0.159715	-0.0354955	-0.159715	-0.159715	-0.0567722	-0.159715	-0.159715	-0.159715	-0.159715	-0.159715	-0.159715	-0.00374092	0.0235168	0.527007	0.0441609	-0.159715	-0.159715	10.9988	0.980056	-0.159715	-0.159715	-0.159715	-0.0406331	-0.159715	-0.159715	0.199165	-0.159715	0.126456	0.358219	-0.159715	-0.159715	-0.159715	0.161257	-0.159715	-0.159715	-0.159715	-0.159715	-0.159715	-0.159715	-0.159715	-0.159715	-0.09171	-0.159715	-0.159715	-0.159715
Gal	-0.310661	-0.310661	-0.240407	-0.310661	-0.195821	-0.178654	-0.310661	-0.233777	-0.176757	-0.310661	-0.310661	-0.29388	-0.172572	-0.310661	-0.310661	-0.310661	-0.276768	-0.194774	-0.21167	-0.246862	-0.220821	8.55424	-0.235563	-0.204173	1.97062	-0.310661	-0.237834	-0.194104	0.375653	-0.209585	2.75488	0.292737	-0.136306	2.12008	-0.231848	-0.27618	-0.310661	-0.288239	-0.310661	-0.310661	-0.310661	-0.310661	-0.310661	-0.310661	-0.310661	-0.259061	-0.26416	-0.290058	-0.124102
Gm29374	-0.223357	-0.302058	0.517945	0.698841	0.598498	-0.248497	1.10291	0.245338	0.638289	-0.404718	0.320443	-0.404718	-0.404718	-0.125655	-0.404718	0.260951	-0.404718	0.34078	0.0995088	-0.404718	0.0218414	6.52011	-0.250268	-0.207738	-0.404718	-0.404718	-0.321182	-0.404718	1.18581	0.982706	0.315999	2.96702	0.954264	-0.404718	0.18813	0.259045	-0.404718	-0.297946	-0.404718	-0.298804	-0.352112	-0.404718	-0.404718	-0.404718	-0.404718	-0.357013	-0.404718	-0.219408	-0.208963
Lrpprc	1.27792	1.23067	-0.491654	0.744882	1.45666	0.66524	0.814344	0.623223	0.600859	0.884492	0.535928	1.11434	0.197581	1.5506	-0.113949	0.309553	0.0627404	-0.0497983	1.34241	1.04848	1.77133	0.00968367	6.31555	1.83687	0.634444	0.244778	-0.528084	0.419793	0.605443	0.525758	1.33722	2.61335	0.120059	1.0032	-0.577343	0.028262	-0.0940467	-0.205494	-0.372511	-0.397973	0.779993	0.207546	0.544337	0.525751	-0.151809	-0.175871	0.18706	0.25967	0.0670522
Scg2	-0.984375	-0.0792113	-0.126065	-1.02495	-0.295582	0.883053	0.151109	0.849407	0.91394	1.30087	-0.375334	0.672405	1.19724	0.396633	-1.10807	1.1158	-0.508487	0.879185	0.50433	-0.376971	0.76307	1.10798	0.486461	1.72331	1.07556	0.0898105	1.02449	0.380253	1.05151	1.02236	0.778814	1.16942	1.2796	0.702943	0.488512	0.61072	0.522103	-0.204759	0.785426	0.764117	1.0864	0.591361	1.07174	1.10819	-0.314876	-0.634468	-0.300617	0.62705	0.425642
Fign	-0.770361	-0.624088	-0.581682	0.473148	1.04148	-0.120972	-0.725338	-0.646334	-0.308411	-0.643525	-0.821589	-0.654767	-0.935058	0.27077	-0.106418	-0.869345	-0.772209	0.0821998	0.353254	-0.327735	-0.579617	0.357095	3.1792	3.49992	0.315499	1.36804	1.6863	0.402287	1.74159	0.900318	-0.353131	-0.620803	-0.829929	1.50888	-0.757837	2.87095	-0.778621	-0.624916	-0.839565	-0.736807	-0.808678	-0.74755	-0.770177	-0.772738	-0.935058	-0.78236	-0.785632	-0.877086	-0.63009
Nxph2	-0.351921	-0.351921	-0.351921	-0.163102	-0.301385	-0.330045	-0.269883	-0.129299	-0.0565068	-0.351921	-0.277498	-0.255771	-0.351921	-0.351921	-0.351921	-0.351921	-0.351921	-0.351921	-0.303478	-0.351921	-0.351921	-0.0686476	-0.351921	4.9998	-0.215123	-0.351921	2.85945	-0.0356511	5.01097	1.21771	2.83843	2.04151	-0.170365	-0.351921	-0.214608	-0.321705	2.38444	-0.275535	0.234626	4.41357	3.8525	0.214327	0.596842	1.36557	0.578952	-0.297999	-0.290905	-0.323332	-0.268554
Ucn3	-0.00826342	-0.0058756	-0.0717488	-0.129252	-0.129252	-0.0609298	-0.010428	-0.0555739	-0.0747029	-0.129252	-0.129252	-0.0955201	0.0460147	-0.129252	-0.129252	-0.129252	-0.129252	0.0178354	-0.0955262	-0.129252	0.0507653	-0.129252	-0.129252	11.2833	-0.0494334	-0.129252	0.353934	-0.129252	0.161952	-0.129252	-0.129252	-0.0671118	-0.129252	-0.129252	-0.129252	-0.129252	-0.129252	0.0490536	-0.129252	0.0041338	-0.0628246	-0.0693607	0.0139654	-0.0175107	-0.129252	-0.0837836	-0.129252	-0.087844	-0.129252
Tacr3	-0.338933	-0.538054	-0.48896	-0.36787	1.45364	0.659465	4.77337	0.171409	-0.456428	-0.407226	-0.267264	-0.341839	-0.562447	-0.465388	-0.268486	-0.163767	1.27055	-0.276556	1.40566	2.37075	0.0619678	-0.453673	-0.430779	-0.0478202	4.25619	-0.328399	2.52794	-0.309337	-0.16284	-0.562447	-0.271726	-0.418187	-0.52346	-0.562447	-0.230843	-0.562447	-0.262467	-0.277134	0.711901	-0.410119	0.154417	-0.198246	-0.270593	-0.519679	-0.488872	-0.487705	-0.513806	0.855371	1.11865
Lhx8	-0.0345157	-0.169546	-0.169546	-0.169546	-0.169546	-0.151848	-0.0369315	-0.169546	-0.169546	-0.169546	-0.1092	-0.131899	-0.169546	-0.169546	-0.169546	-0.0667586	-0.169546	-0.169546	-0.150707	-0.169546	-0.169546	-0.169546	-0.169546	-0.110903	8.37733	-0.169546	0.0947845	-0.169546	-0.169546	-0.118294	0.02135	-0.169546	-0.169546	-0.169546	-0.169546	-0.169546	1.53862	-0.169546	0.49778	-0.169546	-0.130305	-0.169546	1.07913	0.0518982	-0.169546	-0.141202	-0.169546	-0.169546	-0.169546
Th	0.0336859	-0.00604921	0.0171024	-0.279644	0.90921	5.99912	-0.279644	-0.279644	-0.236791	-0.279644	-0.279644	0.874208	-0.279644	-0.0707574	-0.279644	-0.150042	-0.0321991	0.138967	-0.190006	0.685162	0.122137	0.589301	4.42646	-0.0938292	7.00719	0.173582	-0.161511	-0.113553	-0.0143938	0.0103141	-0.279644	-0.279644	-0.279644	-0.279644	-0.279644	-0.279644	-0.173085	-0.279644	-0.279644	-0.279644	-0.279644	-0.279644	-0.0256228	-0.206654	-0.279644	-0.279644	-0.196624	-0.279644	-0.279644
Megf11	-0.737484	-0.0581066	-0.659453	-0.737484	-0.501117	-0.622467	-0.737484	-0.563956	-0.638187	-0.737484	-0.593881	-0.67086	-0.737484	-0.737484	-0.737484	-0.633411	-0.642737	-0.592072	-0.106265	-0.737484	-0.608728	-0.332473	-0.463048	1.0555	5.25413	-0.579728	1.34795	-0.527695	-0.379867	-0.582887	0.100964	-0.39954	-0.363977	-0.216184	-0.562639	-0.476728	-0.307381	-0.609952	-0.594185	-0.623654	-0.653456	-0.0287064	2.07069	-0.652732	-0.531662	-0.602716	-0.69527	-0.528737	0.20443
Gpc5	-0.505321	-0.32409	-0.368753	-0.197479	0.609735	-0.296842	-0.15797	-0.451622	-0.306564	-0.259745	-0.449412	-0.39466	-0.217734	-0.505321	-0.505321	-0.410047	-0.262976	-0.38733	0.0716194	-0.0889787	-0.125061	0.376158	-0.336	-0.222426	7.5338	0.238849	-0.0830538	-0.505321	-0.425795	-0.410568	-0.328208	0.830907	-0.404899	-0.505321	-0.374891	0.00711201	-0.349209	-0.137052	-0.505321	-0.505321	0.177419	0.564864	-0.297169	-0.350819	-0.358639	-0.355834	-0.505321	-0.417402	-0.505321
Chrna2	-0.126752	-0.126752	-0.126752	-0.126752	-0.126752	-0.126752	-0.126752	-0.126752	-0.0708131	-0.126752	-0.126752	0.0983167	-0.126752	-0.126752	-0.126752	0.0864817	-0.126752	-0.126752	0.135723	-0.126752	-0.126752	-0.126752	-0.126752	-0.126752	10.3954	-0.126752	-0.126752	-0.126752	-0.126752	-0.126752	-0.126752	-0.126752	-0.126752	-0.126752	-0.126752	-0.126752	-0.126752	-0.126752	-0.126752	-0.126752	-0.126752	-0.126752	-0.126752	-0.126752	-0.126752	-0.0679517	-0.126752	-0.126752	-0.126752
Gbx1	-0.169876	-0.169876	0.0183302	-0.169876	-0.169876	-0.126016	-0.169876	-0.169876	-0.116665	-0.169876	-0.0754699	-0.169876	-0.169876	-0.039805	-0.169876	-0.169876	0.0542999	-0.169876	-0.169876	-0.169876	-0.169876	-0.169876	-0.169876	-0.0247329	10.9578	-0.169876	-0.169876	-0.169876	-0.169876	-0.169876	-0.169876	-0.0219557	-0.0872789	-0.169876	-0.169876	-0.0174486	-0.169876	-0.169876	-0.169876	-0.0918337	-0.169876	-0.169876	-0.169876	-0.169876	0.180348	-0.118409	-0.169876	-0.169876	-0.169876
Scube2	-0.0783642	-0.300783	-0.352376	-0.441665	-0.441665	-0.172161	-0.441665	-0.363814	-0.182403	-0.441665	-0.377106	-0.361244	-0.441665	-0.441665	-0.441665	-0.0947589	-0.441665	-0.441665	-0.401421	-0.441665	-0.441665	-0.19189	-0.441665	-0.243474	7.60039	-0.441665	-0.388595	-0.441665	-0.205053	0.0998585	-0.441665	0.394882	-0.105202	-0.441665	-0.290864	-0.233528	0.686883	-0.150074	-0.441665	-0.441665	-0.441665	-0.441665	-0.250458	-0.441665	-0.441665	-0.183728	-0.441665	0.148038	1.96377
Stxbp6	1.75585	-0.759914	0.7806	0.997217	0.280014	-0.282247	-0.687951	-0.377496	-0.820102	0.770958	0.0924597	-0.160829	-1.44529	-0.946757	-0.902958	-1.30149	-1.1005	-1.18849	-0.842799	0.284342	-1.17619	-1.16185	-0.411778	0.754303	0.770967	2.43828	1.78324	1.61548	0.684853	1.24791	1.65699	0.0857266	-0.612047	0.578973	0.315602	2.12698	1.05123	1.35365	0.371941	2.01873	1.11443	-0.264663	0.0944189	-1.12706	-1.15501	-1.22704	-0.71088	-0.206617	-0.932646
Nr2e1	-0.39704	-0.370245	-0.343397	-0.227579	-0.313982	-0.338426	-0.39704	-0.373602	-0.349869	-0.39704	-0.352007	-0.366504	-0.116165	-0.39704	-0.39704	-0.344593	-0.366164	-0.315196	-0.360766	-0.39704	-0.39704	-0.39704	0.143253	2.02184	-0.339749	5.35628	3.81054	-0.39704	2.08988	2.46877	-0.238832	-0.317175	-0.157005	-0.39704	-0.140336	0.869236	-0.286199	-0.332528	-0.320638	-0.364957	-0.216414	0.0607615	-0.330261	-0.232905	1.08855	1.4828	3.72888	1.70443	-0.31037
Cbln4	-0.89593	-0.814857	-0.622772	-0.89593	-0.811946	1.50629	1.18547	0.616557	-0.638997	0.00974233	1.2253	1.17525	-0.326171	-0.143513	-0.690412	-0.816548	-0.744466	-0.49949	0.357802	-0.589192	-0.89593	-0.287305	0.292017	0.28927	-0.591829	4.271	3.55926	3.08337	-0.275387	-0.00312054	-0.817663	-0.580591	-0.763018	-0.721139	0.931305	-0.159303	1.21742	1.16661	0.144009	-0.521497	-0.599932	0.178021	-0.441425	-0.645391	-0.706946	-0.829199	-0.119575	-0.364213	1.88528
Bcl11a	0.805045	1.08326	1.00229	1.3216	0.301953	0.516623	1.09723	1.11561	1.01447	1.01728	1.17993	0.942602	0.939662	0.725098	1.44661	1.06141	1.26384	-0.239519	0.900184	0.511746	1.01673	-1.27359	-0.646696	1.05287	0.986795	1.64189	1.38492	0.156801	0.60264	-0.464438	-1.15467	-1.3616	0.365267	-0.804179	-0.205292	0.483872	1.35111	0.370647	-0.166087	-0.286416	-0.535005	-0.31559	-1.13006	-0.936174	0.0759008	1.24529	0.979888	0.714376	-1.22354
Htr2c	1.171	-1.55532	-1.80114	-1.91307	-1.22033	0.185749	-0.0774319	-0.984108	-1.77964	-1.90236	0.259419	0.188116	0.680327	0.651215	-0.444318	0.618718	1.37329	0.456087	-0.234306	-0.117442	-0.91057	-1.23718	0.308377	1.36641	-0.148082	2.2739	0.615357	0.111513	-0.847119	1.17719	0.441404	0.135422	0.410049	0.899905	1.9151	1.52516	0.134113	0.410328	0.58363	0.96315	0.683164	1.93969	0.649417	-1.69799	-0.677856	-1.34997	-1.1134	-0.562657	-0.888238
Mpped2	0.625147	1.65893	1.36853	0.605646	-0.212906	1.54269	-0.419065	0.936227	1.06228	0.404783	0.660942	1.21356	1.70205	1.65768	1.27468	0.590065	1.64856	0.991732	-0.281704	0.459071	1.4319	-1.1024	-0.591368	0.439113	2.00905	3.04122	0.988011	-1.21022	-1.12916	-0.289863	-0.534206	-1.09138	-0.678753	-0.320571	-0.890733	0.800345	0.91769	-0.189259	-0.124241	0.304561	-0.261746	-0.874812	0.944337	0.87216	1.03104	-0.451077	0.102186	-1.24689	-0.862455
BC048546	1.94454	0.918367	1.3142	0.734415	0.500594	-0.352185	-0.395923	0.123082	0.601824	-0.683943	-0.88245	-0.913442	-0.916229	-0.953013	-0.3562	1.16148	0.755301	-0.372196	1.12999	1.0781	0.954094	1.32155	-0.884988	-0.581976	-0.432273	4.30993	1.22347	-0.0720103	-0.750589	-0.231565	-0.170534	-1.01694	-0.310543	0.577424	-0.524026	1.68729	0.137733	-0.74412	-1.25872	-1.22326	-1.03823	-0.997083	-1.03046	-1.21703	-1.20366	-0.856119	-0.371009	1.02766	-0.264878
Cyp26a1	-0.315259	-0.315259	-0.315259	-0.315259	0.435682	-0.315259	-0.315259	-0.315259	-0.315259	-0.315259	-0.315259	-0.315259	-0.315259	-0.315259	-0.315259	-0.315259	-0.315259	-0.315259	-0.315259	-0.315259	-0.315259	-0.315259	-0.315259	-0.315259	0.332049	9.08036	3.11195	-0.315259	-0.315259	-0.315259	-0.315259	-0.112251	-0.315259	-0.315259	-0.315259	-0.0300497	-0.315259	-0.315259	-0.315259	-0.169233	-0.315259	-0.315259	-0.053249	-0.23036	-0.315259	-0.315259	-0.315259	-0.22983	-0.315259
Pard3b	0.233409	-0.601687	0.0716471	0.887521	1.04834	0.187436	0.650451	-0.698908	-0.319146	0.683747	0.825044	0.616441	-0.795737	0.313142	-0.407873	0.0281922	-0.52382	0.596519	0.0962606	0.742822	0.691758	-0.839541	0.337717	1.77683	0.0574789	4.48023	1.2843	1.53794	-0.0979254	1.00463	-0.75004	-0.0671092	0.592444	0.651346	0.172839	-0.0490734	-0.722405	-0.494225	-0.973118	-0.153009	-0.832063	-0.686891	-0.685664	-0.61254	1.51555	-0.589667	0.217431	-0.182438	-0.40073
Egr1	1.48717	1.6652	-0.0910582	-1.0954	-0.531369	0.597289	-0.450764	-0.0830282	0.791246	1.55262	-0.174192	0.971945	0.600059	1.36075	-0.106247	0.559186	-0.367423	-0.893742	-0.146539	-1.26652	-1.30334	-1.37086	0.0517041	1.08367	-1.61718	-0.355053	-0.204049	2.14759	-0.491002	-0.791589	-1.04619	-1.15048	-0.387566	-1.39077	-0.516188	-1.30487	-1.56176	-0.714571	-0.369733	-0.784915	-1.55319	-0.598129	-0.470828	0.287961	-1.73766	-1.66319	-1.78188	1.18498	-0.166266
Fos	1.04486	-0.138918	0.0295737	-0.976995	-0.730456	-0.0328133	-0.694834	0.176403	1.29947	1.00686	-0.164791	-0.236334	-0.651969	-0.789042	-0.572185	-0.54523	-0.621144	-1.21152	-1.13756	-1.44824	-0.982176	-0.76614	-0.31901	1.31675	-0.887856	-0.488691	0.0428178	3.26151	-0.909579	-0.649194	-0.348331	-0.343564	-0.327253	-0.829717	-0.157493	-0.543065	0.368069	-1.08087	1.59006	1.55949	0.0144669	0.451964	0.832478	1.1423	0.608693	0.185705	-0.0897322	1.7431	0.0635784
Prok2	1.11091	-0.0490282	-0.262655	-0.551492	-0.551492	-0.274628	-0.236011	-0.439368	0.999955	-0.551492	-0.347709	-0.206283	-0.551492	0.370445	-0.551492	-0.551492	-0.460814	-0.430901	-0.291978	-0.551492	0.369567	-0.228898	-0.464679	-0.0492649	-0.467165	0.696958	-0.477179	6.21655	0.392214	0.294254	0.089655	4.64384	-0.00756709	0.087972	-0.340629	-0.276165	-0.101631	-0.362031	-0.409592	-0.551492	-0.551492	-0.551492	-0.551492	-0.464747	-0.551492	0.720291	4.16006	2.35068	0.0103183
Wnt2	-0.498773	-0.498773	0.237807	-0.498773	-0.244476	0.00883911	-0.498773	-0.381883	-0.326148	1.54726	0.0824419	1.80642	-0.498773	4.87542	1.0369	0.216714	0.109365	-0.498773	-0.249644	-0.144581	-0.498773	-0.065402	-0.176362	-0.135204	0.618963	-0.498773	-0.1835	7.70744	-0.498773	-0.498773	-0.498773	-0.405449	-0.346674	-0.498773	-0.498773	-0.306923	2.44538	-0.249885	-0.498773	0.0432294	0.0345605	-0.142074	-0.358964	-0.140682	-0.302586	-0.389907	-0.331309	-0.260325	0.0405814
Greb1	-0.380107	-0.278862	-0.367934	-0.380107	-0.071136	0.171778	0.248336	-0.259839	-0.302355	-0.200849	-0.321677	-0.216197	-0.380107	-0.220509	-0.208512	-0.296837	-0.337772	-0.271304	-0.249801	-0.380107	-0.221498	0.843746	-0.0167929	-0.169353	-0.270184	-0.380107	0.911007	-0.380107	5.17921	0.99451	5.25721	4.20448	3.60769	4.56906	-0.207147	-0.16794	-0.380107	-0.380107	-0.380107	-0.380107	-0.380107	-0.334472	-0.323874	-0.380107	-0.25887	-0.367939	-0.167416	-0.35508	-0.380107
Ar	0.149816	0.0556793	-0.536229	0.286489	0.636469	1.07063	0.918473	-0.528168	-1.01205	-1.74257	-0.884795	-0.56219	-0.89227	-0.63925	-0.575163	-1.3221	-1.60545	0.903951	0.995624	0.133907	-0.4825	1.93717	1.32782	1.5432	-0.731845	-0.140448	1.79469	-0.971744	2.6359	1.9287	1.53759	1.12763	2.2496	0.480084	1.19552	-0.278029	-1.23164	-0.698652	-1.00376	-2.11925	-1.79517	-0.0964817	-1.68457	-2.17492	-0.844393	-0.169491	-1.45155	0.162804	0.338136
Frem3	-0.362598	-0.362598	-0.362598	-0.362598	0.530776	-0.078798	-0.362598	-0.165118	-0.21637	-0.362598	-0.362598	-0.362598	-0.362598	0.199583	0.319748	-0.362598	-0.362598	-0.0885419	-0.257894	-0.0550013	-0.362598	-0.203366	3.50133	4.32876	-0.266451	2.37651	5.66095	-0.362598	5.86306	1.1476	2.03234	1.11094	1.67782	1.67821	-0.210576	-0.362598	-0.362598	-0.362598	-0.362598	0.0637209	-0.256022	-0.362598	-0.26599	-0.201541	-0.362598	-0.314211	-0.362598	-0.362598	0.0115827
Fam196b	-0.0417788	-0.61276	-0.279519	0.46945	-0.216798	1.61226	-0.65027	-0.191724	0.700979	-0.215365	-0.325201	-0.225112	0.457662	-0.154878	0.676154	0.917699	0.317646	-0.505464	0.812365	0.594257	-0.0875929	1.54742	1.8888	3.53747	0.706663	-0.663669	2.74557	-0.19616	4.89052	2.5639	1.45646	0.545628	0.4209	0.777062	-0.853946	-0.586809	0.423336	-0.728189	-0.62409	-0.777329	0.0981227	-0.602204	-0.648228	-0.650835	-0.757207	-0.810414	-0.6863	-0.0461336	-0.0741764
Plscr4	1.58766	-0.471142	0.444218	-0.307624	-0.228236	-0.34378	-0.508653	-0.712341	-0.670925	-0.712341	-0.244469	-0.581883	-0.522053	-0.712341	2.41074	-0.712341	0.177474	-0.36384	0.224352	0.788184	0.586428	-0.532751	-0.712341	-0.252645	-0.48579	0.507065	-0.295224	-0.712341	5.10689	-0.587771	-0.0488311	-0.345165	-0.610088	-0.382062	-0.712341	0.959292	-0.712341	-0.635099	-0.712341	-0.712341	-0.712341	-0.647481	-0.603283	-0.712341	-0.368493	-0.327899	-0.661666	-0.578283	-0.712341
Pgr15l	-0.509719	-0.364595	-0.39607	-0.509719	-0.09562	1.61931	-0.290267	0.152233	0.0549656	-0.509719	-0.509719	-0.398127	-0.509719	-0.400483	-0.509719	2.93398	0.672719	0.685006	-0.149482	-0.509719	-0.245758	0.329654	3.94293	0.591568	-0.200713	-0.252724	1.23794	-0.509719	-0.275811	5.12187	0.829685	-0.276514	0.773368	2.64501	0.438205	-0.509719	-0.509719	-0.509719	-0.509719	-0.406	-0.308339	-0.454238	-0.509719	-0.509719	-0.509719	-0.47248	-0.509719	-0.350616	0.106588
Calcr	-0.287993	-0.287993	-0.249098	-0.287993	-0.287993	-0.0675804	0.33386	-0.207706	-0.242088	-0.287993	-0.0540284	-0.155469	1.03749	-0.287993	-0.287993	-0.241583	-0.26067	0.216512	-0.23559	-0.0272956	-0.287993	0.0194637	-0.0675051	-0.287993	-0.19746	-0.0676317	-0.163366	0.0592913	-0.162659	7.12269	4.06803	-0.287993	-0.250106	2.65443	0.441091	0.31454	-0.287993	0.0318413	-0.127008	-0.243066	-0.259828	-0.287993	-0.287993	-0.287993	-0.0504201	-0.262449	-0.250506	-0.0935202	-0.287993
Rtl1	-0.518308	-0.663334	0.611824	0.0454886	0.330989	-0.377298	0.990285	0.424182	-0.555155	-0.802049	-0.0386502	0.0108141	0.381004	-0.663334	-0.273413	-0.0649141	-0.237821	0.479094	-0.00699538	0.412954	-0.0539098	0.833752	0.740738	0.393661	-0.275673	-0.391359	1.07013	0.0790973	0.475325	5.44155	1.0291	0.39301	0.249085	3.3674	-0.615788	2.26349	-0.340783	-0.560561	-0.357283	-0.527265	-0.410255	-0.303804	-0.388561	-0.705422	-0.592579	-0.555556	-0.53379	-0.580043	-0.802049
Plagl1	-0.894634	-0.711427	-0.819237	-0.903037	-0.541998	-0.437418	-0.63711	0.526722	-0.418182	-1.00006	-0.947773	-0.857984	-0.995908	-0.900662	-1.30282	-0.81767	-0.910356	0.63378	-0.920513	-0.504463	-0.600528	-0.0986042	-0.550318	1.28235	1.40814	1.46659	0.0621282	0.958256	1.25298	4.01125	3.03807	0.597152	2.80734	3.83451	2.17342	2.14311	0.821643	0.260592	0.131323	-0.835764	-0.963441	0.581635	-1.00273	-0.621928	-1.09829	-1.01686	-1.02492	-0.371933	-0.197909
Gpc3	-0.217011	2.2272	1.67205	3.54453	1.92518	-0.126476	1.40583	1.86083	-0.240542	-0.740149	-0.362342	-0.683254	-0.740149	-0.740149	-0.740149	-0.63137	-0.533267	-0.522126	-0.226905	-0.467279	-0.18567	0.875319	-0.132348	-0.367087	1.42198	-0.57526	-0.480254	-0.740149	1.92028	5.12918	2.94451	-0.33344	0.515937	2.28324	0.157758	-0.284781	0.558475	0.936334	1.45059	-0.621172	-0.446709	0.282393	2.3527	-0.456274	-0.546578	-0.591576	-0.487144	-0.365461	-0.238414
Brs3	-0.299111	-0.299111	-0.263612	-0.299111	-0.299111	-0.028728	0.713783	-0.190291	-0.146544	-0.299111	-0.101332	0.010881	2.42698	-0.299111	-0.299111	-0.299111	-0.299111	0.410578	0.510544	0.0306279	-0.299111	0.336017	0.00104148	-0.299111	-0.299111	-0.299111	0.824931	-0.299111	-0.299111	8.21319	2.60827	2.63123	4.91747	1.64754	-0.299111	-0.299111	-0.299111	-0.0913025	-0.299111	-0.0875259	-0.299111	-0.299111	-0.299111	-0.245945	-0.299111	-0.238805	-0.299111	1.15126	-0.299111
Gabrg1	-0.729383	-1.12726	-1.05858	0.264334	0.664123	0.966981	2.07529	1.51711	1.66031	1.78089	0.504917	0.090025	1.65846	0.216534	0.540061	1.68863	2.10899	1.30069	2.14027	1.70419	1.97854	1.69766	0.689457	0.88808	0.882913	0.83506	1.58509	-0.351637	0.965755	2.35221	1.88433	0.408328	0.417961	0.885746	1.42019	0.48333	0.907015	1.46962	0.418887	-0.468671	-0.335469	-0.08208	-1.12143	-0.756449	-1.05051	-1.30401	-0.378788	0.335269	-0.955117
Zdbf2	0.665731	0.523443	0.870539	0.902615	0.560709	0.983158	2.22716	0.187855	0.242051	-0.388571	0.947994	0.534794	2.17511	0.363735	-0.137894	2.05144	2.21988	0.482246	0.56266	0.699153	0.696527	0.90857	0.765837	0.828357	-0.198206	1.17388	-0.413722	0.477647	0.646375	2.62974	1.4149	1.19159	1.09879	1.9367	0.68268	0.323213	-0.323181	-0.234569	-0.00819606	-0.872187	-1.36878	0.812182	0.00752113	-2.4709	-1.0056	-0.741128	-0.20238	0.610795	0.75905
Irs4	-0.70856	-0.709615	-0.719843	-0.316866	1.24092	0.518328	-0.11314	-0.500154	-0.654993	-0.525205	-0.621369	-0.624267	-0.634058	-0.687231	-0.748152	-0.748152	0.0112043	-0.0605266	0.705427	1.8673	1.10742	2.27947	1.42907	0.821457	-0.147467	2.15266	0.43362	-0.0400584	-0.0431653	3.70544	4.00476	2.37365	0.301606	3.44197	2.02403	-0.0884195	-0.547488	-0.400208	-0.535672	-0.287088	-0.387133	0.293938	-0.594747	-0.686857	-0.65192	-0.697433	-0.608157	-0.428486	-0.506546
Cbln1	-0.413657	-0.284191	-0.271421	0.419275	-0.260805	-0.237157	-0.154387	-0.288114	-0.324938	-0.205416	-0.235618	-0.177729	-0.413657	-0.330967	-0.413657	-0.413657	-0.383453	-0.413657	-0.394883	-0.323796	1.20135	0.286687	-0.188806	-0.267451	-0.0122359	-0.290597	-0.20364	-0.413657	0.0216608	-0.111638	6.73039	3.89508	-0.305997	0.935097	-0.325167	-0.413657	-0.346938	-0.413657	-0.413657	-0.413657	-0.364385	-0.38709	-0.413657	-0.413657	-0.413657	-0.372858	-0.413657	-0.376993	-0.413657
Gfra1	-0.633343	-0.840032	-0.530271	-0.79925	0.434526	0.911225	1.02025	2.24607	-0.349782	-0.914485	-0.53705	-0.740314	-0.723486	0.448843	1.60238	-0.538674	1.97767	0.307595	-0.132593	-0.194188	-0.165798	2.13039	0.693332	-0.470089	1.03981	2.27627	-0.522186	-0.44087	1.84718	3.17707	3.51439	1.02363	2.15291	3.0207	1.06972	1.4125	-0.683444	-0.58956	-0.779188	-0.646852	-0.746401	-0.766718	-0.677639	1.0935	-0.720965	-0.802763	-0.00280718	-0.551873	-0.658325
Chrm5	-0.128523	-0.609481	-0.56032	0.709993	-0.299811	0.903018	0.0366649	-0.360156	1.12331	-0.0763355	0.594233	-0.00164879	-0.45797	0.527228	0.462301	-0.44185	-0.686252	0.574114	0.874711	-0.686252	0.363604	-0.470804	-0.38454	-0.240073	0.42541	0.0272228	0.368903	-0.686252	-0.280451	1.01072	6.10337	-0.0930867	0.257216	-0.0624051	3.3877	-0.0511176	0.149555	-0.247242	0.0730388	-0.473567	-0.477909	-0.0676072	-0.203625	-0.63281	-0.686252	-0.592747	-0.686252	-0.304347	-0.304347
Bmpr1b	0.23841	-0.489128	-0.534528	-0.534528	-0.534528	-0.313186	-0.534528	0.143884	0.114612	2.17877	-0.534528	-0.431255	0.84432	1.1215	0.322144	-0.31134	-0.451323	-0.395726	-0.028229	-0.33822	0.370061	-0.0750594	-0.408496	-0.453931	-0.473167	-0.196217	-0.534528	-0.534528	-0.0981998	-0.423063	6.6036	3.58678	-0.325732	-0.534528	-0.534528	-0.246887	-0.534528	-0.360808	-0.534528	-0.39777	0.108716	-0.534528	-0.534528	-0.471407	-0.534528	-0.418015	-0.534528	-0.401767	-0.534528
Esr2	-0.242181	-0.176196	-0.22504	-0.242181	-0.242181	-0.242181	-0.242181	-0.221815	-0.0902216	-0.242181	-0.242181	-0.200156	-0.242181	-0.242181	-0.242181	-0.242181	-0.130847	-0.0559222	-0.149481	-0.242181	-0.242181	1.36531	-0.242181	0.0227266	-0.242181	-0.242181	-0.111114	-0.242181	0.372766	0.0253477	8.029	5.44289	0.456535	5.13095	0.430319	0.0629094	-0.242181	-0.0587971	-0.175683	-0.198027	-0.242181	-0.155653	-0.242181	-0.242181	-0.242181	-0.222293	-0.242181	-0.242181	-0.160573
Tmem100	0.122074	-0.225939	-0.330641	-0.422008	0.198571	-0.318856	0.804596	-0.0504781	-0.106755	-0.422008	-0.31726	-0.29495	-0.422008	-0.422008	0.0519817	-0.00377536	-0.350189	-0.422008	-0.237469	0.0567117	-0.422008	-0.311398	-0.177065	-0.0467516	-0.250011	-0.129395	0.363407	-0.422008	2.25016	0.404668	7.5207	6.92142	-0.168007	-0.422008	-0.211596	0.0041586	-0.0915463	1.5638	-0.244294	0.263687	0.374268	0.366622	-0.422008	-0.19264	-0.422008	-0.242858	-0.0364354	-0.222951	-0.422008
Grik1	-0.0513145	-0.588948	-0.766846	-0.796566	0.391916	-0.137466	-0.403678	-0.780205	-0.685696	-0.796566	-0.753658	-0.769798	-0.796566	-0.796566	-0.796566	-0.702256	-0.610158	-0.796566	-0.448346	-0.631716	0.483361	-0.113871	-0.276545	-0.309681	1.37764	3.72202	0.524798	2.30827	0.440916	0.318569	4.53514	2.36706	0.695121	3.85142	-0.300192	2.56548	0.371174	0.884469	1.08595	1.9804	0.347478	0.338741	-0.279581	-0.469193	1.82691	1.81716	1.76739	0.769517	0.479988
Col8a1	2.48845	-0.11543	-0.565341	-0.626913	0.136592	-0.103665	-0.626913	-0.438566	-0.498548	-0.626913	-0.626913	-0.626913	-0.626913	-0.626913	-0.626913	-0.626913	-0.626913	-0.466193	-0.401009	-0.483095	-0.626913	1.12681	-0.294459	-0.0776004	0.230498	0.969675	0.429151	0.625711	1.77618	0.00610808	3.57796	3.96819	0.169982	-0.284712	-0.626913	-0.394933	0.0195613	-0.626913	-0.626913	-0.46856	-0.457241	-0.626913	-0.626913	-0.580758	-0.626913	-0.626913	-0.574408	-0.507154	-0.626913
Pappa	-0.381915	-0.381915	-0.329104	-0.381915	-0.270412	-0.343648	-0.381915	-0.063695	-0.30841	-0.381915	-0.381915	-0.381915	-0.381915	-0.381915	-0.381915	-0.241616	-0.381915	-0.122237	-0.356201	-0.381915	-0.381915	-0.381915	-0.381915	-0.381915	-0.164779	0.266403	-0.140753	-0.381915	-0.381915	-0.271213	-0.381915	6.39809	5.50287	0.0802089	1.4806	0.552893	2.31832	0.0412065	-0.381915	-0.381915	-0.381915	-0.0866905	-0.259741	-0.381915	-0.381915	-0.381915	-0.381915	-0.262782	-0.0212053
Map3k15	-0.467046	-0.195107	-0.391881	-0.467046	-0.467046	-0.0472541	-0.467046	-0.422344	-0.36802	0.340697	-0.165536	0.0235476	0.0111719	-0.467046	0.306314	-0.209368	0.346043	-0.148135	0.304368	-0.467046	0.305363	0.674565	-0.237118	-0.108337	-0.122557	-0.467046	-0.322638	-0.467046	0.688425	-0.112596	1.32892	8.97101	-0.198425	-0.467046	-0.150186	-0.247476	-0.0790335	-0.00418828	-0.467046	-0.273733	-0.467046	-0.255737	-0.0209144	-0.467046	-0.184176	-0.320889	-0.318565	-0.231786	-0.241313
Cyp19a1	-0.307273	-0.307273	-0.218211	-0.307273	-0.307273	-0.237099	-0.307273	-0.251289	-0.281124	-0.307273	-0.168444	-0.307273	-0.307273	0.185406	-0.307273	-0.307273	-0.307273	-0.307273	-0.117767	-0.307273	-0.307273	1.37617	0.715562	-0.307273	-0.0234138	-0.307273	-0.246832	-0.307273	2.66433	2.40143	4.53648	8.06305	3.29162	2.71792	-0.198829	-0.114113	-0.307273	-0.307273	-0.307273	-0.307273	-0.307273	-0.307273	-0.307273	-0.307273	-0.307273	-0.307273	-0.307273	-0.23628	-0.307273
Prdm13	-0.122637	-0.122637	-0.122637	-0.122637	-0.122637	-0.122637	-0.122637	-0.122637	-0.122637	-0.122637	-0.122637	-0.122637	-0.122637	-0.122637	-0.122637	-0.122637	-0.122637	-0.122637	-0.122637	-0.122637	-0.122637	0.257069	-0.122637	-0.122637	-0.122637	-0.122637	-0.122637	-0.122637	-0.122637	-0.122637	0.652696	10.8453	2.93175	-0.122637	-0.122637	-0.122637	-0.122637	-0.122637	-0.122637	-0.122637	-0.122637	-0.122637	-0.122637	-0.122637	-0.122637	-0.122637	-0.122637	-0.122637	-0.122637
Wnk4	-0.430531	0.228754	-0.207017	-0.430531	-0.430531	-0.254393	0.302412	-0.228086	-0.167067	0.490623	0.390919	2.02119	0.784864	1.16432	-0.430531	-0.430531	-0.430531	-0.430531	-0.295225	-0.430531	-0.430531	-0.22476	-0.228086	-0.430531	1.30369	0.363108	0.122694	-0.430531	1.58334	0.872123	4.91102	8.68518	0.256787	1.42094	-0.430531	-0.430531	-0.430531	-0.430531	0.311347	-0.0162528	0.0701643	-0.244516	-0.181439	-0.302719	-0.153253	-0.328627	-0.430531	0.0455755	-0.430531
St8sia6	0.871894	1.286	-0.702653	-0.825547	-0.448033	-0.120406	0.0249691	0.233413	-0.294361	0.51322	-0.527814	-0.170064	-0.483965	-0.668116	-0.825547	-0.40599	-0.639056	0.951411	0.809674	-0.575797	-0.349327	0.0705235	0.62498	-0.00419996	2.4602	-0.591257	0.565877	2.38987	2.67009	-0.290265	-0.465284	4.01071	0.26783	0.406822	1.27678	-0.356299	-0.306994	-0.0280342	-0.469858	-0.612803	-0.672957	-0.745486	-0.6341	-0.745051	-0.588125	-0.468105	2.70135	1.11784	-0.441156
St18	-0.14859	-0.250958	-0.123899	-0.284173	-0.284173	-0.203338	-0.17845	-0.055172	-0.192984	-0.284173	-0.190482	-0.224268	-0.284173	-0.131162	-0.284173	-0.284173	-0.176982	-0.233273	-0.245412	-0.170301	-0.0826247	-0.284173	-0.284173	-0.284173	0.0470182	-0.284173	-0.244614	-0.284173	-0.14224	-0.243313	-0.163314	-0.13815	7.27346	-0.284173	0.884585	-0.194069	-0.284173	-0.284173	-0.189464	-0.284173	-0.163123	4.7524	6.09521	-0.284173	1.51999	-0.243718	-0.197152	-0.24733	1.7599
Card10	-0.36327	0.988344	-0.464707	-0.628616	-0.216489	0.0636304	-0.628616	-0.583399	-0.575628	-0.628616	-0.392207	-0.369246	-0.628616	-0.628616	-0.00596666	-0.468363	-0.381436	-0.233811	-0.114228	-0.34793	-0.628616	-0.0541763	1.16695	-0.513377	-0.628616	-0.24423	-0.628616	-0.628616	-0.113296	1.84756	0.383645	-0.292672	6.20827	0.444401	1.86824	-0.532633	-0.628616	0.912925	0.153798	-0.530586	-0.531364	2.95189	0.253763	-0.538364	0.178521	1.95205	1.17357	1.11753	3.15496
Cckar	-0.336528	-0.336528	-0.21724	-0.0832255	0.659516	-0.226292	-0.336528	-0.292449	-0.336528	-0.336528	-0.336528	-0.336528	-0.336528	-0.177551	-0.336528	-0.336528	-0.336528	-0.182603	-0.247764	-0.336528	-0.336528	3.50351	0.391448	-0.336528	0.201002	-0.336528	-0.336528	-0.336528	0.176994	-0.336528	4.13109	1.14755	4.37718	5.94272	1.11548	-0.0833851	-0.336528	-0.336528	-0.336528	-0.336528	-0.336528	-0.336528	-0.336528	-0.280978	-0.336528	-0.336528	-0.336528	-0.336528	-0.22501
Ppp1r17	-0.446778	-0.446778	-0.311928	0.0309645	-0.336674	-0.422876	-0.446778	-0.415708	-0.432266	-0.446778	-0.446778	-0.374366	-0.280016	-0.446778	-0.446778	-0.446778	-0.395164	-0.446778	-0.430717	-0.446778	-0.446778	1.19637	1.61544	-0.347099	-0.386533	-0.0744432	-0.283985	-0.446778	-0.131377	-0.234632	3.26681	0.225275	0.416641	5.59752	-0.155725	1.24526	-0.12328	-0.446778	-0.446778	-0.446778	-0.376821	-0.446778	-0.370469	-0.383018	-0.446778	-0.39149	-0.41865	-0.446778	-0.270079
AW551984	-0.308751	-0.774379	0.936826	1.29447	1.15145	0.541101	1.15266	1.13648	1.0281	-0.925341	-0.345844	-1.11716	-0.191902	-1.16505	-0.85655	1.69794	0.292812	0.639748	0.730368	0.00301112	1.67168	1.66854	1.30589	-0.401217	-0.0123769	0.129226	0.691486	-0.89844	0.772202	1.52048	1.77553	1.28777	1.45836	1.96809	1.07032	0.70649	0.526821	0.886082	1.2475	-0.0940992	-0.923077	-0.608279	-0.993587	-1.20694	-1.33627	-1.19492	-1.0273	-0.70276	0.258018
Cartpt	-0.570494	-0.669112	-0.450622	-0.682447	-0.547344	0.243853	-0.696989	-0.375134	2.01945	-0.35822	-0.464021	-0.374537	0.838171	0.611936	0.168311	-0.446182	-0.380461	-0.728839	-0.37186	-0.563102	-0.634892	0.860959	-0.568394	1.90749	-0.457545	-0.666383	0.342903	0.317916	0.688021	2.41122	3.76425	3.63022	2.0176	3.649	-0.524726	-0.0874359	-0.244578	-0.625078	-0.614104	1.02375	-0.551047	-0.672875	-0.569625	-0.235159	-0.595014	-0.638317	-0.667138	-0.672935	-0.64661
Satb1	-0.185291	-0.405429	-0.729391	-0.825971	-0.494371	-0.708743	-0.790903	-0.830197	-0.777436	-0.731448	-0.856724	-0.6859	-0.533718	-0.494117	-0.783626	-0.731276	-0.657271	-0.769589	0.446907	-0.0509265	2.58512	-0.640965	-0.430608	-0.305854	0.164281	3.30794	0.385761	1.25739	-0.443377	3.049	2.79466	1.21447	2.41909	3.34298	2.12489	3.12546	1.61961	2.0488	-0.500644	1.82127	0.0920047	0.231227	-0.15589	-0.258983	-0.926627	-0.841379	0.624647	1.11248	-0.208995
Gdpd2	0.843677	1.85633	0.159837	1.03204	0.974245	-0.224663	-0.526214	-0.768709	-0.821664	-0.964296	-0.870881	-0.89613	-0.964296	-0.617046	-0.619632	-0.89369	-0.885798	-0.964296	0.108582	-0.178737	-0.576049	3.16962	0.527562	0.195208	-0.567631	-0.193238	0.387783	-0.521652	0.823023	0.893424	2.48666	1.85101	1.57039	3.74424	0.40137	0.337406	1.62065	-0.498684	-0.834719	-0.921105	-0.790672	-0.577423	-0.886799	-0.814783	-0.66923	0.256545	-0.512232	2.98651	0.744641
Gldn	-0.32358	-0.387846	-0.423698	-0.423698	-0.423698	-0.281667	-0.299852	-0.423698	-0.378558	-0.423698	-0.423698	-0.395784	-0.423698	-0.326243	-0.274548	-0.423698	-0.423698	-0.376358	-0.073625	-0.423698	0.534313	0.757058	-0.263128	-0.15254	1.14189	0.376271	-0.149794	-0.423698	0.690207	2.89205	2.92117	3.32241	3.38636	6.1494	2.33912	4.8678	0.158375	-0.206807	-0.312733	-0.265237	-0.25703	-0.155491	-0.0376434	-0.368246	-0.276726	-0.423698	-0.367029	-0.402059	-0.423698
Fam159b	-0.344561	-0.344561	-0.344561	-0.344561	-0.344561	-0.344561	-0.344561	-0.309143	-0.344561	-0.344561	-0.344561	-0.307973	-0.344561	-0.344561	-0.344561	-0.265305	-0.285723	-0.344561	-0.127861	-0.344561	-0.344561	-0.130658	-0.344561	-0.0536865	-0.122431	1.26317	-0.268244	0.208703	-0.344561	1.31476	2.46819	-0.0838724	5.44982	7.95706	1.44938	3.32558	1.3626	-0.27305	-0.199111	-0.247853	-0.344561	-0.262665	-0.344561	-0.299926	-0.344561	-0.290828	-0.270281	-0.299647	-0.344561
Prlr	-0.440767	0.268087	0.0365939	1.42926	1.99629	0.768559	1.58684	1.2042	-0.123026	0.234096	0.0799353	-0.384095	-0.772979	-0.829268	-0.771382	-0.576602	-0.547542	0.136867	1.15436	-0.237956	1.94349	1.89782	1.16949	0.635951	0.238692	0.391427	-0.315596	-0.829268	2.95749	3.01751	3.30187	2.07118	2.95935	3.49514	0.807639	0.783003	-0.704684	-0.708498	-0.73154	-0.714169	-0.615783	-0.494545	-0.508783	-0.74036	-0.509627	-0.531061	-0.676285	-0.460514	-0.426749
Fam122b	0.0141736	1.12634	0.0948187	-0.35321	-0.518661	-0.301972	-0.362391	-0.19794	-0.0320375	-0.0877137	-0.361703	-0.378885	0.0162024	-0.179186	-0.707466	0.974986	0.173551	-0.444121	-0.0886407	-0.102085	0.230125	1.86033	-0.279117	0.383798	-0.400199	-0.707466	0.092588	0.15283	-0.431597	0.148157	1.4148	2.10692	0.686761	10.0683	0.381284	0.0344624	0.0288566	-0.109026	-0.0147753	-0.402823	-0.325248	-0.38062	-0.289218	0.0936899	-0.489612	-0.113498	-0.0959511	0.301093	-0.193648
Chn2	-0.0891159	1.09352	2.53577	2.73513	2.61528	2.32762	1.4077	0.788059	-0.766535	0.200815	1.25341	1.56069	0.951842	1.38008	1.49732	-0.141101	-0.448586	-0.232948	0.960479	1.35408	2.21003	-0.0455609	1.44492	0.591888	0.0774427	1.20041	0.287685	1.74826	0.0697599	1.03657	1.8277	0.396484	1.84764	2.76131	1.23124	2.27257	0.427867	0.153304	0.162769	0.540731	-0.203672	0.310509	1.09474	-0.880935	0.753149	1.64933	-0.90357	0.468902	1.85845
Vgf	0.207612	0.169626	-0.702067	-2.428	-0.97865	-0.149867	-0.639002	-0.687519	1.37553	0.620985	-0.613851	0.417452	0.347531	0.291504	-2.15194	1.42863	-0.17788	-1.82019	-0.831126	-1.7525	-0.565389	-0.813596	-0.485033	1.99789	-0.258156	0.908789	-0.122123	1.711	0.0507999	0.777212	0.215244	0.400864	0.545717	0.182445	1.93583	1.66259	1.59997	1.48458	1.77684	1.51791	1.95568	1.77561	0.740912	-0.771674	-0.00562985	0.658858	1.2584	1.13069	0.257451
Tmem176a	-0.471885	-0.470015	-0.508717	-0.566592	-0.47601	-0.546928	-0.267939	-0.453226	-0.437326	-0.566592	-0.524266	-0.490498	-0.566592	-0.318198	-0.566592	-0.509394	-0.532919	-0.433156	-0.498565	-0.322354	-0.425679	-0.223993	0.0603845	-0.430941	0.703516	0.574366	-0.186686	-0.30752	-0.365491	1.39564	-0.328504	-0.233572	1.09415	2.3504	4.26969	3.3799	0.544862	2.34819	2.91986	0.518811	3.14753	2.68055	1.73566	0.395341	0.381124	-0.459814	1.51623	0.891153	2.27262
Crhr2	-0.471123	-0.0884816	0.454798	-0.155223	-0.373186	-0.304441	-0.471123	-0.443537	-0.391605	-0.471123	-0.471123	-0.273146	-0.471123	0.20548	0.276168	-0.347894	-0.434774	-0.471123	-0.425998	-0.471123	-0.471123	-0.382477	-0.306616	1.35347	-0.471123	3.94839	2.09224	-0.471123	0.859603	0.32207	-0.471123	0.837021	3.4323	0.619524	5.73939	2.09963	0.749446	0.907248	1.25534	1.37047	-0.343301	4.71056	3.01957	-0.471123	-0.351672	-0.39782	0.906182	0.2659	0.0204526
Bcam	-0.427321	-0.304118	-0.431014	-0.666494	-0.437739	0.183892	-0.666494	-0.480445	-0.571108	-0.666494	-0.666494	-0.666494	-0.666494	-0.666494	-0.666494	-0.522049	-0.47477	-0.329515	0.0229736	-0.50642	-0.0899775	0.374366	-0.170445	-0.178306	1.76248	0.107083	-0.25345	-0.666494	-0.320087	0.183831	-0.397971	1.29576	-0.195353	-0.666494	5.63211	-0.0559555	4.53491	0.865974	0.983311	-0.439044	-0.211721	1.64319	-0.22751	0.282548	-0.0528043	-0.452058	-0.233606	-0.182214	-0.341466
Igfbp5	1.02519	-0.719649	-0.760048	-0.607916	-0.36882	-0.634603	-0.149627	-0.126652	-0.404378	-1.50722	-0.605708	-1.32639	-1.45794	-1.19768	-0.161016	-1.50321	-1.25643	-0.0318146	-0.232525	-0.0405058	-1.42307	0.297787	0.397975	-0.801401	-1.23876	1.97449	-0.753787	0.894857	-0.612907	1.25013	-0.127043	-0.0217581	0.335705	1.63462	1.45078	2.85613	-0.519034	0.527204	-1.10587	-1.30199	-1.15071	0.579333	-1.44835	-1.22292	-1.03739	-0.76442	1.43223	0.26106	1.74944
Prkcq	-0.325558	-0.204625	-0.305008	-0.325558	-0.103011	-0.258395	-0.325558	-0.238301	-0.296944	-0.325558	-0.251253	-0.235428	0.190166	-0.325558	-0.325558	0.121549	0.476094	-0.325558	-0.226004	-0.325558	-0.325558	-0.325558	0.267162	-0.227107	0.127218	5.23546	0.0435705	0.191036	-0.325558	-0.109779	-0.164688	-0.325558	1.62246	0.469249	-0.325558	7.30322	1.19756	1.50605	-0.325558	0.0179412	-0.273042	-0.325558	-0.230576	-0.185226	0.141401	-0.225993	-0.270124	-0.325558	-0.325558
Rxfp3	-0.616454	-0.568646	-0.41011	-0.616454	-0.429983	0.179838	0.021307	0.712717	-0.181542	-0.616454	-0.509777	-0.532475	-0.616454	-0.486497	-0.616454	-0.616454	-0.479799	-0.616454	-0.252945	-0.616454	-0.36649	-0.357	1.00724	-0.524722	0.139995	3.58005	-0.23221	-0.616454	0.81983	1.67371	3.16526	2.76253	0.885761	1.57397	-0.616454	5.25899	-0.380959	1.3876	-0.322839	-0.412496	-0.404146	-0.616454	-0.400817	-0.476587	-0.17894	-0.4842	1.67068	-0.278089	-0.388094
Bmper	0.657229	-0.572718	-0.616855	-0.315879	-0.545291	0.0989279	-0.150414	-0.343145	-0.503413	-0.267955	-0.291793	-0.4485	-0.10724	-0.540978	-0.79067	0.561126	0.361364	-0.160837	0.315335	-0.114781	1.69331	-0.343029	-0.149919	-0.064995	0.161432	4.42283	1.04832	2.21868	-0.375825	0.160391	-0.52381	-0.710558	-0.479063	1.06423	0.235431	4.64829	0.140976	1.65766	-0.0882801	-0.568279	-0.562747	-0.457402	-0.714832	-0.55052	-0.579325	-0.43133	4.78941	0.62781	0.358222
Sst	0.467529	0.12299	-0.482698	-0.635959	0.48385	0.0204066	1.57606	0.173783	-0.251888	-0.671743	-0.344631	-0.37232	-0.193677	-0.0981739	0.135584	2.36815	3.02517	2.51339	0.358139	-0.0676923	0.888029	0.914663	0.103829	1.88145	-0.244716	3.05051	0.564263	-0.393796	-0.472263	-0.119812	-0.433826	-0.290763	0.776272	1.80236	3.46651	3.5419	3.51953	3.54761	3.03502	1.96429	0.682486	0.365672	-0.210381	-0.595709	-0.458124	-0.370847	1.13401	-0.449256	-0.459886
Spon1	0.108343	0.165008	-0.0821578	1.45219	0.955516	-0.23848	-0.526769	-1.2206	-1.16308	-1.08049	-1.16174	-1.01448	0.300431	0.405101	0.494094	-1.26793	-0.921942	-0.215907	0.0981457	-0.0468711	-0.501952	-0.210614	-0.726895	-0.995309	-1.03228	1.14824	-1.24577	-0.0673304	-1.13357	-0.822234	-0.343489	-0.366072	-0.896377	1.0881	2.42163	2.68468	-0.850116	0.584579	-1.40376	-0.823762	-1.31709	-1.32668	-1.09739	-1.26249	-1.17365	-1.20048	-1.33051	-0.486615	-1.07137
Nos1	-0.824045	-0.0359151	-0.580939	0.209395	0.669936	-0.397844	-0.48776	-1.1556	-1.48387	-1.77829	-1.27006	-1.40628	-1.61253	-1.25755	-1.282	-1.41343	-1.51165	0.817972	-0.572845	0.11788	-0.506903	0.235581	-0.0492286	-1.01374	-0.725814	-1.71755	-1.17159	-0.470921	0.825022	0.746302	1.37627	0.852862	-0.798043	-1.4154	-0.675025	-1.13102	2.31428	-0.235219	-0.842083	-0.837177	0.145373	-0.352547	-0.367395	-1.27004	1.63348	0.451599	-1.47333	-1.09417	-0.514893
Tox	0.155351	0.5474	0.672502	-0.524335	-0.693997	-0.495743	-0.932756	-0.908471	-0.928802	-0.995127	-0.882998	-0.874701	-0.995127	-0.844288	0.017532	3.03506	1.0076	-0.31725	-0.295806	-0.7392	-0.638194	-0.394994	-0.706714	0.177225	-0.614241	-0.470895	-0.103285	-0.58237	-0.911394	0.0454846	0.563096	1.78336	1.99197	1.52905	3.16382	1.53924	3.34859	1.16666	2.57082	-0.694436	0.188973	1.64096	0.264643	0.814705	2.20978	0.154173	-0.979609	-0.116188	-0.520042
Ptprt	-0.79011	0.377046	0.564051	0.699585	0.863907	0.809346	-0.454617	0.0449911	-0.36375	-0.172745	-0.31486	0.20537	-1.00449	0.0755307	0.559932	0.0292501	0.52049	0.685868	0.830056	0.315113	0.213689	0.908256	0.968488	-0.965556	-0.467325	1.71915	0.265861	1.11415	0.507005	0.0614803	0.36701	2.35962	0.0778027	-0.00697861	1.22149	2.34757	2.6713	2.38682	2.68026	0.907712	2.46727	2.48926	-0.0675445	-1.21693	2.02945	0.196176	-0.3697	0.888866	2.2961
Npy	-0.246898	0.276415	1.15925	2.73855	0.730125	0.530435	-0.377609	-0.372964	-0.27198	0.0646694	-0.100119	-0.218168	-0.558159	-0.392797	-0.269717	-0.231791	-0.286399	-0.209759	-0.324089	-0.060492	-0.417643	-0.217334	-0.130028	-0.406606	0.244806	0.110692	-0.363996	-0.318665	-0.266661	-0.0406187	0.102555	-0.350142	1.20187	1.90621	4.5574	4.16531	4.94345	4.31381	0.770074	1.90588	0.652791	0.667409	0.502478	-0.34338	1.31689	3.3161	-0.136817	-0.304445	-0.27838
Lhx6	-0.427355	-0.424373	-0.423988	-0.49824	-0.49824	-0.461056	-0.463182	-0.407082	-0.442038	-0.49824	-0.395749	-0.420866	-0.32064	-0.429227	-0.49824	-0.371854	-0.407115	-0.344075	-0.427029	-0.427248	-0.431406	-0.178716	0.00328137	1.79973	2.28308	2.46014	2.29681	-0.454592	1.79232	1.91452	2.00024	1.97523	2.0785	2.09146	2.17572	2.80547	2.95311	2.38562	2.27276	1.91446	1.88284	2.1079	2.27725	2.55942	2.99702	-0.413808	-0.433632	-0.397251	-0.443448
Sox6	-0.554436	-0.512735	-0.507838	-0.464753	-0.554436	-0.426436	-0.437032	-0.521905	-0.434111	-0.554436	-0.427686	-0.440661	-0.470654	-0.363927	-0.554436	-0.499164	-0.523577	-0.489684	-0.507671	-0.475526	-0.434302	-0.217271	-0.446509	-0.475338	0.874082	0.191868	0.128463	1.31352	1.06267	0.934413	1.7472	2.07553	1.92499	1.34959	2.7272	2.22957	3.57101	2.36572	2.99465	2.10828	2.4004	2.95751	2.53859	1.57035	-0.184316	-0.519986	-0.101584	0.399633	1.48218
Chodl	-0.391391	-0.402841	-0.38422	-0.472149	-0.263988	-0.304358	-0.189385	2.10028	4.20261	3.54796	-0.436058	-0.0531154	-0.324927	-0.472149	0.0132773	-0.392821	-0.322689	-0.37397	0.628524	0.979986	-0.396037	0.974044	0.0136463	-0.298942	0.58919	0.155621	-0.366479	-0.373402	0.0486295	-0.41101	-0.149729	2.6994	1.25872	0.976928	4.16326	4.41942	5.27324	0.0157158	-0.401098	-0.442313	0.0223619	0.141104	-0.410047	-0.43751	-0.264933	-0.397826	-0.342336	-0.307049	-0.0976848
Hhip	-0.206639	-0.206639	-0.172905	-0.206639	0.0183288	-0.206639	-0.206639	-0.166557	-0.176987	-0.206639	-0.206639	-0.206639	-0.206639	-0.206639	-0.206639	-0.206639	-0.206639	0.188601	-0.173822	-0.206639	-0.206639	-0.0778377	-0.206639	-0.206639	-0.0835442	-0.206639	-0.206639	-0.206639	-0.0136962	-0.0285688	0.0574381	1.91812	0.000646531	0.53409	0.887653	-0.206639	10.355	-0.206639	-0.206639	-0.206639	-0.138283	-0.206639	-0.206639	-0.206639	-0.206639	-0.206639	-0.206639	-0.206639	0.441385
Sfrp1	1.10442	2.15118	-0.0508957	-0.458634	-0.458634	-0.386538	-0.35373	-0.401089	-0.389283	-0.458634	-0.458634	-0.354225	-0.458634	-0.263053	-0.458634	-0.458634	-0.43465	-0.408128	-0.458634	-0.458634	-0.458634	0.0155788	-0.249935	-0.248291	-0.402735	-0.3039	-0.331975	-0.458634	-0.264966	-0.26179	0.621545	-0.167758	-0.39753	0.478687	-0.120627	1.66174	7.76304	-0.0932193	0.160023	-0.164445	-0.106072	-0.0632983	-0.0893753	0.25427	0.772689	1.14989	-0.272009	-0.178675	0.710676
Adgrg6	-0.141217	-0.141217	-0.141217	-0.141217	-0.141217	-0.141217	-0.141217	-0.141217	1.01994	-0.141217	-0.141217	0.851307	-0.141217	0.00141318	-0.141217	-0.141217	-0.141217	1.16069	-0.141217	-0.141217	-0.141217	-0.141217	-0.141217	-0.141217	-0.141217	-0.141217	-0.0137002	-0.141217	-0.141217	-0.141217	-0.141217	-0.141217	-0.141217	-0.141217	-0.141217	-0.141217	11.0761	-0.141217	-0.141217	-0.141217	-0.141217	-0.141217	0.0123324	-0.141217	-0.141217	-0.141217	0.0787845	-0.0619384	-0.141217
Clic1	-0.134166	0.216051	-0.0954893	-0.368543	-0.368543	-0.146647	-0.368543	-0.116932	-0.147223	0.772275	0.0911771	0.00454466	-0.368543	-0.368543	-0.368543	1.03441	-0.0234142	-0.0914367	-0.183716	-0.368543	-0.0193653	-0.368543	-0.368543	-0.368543	-0.124121	-0.368543	0.0707817	-0.368543	-0.368543	-0.368543	-0.368543	-0.286418	-0.156598	-0.368543	0.129182	-0.101206	9.4778	-0.107991	0.679768	2.75623	0.429479	0.775759	0.399872	-0.0383237	0.315876	-0.0784256	-0.278017	0.0755101	-0.115564
Ntn1	-0.44449	-0.287126	0.264833	0.0534677	-0.44449	0.371477	-0.228138	-0.325809	-0.400499	-0.44449	0.228132	-0.0860767	-0.44449	1.22708	3.62959	-0.44449	-0.316953	-0.44449	0.0995272	1.01528	0.287081	0.0523487	-0.270939	-0.348817	1.52751	-0.44449	-0.44449	0.881065	-0.44449	-0.277715	-0.043156	2.13017	-0.228036	-0.44449	-0.10156	-0.44449	8.29772	-0.44449	-0.250677	-0.44449	-0.36375	-0.285	-0.371302	-0.44449	-0.44449	0.606462	-0.177237	0.27694	-0.106354
Fam46a	-0.857872	-0.695963	-0.754472	-0.857872	0.010222	1.17231	-0.857872	-0.310963	0.878864	-0.00676199	-0.545967	-0.790952	-0.778604	-0.780094	-0.857872	2.1891	0.209823	-0.612716	-0.30444	-0.0398581	0.761741	1.43608	0.600882	3.0652	0.0969176	0.70829	0.214727	0.396423	-0.322938	1.67584	0.376587	0.952245	0.39475	1.13834	2.15503	1.61242	4.10507	0.306408	1.90067	0.830836	0.908553	1.63861	0.817105	-0.358514	1.53365	3.23266	0.129913	-0.307714	-0.619196
Lypd6	2.32175	-0.616363	-0.609324	-0.49603	-0.320822	0.00119713	-0.269668	-0.0566108	-0.455745	-0.635385	-0.546595	-0.635385	-0.635385	-0.559799	-0.635385	-0.456229	-0.550683	-0.375253	-0.390294	-0.351615	1.16129	-0.582001	-0.635385	-0.573473	2.16452	-0.163898	0.101138	-0.31206	-0.557383	-0.295512	0.0450497	-0.435839	2.20196	2.31887	0.0484787	2.8206	3.44044	-0.329493	3.07686	2.37168	0.819189	0.599026	2.27042	0.0559929	-0.0530854	-0.4969	-0.40912	-0.427984	1.28066
Grin3a	0.316469	0.234679	-1.18538	-1.01734	0.197658	-0.28548	-0.743989	-0.681616	-1.86953	-2.11963	-1.20207	-1.83064	-2.10256	-1.25299	-0.866471	-1.91861	-1.75048	-1.42731	0.903284	0.0747684	0.195056	-0.105133	0.723677	0.234713	-0.199168	1.05726	-0.359944	0.260292	-0.774331	0.645616	0.803926	-1.41534	-0.583332	1.31539	0.709391	1.66013	1.32838	1.92798	1.34209	-0.633603	0.127679	-0.307763	-1.01978	0.160943	-0.0903092	-0.0801555	0.749703	0.930557	0.00580924
Rnf152	-0.556438	-0.85006	-0.66171	-0.562442	0.558048	-0.0763385	-0.251915	-0.575231	-0.727866	-0.961221	-0.764419	-0.857316	-0.90509	-0.769984	1.08495	-0.924273	-0.874876	-0.511652	0.551953	-0.40271	-0.408499	-0.15039	1.27018	2.17638	0.362556	-0.105071	2.73536	-0.0127812	0.30332	-0.777208	-0.092226	0.541573	0.475305	0.952202	2.32158	1.81875	2.91516	3.2135	1.46395	0.368926	0.641434	0.338554	-0.811266	-0.816707	-0.388486	0.953353	0.926633	1.69908	1.82331
Fkbp14	-1.36716	-1.03757	-0.666671	-0.364351	-0.0278832	-0.261594	-0.734645	-0.618021	-1.1438	-0.472891	-0.971221	-0.762858	-1.77907	-0.448657	0.163695	-0.31302	-0.470755	-0.150694	-0.101978	-0.0933627	0.107405	2.32026	0.610795	0.219275	1.11808	2.23399	0.911867	0.675031	0.5093	0.816775	0.770319	2.88087	1.26111	1.37169	2.1864	0.718826	-0.201532	2.86938	0.336143	1.52513	0.773748	0.252773	0.0744585	-0.1625	0.990043	0.936287	1.71837	0.49713	-0.132553
Slc32a1	1.20482	1.00675	0.742561	0.914858	1.09767	1.15136	1.04403	0.965892	0.862784	0.924872	0.837264	0.964525	0.954175	0.996209	0.811655	0.811023	0.885107	1.08152	1.28615	1.17457	0.952486	1.14089	1.19878	1.20047	1.3574	1.2769	1.2435	1.26059	1.23534	1.18658	1.1151	1.07244	1.13038	1.06713	1.33206	1.32082	1.09784	1.5069	1.28879	1.3032	1.50892	1.39981	1.28517	1.31219	1.15937	1.21623	1.29555	1.38587	1.24784
Htr1a	-0.295518	-0.38946	-0.980875	-0.774172	0.969461	0.600942	0.314528	-0.456759	-0.911778	-0.711546	-0.472627	-0.750251	-0.625491	-1.04494	-0.796392	-0.898846	-0.971324	-0.797385	0.910904	1.62223	0.241134	-0.51042	0.423706	-0.131864	0.0104917	-0.0727437	0.768335	0.765273	-0.169867	-0.201378	-0.676212	-0.229525	-0.431626	-1.04494	0.279569	1.91813	1.63423	3.38656	-0.787658	-0.663516	-0.847466	-1.04494	-0.842898	1.37589	-0.982728	-0.888212	0.805856	2.73998	-0.625143
Cntnap4	0.822359	-1.04906	-1.02686	-0.983314	-0.183574	-0.473073	-1.04486	-0.89633	0.190253	-1.06655	-1.02986	-1.06557	-1.07251	-0.892018	-1.07024	2.10645	-0.344958	-0.663166	-0.0169346	-0.696256	0.51609	-0.0752189	0.361543	1.59122	0.283651	0.473092	0.859966	-0.817202	1.48487	0.818132	0.419837	0.289323	-0.204975	0.750833	2.51905	1.56478	1.74362	3.24275	2.0564	1.92626	3.16397	1.75656	2.43282	1.68944	2.30096	-0.620598	-0.156523	0.688156	2.4654
Nppc	0.0766437	-0.573001	-0.550003	-0.50334	-0.313858	-0.553051	-0.657354	-0.506747	-0.34832	-0.41433	-0.423707	-0.564183	-0.58494	-0.657354	-0.657354	-0.520589	-0.621968	-0.512979	-0.594286	-0.657354	-0.254312	-0.30696	-0.489223	-0.318394	-0.483451	-0.0426667	0.208375	0.159363	-0.023802	0.148432	-0.392901	0.11019	0.836165	0.0102593	3.78589	3.48523	0.777506	4.69358	3.43677	3.08288	2.35018	2.91318	-0.0385967	0.107091	0.326354	-0.0714325	-0.175867	-0.555794	-0.18333
Mrap2	0.649555	-0.995177	-0.829884	0.542814	0.765708	0.423913	0.206903	0.672983	0.609677	-0.903232	-0.727019	-0.944539	-0.766336	-0.502644	-0.322026	-0.628206	0.059632	1.18417	1.24566	1.17249	0.9475	1.59489	0.855114	-0.620751	-0.485969	0.420766	-0.578607	-0.70541	-0.694423	0.669093	0.257509	-0.644705	-0.507228	-0.243394	3.21024	2.00885	1.66198	3.99988	2.78984	0.282837	1.76345	1.62493	-0.0440555	-1.23753	0.523195	0.925754	1.217	-0.324571	1.97296
Tmtc4	-0.212148	-0.713157	0.200076	-0.34107	-0.47219	-0.664392	-0.293041	-0.48946	-0.582124	-0.022957	-0.835992	-0.81594	-0.696566	-0.767723	-0.762213	0.216661	0.0354953	-0.188372	-0.318621	-0.210775	-0.450601	-0.605098	-0.460357	-0.478003	0.301074	0.572374	0.0709932	-0.508613	-0.563545	-0.640803	0.0726694	1.45846	1.12314	1.25279	2.49675	2.47576	0.883752	4.6383	1.98102	1.38152	2.56864	2.8061	1.70375	-0.233131	0.299312	0.48031	0.0924755	-0.0575954	-0.325278
Elfn1	-0.320328	-0.27756	-0.620823	-0.0170263	0.212195	-0.296627	0.267788	-0.776614	-0.396406	-0.82645	-0.772525	-0.724353	-0.666952	-0.678611	-0.430935	-0.80806	-0.538613	-0.112196	0.305465	0.101649	-0.026074	-0.369883	-0.397293	-0.179603	2.98742	1.78243	-0.252797	0.275001	-0.151978	0.572829	0.351559	0.40539	-0.094519	0.27966	2.60963	3.44107	1.53067	3.96073	2.90607	0.628821	1.40932	1.16345	0.522366	1.76039	-0.812891	-0.820086	0.811313	0.0960697	0.147323
Htr1d	-0.656834	-0.434964	1.00934	0.128852	0.548807	0.385148	0.164033	-0.337736	-0.338025	0.255485	0.853027	1.83791	0.855891	2.32269	1.76736	-0.51272	2.31704	2.07089	2.53974	3.24061	1.455	-0.450306	-0.427258	0.0784925	-0.433793	-0.656834	-0.601669	-0.510304	-0.0376167	-0.513507	-0.656834	-0.34183	-0.582809	-0.656834	0.700914	0.0862974	1.85801	4.45714	1.63146	-0.586891	1.67271	1.89071	3.46676	1.54005	-0.656834	-0.636949	-0.56448	-0.575125	-0.656834
Ndst4	0.693299	-0.547167	-0.857313	-0.737204	-0.526696	0.0614526	-0.227409	-0.305792	-0.78469	-0.57036	-0.579253	-0.43521	-0.389893	-0.619097	-0.289954	-0.87707	0.240986	-0.601199	-0.689463	0.945761	0.146141	-0.4652	0.219562	-0.885378	0.719833	-0.861713	-0.589577	-0.787916	-0.815534	-0.676851	-0.783525	-0.776028	-0.623383	-0.164809	1.92463	0.491536	3.0878	0.811895	3.51118	-0.605807	2.12289	2.47323	2.23727	0.0257703	-0.816174	-0.206887	-0.705358	0.193973	0.101978
Kcnk2	0.41288	0.339679	0.485314	1.03277	1.42286	0.946965	-0.395019	1.49504	-1.23933	-0.402699	-0.206112	1.8804	0.0426697	0.825434	-1.40631	-1.55426	-1.60364	0.992596	0.520591	-0.349619	-0.657461	0.309276	1.41826	0.69194	-0.657426	-1.28425	0.634746	1.10771	0.833485	-0.548736	-0.545624	-0.329005	0.293283	-0.189361	0.299064	-0.733625	1.13346	0.35772	2.1846	0.0919781	0.384826	1.10713	1.33784	-0.724184	-0.863545	-0.843728	-1.44452	0.0765588	0.965255
Rab3b	0.134957	-0.0961504	-0.183525	-0.278789	-0.734614	-0.606726	-1.06585	-1.1547	-0.823213	-1.12698	-1.05833	-0.960072	-1.21442	-0.788749	-0.427327	-0.710909	-0.766702	-0.95072	-0.838806	-0.600154	-0.0471317	-0.544735	-0.845778	0.412063	1.41182	0.144696	0.347431	1.08825	-0.0189976	-0.152604	-0.238013	-0.97382	-0.731936	-0.406637	0.532504	1.84379	2.7394	1.92798	2.95649	2.43824	2.37567	1.4496	1.09681	0.859496	0.934787	0.782964	0.978818	0.170868	-0.315808
Fam150b	-0.206479	0.175779	-0.294664	-0.030256	-0.21709	-0.341476	-0.344532	-0.385432	-0.389034	-0.452181	-0.326197	-0.244333	-0.252361	-0.452181	-0.452181	-0.452181	-0.452181	-0.370199	-0.321888	-0.336234	-0.452181	0.00428585	-0.141028	-0.12932	-0.452181	-0.252361	-0.328601	-0.256634	-0.144395	-0.328047	-0.252491	0.19831	-0.389477	-0.177352	-0.361556	-0.00856844	-0.397753	0.768247	6.26445	4.03082	5.64413	-0.235112	-0.0694044	1.30014	0.296616	-0.172978	-0.345615	-0.32298	-0.452181
Lgals1	-0.278198	-0.216691	-0.115448	-0.0911788	-0.186534	-0.236561	-0.278198	-0.196939	0.374336	-0.278198	-0.21044	-0.179158	-0.278198	-0.278198	-0.278198	-0.184057	-0.176492	-0.278198	-0.233884	-0.278198	-0.278198	-0.278198	-0.124491	-0.147146	-0.278198	-0.278198	-0.162939	-0.0160316	-0.217292	-0.220634	-0.170599	-0.235778	-0.230947	-0.0378986	-0.0432644	-0.00890802	1.65206	2.12296	6.55276	5.83798	5.82218	0.244252	0.129376	2.1078	0.0358711	-0.246341	-0.148459	-0.236835	-0.195728
Kcns3	0.293989	-0.39523	-0.37113	-0.39523	-0.39523	-0.297517	-0.253052	-0.0332053	-0.32996	-0.39523	-0.39523	-0.39523	-0.39523	-0.39523	-0.39523	-0.39523	-0.39523	-0.258791	-0.129089	-0.39523	-0.39523	-0.39523	-0.317238	-0.39523	0.0691932	1.04519	-0.0440992	-0.0277475	-0.39523	-0.39523	-0.232697	-0.36314	-0.256273	-0.39523	-0.126512	3.00094	0.0625138	0.948419	6.29952	1.26658	4.54091	1.41634	2.24494	2.51718	4.44107	1.71766	2.20207	-0.239753	-0.39523
Eya1	-0.69882	0.493524	-0.201131	-0.69882	0.136869	0.635124	-0.361197	0.265513	1.03363	1.11128	-0.0940978	0.347904	-0.292518	0.45585	0.578286	-0.501712	-0.659953	-0.202522	-0.34952	-0.0469293	-0.69882	-0.548932	-0.504194	-0.579887	-0.69882	0.0215259	-0.616669	0.0384062	-0.524931	-0.69882	-0.57584	-0.599887	-0.656073	-0.69882	-0.289408	-0.403977	0.0932211	0.222297	7.90097	1.48225	3.38978	-0.0473411	-0.584078	-0.0792134	0.453178	-0.486826	-0.69882	-0.565238	-0.215226
Sowahb	-0.245989	-0.374247	-0.314948	-0.497246	-0.136021	-0.249595	-0.497246	-0.497246	-0.427473	-0.497246	-0.428085	-0.497246	-0.497246	-0.307509	-0.497246	-0.360603	-0.427862	-0.497246	-0.398608	-0.497246	-0.497246	-0.497246	-0.497246	-0.0414098	-0.115097	0.427209	-0.130759	-0.30802	-0.341783	-0.230536	-0.497246	-0.497246	-0.333044	-0.497246	-0.0986918	0.330877	0.728064	1.49036	7.35397	1.35394	1.55478	0.0879052	1.42748	5.08335	0.436474	1.53516	0.011515	0.223247	0.073839
Fzd5	0.289051	0.179471	-0.202372	0.866583	0.467294	-0.286928	-0.389305	0.425651	4.34222	2.90673	-0.119686	0.553394	-0.389305	-0.389305	-0.389305	1.72904	0.302875	0.478363	0.643949	-0.389305	-0.389305	2.48134	0.338316	-0.0512435	-0.389305	-0.389305	-0.389305	-0.389305	-0.389305	-0.389305	-0.389305	-0.389305	-0.389305	-0.389305	-0.389305	-0.0442553	-0.00304701	0.16702	7.81135	-0.389305	1.72763	0.844576	1.82794	0.00856518	-0.389305	-0.0269031	-0.241681	-0.389305	-0.389305
Ets1	-0.169193	-0.249952	-0.355298	-0.355298	0.275669	-0.355298	-0.0663755	-0.255159	0.0942916	-0.355298	-0.355298	-0.303511	-0.355298	0.183366	-0.355298	-0.355298	-0.355298	-0.355298	-0.314254	-0.158405	-0.355298	0.855643	0.00143999	-0.355298	-0.258027	1.71009	-0.161922	-0.355298	-0.355298	-0.355298	-0.355298	-0.0956984	-0.096042	-0.355298	-0.355298	1.18197	0.529751	4.81517	5.95676	4.44245	5.56307	0.332373	-0.0634798	-0.229116	-0.355298	-0.262739	0.437638	-0.165141	-0.102148
Kcnc2	-0.536218	-0.834707	0.609669	0.729097	0.350712	-0.234781	-0.352017	-0.499917	-0.877358	-0.831509	0.071467	-0.698912	-1.01899	-0.954968	0.0126966	0.465726	0.102027	1.1858	0.389253	-0.320542	0.642489	-0.236549	-0.26656	-0.637861	1.87241	2.501	0.011507	-0.0534575	-0.325143	-0.162835	-0.537692	0.0224963	0.0893325	0.61949	2.12302	2.27246	1.77674	2.66718	2.33746	3.52796	3.01464	1.68716	0.871042	2.27499	0.610942	-0.0973308	0.810207	-0.773848	-0.528465
Cort	-0.0802855	0.527698	0.0466829	-0.29109	-0.297311	-0.0184558	-0.346146	-0.351202	-0.0606398	0.0875848	-0.246684	-0.299047	-0.412691	-0.346735	-0.412691	-0.241839	-0.264331	-0.307752	-0.293823	-0.355786	-0.361991	-0.287015	-0.318977	-0.270824	-0.075174	-0.412691	-0.334967	-0.346913	-0.334776	-0.229516	-0.412691	-0.328025	-0.32728	-0.0677877	1.07909	3.51368	2.93913	1.63585	2.9463	5.30961	4.828	2.94069	1.12303	0.696341	3.27675	2.93657	0.0152461	-0.3664	-0.412691
Fam114a1	-0.403245	-0.403245	-0.403245	-0.403245	-0.0834736	0.510427	0.0103265	0.542613	-0.0368367	-0.403245	-0.403245	-0.285684	-0.403245	-0.403245	-0.403245	-0.0748323	0.0561033	-0.403245	-0.089972	-0.403245	-0.403245	0.908021	0.0486598	-0.403245	0.207503	-0.403245	-0.403245	-0.403245	-0.403245	-0.276344	-0.403245	0.351826	-0.0485001	-0.403245	-0.403245	-0.403245	-0.403245	-0.403245	2.32616	8.88515	2.37521	-0.403245	-0.227439	-0.259843	-0.403245	-0.347611	-0.403245	-0.258949	-0.174956
Rbp4	0.0280114	-0.233998	0.136483	0.0448792	-0.157217	-0.000466756	-0.183662	-0.39702	-0.200059	-0.130996	0.000997668	1.10113	1.80914	1.04187	0.615495	0.0194357	0.0850696	-0.208664	-0.115395	-0.0698892	-0.10809	-0.304814	-0.380009	0.0695894	-0.0806508	-0.213307	-0.350553	-0.161174	-0.35882	-0.212815	-0.2555	-0.0170021	-0.323341	-0.472774	0.174722	3.6026	1.69548	2.29509	1.05116	8.59712	3.13138	0.33824	1.08146	-0.234448	-0.267211	0.072806	0.423855	-0.350827	-0.025938
Rcan2	0.50951	-0.0495405	-0.425714	-0.447289	-0.53724	0.674218	-0.124068	0.181502	-0.165266	-0.0396191	0.0866417	0.650381	0.604831	0.952151	0.952987	0.956715	0.933132	-0.0890932	1.44057	1.11599	1.3859	0.250831	0.456306	0.550774	1.11227	0.884966	0.80992	0.8658	0.233504	0.599744	0.13354	-0.433379	0.742194	0.58194	0.68078	1.20133	0.943616	1.17408	1.5485	1.91391	1.67751	1.30064	1.38635	1.39162	1.21948	1.2033	1.41119	0.789169	0.775491
Lgi2	1.35198	0.428532	-1.03033	-0.568468	0.194932	-0.0156045	-0.642304	-1.16912	-1.25647	-0.850184	-0.60771	0.187676	-0.291046	0.508173	-0.504021	1.1205	1.20351	-0.597756	0.693828	-0.0763849	-0.100302	-0.215342	-0.342715	1.4741	2.14072	1.06231	0.409981	1.67832	-0.00777204	-0.184154	-0.890412	-1.03073	-0.647466	-0.416912	1.18887	1.34399	0.249728	1.71068	1.54887	2.2834	3.0951	2.37229	1.95964	0.591035	0.67905	1.45508	2.93244	0.767653	1.07173
Tgfbr2	-0.155923	-0.265903	-0.0978326	-0.454012	-0.227647	-0.302356	-0.454012	-0.373449	-0.236279	-0.454012	-0.454012	-0.140611	-0.454012	0.28581	-0.454012	-0.0671449	-0.316992	-0.166284	-0.35515	-0.454012	0.544643	0.257029	-0.141486	2.11088	0.899251	-0.454012	0.706747	-0.164619	0.587206	-0.0975967	-0.0661947	-0.332455	-0.26945	-0.454012	-0.454012	-0.318528	-0.336488	-0.365866	0.141243	4.68922	6.17589	0.0736601	0.0368567	0.763901	-0.279374	0.356119	5.87883	1.06908	-0.13238
Pvalb	-0.177648	-0.274006	-0.246396	0.125884	-0.274006	-0.254	-0.0860602	-0.248	0.680719	-0.274006	-0.230943	-0.129768	-0.274006	-0.137043	-0.047896	-0.200656	-0.205661	-0.138244	-0.212589	-0.172077	-0.130636	-0.108159	-0.222094	-0.274006	0.748164	-0.274006	-0.197721	-0.274006	-0.225431	-0.107938	-0.274006	-0.115624	-0.274006	-0.032403	-0.22363	-0.274006	-0.274006	-0.0897518	1.44805	1.91818	7.53073	0.215925	2.28312	7.31213	-0.274006	-0.230374	-0.107005	-0.220304	0.51072
Crhbp	-0.426093	-0.281358	-0.33101	-0.257809	-0.204764	-0.211769	-0.340822	0.0418021	0.111537	-0.318926	-0.35103	-0.224192	-0.362763	-0.289436	-0.426093	-0.331307	-0.320539	0.0481117	-0.185134	-0.305909	-0.361046	-0.0443177	-0.181246	0.0516698	-0.289237	-0.362763	-0.214233	-0.19439	-0.20624	0.195716	0.755669	-0.102106	-0.174414	1.55429	0.910202	2.41445	3.84866	3.50221	4.47048	4.0285	4.59211	3.50371	3.20162	-0.136406	-0.231664	-0.287697	-0.300499	-0.293834	-0.285831
Calb1	-1.58498	-1.31272	0.153109	0.667616	0.718537	-0.281993	0.645522	0.670484	0.215403	-1.16834	0.963228	0.339333	1.02687	1.25584	0.513221	-0.725572	-0.595917	-1.12782	0.0932909	-0.108242	-0.868562	0.086642	0.278978	1.00057	-0.9583	-0.354952	0.837083	-0.0151298	0.995827	0.0506868	0.442298	0.269408	1.59627	1.16048	1.75379	1.00646	0.332559	1.96983	2.36765	2.08274	2.5222	2.1461	1.52917	-0.223534	-0.809978	-1.35802	-1.08659	-0.432325	0.265934
Ptgs1	1.47538	-0.338661	-0.375429	-0.3719	-0.323464	0.412007	-0.618826	-0.516767	-0.571058	-0.618826	-0.280232	-0.179226	-0.618826	-0.192288	0.0956984	-0.494529	-0.529075	-0.0657202	0.434621	-0.223248	-0.0381323	-0.172308	-0.119215	2.23183	2.15208	2.17494	2.09057	-0.424034	1.28419	0.518365	0.186957	-0.53022	-0.136726	-0.301553	-0.0101638	2.92939	0.888247	1.92433	2.48556	4.37431	5.55806	2.26764	1.61885	0.271718	0.593314	0.917124	0.0125111	-0.33358	-0.22293
Fam43a	-0.324163	0.339609	-0.220917	-0.167024	-0.489328	-0.446073	-0.327118	-0.256693	0.32703	-0.489328	-0.190758	0.108868	-0.489328	1.38395	0.273111	-0.105826	-0.489328	-0.231928	-0.443288	-0.0978907	0.523187	0.390918	-0.400347	-0.234233	0.374891	-0.188231	0.0237808	-0.0889202	-0.33224	-0.291773	-0.303894	-0.217848	-0.267099	-0.489328	-0.317279	-0.135453	-0.489328	1.02633	2.7767	4.69176	5.05824	3.09501	4.70716	3.1055	1.28872	-0.189306	0.204991	-0.382568	-0.154277
Tmem132c	-0.253629	-0.61553	-0.700346	-0.77877	-0.620006	0.00336126	-0.108136	-0.252267	0.631221	0.709188	-0.501741	0.209242	-0.290565	-0.688014	-0.454815	-0.734065	-0.612563	-0.100083	0.843607	0.28917	0.509475	0.909686	0.204464	-0.6543	-0.364534	-0.151793	-0.608943	-0.0808351	-0.64847	-0.303402	-0.426073	-0.736463	-0.63598	-0.332852	2.52653	3.34167	0.107423	3.70483	0.210124	2.50242	4.02336	3.61158	1.55712	1.0228	-0.645168	-0.633148	0.919827	-0.388007	-0.678176
Tmem44	-0.294998	-0.325059	-0.533904	-0.4007	-0.534937	-0.491621	-0.583993	-0.556392	-0.493416	-0.583993	-0.488076	-0.00239059	-0.180562	2.49578	0.890987	-0.408183	-0.0493621	-0.469746	0.0134372	-0.361075	0.929131	-0.495536	-0.434055	-0.458755	0.285738	-0.321725	-0.515914	0.0333677	-0.473222	-0.583993	-0.220117	-0.463683	0.366166	1.12965	2.64004	2.66368	0.12967	3.91764	2.63843	3.65461	4.2245	2.90498	1.32021	4.05518	-0.410457	-0.374836	0.0675928	-0.165725	0.201092
Cdh20	-0.830415	-0.662349	-0.693755	-0.830415	-0.830415	-0.448216	-0.70095	-0.67262	-0.460771	-0.830415	-0.694203	-0.784063	-0.709467	-0.517314	-0.830415	-0.565796	-0.57716	1.47476	0.506952	0.527146	-0.00491049	-0.463225	-0.618996	0.220767	0.057356	-0.709467	1.81367	2.04792	-0.830415	-0.525985	-0.830415	-0.500125	0.110791	-0.499889	0.910915	-0.611055	0.0852838	0.0855265	0.386687	-0.337597	-0.247939	3.41596	1.9179	-0.0541982	1.18937	3.08454	3.11008	2.01177	-0.40427
Vwc2	0.193578	-0.656158	0.367745	0.0182014	-0.631418	-0.363268	0.0818471	-0.455163	0.686401	-1.079	-0.684265	-0.995108	-0.778755	-1.01738	0.020193	0.979377	0.336956	0.109775	-0.522845	-0.242339	-0.74544	0.235135	-0.302477	-0.916755	-0.357099	1.14775	-0.610669	-0.0226913	-0.841194	0.711388	-0.617308	-0.784202	1.10684	0.00235433	2.33649	2.70874	0.84335	1.89772	2.38833	1.41226	1.95713	3.32669	2.38287	2.09242	0.462817	0.812377	0.459819	0.592684	1.7643
Moxd1	0.0716362	-0.145512	-0.360614	-0.339596	-0.0761422	-0.271515	-0.387466	-0.374675	-0.320234	-0.43597	-0.367694	-0.299641	-0.43597	-0.43597	-0.362396	-0.376574	-0.387527	-0.320772	-0.397664	-0.43597	-0.29055	-0.339993	-0.392682	-0.368436	-0.314014	-0.364426	-0.118585	-0.397745	-0.0361531	-0.267805	-0.140346	2.68523	3.22875	-0.43597	3.78501	1.32437	2.1645	3.40139	2.61162	2.45942	3.33873	4.39977	3.55562	-0.177959	0.248254	-0.265788	-0.287518	-0.308277	-0.138999
Ddr2	-0.215149	-0.262524	-0.338438	-0.338438	-0.338438	-0.273983	-0.261844	-0.338438	-0.190621	-0.0362142	-0.251273	-0.338438	-0.338438	-0.338438	-0.338438	-0.291384	-0.294603	-0.280143	-0.321237	-0.338438	-0.338438	-0.338438	-0.338438	-0.338438	-0.297673	-0.338438	-0.302514	-0.338438	-0.299173	-0.190972	-0.338438	-0.198084	-0.182189	-0.338438	0.739322	-0.338438	-0.338438	0.24781	2.81472	-0.0245885	4.70211	4.80499	2.10476	1.39259	2.88351	4.602	4.03405	1.43255	-0.338438
Efcab6	0.0752522	-0.778289	-0.41347	-0.778289	0.746319	-0.59944	0.564799	-0.49061	-0.548172	0.0262733	-0.18498	-0.0849323	-0.778289	-0.458807	-0.00812193	-0.580069	-0.0991063	0.716949	-0.0229771	-0.0891394	-0.163784	-0.316581	-0.49061	-0.271371	-0.172486	1.27169	-0.50273	-0.524261	0.36287	0.289874	0.78554	-0.13707	0.564555	-0.778289	2.78516	-0.201584	0.391617	0.727817	-0.204391	-0.536422	-0.138786	7.10901	-0.778289	-0.778289	4.85392	1.49819	-0.492094	-0.124213	-0.778289
Crabp1	-0.446221	-0.28501	0.87262	1.21093	-0.335524	-0.322781	-0.332558	3.6701	-0.345521	-0.303183	0.518184	0.593939	0.713091	1.01104	2.97488	-0.159503	2.23361	-0.334514	-0.0756026	-0.446221	-0.224735	-0.446221	-0.446221	-0.446221	2.60195	2.22657	-0.385822	-0.446221	-0.258598	-0.391031	-0.115713	-0.40555	-0.38773	-0.446221	-0.370251	2.34194	-0.23966	0.00238615	-0.395097	-0.367676	-0.412544	0.0320664	6.01418	-0.40681	-0.293883	-0.389424	-0.446221	-0.324667	0.131646
Mafb	0.129773	-0.213596	-0.282187	-0.703941	-0.108576	0.451228	0.419773	-0.455143	-0.557647	-0.46692	-0.320868	-0.284526	0.327622	-0.470023	-0.642822	-0.579801	-0.580474	-0.242306	-0.53874	-0.579214	0.210163	-0.404242	-0.505521	-0.396257	-0.637317	1.29571	-0.268634	0.475967	-0.121922	-0.422892	-0.501982	-0.494842	-0.411298	-0.606856	0.204138	2.47162	1.34957	2.75498	2.80116	2.23644	2.27372	2.12227	3.74018	0.436671	2.66794	1.20697	1.22673	0.0562052	0.326648
Nxph1	0.88128	-0.556424	-0.692989	-0.815275	-0.641076	-0.251389	-0.624194	-0.836471	-0.779459	-0.950164	-0.773981	-0.771574	-0.906247	-0.728107	-0.792567	-0.80817	-0.746659	-0.657519	-0.7392	-0.767885	-0.822244	-0.652233	-0.686257	1.72524	-0.441826	1.7816	1.53319	0.534449	1.14247	-0.0912974	-0.282581	-0.645538	0.410921	0.00799676	0.68677	1.86495	1.65045	2.18579	2.33813	2.34303	2.42748	2.38366	2.55152	1.78351	1.52541	1.83961	0.397581	-0.100758	-0.404217
Pde3a	-0.438319	-0.466378	-0.498087	-0.332731	0.122741	-0.226562	-0.52209	-0.476959	-0.494832	-0.52209	-0.447455	-0.423198	-0.369375	-0.318461	-0.275124	-0.358666	-0.473592	-0.48248	-0.192791	-0.247023	-0.243895	-0.52209	-0.0141881	-0.171347	3.71709	-0.369375	-0.0863177	2.78089	0.179979	-0.0948113	-0.52209	-0.304436	-0.439779	-0.52209	-0.384385	-0.461643	-0.0386302	0.415742	2.43896	0.233388	1.79543	0.810002	5.32257	2.14473	-0.0552489	0.28554	4.65221	-0.0630889	-0.222005
Cox6a2	-0.43443	-0.350589	-0.364761	-0.182219	-0.274742	-0.26858	-0.43443	-0.375526	-0.35115	-0.296041	-0.259265	-0.305161	-0.369324	-0.43443	-0.301932	-0.400218	-0.370998	-0.385308	-0.370197	-0.260822	-0.215357	-0.291799	-0.314097	-0.345926	-0.0529297	-0.130151	-0.396697	-0.0975818	-0.383418	-0.253236	-0.329597	1.4323	1.01398	0.464745	-0.0096044	0.52651	0.821487	0.142588	3.01324	3.87567	4.13498	3.20289	4.62538	4.40303	3.36823	1.59582	1.9322	0.0248512	-0.215406
Nkx2-1	-0.318753	-0.318753	-0.262304	-0.318753	-0.318753	-0.318753	-0.318753	-0.318753	-0.295036	-0.318753	-0.257162	-0.318753	-0.318753	-0.318753	-0.318753	-0.228343	-0.318753	-0.318753	-0.280329	-0.318753	0.0125892	-0.0879398	-0.254767	-0.318753	0.907924	0.0653945	-0.173136	-0.318753	-0.25888	-0.318753	0.24715	3.71316	0.114196	0.266437	3.04979	0.719778	3.09892	0.830576	3.17736	-0.231229	0.227698	0.441618	5.94916	4.48839	2.94064	-0.318753	-0.318753	-0.318753	-0.318753
Il1rapl2	0.338087	-0.608595	-0.612657	-0.498226	-0.422791	-0.299989	-0.581391	-0.188673	-0.616227	-0.665657	-0.665657	-0.590518	-0.509242	-0.560461	-0.412708	-0.665657	-0.590741	-0.665657	-0.268636	-0.574896	-0.665657	-0.367065	-0.492536	-0.628394	-0.271728	-0.312993	-0.438304	0.641343	-0.483469	0.443034	-0.569327	-0.0469403	-0.556918	0.566609	-0.524615	1.43288	-0.431526	0.0548358	1.97667	0.17513	3.34777	0.881624	6.24764	0.654135	-0.602346	-0.573128	-0.623802	-0.162903	0.0114036
Gna14	-0.206461	-0.206461	-0.155424	-0.206461	-0.206461	-0.142808	-0.206461	-0.123718	-0.167814	-0.206461	-0.206461	-0.206461	-0.206461	-0.206461	-0.206461	-0.206461	-0.137623	0.128618	-0.206461	-0.206461	1.20044	-0.206461	-0.206461	-0.206461	-0.206461	-0.206461	-0.206461	-0.206461	-0.206461	-0.0223222	2.10815	-0.0988527	0.794228	-0.206461	-0.206461	0.079022	-0.0542277	0.658984	3.88173	0.196808	0.83684	2.59716	9.74882	-0.102186	-0.206461	-0.155446	-0.131553	-0.206461	-0.206461
Nr5a2	-0.109632	-0.109632	-0.109632	-0.109632	-0.109632	-0.109632	-0.109632	-0.109632	-0.109632	-0.109632	-0.109632	-0.109632	-0.109632	-0.109632	-0.109632	-0.109632	-0.109632	-0.109632	-0.109632	-0.109632	-0.109632	-0.109632	-0.109632	-0.109632	-0.109632	-0.109632	-0.109632	-0.109632	-0.109632	-0.109632	-0.109632	-0.109632	-0.109632	-0.109632	-0.109632	-0.109632	-0.109632	-0.109632	1.35367	-0.109632	0.414829	-0.109632	11.1981	-0.109632	-0.109632	-0.109632	-0.109632	-0.109632	-0.109632
Igfbp4	-0.47598	-0.436264	-0.356761	-0.328455	-0.426231	-0.365811	-0.393173	-0.359919	-0.111483	-0.412909	-0.350714	-0.425109	-0.378881	0.0724362	1.50297	-0.190459	-0.346184	-0.225047	-0.207501	-0.519437	-0.362494	-0.291596	-0.341797	-0.404835	-0.109545	-0.281456	-0.408253	-0.390112	-0.294558	-0.32758	-0.410189	-0.387999	0.275915	-0.115816	0.427515	0.66954	-0.0623846	2.00747	3.53928	3.27115	3.85172	3.92721	4.65332	3.87512	2.71134	-0.423163	0.141139	-0.346476	-0.141956
Adamts5	-0.463004	-0.404385	-0.387679	-0.179099	-0.223455	-0.338823	-0.463004	-0.314387	-0.285475	-0.463004	-0.368686	-0.394643	-0.34413	-0.346365	-0.463004	-0.382397	-0.433827	-0.424203	-0.239325	-0.3762	-0.309365	-0.463004	-0.343254	-0.0589254	3.16215	-0.155436	-0.205618	-0.463004	-0.421637	-0.260973	-0.346994	-0.157725	-0.31291	-0.463004	-0.279871	-0.416029	-0.249431	-0.424466	0.17225	1.43311	4.18587	3.72511	6.83271	-0.304987	0.382385	-0.420835	-0.385067	-0.445268	-0.302405
Opn3	1.26635	0.542792	-0.530332	-0.642634	-0.642634	-0.0786629	-0.455118	-0.475282	-0.409694	-0.642634	-0.574968	-0.478522	-0.642634	-0.456781	-0.194602	-0.527323	-0.642634	-0.642634	-0.296038	-0.241733	-0.642634	-0.169912	-0.054624	0.888119	-0.0460155	-0.642634	-0.407139	-0.409173	-0.271832	-0.172561	2.67755	-0.153494	-0.189704	-0.642634	0.259881	0.162191	0.926545	0.328456	1.3577	0.796228	0.781929	0.497175	8.30269	-0.455639	-0.465103	0.649142	-0.415278	0.0516432	-0.0300556
Gpr83	0.0782967	1.45493	-0.0542467	0.412489	-0.319293	-0.559545	-0.586291	1.20354	2.3863	2.25279	1.42648	1.84445	1.57034	1.90947	1.80173	0.270338	-0.388924	-0.262523	0.48124	-0.805514	-0.546971	-0.60799	-0.624043	0.511679	-0.877149	-0.16742	0.19831	0.110709	0.372874	0.616182	-0.209498	-0.658782	0.349263	-0.00602695	2.32085	1.70373	0.727993	2.39287	2.86538	0.556694	2.56326	3.13917	3.46482	0.84083	-0.54462	-0.319896	1.06329	1.22415	-0.526747
Bmp4	-0.269958	-0.269958	-0.143309	-0.269958	-0.269958	-0.269958	-0.269958	-0.14032	-0.269958	-0.269958	-0.269958	-0.269958	-0.269958	-0.269958	-0.269958	-0.269958	-0.269958	-0.269958	-0.216824	-0.269958	-0.269958	-0.269958	-0.269958	-0.269958	-0.269958	0.822141	0.0903073	1.4253	-0.269958	-0.269958	-0.269958	-0.269958	-0.269958	-0.269958	-0.269958	0.00484881	0.69345	-0.269958	1.04551	-0.269958	-0.0202794	-0.081433	2.30661	7.72482	-0.269958	-0.190015	3.04009	0.522233	-0.269958
Gabrd	-0.671159	-0.0870443	0.703351	0.532173	-0.523891	-0.253474	-0.324131	-0.724475	-0.0594588	1.06722	1.20405	2.47838	2.19075	2.8304	1.66762	0.551354	0.460653	-0.553429	-0.552822	-0.671695	-0.777757	-0.893845	-0.70625	-0.773342	-0.723296	-0.893845	-0.789612	-0.475097	-0.656193	-0.730491	-0.675449	-0.688593	-0.578349	-0.233872	-0.65725	-0.656224	-0.756222	-0.781597	-0.825201	-0.417053	-0.0797922	-0.451477	1.35098	3.61278	2.17817	2.03566	-0.697102	-0.752293	-0.735572
Crtac1	-1.03945	0.150751	0.383343	0.0296184	-0.127171	-0.17259	-1.09798	-1.18115	-1.0785	-0.897628	-0.153974	-0.101667	-1.02762	-0.171344	-1.29455	-1.09861	-0.938934	-0.851178	-0.442018	-0.32641	-1.06423	-0.604951	-0.551911	-0.833187	-0.307305	-0.796906	-0.615054	-0.977972	-0.64247	-0.865803	-0.751926	2.07535	-0.667365	-1.11251	-0.83544	-0.869328	-0.0838558	-1.1596	-0.24569	0.499458	0.534806	0.404597	2.46776	3.85993	0.670599	0.544895	-0.385473	-0.552879	-0.656346
Thsd7a	-1.00553	-0.859008	-0.750297	-0.482821	-0.993206	-0.22715	-1.16521	-0.260401	1.31929	0.80955	-0.679733	-0.256192	0.509986	0.30584	-0.891287	1.08766	-0.815519	0.691923	0.903514	0.779494	-0.646691	0.0250007	-0.686407	-0.133005	-0.341423	1.48	0.122349	-1.0959	-0.461051	-0.334503	-1.00019	-0.742089	0.519408	-0.477838	1.52628	0.959788	-0.1906	2.52259	2.4245	1.06191	2.42385	1.6652	2.69048	3.34926	-0.384701	-0.837043	1.81168	-0.807647	-1.01655
Erbb4	0.170394	1.78207	1.38304	1.53967	0.946968	-0.498859	-0.736004	-0.78037	-0.690666	-0.821111	-0.742249	-0.758653	-0.760402	-0.153037	-0.665554	-0.628512	0.475376	-0.646736	-0.551653	0.134366	-0.0710935	-0.479249	-0.133868	0.555851	-0.284074	1.30914	0.988993	1.63072	0.275862	0.690388	0.525142	0.598521	1.07195	0.760016	1.22847	0.70764	0.68719	0.191639	0.891758	2.21871	2.08088	1.67243	2.12074	2.56152	2.25959	2.16929	2.07346	2.01599	1.69161
Mctp2	-0.233137	-0.233137	-0.233137	-0.233137	0.52253	0.214557	-0.233137	-0.170559	-0.233137	-0.233137	-0.150965	-0.233137	-0.233137	-0.233137	-0.233137	-0.233137	-0.233137	-0.233137	-0.200788	-0.233137	-0.233137	-0.233137	-0.233137	-0.233137	-0.00423467	-0.233137	-0.147932	-0.233137	-0.233137	-0.233137	-0.233137	-0.233137	-0.142478	-0.233137	-0.233137	0.277483	-0.0510354	-0.0700793	-0.0291464	-0.233137	-0.165755	-0.233137	-0.054839	7.79144	7.78475	-0.184467	-0.176484	-0.233137	-0.233137
Nacc2	-0.361918	-0.787366	-1.24626	-1.08326	-0.527846	-0.300484	0.0094824	-0.864288	-0.350276	0.611567	-0.672003	-0.0188161	-0.21984	-0.262835	-0.693916	-0.448235	0.198987	-0.911651	0.29489	0.155139	-0.113529	-0.068404	0.106323	0.148217	2.37309	1.54005	1.8408	1.49329	0.839845	0.606859	0.927461	0.130362	-0.793016	0.204984	0.948329	1.16751	0.514226	1.51296	1.22679	1.07575	1.99917	0.853549	1.45285	4.38658	0.578346	-1.29202	2.48337	1.312	0.354901
Nek7	-0.853755	-0.942104	-0.4152	-0.449607	0.263413	-0.449095	-0.540123	-0.116594	-0.196729	-1.01809	-0.464484	-0.76677	-0.825242	-0.648727	-0.251683	-0.551104	-0.591971	-0.769317	-0.0773649	-0.0969563	-0.283757	-0.483321	-0.908213	-0.724607	-0.52521	-1.11617	-0.49416	-0.706679	-0.323686	-0.630641	0.0591809	0.742945	-0.487819	-0.479379	-0.713605	-0.82715	-0.271555	-0.764375	1.44877	3.64695	3.21253	-0.096004	1.79028	5.38367	0.0561049	-0.81631	-0.854424	-0.91524	-0.748157
Tpbgl	0.0891417	-0.476031	-0.559762	-0.410606	-0.494112	-0.322962	-0.0786511	0.487095	-0.349638	-0.186583	-0.465487	-0.450161	-0.628846	-0.628846	-0.112579	-0.463406	-0.539196	0.530506	-0.577134	-0.510543	-0.628846	-0.628846	-0.508808	-0.436364	-0.409576	-0.628846	-0.479075	-0.542287	-0.13311	0.733841	-0.470738	-0.128127	-0.187916	-0.00848268	-0.022044	-0.0558801	-0.518173	-0.0828278	-0.208921	-0.0832788	-0.285648	0.199802	0.557377	6.97696	-0.346582	-0.461401	-0.0449651	-0.10221	-0.552482
Mxra7	-0.164749	-0.315609	-0.481599	-0.188265	0.121597	-0.311078	-0.635748	-0.65625	-0.737364	-0.688735	-0.75663	-0.758556	-0.764411	-0.0319025	0.278235	-0.738176	-0.0158278	0.856209	0.559154	0.850662	-0.144657	0.643161	-0.000422344	-0.417734	1.70579	-0.552385	-0.0861815	-0.781457	-0.219936	-0.153036	-0.372785	0.842426	-0.472722	0.248786	0.724822	0.567383	2.3061	0.912974	2.11682	1.02619	2.42688	1.68946	1.90109	5.93807	2.87817	-0.279112	1.36382	0.12448	0.168038
Unc5b	-0.649529	-0.722299	-0.674802	-0.754772	-0.0207061	-0.605471	-0.523044	-0.662526	-0.542163	-0.754772	-0.670679	-0.699333	-0.754772	-0.625739	-0.754772	-0.691212	-0.58701	-0.676057	-0.687692	-0.754772	-0.754772	0.495296	0.360157	-0.539956	-0.394602	0.882402	-0.483651	-0.567017	2.47007	1.20906	0.607173	-0.236208	0.556806	1.08448	1.27639	0.674906	-0.569135	-0.617584	-0.754772	-0.452863	0.0680014	0.698129	-0.169133	7.34144	1.40798	-0.248593	-0.695202	-0.136623	1.82056
Pygm	-0.305762	-0.232412	-0.305762	0.0119269	-0.305762	0.265196	-0.0523801	-0.305762	-0.187755	-0.305762	-0.142091	-0.305762	-0.0090325	-0.305762	-0.305762	0.395473	0.00206026	-0.152558	-0.04845	0.0459405	0.665128	-0.0823084	-0.00684481	-0.128397	-0.0153389	-0.305762	-0.208548	-0.305762	-0.099989	0.0272439	-0.305762	-0.0203312	-0.066831	-0.305762	-0.305762	-0.305762	-0.204048	-0.0359601	0.0524057	1.04396	-0.171474	1.63111	2.62077	10.1969	1.46068	-0.271677	-0.305762	-0.103904	-0.305762
Pthlh	-0.382115	0.0279784	0.265936	1.28352	0.468888	-0.140284	-0.14383	-0.358192	-0.300568	-0.244128	-0.342501	-0.350947	-0.382115	-0.382115	-0.250063	-0.228514	-0.0743437	-0.216154	0.00682305	0.343734	0.0173342	-0.382115	-0.321917	-0.343619	-0.352807	-0.382115	-0.382115	-0.382115	-0.382115	-0.315009	-0.184665	-0.342881	-0.295019	-0.382115	-0.198813	-0.382115	-0.24366	-0.340487	-0.131306	1.08196	1.23694	1.22195	4.74278	7.97518	-0.286532	-0.299682	-0.144425	-0.351778	-0.159516
Egfl6	0.292562	0.0267051	0.0220875	2.57098	0.29382	0.495559	-0.0317358	-0.261864	-0.284546	-0.349071	-0.181512	-0.16926	-0.349071	-0.349071	-0.349071	-0.349071	-0.090057	0.723964	0.582379	-0.0072757	0.255892	0.40579	-0.349071	0.0118856	-0.0121451	1.02676	0.097948	-0.349071	-0.349071	-0.0334097	-0.349071	-0.349071	-0.349071	-0.349071	0.563292	0.332638	0.713022	0.0410961	-0.349071	-0.160164	0.299077	0.469181	0.779304	9.40506	0.649855	-0.20789	-0.349071	0.106837	-0.128442
Tcap	-0.113681	-0.276976	-0.247632	-0.276976	-0.276976	-0.164831	-0.276976	-0.276976	-0.0583146	-0.276976	-0.185495	-0.205009	0.193596	-0.276976	0.914608	-0.276976	-0.276976	-0.276976	-0.205021	0.166232	-0.276976	-0.276976	-0.276976	-0.276976	-0.106682	-0.276976	-0.276976	0.0386515	-0.276976	-0.276976	-0.276976	-0.129442	-0.276976	-0.276976	-0.276976	-0.276976	-0.276976	-0.276976	-0.049874	7.21797	-0.0183824	-0.115888	-0.00652934	7.44151	2.81728	-0.195762	-0.130869	-0.276976	-0.276976
Adamts8	0.4762	-0.367014	-0.417889	-0.451876	-0.451876	-0.103044	-0.219132	-0.451876	-0.451876	-0.451876	-0.451876	-0.285637	-0.451876	-0.221195	-0.451876	-0.308752	-0.451876	-0.339822	-0.333653	-0.451876	0.548086	-0.451876	-0.197516	-0.0858584	-0.295533	-0.451876	-0.350814	-0.162105	-0.30127	0.355065	-0.451876	-0.368694	-0.451876	-0.451876	0.228395	0.0481126	-0.334199	0.0155603	0.8121	4.50528	6.1814	1.02686	0.823146	6.93075	-0.196331	-0.288656	-0.451876	-0.218338	0.853895
Zfp804b	0.309235	2.31256	0.148199	-0.251156	0.601508	0.682743	0.385741	0.245158	-0.571142	-0.606721	-0.533975	-0.793616	-0.84815	-0.627706	-0.84815	-0.042542	0.551277	-0.374217	-0.792306	-0.84815	-0.275047	0.354484	3.63705	0.974217	0.0349939	-0.56542	-0.203665	0.0493786	0.937892	-0.409502	0.583928	0.942005	-0.496308	-0.459286	-0.581133	-0.630617	-0.119487	-0.84815	-0.84815	-0.193209	-0.402064	-0.771377	-0.53411	5.14602	1.42044	-0.7091	-0.567447	1.19148	-0.339677
Id2	-0.883092	-1.11426	-1.11715	-1.16138	-0.937763	-1.15326	-1.33879	-1.01537	-1.20047	-1.14622	-1.14558	-1.09089	-1.31857	-0.961472	-0.486079	-1.15129	-1.11293	-0.980632	-1.03382	-1.06335	-1.01183	0.327322	-1.0112	-1.13685	-1.04366	-1.08597	-0.875776	-0.466142	-0.684122	0.445639	1.03204	0.911717	1.03631	0.77076	-0.572559	-0.709038	-1.07597	-1.0159	-0.652102	0.187366	0.0480848	0.135934	0.583893	-0.00156113	3.45521	2.28213	-0.603026	1.74306	-0.214321
Cryab	-0.0167593	-0.141121	-0.424985	-0.569646	-0.437888	-0.263379	-0.327455	-0.407114	-0.296574	-0.440023	-0.573083	-0.422088	-0.30936	-0.327842	-0.505147	-0.531681	-0.393323	-0.306622	-0.399499	-0.176212	-0.355784	-0.529878	-0.238502	-0.334791	-0.317727	-0.463011	-0.351807	-0.462618	-0.435437	-0.594379	-0.129027	-0.253807	0.218253	-0.492136	-0.426731	-0.377164	-0.352232	-0.480242	-0.478254	-0.339153	-0.256651	0.205598	-0.208986	0.220664	5.72773	5.19101	0.84189	0.585214	0.494175
Hapln1	-0.406379	0.0154626	-0.186698	-0.282293	-0.0185751	-0.330537	-0.282351	-0.395543	-0.330874	-0.406379	-0.377961	-0.339639	-0.406379	-0.328416	-0.257165	-0.367975	-0.300519	-0.299528	-0.33953	-0.406379	-0.406379	-0.337011	-0.338128	0.151509	-0.162324	-0.406379	-0.14484	-0.165621	-0.251714	-0.254327	-0.334987	-0.345781	-0.268444	-0.406379	0.428928	-0.262546	-0.220234	0.542274	1.43739	0.13735	2.08611	0.478546	4.50664	1.45191	6.78579	5.56647	2.13091	0.066264	0.426965
Slc6a1	0.705082	0.254765	-0.196727	0.190316	0.366867	0.402144	0.0263945	0.158687	0.154803	0.32786	0.0524735	0.211916	-0.602565	-0.0428203	0.0585034	-1.12627	-1.07411	0.276803	0.181756	0.259147	-0.56881	0.0592223	0.244855	0.640828	1.50853	1.2234	1.24139	0.809285	0.915304	0.962719	0.377852	-0.0902301	0.858449	0.00147715	1.32239	1.43914	0.934601	1.67016	1.62441	1.75275	1.95218	1.98403	1.82007	2.0933	2.29694	2.06154	1.88485	1.29878	1.23946
Vcan	-0.336471	1.68789	-0.300605	0.0325424	-0.507427	-0.319339	-0.312647	-0.504712	-0.476532	-0.696473	-0.172463	-0.189824	-0.134438	-0.0802838	-0.337639	-0.543134	-0.423177	1.25724	-0.175947	-0.18114	0.635354	0.443809	-0.340473	-0.530035	-0.305999	-0.439406	-0.364997	-0.455078	-0.497956	-0.396807	-0.609997	-0.5026	-0.532704	-0.391288	3.24375	1.07001	0.475689	2.34106	-0.147664	-0.562285	-0.455621	-0.415391	-0.19175	-0.316499	7.27387	3.17383	-0.341478	0.335045	3.20632
Myh8	-0.283127	-0.157461	-0.228984	-0.283127	-0.283127	-0.243895	1.20231	0.435131	-0.259307	-0.283127	0.205559	-0.112065	-0.283127	0.129264	-0.283127	-0.283127	0.061978	-0.283127	-0.283127	-0.283127	-0.283127	-0.283127	-0.283127	-0.283127	-0.283127	-0.283127	-0.283127	-0.283127	-0.187873	-0.283127	-0.283127	-0.283127	-0.283127	-0.283127	-0.283127	-0.283127	-0.189299	0.179831	7.25655	0.611526	-0.228214	-0.189591	0.265691	-0.114713	7.84628	-0.128844	-0.283127	-0.188496	-0.283127
Hcrtr2	-0.549646	-0.580503	-0.575982	-0.641771	-0.530785	-0.57959	-0.360602	-0.641771	0.531313	-0.141925	-0.609122	-0.539646	-0.641771	-0.528821	-0.641771	0.663978	-0.43633	-0.270138	-0.0995589	-0.423437	0.279688	0.31223	-0.59214	-0.199934	1.68246	-0.508317	1.22864	0.147309	-0.59533	1.49016	-0.100587	0.28153	0.0661498	-0.03059	-0.312025	-0.509507	-0.453144	-0.514828	-0.308698	-0.443312	-0.261411	0.0583874	-0.611164	0.129377	6.73153	4.33006	-0.619261	-0.0685093	-0.0974372
Baiap2l2	-0.0960472	-0.215762	-0.188823	-0.22062	-0.069486	-0.285234	-0.50036	-0.372691	1.8269	-0.219582	-0.0477607	-0.181154	-0.50036	-0.32479	0.114901	3.26971	1.02931	0.146249	-0.3459	0.0918888	0.098624	-0.50036	-0.00737791	0.421113	-0.50036	-0.50036	-0.245294	-0.50036	-0.295637	-0.207132	-0.50036	-0.50036	-0.202523	-0.50036	-0.50036	-0.349389	-0.50036	-0.50036	0.257554	2.13578	-0.189687	0.0393025	0.39818	1.35373	7.84539	4.27305	2.9822	-0.383774	-0.50036
Dusp10	-0.336426	-0.445458	-0.351924	-0.494112	-0.494112	-0.379181	-0.339247	-0.0587299	-0.403268	-0.494112	-0.412341	-0.494112	-0.494112	-0.34062	-0.494112	-0.374079	-0.494112	-0.321765	-0.402666	-0.494112	-0.494112	0.346274	-0.324864	-0.222721	1.83783	0.555194	-0.0852814	-0.18138	0.64407	0.494822	0.694111	2.93978	0.207254	0.612565	-0.154391	0.436373	0.203709	0.253656	1.63876	2.67197	2.32545	2.1642	2.29612	4.64765	5.8642	3.53436	0.51201	-0.406231	-0.119339
Fgd5	-0.431535	-0.55874	-0.324526	0.0209787	-0.11301	0.271508	-0.615504	0.559947	-0.436755	-0.615504	-0.533288	-0.486455	-0.615504	0.568732	-0.615504	-0.365567	-0.468032	0.807393	-0.538659	-0.615504	-0.615504	0.953594	0.905744	-0.175562	0.239855	-0.0879607	0.410095	-0.390557	0.983058	-0.151096	4.41098	-0.0464943	1.0155	1.75903	2.68222	0.732172	0.131573	0.986936	-0.135978	-0.00161116	0.187171	1.8955	0.641828	-0.615504	5.89308	0.431422	0.407785	-0.255459	-0.411265
Maf	-0.351332	-0.0994003	-0.339832	-0.209725	0.0695721	-0.320753	-0.536176	-0.415109	-0.414543	-0.537674	-0.485792	-0.434318	-0.245997	-0.295157	-0.599117	-0.545494	-0.445238	-0.370822	-0.349015	-0.505574	-0.39165	-0.387578	-0.316859	-0.214994	-0.477683	0.561921	0.666258	0.110702	-0.1482	-0.418926	-0.292995	-0.108775	-0.236905	-0.137604	0.0349247	0.321664	1.08932	2.70669	3.14337	2.51575	3.13736	2.33853	2.89658	2.98495	3.19515	2.62411	2.02288	1.03526	0.126688
Sema5a	-0.53423	-1.24905	-1.22099	-1.36894	-0.849826	-0.844485	-0.500594	-0.574721	0.425778	0.353452	-0.96442	-0.93746	-1.18851	-1.04205	-0.850312	1.06942	0.734739	0.178489	-0.487901	-0.00714733	-0.0940963	0.1101	-0.14785	-0.471355	0.381364	1.05232	-0.145014	0.869404	0.166902	-0.771583	2.04536	0.298337	-0.416369	0.122125	0.24342	-0.52868	0.101424	-1.10561	-0.933292	-0.268428	-0.569172	-0.0125294	0.913678	-0.794424	1.14682	2.61643	-0.198477	0.028965	0.59655
Mpped1	0.660948	-1.05163	-1.08684	-0.975098	-0.807335	-0.345989	0.58033	-0.608039	-0.546227	-0.57281	0.284931	0.424196	0.44942	0.194723	1.19814	-0.162847	1.70298	1.24249	1.60252	1.59843	1.0602	-0.585723	-0.838781	-0.566658	-0.512064	1.94366	0.0665031	0.129218	-0.967114	-0.851226	-0.310318	-0.63907	0.196634	-0.440508	2.04056	1.72172	1.53101	2.30011	1.99851	1.85717	1.91263	2.06175	0.37192	0.528583	1.63348	2.40232	1.08586	0.357518	-0.491564
Chst7	0.346384	2.31513	-0.305258	1.37968	1.63195	-0.248097	-0.24663	-0.27189	-0.433777	-0.481543	-0.18965	-0.481543	-0.135043	-0.0191083	0.223623	-0.481543	-0.311888	-0.190753	-0.172446	-0.481543	-0.481543	-0.481543	-0.481543	-0.481543	-0.402455	0.204358	-0.298801	-0.189071	-0.405364	0.0244566	-0.481543	0.0886981	-0.304963	-0.481543	0.0337772	-0.308948	-0.481543	-0.336499	-0.481543	-0.481543	-0.108471	-0.0748379	-0.355766	-0.378949	0.460846	6.91957	-0.133931	0.103045	-0.0818227
Gad2	1.13484	0.779518	0.767248	0.661725	1.08125	1.16725	1.05478	0.896281	0.978463	1.02799	0.878155	1.13516	1.0351	1.09441	0.939756	1.1559	0.984181	1.28765	1.22052	1.04036	1.1082	1.19559	1.23327	1.10351	1.08352	1.28067	1.24619	1.19777	1.17695	1.19858	1.07387	1.14352	1.27738	1.28588	1.35294	1.35662	0.896684	1.25792	1.12993	1.17894	1.12692	1.22717	1.09674	0.852959	1.47472	1.51216	1.46646	1.34736	1.0852
Tnnt1	0.149014	-0.208702	-0.208432	-0.292635	-0.292635	-0.0530994	-0.292635	-0.219218	-0.213109	-0.292635	-0.19623	-0.0115277	-0.292635	-0.292635	-0.292635	-0.128351	-0.292635	-0.292635	-0.179009	-0.292635	-0.292635	-0.292635	-0.146086	-0.292635	-0.113177	-0.292635	0.107843	0.246853	0.319894	-0.292635	0.0919287	-0.292635	-0.292635	-0.292635	-0.292635	-0.0963524	0.22968	-0.292635	-0.292635	-0.292635	-0.292635	-0.292635	0.101127	0.260077	6.50897	6.29569	6.0564	0.825793	-0.292635
Lamp5	0.0374265	2.21759	0.679304	1.87933	1.15212	0.420642	0.463327	-0.042426	1.04383	1.99568	0.794333	1.25435	2.135	1.73894	1.68582	0.732533	1.63757	1.24966	1.52789	0.811914	1.26512	0.81355	-0.873919	-0.724796	-1.06221	-0.913113	-0.784583	-0.547745	0.00840141	-0.0460395	0.320005	1.58349	1.65681	-0.835392	-0.346893	-0.833118	-0.948039	-1.05633	-1.07827	-1.04244	-1.02461	0.233432	-1.00941	-0.972885	3.22657	3.44733	-0.445394	1.01043	-0.442709
Crispld1	-0.51301	-0.213186	-0.0491504	-0.51301	-0.424757	-0.279567	-0.369744	-0.448877	-0.48388	-0.51301	0.0147896	0.30802	-0.30169	1.05149	-0.51301	0.566987	0.232075	0.178422	-0.306741	-0.51301	-0.106047	-0.229519	-0.398086	-0.128311	0.292384	-0.379169	-0.287333	-0.252763	-0.466551	-0.29333	-0.409369	-0.448442	-0.190636	-0.51301	0.342468	-0.51301	-0.326817	0.340775	-0.0223254	-0.102417	0.804277	0.311602	0.399694	-0.308448	3.42731	8.45129	0.439816	0.702644	-0.413404
Pnoc	-0.575233	-0.598244	-0.575202	-0.475911	-0.451851	-0.115893	-0.396235	-0.264486	-0.174677	0.362071	-0.578365	-0.501107	-0.624796	-0.633458	-0.483544	2.10608	-0.485702	0.626833	1.04214	0.661674	2.6752	1.87028	-0.0779286	-0.422778	-0.39096	2.06611	0.0651413	1.52715	1.90806	-0.146023	0.157874	2.71536	2.00639	1.26916	2.15828	2.44142	0.103381	0.627823	-0.420728	1.1228	0.0772218	0.471563	-0.13305	-0.291882	3.06397	3.35717	1.3124	0.137877	1.48866
Egfr	-0.340294	-0.340294	-0.277476	-0.340294	-0.340294	-0.246801	-0.340294	-0.340294	-0.273893	-0.340294	-0.272071	-0.31844	-0.340294	-0.196765	-0.340294	-0.310377	-0.305149	-0.244998	-0.307551	-0.23587	-0.193532	-0.340294	-0.298064	-0.306251	-0.273548	-0.340294	-0.239046	-0.340294	-0.340294	-0.222249	-0.340294	-0.288333	-0.340294	-0.340294	0.0243898	-0.340294	-0.202027	-0.18002	1.93554	-0.340294	0.350381	3.25478	4.85488	1.11144	3.9504	5.7389	0.541366	0.281875	0.284446
Kit	-0.68759	-0.493019	-0.630615	-0.68759	-0.466183	-0.377123	-0.611424	-0.592026	-0.586973	-0.68759	-0.649276	-0.663092	-0.68759	-0.53086	-0.520869	0.607058	0.917024	-0.513354	-0.421484	-0.526568	-0.68759	-0.547882	-0.399998	-0.105493	0.561367	1.09492	1.08314	0.154964	-0.5535	-0.580713	-0.554659	-0.507472	-0.54505	-0.68759	-0.239566	-0.250771	0.0843996	-0.612576	-0.495165	0.919273	0.0957805	0.0935392	3.22561	2.46862	0.190113	4.59838	1.87396	1.12965	1.73497
Cplx3	-0.333496	-0.186219	-0.195639	-0.192765	-0.333496	-0.169879	-0.244381	-0.253963	-0.274583	-0.192243	-0.292944	-0.267155	-0.333496	-0.222246	-0.333496	-0.224369	-0.228867	-0.265629	-0.280874	-0.333496	-0.198487	-0.205851	-0.236104	-0.271151	-0.333496	-0.333496	-0.162023	-0.193813	-0.247195	-0.333496	-0.333496	-0.213769	1.46099	-0.333496	-0.145856	-0.281553	-0.333496	-0.269684	-0.154354	-0.0174261	-0.257515	1.96611	-0.0682384	-0.252621	5.84177	7.75037	-0.0785608	0.0715319	0.85552
Gm16070	-0.0473926	0.356189	0.404021	1.19644	0.0419788	-0.0909313	-0.0552026	-0.335334	-0.483929	-0.483929	-0.0221565	0.312767	0.311878	0.577195	-0.483929	-0.220288	-0.288207	-0.483929	-0.23077	0.0976069	-0.483929	-0.483929	0.19145	-0.18399	-0.149836	-0.483929	-0.0125737	-0.483929	-0.344899	-0.221731	0.00617647	-0.178251	0.999333	0.21125	0.233664	-0.234035	-0.483929	-0.0580506	0.279381	0.0902925	0.592486	0.00265741	0.0328106	0.0117667	4.29225	9.06322	0.315864	-0.147045	-0.295524
Sv2c	0.712352	1.45871	1.88301	1.88604	1.7524	0.269935	1.84019	-0.065315	1.07519	0.577017	1.70992	1.18122	1.53735	1.24448	0.188811	1.26408	2.28995	-0.0872141	1.58206	2.14302	2.01218	0.819428	1.36211	1.45704	-0.950145	-0.637524	0.592787	0.0998268	2.04625	1.08824	2.12767	1.56371	1.02625	0.844265	0.511361	0.00315393	-0.84768	-0.315536	-1.08836	-0.918836	-0.983908	-0.979323	-0.812696	-0.862674	1.37992	2.44915	-1.04311	0.273203	0.752593
Clrn1	-0.520984	-0.488778	-0.523941	-0.338635	-0.646597	-0.60537	-0.646597	-0.646597	-0.567407	-0.646597	-0.455547	-0.646597	-0.646597	-0.646597	-0.646597	-0.646597	-0.646597	-0.459457	-0.558972	-0.646597	-0.646597	0.92454	-0.646597	-0.646597	-0.5156	-0.646597	-0.646597	-0.292354	-0.646597	-0.646597	-0.646597	-0.646597	-0.283408	-0.646597	-0.379844	-0.574771	-0.646597	-0.372987	-0.646597	-0.646597	-0.573821	-0.522681	-0.646597	2.29621	0.930743	1.56916	4.16614	1.68652	-0.363948
Ndnf	-0.435939	-0.389314	-0.343296	-0.435939	-0.19063	-0.36748	-0.435939	-0.360453	-0.381325	-0.435939	-0.375264	-0.169694	-0.435939	-0.435939	-0.435939	-0.397854	-0.380877	-0.388773	-0.368169	-0.369231	-0.435939	-0.347227	-0.317381	-0.197841	-0.161516	-0.435939	-0.0744916	-0.387131	-0.415855	-0.336983	-0.435939	-0.295821	-0.380365	-0.435939	0.0719004	-0.435939	1.48774	-0.109377	-0.0956918	-0.2907	-0.339331	-0.236964	-0.32869	-0.288327	-0.183424	5.68218	6.38584	1.18656	0.391545
Reln	-0.554109	-0.773041	-0.795751	-0.859114	0.00890266	-0.200393	-0.768554	-0.805927	-0.847151	-0.943791	-0.465426	-0.25117	-0.670189	-0.0825753	-0.588252	-0.824818	-0.738759	-0.2114	-0.112804	-0.542058	-0.752493	-0.789997	-0.795669	-0.571777	-0.507695	-0.517269	1.2372	1.96139	-0.841157	-0.657507	-0.685068	-0.794559	-0.0983734	-0.768788	0.687567	-0.278933	0.378405	0.168711	-0.682634	-0.425202	-0.742334	-0.786463	-0.843112	-0.624389	0.812675	2.47911	3.56511	2.63302	1.27685
Esrrg	-0.00910461	-0.731956	-0.577315	-0.683579	-0.335907	-0.472919	-0.728375	-0.769843	-0.710125	-0.00991703	-0.649844	-0.240133	0.0362045	-0.0533444	-0.484216	-0.542724	-0.659099	-0.560934	0.0287954	-0.474408	-0.506809	-0.327095	-0.184852	-0.458822	2.00791	1.00397	1.94304	0.791312	-0.55523	-0.475696	-0.904884	-0.60058	-0.462593	-0.238281	0.392181	0.11397	0.422838	0.937713	1.3258	3.15858	3.88894	2.00333	1.56635	3.49139	0.902028	0.255942	3.93798	2.96403	0.336794
Sema3e	-0.623241	-0.464385	0.270889	-0.143557	-0.350695	-0.194312	-0.0993645	1.39905	-0.488393	-0.101527	0.104002	1.37565	-0.0295294	1.60443	-0.28597	-0.669971	-0.636852	-0.452468	-0.448241	-0.37229	0.0621367	-0.669971	-0.531097	-0.00104026	2.19433	-0.669971	-0.615824	-0.490894	-0.669971	-0.549882	-0.669971	-0.478689	-0.627714	-0.437347	-0.562288	-0.574821	0.0891177	2.02742	3.09768	-0.258423	-0.343197	-0.669971	-0.669971	-0.669971	-0.533513	2.06605	4.58	1.56888	-0.40536
Timp3	0.214843	2.08564	-0.17257	-0.503711	-0.573138	-0.441313	-0.118671	-0.634546	-0.619611	-0.44301	-0.440951	-0.570951	-0.214362	-0.530817	-0.919383	-0.378804	-0.488845	-0.501255	-0.442883	-0.343028	-0.399304	-0.0525269	-0.504367	-0.668842	-0.433845	2.65016	-0.34914	-0.00807863	-0.632301	-0.603918	-0.0912185	0.618787	0.806007	-0.432429	2.34548	1.46814	0.0699228	3.35726	1.43283	-0.356376	0.671034	3.33846	0.148268	-0.627951	-0.50669	1.05158	4.82084	1.322	0.158884
Rgs5	-0.569521	0.03387	-0.396008	-0.569521	-0.569521	-0.452885	-0.258904	-0.276937	-0.257168	-0.223706	-0.407377	-0.344129	-0.312348	-0.396561	-0.153628	-0.107928	-0.519364	-0.359623	-0.32467	-0.143931	-0.359623	-0.271122	-0.398454	-0.386861	0.272772	-0.365163	-0.432177	0.160854	-0.200995	-0.243734	-0.101872	-0.276119	-0.22402	-0.569521	-0.265595	-0.337715	-0.389462	-0.242667	-0.0202157	1.57877	0.106013	-0.481484	0.763447	-0.418948	-0.242004	1.20737	7.57667	-0.352986	-0.37781
1810011O10Rik	-0.201938	-0.201938	-0.201938	-0.201938	-0.201938	-0.201938	-0.201938	-0.1305	-0.135265	-0.201938	-0.201938	-0.108866	-0.201938	-0.201938	-0.201938	-0.201938	-0.201938	-0.201938	-0.128155	-0.201938	-0.201938	-0.201938	-0.201938	-0.201938	-0.201938	-0.201938	-0.201938	0.00292705	-0.201938	-0.201938	-0.0138827	-0.109031	-0.201938	-0.201938	0.0737851	-0.0504159	0.101813	-0.103358	0.030937	1.29287	-0.153368	-0.201938	-0.0627531	-0.201938	-0.201938	4.15929	9.80957	0.0589052	-0.201938
Hs3st5	-0.583697	-0.778389	-0.797518	-0.974493	-0.430749	0.52277	-0.774643	0.761879	0.951748	1.32246	-0.582007	0.955903	3.21811	1.24989	0.661521	0.603742	-0.0175979	2.00129	2.60562	2.74161	1.16908	0.37559	0.691798	0.264406	0.179746	-0.341172	-0.179134	1.06255	0.665322	-0.482018	0.436849	-0.625201	-0.654207	-0.343185	-0.111008	1.65842	0.152702	3.10148	-0.0873329	-0.707448	-0.717065	-0.805602	-0.616679	-0.886868	-0.31069	0.574249	4.66958	0.854425	-0.681002
Tcerg1l	-0.0840315	0.209271	-0.817531	-1.10316	-0.282838	-0.402384	1.58873	-0.313845	1.44641	1.11674	0.256806	-0.682377	-0.857228	-0.597592	-0.893134	-0.797732	-0.985838	0.984038	0.884816	0.120098	1.76364	0.345097	-0.524292	-0.618398	-0.319647	2.25906	1.23293	1.66078	0.0974177	-0.492151	0.140875	-0.388699	-0.172305	-0.415861	1.20409	0.19893	-0.0356214	-0.861334	-0.637052	-0.445238	-0.305535	-0.72289	-0.24212	-0.788251	0.702185	0.485052	1.77337	2.88151	1.11078
St8sia4	0.292429	-1.00115	-0.693488	-0.784373	-0.849641	-0.352593	-0.847978	1.05826	-0.542813	0.175727	-0.970606	-0.997778	-1.26318	-0.95047	-1.24723	-1.11149	-0.157674	-1.05653	0.737854	1.19063	2.41873	-0.548	0.162249	0.331173	-0.441233	0.59334	0.876695	0.20824	-0.535903	0.883665	0.147016	-0.542462	0.0383277	1.1263	0.632453	1.43761	2.18142	1.25949	2.0094	2.3123	2.58779	0.648013	2.93883	1.81339	1.79721	1.83089	0.373904	3.33452	-0.0522815
Ifi27l2a	4.24239	-0.120903	0.381399	-0.21897	0.356399	0.21062	1.19445	4.26236	4.62362	2.01667	0.134349	-0.2674	-0.234555	-0.337678	-0.171007	1.66867	-0.262344	-0.341433	1.67128	0.974083	0.270324	-0.350724	0.229771	-0.320234	-0.415694	1.63162	0.107613	-0.00459902	-0.455827	-0.27304	-0.256936	-0.237714	-0.134014	0.142211	-0.0717362	0.11422	-0.455827	-0.455827	-0.24359	-0.384864	-0.359988	-0.320533	-0.415501	-0.336952	-0.254593	-0.253599	0.254368	5.81684	-0.151017
Sowahc	1.12417	-0.317405	-0.827345	-0.511843	0.294368	-0.435233	-0.831015	-0.0373948	1.78063	0.048971	-0.898936	-1.12685	0.189757	-1.33565	-0.636224	-0.00707736	-0.855248	-0.415933	-0.353995	-0.585288	0.412517	0.727733	0.329408	-0.4282	0.119016	-0.229725	0.500489	0.354473	-0.137254	0.86141	0.805509	0.474588	0.936478	0.981341	0.95732	0.0549905	0.927113	0.243917	2.24686	1.07761	-0.00182523	0.847679	-0.440801	0.387209	0.970745	2.49019	2.23854	3.73401	0.686376
Npnt	-0.515712	-0.457452	-0.557058	-0.252891	1.62061	-0.526105	3.29021	3.36443	0.493288	0.378347	-0.134976	-0.503405	-0.691474	-0.600507	0.90703	-0.635034	0.889379	-0.297147	0.0526174	-0.409541	0.120455	-0.691474	-0.691474	-0.691474	-0.0896451	1.93765	-0.316968	-0.506133	-0.585402	-0.29511	-0.691474	-0.638061	-0.495975	-0.691474	-0.565928	1.12469	-0.169947	-0.0634948	1.9432	0.423523	0.266882	-0.520722	-0.580851	-0.533053	-0.420697	-0.633708	-0.367798	-0.56146	3.79248
Dpf3	-0.530759	-0.467228	-0.471761	-0.530759	-0.530759	-0.151015	-0.530759	-0.475188	-0.530759	-0.530759	-0.530759	-0.473353	-0.232487	-0.530759	-0.530759	-0.530759	-0.530759	-0.530759	-0.473363	-0.530759	-0.530759	-0.270317	-0.172069	-0.530759	0.0644776	-0.530759	-0.530759	-0.371397	-0.530759	-0.329609	-0.299592	-0.485118	0.870637	-0.0144966	-0.530759	-0.530759	-0.530759	-0.530759	-0.349608	-0.530759	-0.356145	-0.466367	1.4989	0.603855	0.105791	-0.530759	-0.430316	0.00160812	5.69355
Sel1l3	-0.268738	-1.02402	-1.04561	-1.18901	-0.988181	-0.933611	-1.01746	-1.09995	-1.03971	-1.18901	-1.05972	-0.89183	-1.07614	-0.241605	-0.893938	-1.10029	-1.03484	-0.703091	-0.611485	-0.825815	-0.520286	-1.07941	-0.989519	-0.641278	0.875108	-0.544716	-0.46735	2.14643	-0.995853	-0.853817	-0.804133	-1.02285	-0.304582	-1.18901	0.546737	0.0261545	-0.514306	0.904313	-0.0349338	3.17348	2.25024	-0.758336	-0.29494	-0.107369	-0.810411	0.298152	3.02335	1.6911	3.4586
Calca	0.373876	-0.148225	-0.227529	-0.306842	-0.306842	-0.00259029	0.302426	-0.306842	2.91377	-0.306842	-0.222317	-0.240347	-0.306842	-0.306842	-0.306842	0.0542866	0.112865	-0.306842	-0.306842	-0.306842	-0.306842	0.267764	-0.306842	-0.306842	-0.0713847	-0.306842	-0.306842	-0.0152161	-0.306842	-0.216316	-0.306842	-0.306842	-0.306842	-0.306842	0.225419	-0.0349026	-0.119526	-0.106608	2.06244	1.5756	0.544947	1.79355	0.155791	-0.123923	-0.306842	-0.306842	-0.306842	-0.306842	8.96379
Plpp4	-0.41539	-0.577909	-0.715997	-0.336943	0.286172	-0.249555	-0.613458	-0.572055	-0.697829	-0.755771	-0.612816	-0.699635	-0.755771	-0.755771	-0.755771	-0.510622	-0.492528	-0.755771	0.623927	0.385521	1.8236	1.07612	-0.647552	-0.552242	1.69383	-0.626491	-0.612534	-0.462633	-0.755771	-0.588229	-0.434767	-0.647903	0.651819	-0.755771	-0.214578	-0.392788	-0.172442	-0.445435	-0.677255	-0.755771	-0.674322	-0.129337	-0.638017	-0.698442	-0.755771	-0.709912	-0.548619	-0.706034	-0.363135
Slc5a7	0.356451	-0.214884	-0.199491	-0.214884	-0.214884	-0.214884	-0.214884	-0.199127	-0.203228	-0.214884	-0.214884	-0.156722	-0.214884	-0.214884	-0.214884	-0.214884	-0.214884	-0.214884	-0.214884	-0.214884	-0.214884	-0.0557414	-0.214884	-0.151354	-0.0267872	-0.214884	-0.180905	-0.214884	-0.168272	-0.124554	-0.111074	-0.214884	-0.17873	2.70748	-0.214884	0.328362	0.478152	-0.139958	-0.214884	-0.214884	-0.147285	-0.102645	-0.143781	-0.135809	-0.0615882	-0.170476	-0.0825736	-0.214884	0.0360262
Gbx2	-0.143912	-0.143912	-0.143912	-0.143912	-0.143912	-0.143912	0.123588	-0.143912	-0.143912	-0.143912	-0.143912	-0.143912	-0.143912	-0.143912	-0.143912	0.116129	-0.0472311	-0.143912	-0.143912	-0.143912	-0.143912	-0.143912	0.265737	-0.143912	5.28403	-0.143912	-0.0184497	-0.143912	-0.143912	-0.143912	-0.143912	0.157593	-0.143912	-0.143912	-0.143912	-0.143912	-0.143912	-0.143912	-0.143912	-0.143912	-0.143912	-0.143912	-0.143912	-0.143912	-0.143912	-0.143912	-0.143912	-0.143912	-0.143912
C130060K24Rik	-0.224886	-0.160019	-0.194736	-0.224886	-0.224886	-0.224886	-0.224886	-0.224886	-0.182905	-0.224886	-0.224886	-0.224886	-0.224886	-0.224886	-0.224886	-0.224886	-0.224886	-0.224886	-0.224886	-0.224886	-0.224886	-0.224886	-0.224886	-0.224886	0.499672	2.95547	2.33474	-0.224886	-0.224886	-0.224886	-0.224886	-0.224886	-0.224886	-0.224886	0.412618	-0.224886	1.0536	-0.224886	-0.224886	1.08939	0.162748	-0.224886	-0.224886	-0.179731	-0.224886	-0.202805	0.0597054	0.0959927	1.1409
Slc10a4	-0.198438	-0.162219	-0.198438	-0.198438	-0.198438	-0.174066	-0.198438	-0.146831	-0.198438	-0.198438	-0.198438	-0.165711	-0.198438	-0.198438	-0.198438	-0.198438	-0.198438	-0.0878069	-0.0173531	-0.119875	-0.198438	-0.198438	-0.198438	-0.017139	6.39018	-0.198438	-0.133819	-0.198438	0.0830583	-0.127933	-0.198438	-0.146481	-0.131287	-0.198438	-0.198438	-0.198438	0.0654464	-0.0998871	-0.0951632	-0.198438	-0.130354	0.0672303	-0.198438	-0.198438	-0.198438	-0.198438	0.867633	-0.147776	-0.198438
Ntrk1	-0.0893379	-0.0893379	-0.0893379	-0.0893379	-0.0893379	-0.0893379	-0.0893379	-0.0893379	-0.0893379	-0.0893379	-0.0893379	-0.0893379	-0.0893379	-0.0893379	-0.0893379	-0.0893379	-0.0893379	-0.0893379	-0.0893379	-0.0893379	-0.0893379	-0.0893379	-0.0893379	-0.0893379	-0.0893379	-0.0893379	-0.0893379	-0.0893379	-0.0893379	-0.0893379	-0.0893379	-0.0893379	-0.0893379	-0.0893379	-0.0893379	-0.0893379	-0.0893379	-0.0893379	-0.0893379	-0.0893379	-0.0893379	-0.0893379	-0.0893379	-0.0893379	-0.0893379	-0.0893379	-0.0893379	-0.0893379	-0.0893379
Slc18a3	-0.103808	-0.103808	-0.103808	-0.103808	-0.103808	-0.068829	-0.103808	-0.103808	-0.103808	-0.103808	-0.103808	-0.103808	-0.103808	-0.103808	-0.103808	-0.103808	-0.103808	-0.103808	-0.0557155	-0.103808	-0.103808	-0.103808	-0.103808	-0.103808	-0.103808	-0.103808	-0.103808	-0.103808	-0.103808	-0.103808	-0.103808	-0.103808	-0.103808	-0.103808	-0.103808	-0.103808	-0.103808	-0.103808	-0.103808	-0.103808	-0.103808	-0.103808	-0.103808	-0.103808	-0.103808	-0.103808	-0.103808	-0.103808	-0.103808
Chat	-0.0924546	-0.0924546	-0.0924546	-0.0924546	-0.0924546	-0.0924546	-0.0924546	-0.0924546	-0.0924546	-0.0924546	-0.0924546	-0.0924546	-0.0924546	-0.0924546	-0.0924546	-0.0924546	-0.0924546	-0.0924546	-0.0924546	-0.0924546	-0.0924546	-0.0924546	-0.0924546	-0.0924546	-0.0401706	-0.0924546	-0.0924546	-0.0924546	-0.0924546	-0.0924546	-0.0924546	-0.0924546	-0.0924546	-0.0924546	-0.0924546	-0.0924546	-0.0924546	-0.0924546	-0.0924546	-0.0924546	-0.0924546	-0.0924546	-0.0924546	-0.0924546	-0.0924546	-0.0924546	-0.0924546	-0.0924546	-0.0924546
Zar1	0.0767072	0.421437	-0.041744	-0.390503	0.275477	1.12453	-0.0530974	-0.390503	-0.343519	-0.390503	-0.390503	-0.22546	-0.390503	0.402586	1.47704	-0.390503	0.026241	3.26552	2.32361	5.40101	4.57506	-0.0595272	-0.390503	-0.228845	0.427298	-0.390503	-0.150201	-0.390503	-0.006768	0.152846	-0.126352	-0.390503	-0.0352727	0.199422	-0.390503	-0.390503	1.52307	-0.390503	-0.183505	-0.0810157	-0.204727	-0.390503	-0.390503	-0.390503	-0.390503	-0.390503	-0.390503	-0.390503	-0.390503
Abhd11os	-0.134317	-0.441384	-0.177434	-0.441384	-0.441384	-0.181823	0.438006	-0.441384	-0.184808	0.0741476	-0.347397	1.18636	0.740769	1.20478	0.52943	-0.314373	-0.218204	5.48984	-0.0547592	0.350637	0.335753	0.0793032	-0.328084	-0.350049	0.262071	-0.441384	-0.176209	-0.441384	-0.335367	0.198311	-0.0582461	-0.255803	-0.29605	0.0859223	-0.222314	-0.289634	2.26643	-0.441384	-0.441384	0.0429716	0.0588354	-0.337279	0.900964	3.37411	0.239057	-0.441384	-0.389998	-0.441384	-0.441384
Calb2	-0.777157	-0.986855	-1.05499	-1.02061	0.896401	-0.500915	-0.559402	-0.761907	-0.867928	-1.12403	-0.780509	-0.986058	-1.02418	-0.909218	-0.482289	-0.89379	-0.631511	0.434248	-0.116525	0.342485	-0.27492	1.071	0.447276	0.430625	-0.665395	-0.666048	-0.0373821	-0.961282	0.514803	-0.460172	-0.867472	-0.516209	-0.502173	0.212384	0.528921	1.08445	-0.253281	0.505636	0.674291	-0.960001	-0.641317	0.518318	0.58228	-0.855354	-0.959049	-1.06157	-0.875291	-0.686677	1.90095
Prox1	-0.455292	-0.442132	-0.43935	-0.330606	-0.188484	-0.445043	-0.499052	-0.356651	-0.368695	-0.499052	-0.479496	-0.436683	-0.499052	-0.410453	-0.499052	-0.472624	-0.398961	-0.405323	-0.442503	-0.367036	-0.417121	-0.367584	0.989047	-0.350249	-0.427388	-0.499052	-0.463847	-0.282684	-0.424648	-0.397994	-0.0996318	-0.330577	2.42487	2.01527	2.64674	-0.358317	-0.159633	-0.327907	-0.265655	-0.450808	-0.28612	2.14112	1.75562	-0.414787	0.863673	2.76551	-0.41985	0.219421	1.36072
Prox1os	-0.371239	-0.371239	-0.371239	-0.371239	-0.371239	-0.349806	-0.371239	-0.29817	-0.345237	-0.371239	-0.371239	-0.371239	-0.371239	-0.371239	-0.371239	-0.308895	-0.334536	-0.371239	-0.342464	-0.371239	-0.371239	-0.258627	0.430084	-0.281854	-0.337107	-0.371239	-0.28457	-0.187075	-0.371239	-0.371239	-0.255342	-0.244369	1.32193	0.201377	2.64869	-0.312146	-0.0448347	-0.346958	-0.371239	-0.371239	-0.297517	1.2841	1.24375	-0.319861	0.169661	1.25622	-0.346016	-0.282409	0.340906
Vip	-0.273691	-0.232146	-0.207405	-0.0359606	-0.0990317	-0.246501	-0.240946	-0.219888	-0.221343	-0.193773	-0.191496	-0.171243	-0.328755	-0.250487	-0.328755	-0.100343	-0.221846	-0.246826	-0.212577	-0.270508	0.22639	0.117806	-0.161907	0.108	-0.185478	-0.328755	-0.146864	-0.261425	-0.166074	1.20668	0.142459	-0.183898	-0.112941	-0.155347	0.014971	-0.246377	0.0818758	-0.175205	-0.257992	-0.236362	-0.166918	-0.161491	-0.180763	-0.271068	-0.0631663	-0.189205	-0.0968509	-0.187453	0.41969
Asic4	-0.305712	-0.325697	0.958406	0.328893	-0.286199	-0.354394	-0.251144	-0.327816	-0.397402	-0.420384	-0.363949	-0.263411	-0.420384	1.96727	0.432004	0.449726	0.118066	-0.353819	-0.390881	-0.420384	-0.315296	-0.283127	-0.420384	-0.328933	2.74278	-0.217852	-0.355753	-0.420384	-0.222307	-0.220622	-0.320534	-0.353077	-0.0923621	-0.307909	-0.191506	-0.354614	-0.310063	-0.0740154	-0.358245	-0.0205391	-0.189142	1.93454	-0.178305	0.183419	0.628675	1.60445	0.574985	-0.34453	-0.0434657
Svil	-0.481653	-0.419364	-0.195464	-0.481653	-0.481653	-0.332309	-0.481653	0.614404	-0.343305	-0.481653	-0.481653	0.172476	-0.164548	1.17139	-0.481653	0.650519	-0.358276	-0.22284	-0.370782	-0.481653	-0.481653	-0.481653	-0.481653	-0.406108	-0.333538	-0.22967	-0.481653	-0.481653	-0.393965	-0.481653	-0.481653	-0.299407	-0.481653	-0.204645	1.28079	-0.319673	1.45706	0.79052	1.36268	-0.316232	0.000720621	-0.105921	-0.162387	0.120829	0.656533	0.49	0.537717	-0.481653	0.183219
Fbln2	-0.422285	-0.162532	0.504245	-0.5075	-0.185711	-0.346838	-0.163389	-0.372722	-0.273782	-0.0927226	-0.459761	-0.415197	-0.312365	-0.5075	0.0820193	2.61261	-0.035415	-0.40675	-0.278527	-0.417345	-0.131706	-0.245721	0.206943	-0.5075	-0.46296	-0.0336701	-0.5075	-0.5075	-0.2569	1.37728	0.659668	-0.447877	0.451963	1.50317	0.706423	0.215989	0.974394	0.0695261	-0.0246931	-0.5075	-0.419189	1.94562	1.06804	-0.449723	-0.0783501	-0.216296	-0.162424	-0.357953	1.9834
Lect1	-0.178074	-0.178074	0.0493148	-0.178074	-0.178074	-0.178074	0.183453	-0.178074	-0.178074	-0.178074	-0.178074	-0.178074	-0.178074	-0.178074	-0.178074	-0.178074	0.327684	-0.178074	-0.126717	-0.178074	-0.178074	-0.178074	-0.178074	-0.178074	-0.0563594	-0.178074	0.0116052	-0.178074	-0.178074	-0.178074	-0.178074	-0.048866	-0.178074	-0.178074	-0.178074	-0.178074	-0.178074	-0.178074	-0.178074	-0.0420781	-0.178074	-0.178074	-0.178074	-0.0528688	-0.178074	-0.178074	-0.178074	-0.178074	-0.178074
Grpr	-0.341788	-0.341788	-0.286815	-0.341788	-0.341788	-0.258545	-0.0871104	1.45403	-0.297054	-0.0653317	-0.341788	-0.341788	0.232611	-0.341788	-0.341788	-0.341788	-0.278646	-0.341788	-0.0867009	-0.0675485	0.043404	-0.341788	-0.341788	0.244033	0.0495164	-0.341788	-0.0960967	-0.341788	0.144779	-0.341788	-0.341788	0.505514	-0.272349	-0.341788	-0.248944	-0.341788	-0.202309	0.890794	1.40203	-0.00630104	2.4794	1.23908	-0.165626	-0.265616	-0.341788	-0.275048	-0.341788	0.978846	-0.341788
Aebp1	-0.0411524	0.0139301	-0.160591	-0.195607	-0.195607	-0.0625624	0.0441799	-0.195607	-0.195607	-0.195607	-0.195607	-0.152627	-0.195607	-0.195607	-0.195607	-0.0481526	-0.195607	-0.195607	-0.141649	-0.195607	-0.195607	0.0158115	-0.0297953	-0.195607	-0.00874843	0.028405	-0.195607	-0.195607	0.126307	-0.0107674	-0.195607	-0.0560605	0.0634533	-0.195607	-0.195607	-0.195607	-0.195607	-0.195607	-0.195607	-0.0528638	-0.195607	-0.0432396	-0.00785504	-0.195607	0.0676707	-0.195607	-0.195607	-0.195607	-0.195607
Sall1	0.659132	-0.187514	-0.367098	-0.367098	-0.367098	-0.175429	0.744668	-0.270016	-0.331113	-0.367098	1.42292	-0.180877	-0.367098	0.0609103	0.569676	-0.0827828	-0.326636	-0.367098	-0.21932	0.261759	-0.367098	-0.367098	-0.270016	-0.0887791	-0.307515	-0.367098	-0.205251	-0.089695	-0.367098	-0.208854	-0.367098	-0.247646	-0.296638	-0.367098	-0.0865779	-0.134978	-0.100555	-0.367098	-0.208557	-0.261744	-0.183534	-0.277895	-0.367098	0.0487143	0.36239	0.64481	3.0132	-0.328151	-0.0459426
Gpd1	-0.548715	-0.562629	-0.211913	-0.339509	-0.509887	-0.522204	-0.532062	-0.630531	-0.388076	-0.38968	-0.235618	0.162828	-0.551441	-0.248544	-0.557691	-0.401705	-0.409064	-0.596674	-0.476282	-0.462719	-0.758014	-0.520218	-0.495916	-0.449923	-0.558762	-0.758014	-0.641502	-0.571748	-0.494716	-0.478923	-0.429053	-0.381611	2.50225	-0.664493	2.3183	-0.402221	-0.625996	-0.518711	0.0459177	-0.548016	-0.354977	3.58942	0.681653	-0.535822	1.66098	2.29901	0.0552572	-0.620528	-0.167778
Zfp804a	1.37842	-0.482226	-1.21992	0.0249856	0.530292	0.578265	0.628567	-1.4782	-0.487973	0.914589	1.09602	1.26569	-0.956223	-0.655488	-0.603761	0.582586	2.01608	-1.16918	0.216174	1.27685	1.17921	0.161179	0.930247	-0.219762	2.52125	-0.483467	0.0243376	2.38813	1.54848	1.41134	-0.783977	1.03698	0.78915	-0.527441	-0.720487	-1.29415	-0.548477	-1.01578	-0.137972	0.669225	0.871553	-1.38849	-1.43366	0.662109	-1.11031	-1.08051	-0.101583	0.404278	1.30966
Sema5b	-0.00150576	2.78401	2.41636	3.62353	1.4767	1.1994	-0.190111	-0.475313	-0.53122	-0.601387	-0.144892	1.60547	-0.601387	1.52377	-0.601387	-0.423531	-0.559624	0.0150975	-0.510281	-0.323007	-0.601387	-0.274202	-0.30651	-0.0969238	-0.304948	-0.601387	-0.558222	-0.457761	-0.514787	-0.442674	-0.601387	-0.560158	-0.395658	-0.601387	0.237735	-0.219837	-0.0722496	-0.546224	-0.216911	-0.264424	-0.284635	1.08287	2.36788	-0.5113	-0.389385	-0.456816	-0.167742	-0.496044	0.204648
Mns1	-0.320298	-0.124467	0.124898	0.0562462	-0.215927	0.205589	-0.309853	-0.170364	0.172128	0.673316	0.109225	0.0968742	-0.0629021	-0.00925107	0.503074	1.17225	1.3321	-0.419907	-0.350501	0.135217	-0.379141	0.0949654	-0.0663855	-0.434676	-0.474459	-0.601996	-0.363186	0.702578	-0.311115	-0.34386	0.294558	-0.341756	0.211293	-0.226449	-0.0969128	-0.202813	-0.265289	-0.223451	-0.178197	0.0177132	0.115236	-0.30855	0.436724	-0.0635048	-0.111159	-0.0169118	0.0313543	-0.0934154	-0.345804
Parm1	0.380126	-1.53148	-1.14998	-0.214035	1.24197	0.285379	0.337346	0.0117392	-0.933907	-1.7539	-0.00987078	-0.885658	-1.73673	-1.34648	-0.582965	-1.51823	-1.24629	-0.37636	-0.2804	-0.217251	-0.668844	1.40415	-0.624532	0.611802	1.4225	-0.500931	0.0475378	-0.00678171	-0.475792	-0.422791	0.234778	-0.850086	-1.00025	-1.0215	-1.14564	-0.575009	-1.00351	-0.961126	-0.876564	-0.941941	-1.02144	0.499371	-0.22039	0.800137	-1.14399	2.11305	1.14605	1.95739	1.46685
Pcdh18	0.883298	-0.580762	-0.710882	-0.762362	-0.613274	-0.271273	-0.708756	-0.401599	-0.720107	-0.677393	-0.309439	-0.684567	-0.762362	-0.591741	-0.221311	-0.64746	-0.711516	0.169699	-0.0530129	-0.704624	-0.503648	-0.202881	-0.511515	-0.266132	-0.123191	-0.662857	-0.710729	0.310854	0.112978	-0.360699	1.76599	0.107823	1.51713	3.10853	3.36878	1.92151	3.24868	3.041	3.52373	-0.416274	0.882127	1.27003	1.02957	-0.588272	-0.217315	0.0227391	0.490059	0.871754	1.84433
Dlx1	-0.18394	-0.164312	-0.119258	-0.305129	-0.362532	-0.386455	-0.612599	-0.123758	-0.336987	-0.518543	-0.551632	-0.470781	-0.542652	-0.505963	-0.612599	-0.44302	-0.524838	-0.177257	-0.485447	-0.612599	-0.402662	1.40513	1.00372	-0.506239	0.862638	2.9931	1.01805	0.887138	0.478749	2.19752	1.93433	0.943235	2.24461	2.87931	1.55675	2.71569	1.03847	1.5006	-0.0337674	0.942446	0.177041	0.214715	0.238073	0.447999	1.41081	1.20225	1.92611	1.59124	1.39965
Mob3b	-0.469554	-0.414369	-0.423615	-0.0652767	-0.298495	-0.233197	-0.469554	-0.0357194	2.29136	1.40071	-0.40617	0.493147	2.01588	0.420231	-0.203115	5.11218	1.64769	-0.469554	-0.370044	-0.469554	0.0817641	-0.469554	-0.469554	-0.469554	-0.375956	0.108913	-0.40383	-0.469554	-0.154732	-0.362131	-0.21671	0.349484	-0.31194	-0.0211177	-0.469554	-0.303009	-0.469554	-0.0866377	0.848965	-0.469554	-0.0657025	0.430946	0.930776	-0.392842	3.4341	0.468723	2.41694	-0.469554	-0.469554
Chd7	-0.221646	-0.244775	-0.470367	-0.66864	-0.66864	-0.390715	-0.66864	-0.235261	-0.511088	-0.66864	-0.548729	-0.129449	-0.167456	-0.309735	-0.66864	-0.521587	-0.465428	-0.66864	-0.525509	-0.66864	-0.546931	0.44234	-0.308482	-0.172015	-0.0117567	-0.433219	-0.532761	-0.66864	-0.411035	-0.260702	0.590555	-0.526419	0.64709	1.42512	1.62012	1.08277	1.26222	-0.0235741	0.698087	-0.47931	0.554328	3.87744	3.80877	0.716114	-0.489126	-0.598735	-0.177156	-0.267888	3.19443
Nap1l5	-0.0202323	-0.7939	-0.7915	-0.787189	0.278019	0.448588	0.664811	0.671663	-0.220377	-0.701642	-0.778515	-1.43046	-0.76433	-1.83812	-0.956817	-0.471051	-0.203516	0.636327	0.627119	0.632496	0.80095	1.02019	0.956512	0.72094	0.71059	1.15554	1.17557	0.692926	0.693388	0.764453	0.411782	0.123477	0.864673	1.04527	0.775331	0.902095	1.21014	0.732961	0.931899	0.829567	0.442226	0.655537	0.63453	0.795775	0.599573	0.325993	0.952261	0.778196	1.02331
Pou3f3	-0.668741	-0.668091	0.0697618	-0.43873	-0.629184	-0.488215	-0.934452	-0.780833	-0.598829	-0.349416	-0.650572	-0.393716	1.6826	0.389851	1.20517	1.59004	1.45462	-0.642034	0.104059	-0.396872	0.90076	-0.719196	-0.538581	0.581959	1.42623	1.73394	2.03862	0.740745	0.334927	-0.914704	-0.635396	-0.433993	0.327306	-0.525272	-0.221137	0.356433	1.51077	1.47755	0.578688	0.695367	0.0103543	0.854448	1.71361	-0.510904	0.206175	1.35885	1.78376	1.32985	-0.127767
Htr3a	1.93559	0.31929	-0.23324	-0.296453	-0.296453	-0.296453	-0.296453	-0.2596	-0.272317	-0.296453	-0.296453	-0.27958	-0.18613	-0.185644	-0.296453	-0.223671	-0.264969	-0.239417	-0.266263	-0.169385	-0.296453	-0.24405	-0.248776	-0.27017	-0.250137	-0.296453	-0.253119	-0.296453	-0.265945	-0.250638	-0.186202	-0.227559	0.649389	-0.0313304	-0.246418	-0.202653	-0.107972	-0.107757	-0.296453	-0.274095	-0.147577	0.0176355	-0.0248076	-0.296453	-0.240183	-0.141858	0.274036	0.29443	2.1262
Tnfaip8l3	0.150447	-0.102035	-0.229947	-0.264032	-0.639931	-0.471152	-0.307864	0.697775	0.195574	-0.400549	-0.377387	-0.544478	-0.0223284	-0.501128	-0.410783	-0.544008	-0.583396	0.289742	-0.583299	-0.536633	-0.19987	-0.367921	-0.469814	-0.639931	-0.506297	-0.0657751	-0.570007	-0.639931	-0.529092	-0.237016	-0.394437	0.267101	1.66626	-0.013838	-0.359614	0.542288	-0.448019	-0.40067	-0.585598	-0.567968	-0.568538	-0.569232	-0.543064	-0.606717	0.541008	2.02394	2.65761	1.87964	0.98665
Rgs12	-0.796045	-0.643117	-0.481113	-0.399212	-0.63037	-0.561477	-0.686984	-0.725315	-0.67776	-0.515886	-0.280564	0.495732	0.132891	0.270107	-0.446211	-0.582461	-0.252122	-0.348075	-0.571839	-0.692894	-0.69005	-0.152033	-0.550694	-0.337567	1.03238	-0.623641	0.376164	0.339668	-0.287656	-0.0108048	-0.391051	-0.684396	-0.476142	-0.591517	-0.626781	-0.405428	-0.487059	-0.229951	-0.179166	1.41021	0.62879	-0.364024	0.522448	0.170143	-0.598968	0.235534	2.58397	-0.220382	1.17125
Pantr1	-0.943459	-0.673982	0.31069	-0.719202	-0.608796	-0.314705	-0.890388	-0.885459	-0.668576	-0.18209	-0.584928	-0.19372	2.26753	1.10925	1.7688	1.2807	1.20681	-0.546361	-0.0449884	0.0714198	0.981306	-0.48948	-0.526795	0.996951	0.803171	1.65673	2.01991	0.879749	0.201825	-0.741743	-0.845012	-0.209464	-0.260103	-0.72494	-0.25535	-0.151788	1.02361	0.903257	0.616138	0.715596	0.0552078	0.370586	0.980492	-0.526662	-0.264861	0.450199	1.56007	1.11202	-0.00908124
Npy2r	-1.03342	-1.17489	-1.19393	-0.977092	0.313054	1.95056	1.46519	0.512262	-0.223425	-1.22398	-0.0191527	-0.317337	-0.973261	-0.964765	0.402535	-1.1482	-0.868047	-0.920648	-0.20426	-0.923486	0.692907	-0.617842	-0.819058	-1.09968	-0.848033	1.04577	0.614602	-0.908224	-0.402695	0.300598	1.81327	-0.930877	-1.02566	-0.130298	-0.0709335	0.116507	1.74569	1.16564	1.20707	-0.484902	1.30875	-0.353577	-0.327825	-1.07855	-1.00809	-0.899954	-0.828473	-0.0378763	0.387507
Enpp2	-0.54274	-0.900422	-0.753047	0.976368	3.64999	-0.159191	-0.250716	-0.505642	-0.410613	-0.451013	-0.4462	-0.750847	-0.932525	0.130972	2.05775	-0.959525	1.0837	-0.736325	-0.391304	-0.553953	-0.623417	-0.124396	-0.403206	-0.668316	0.0911274	-0.425097	-0.940828	-0.973548	-0.443477	-0.0697736	-0.991767	-0.651701	-0.660098	-0.502917	-0.863328	-0.764097	0.330101	-0.790803	-0.206609	-0.851234	-0.539015	-0.304964	-0.645492	-0.645993	-0.47267	-0.466814	-0.830802	-0.720666	0.0338485
Egln3	1.01642	1.41938	0.488429	1.0383	0.472281	-0.46154	-0.46154	-0.366775	-0.434804	-0.46154	-0.366886	-0.46154	-0.46154	-0.110403	-0.46154	-0.46154	-0.413939	-0.361405	-0.442861	-0.371936	-0.46154	-0.46154	-0.46154	-0.46154	0.0687575	-0.46154	-0.46154	-0.297837	-0.46154	-0.46154	-0.46154	-0.414547	-0.352161	-0.46154	-0.46154	-0.46154	-0.46154	-0.46154	-0.46154	-0.412079	-0.422633	-0.46154	-0.46154	-0.304702	-0.46154	-0.368511	-0.29365	1.2394	1.51315
Clnk	-0.168274	-0.0861512	-0.085887	-0.168274	-0.168274	-0.168274	-0.168274	-0.168274	-0.168274	-0.168274	-0.168274	-0.168274	-0.168274	-0.168274	-0.168274	-0.168274	-0.168274	-0.168274	-0.168274	-0.168274	-0.168274	-0.168274	-0.168274	-0.168274	-0.168274	-0.168274	-0.168274	-0.168274	0.000870163	-0.168274	-0.168274	-0.168274	0.114129	-0.168274	-0.168274	-0.168274	-0.168274	-0.168274	-0.168274	-0.168274	-0.168274	-0.168274	-0.168274	-0.168274	0.0281175	-0.112406	-0.168274	-0.168274	-0.168274
Sema3c	-0.404941	-0.404769	-0.454339	-0.367529	-0.429547	-0.0789791	-0.370971	-0.215012	-0.127052	-0.50032	-0.474066	-0.379796	-0.41522	-0.357522	-0.36247	-0.394798	-0.365952	4.05621	1.1782	-0.177938	-0.243538	0.471272	-0.344828	-0.252661	3.88442	2.2915	-0.384937	-0.383812	0.0225069	0.985639	0.102631	-0.438771	-0.319612	0.548636	-0.469608	2.58272	-0.442186	-0.418108	-0.50032	-0.0956765	-0.413076	-0.47124	-0.50032	-0.435503	3.77165	1.06405	0.277894	-0.447635	-0.263566
Cxcl14	-0.567863	-0.519264	-0.49038	-0.688035	-0.53969	0.781193	-0.608787	-0.497634	-0.567147	-0.588436	-0.464929	-0.407852	-0.629177	0.0446808	-0.181186	-0.499942	1.84715	-0.563875	0.208085	0.970005	1.14355	0.0706777	0.371911	0.858415	0.232117	-0.629177	0.203814	2.08259	0.121826	0.375181	-0.245664	-0.33642	-0.269537	-0.560083	-0.338721	-0.542031	-0.376345	-0.616345	-0.60782	-0.473672	-0.588944	-0.477645	-0.551724	-0.574347	-0.620674	-0.327258	0.117766	0.430873	2.03253
Adra1b	-0.389826	-0.371239	-0.438167	-0.515743	-0.20562	-0.362704	-0.392063	-0.380851	-0.477864	-0.515743	-0.349422	-0.348558	-0.515743	-0.387358	-0.328804	-0.247816	1.04992	-0.362896	-0.242717	-0.260207	0.628893	0.176556	-0.241534	0.233306	0.760742	-0.333911	0.361909	0.932345	-0.30327	-0.392711	-0.426099	-0.127051	-0.118405	-0.515743	0.395797	-0.35594	0.257837	-0.332969	-0.445463	-0.189922	-0.414907	0.635237	-0.384229	-0.392404	-0.369802	2.40911	1.41707	0.314205	0.602758
Itih5	-0.133784	-0.32767	-0.130137	-0.32767	-0.180435	-0.263842	-0.176484	-0.166838	-0.235712	-0.0880323	-0.32767	-0.119303	-0.32767	-0.32767	-0.32767	-0.32767	-0.258651	-0.159417	-0.250874	-0.32767	-0.32767	-0.111117	-0.206393	-0.2219	-0.226113	-0.32767	-0.32767	-0.32767	-0.173026	-0.143542	0.0152339	-0.225627	-0.192008	0.0583089	-0.167315	-0.216591	-0.251229	-0.291461	-0.32767	-0.23767	-0.0812421	-0.32767	-0.32767	5.52016	-0.21408	-0.269818	-0.181465	-0.250575	-0.32767
Sncg	-0.233798	-0.281793	-0.258308	-0.281793	-0.20923	-0.261923	-0.207282	-0.281793	-0.281793	-0.281793	-0.254905	-0.26064	-0.143485	-0.281793	-0.281793	-0.281793	-0.242322	-0.281793	-0.222948	-0.281793	-0.281793	-0.281793	-0.281793	-0.281793	-0.157546	-0.171889	-0.281793	-0.281793	-0.281793	-0.162742	-0.281793	-0.163057	-0.244388	-0.042871	1.66711	-0.281793	0.0593395	-0.281793	0.0700128	-0.281793	-0.130955	0.98163	-0.0309215	-0.204755	0.000591008	-0.238178	0.293456	1.35853	0.596432
Tac2	-0.186981	-0.265732	0.593311	-0.00521738	0.636937	-0.314919	-0.341345	-0.244619	-0.249001	-0.296119	-0.311391	-0.239115	-0.371382	-0.135583	-0.371382	5.5749	2.07364	-0.312605	1.00618	-0.371382	0.135817	0.0408758	-0.338548	-0.268624	-0.314423	-0.371382	-0.272676	-0.371382	-0.320502	-0.371382	-0.203053	-0.301434	-0.215003	-0.371382	-0.106353	-0.221286	-0.178765	-0.330791	-0.254805	-0.284636	-0.255129	-0.323686	-0.205671	-0.254877	-0.262147	-0.0708811	-0.30112	-0.21398	2.94677
Edn3	-0.13925	-0.13925	-0.13925	-0.13925	-0.13925	-0.13925	-0.13925	-0.13925	-0.13925	-0.13925	-0.13925	-0.13925	-0.13925	-0.13925	-0.13925	-0.0506181	-0.13925	-0.13925	-0.0541418	-0.0410284	-0.13925	0.0208454	-0.0601862	-0.13925	-0.13925	-0.13925	-0.13925	-0.13925	-0.13925	-0.13925	0.0255157	-0.13925	-0.0818675	-0.13925	-0.13925	-0.13925	0.0778226	-0.13925	-0.0101339	-0.13925	-0.13925	-0.0933543	-0.13925	-0.13925	-0.13925	-0.123835	-0.103391	-0.13925	-0.13925
Col14a1	2.78124	0.0351857	-0.338068	-0.365808	1.63695	0.405131	0.171486	-0.0699025	-0.304341	-0.365808	-0.239266	-0.365808	-0.365808	-0.365808	-0.365808	-0.365808	-0.311016	-0.365808	-0.331763	-0.365808	-0.00273423	-0.365808	-0.365808	-0.365808	-0.365808	-0.365808	-0.365808	-0.365808	-0.365808	-0.151522	-0.0918434	-0.280156	-0.365808	-0.365808	-0.365808	-0.226119	-0.365808	-0.365808	-0.365808	-0.365808	-0.365808	-0.365808	-0.365808	-0.261143	-0.25198	1.47967	2.9484	1.02999	1.47407
Crispld2	-0.229771	-0.144006	-0.229771	-0.229771	-0.229771	-0.229771	-0.229771	0.0138612	-0.229771	-0.229771	-0.229771	-0.152275	-0.229771	-0.229771	0.589683	-0.229771	-0.229771	-0.229771	-0.229771	-0.229771	-0.229771	0.161244	-0.0800232	0.225851	-0.0463956	-0.229771	-0.178631	-0.229771	0.0494598	0.222113	-0.0322895	0.111842	-0.229771	-0.229771	-0.229771	-0.229771	-0.229771	-0.229771	-0.0751173	-0.229771	-0.229771	-0.229771	-0.229771	0.42682	-0.229771	-0.115959	-0.229771	-0.229771	-0.229771
Adarb2	1.74205	-0.0750932	0.560421	0.765963	0.606877	-0.107566	-0.584729	-0.594745	-0.589316	-0.676543	-0.606497	-0.620101	-0.676543	-0.394409	-0.3785	-0.540103	-0.551181	-0.454578	-0.480915	-0.493067	-0.480401	-0.074048	-0.0124821	1.62286	2.0447	-0.100005	1.88192	0.811968	1.6345	-0.425734	-0.438301	-0.559299	-0.598746	-0.445242	-0.462159	-0.676543	-0.453284	-0.545835	-0.676543	-0.567864	-0.590503	-0.617231	-0.568777	-0.421867	0.287533	1.95004	1.82149	0.85202	1.88973
Npas3	-0.798133	-0.593723	-0.68825	-0.512632	-0.00226627	-0.288019	0.258588	0.735597	-0.53616	-0.428737	-0.521906	-0.693888	-0.620159	-0.785198	-0.855354	-0.820796	-0.547104	-0.74822	-0.205885	-0.682727	-0.613908	-0.521374	0.209857	-0.280645	0.457772	-0.0853787	0.683156	-0.0462822	-0.303497	-0.662445	-0.560461	-0.550908	-0.703886	-0.00124021	-0.662394	-0.485848	-0.55546	-0.11414	0.557769	0.702032	0.465772	-0.703278	-0.384016	-0.515937	-0.749649	-0.508686	1.26924	-0.06252	0.736758
Kcnip1	-0.387822	-0.0760211	-0.868012	-0.749499	0.373235	0.815369	-0.488105	-0.077961	-0.165699	0.116813	-0.864395	-0.740063	0.197601	-0.953635	-0.207842	-0.993479	-0.909242	0.0564861	0.15011	-0.417522	-0.139863	0.586279	0.572879	-0.451257	0.861706	0.666524	0.0851728	0.741509	0.095513	-0.0549226	-0.715261	-0.380746	0.79491	1.25673	1.58006	1.32121	1.59812	1.27083	1.98529	1.28607	1.51914	1.67606	1.54149	1.53696	0.257033	1.17815	0.38368	0.454023	2.13329
Nrip3	0.330825	1.31218	0.268245	-0.353299	-0.729178	-0.543782	-0.954651	-1.0636	-1.14297	-1.39344	-1.31421	-1.21585	-1.56317	-1.36553	-1.21973	-1.24992	-1.16255	-1.18022	-0.47015	-1.12011	0.485136	-0.892967	-0.603757	0.135236	2.02487	-0.114774	0.282096	-0.262647	-0.0993117	0.104854	-0.889626	0.267895	-0.792454	-0.162049	0.99404	0.585881	1.34298	1.17482	1.4322	0.981831	0.902341	-0.458555	0.296932	1.28757	0.238622	1.76987	1.50247	1.80621	2.1969
Sp8	0.0258359	-0.244129	-0.338769	-0.124939	1.80215	1.85113	1.55407	2.67523	-0.272177	-0.358712	-0.168359	0.019779	-0.358712	-0.358712	-0.358712	-0.358712	-0.358712	-0.358712	-0.243952	-0.358712	-0.358712	0.381455	2.30878	-0.254981	-0.267028	-0.185171	-0.307624	1.32359	-0.358712	-0.268018	-0.358712	-0.237651	-0.358712	-0.358712	-0.136344	-0.358712	-0.264624	-0.330534	-0.358712	-0.226639	-0.2514	-0.358712	-0.279301	-0.358712	-0.358712	0.75818	0.543678	2.16532	5.03438
Igf1	-0.45983	-0.475965	-0.437444	-0.491329	-0.491329	-0.444429	-0.491329	-0.458298	-0.424989	-0.313959	-0.491329	-0.460009	-0.491329	-0.430282	-0.491329	0.624995	-0.19878	-0.444402	-0.428782	-0.424999	-0.16089	-0.33088	-0.491329	-0.469705	0.0228295	-0.0872614	-0.0347913	-0.343153	-0.38326	-0.285892	-0.366157	-0.408483	-0.366471	-0.491329	0.11077	1.07699	0.238866	0.56743	0.941578	1.67963	1.88704	1.3238	2.13998	-0.271351	2.17689	3.67675	3.28804	-0.239647	-0.230866
Dlx6os1	-0.469323	1.39865	0.935994	0.446554	-0.333549	0.131542	-0.214107	-0.36525	-0.109255	-0.0121672	0.0533899	0.355495	0.909062	0.966114	0.00836078	0.606845	1.30776	-0.304518	-0.193345	-0.051159	0.290916	-0.151481	-0.132459	0.00766494	0.917441	1.74117	1.18243	1.37236	-0.171265	0.396485	-0.0392123	0.148865	1.53227	0.506847	0.825115	1.23839	0.0331634	0.544675	-0.371921	1.25019	1.01499	0.848893	1.77196	1.91233	2.48389	2.66807	2.72802	1.55949	0.762695
Megf10	-0.249395	-0.364502	-0.214892	-0.415867	-0.415867	-0.350533	0.00939802	-0.205017	-0.328611	-0.415867	-0.415867	-0.357332	-0.415867	-0.415867	-0.415867	-0.352333	-0.245471	-0.415867	-0.392642	-0.415867	0.415814	-0.415867	-0.415867	-0.415867	4.14077	-0.415867	-0.048541	-0.0857109	-0.415867	-0.315879	-0.415867	0.00729285	-0.415867	-0.415867	-0.415867	-0.415867	-0.415867	-0.415867	-0.415867	-0.415867	-0.354854	-0.311979	-0.415867	-0.415867	-0.29303	-0.340487	-0.415867	-0.272617	-0.302198
Slc17a8	-0.0492742	-0.219982	-0.0598287	-0.275372	-0.275372	-0.2381	-0.275372	-0.244781	-0.275372	-0.275372	-0.275372	-0.21225	-0.275372	-0.275372	0.14587	-0.275372	-0.275372	-0.275372	-0.142658	-0.275372	-0.275372	0.544268	-0.118026	-0.275372	-0.275372	-0.275372	-0.275372	-0.275372	-0.275372	-0.117731	-0.275372	-0.183172	-0.275372	-0.275372	-0.275372	-0.275372	1.4934	-0.275372	-0.275372	-0.17042	-0.275372	-0.163344	-0.275372	-0.0773049	-0.14291	-0.275372	-0.231509	0.78736	-0.0198387
Frem1	-0.319464	-0.29099	-0.283435	-0.0923393	-0.319464	-0.319464	-0.319464	-0.28805	-0.319464	-0.319464	-0.319464	-0.246252	-0.319464	-0.319464	-0.319464	-0.319464	-0.278081	-0.319464	-0.303225	-0.319464	-0.319464	-0.319464	-0.0237097	-0.268915	-0.204558	-0.319464	-0.319464	-0.319464	-0.319464	-0.231349	-0.319464	1.16877	-0.0712344	-0.319464	-0.319464	-0.319464	-0.261669	-0.319464	-0.0693604	-0.319464	-0.319464	-0.319464	-0.0780668	0.0697225	3.48685	0.926192	-0.189889	0.171136	0.599503
Kctd12	-0.343155	-1.54626	-0.900664	-0.870316	-0.550089	0.377375	0.029055	0.476197	0.712399	1.28467	1.02466	1.63894	1.35718	1.14638	1.18444	0.227061	-0.239973	-1.01916	-0.316315	-0.306339	0.130885	-0.472145	-0.336234	-0.8088	0.789304	-0.488812	-0.807793	-0.336233	-0.866458	-0.439641	-0.585715	-1.10864	0.0225071	-1.06363	-0.118819	-0.653467	-0.848764	-0.366793	0.124167	-0.976879	-1.01614	0.61029	0.712013	-0.609977	-0.232539	-1.28663	1.50534	-0.888122	-0.379367
Col19a1	-0.418301	-0.43265	-0.510635	-0.529208	-0.461923	-0.455399	-0.474357	-0.504654	-0.466457	-0.529208	-0.509415	-0.471492	-0.529208	-0.23316	-0.529208	-0.529208	-0.480442	-0.42464	-0.498134	-0.529208	-0.529208	-0.18675	-0.365854	-0.165745	-0.149235	-0.291393	-0.364632	-0.460917	-0.430896	-0.414194	-0.466504	-0.485008	-0.529208	-0.529208	-0.0994127	-0.307854	0.195571	2.34134	2.80537	1.47427	2.73285	2.7416	3.13683	0.504718	0.747068	1.16248	3.17021	-0.410159	-0.0264001
Pde5a	-0.420819	-0.364214	-0.357956	-0.25473	-0.420819	-0.398529	-0.254808	-0.256004	-0.336322	-0.420819	-0.376682	-0.309484	-0.420819	-0.420819	-0.420819	-0.420819	-0.390557	-0.340603	-0.385266	-0.307435	-0.420819	-0.22886	-0.317609	-0.347121	-0.253947	-0.420819	-0.349361	-0.289797	-0.377913	-0.356384	-0.420819	-0.331645	-0.378856	-0.207413	-0.420819	-0.268465	-0.253552	-0.374439	-0.345937	0.940921	0.519828	-0.378687	-0.287559	3.95416	1.21868	1.30396	1.31854	-0.236362	0.0224011
Syt6	-0.538262	-0.361377	0.962131	-0.538262	0.0948242	2.16201	0.272943	0.236772	1.835	2.19777	0.49877	2.84669	0.998453	0.943956	-0.538262	-0.32803	-0.104685	-0.37586	0.347652	1.34274	1.02299	1.52588	0.421354	0.76408	-0.493814	-0.440663	1.00304	-0.538262	-0.46179	-0.372388	-0.538262	-0.450731	-0.263433	-0.538262	2.73493	-0.185793	3.27715	-0.470154	-0.426695	-0.277285	-0.443236	-0.454547	-0.464315	-0.480644	-0.538262	-0.454929	0.183725	-0.481627	0.12014
Cnr1	0.55854	-1.24716	-1.28234	-0.753552	0.755735	-0.129048	0.0250916	0.747813	0.907541	0.587532	-1.13075	-0.472991	0.45769	0.152575	-0.202689	0.462469	0.412434	0.00353443	0.332769	0.507808	1.13404	-0.125257	-0.686952	-0.706672	1.25125	-0.385394	-0.600333	-0.503713	-0.920562	-1.15698	-0.727596	-1.17796	-0.643489	0.295908	0.273116	1.03477	-0.134686	0.570854	0.278591	-0.179333	-0.723804	0.682061	0.627759	-1.23321	-0.0894238	1.19498	1.97808	0.532945	1.11368
Npas1	-0.314279	-0.27886	-0.27057	-0.314279	-0.314279	-0.272353	-0.257785	-0.26386	-0.284128	-0.314279	-0.293893	-0.254835	-0.314279	-0.134467	-0.314279	-0.186318	-0.2554	-0.314279	-0.151426	-0.314279	-0.206579	-0.123787	0.0449891	-0.225436	0.929793	0.269406	1.60703	-0.243943	-0.189428	-0.193843	-0.209482	-0.261377	0.0587074	-0.0308574	-0.0349633	-0.223684	-0.240858	-0.269509	-0.232067	0.0833016	-0.255683	-0.257531	-0.232333	-0.24099	-0.314279	-0.24348	0.509686	-0.252501	-0.215888
Sln	-0.251713	-0.203992	-0.229532	-0.251713	-0.251713	-0.112477	-0.0050813	0.392727	-0.251713	-0.251713	-0.251713	-0.11627	-0.251713	-0.101166	-0.251713	-0.251713	-0.251713	-0.251713	-0.201677	-0.251713	-0.251713	-0.251713	0.127898	-0.251713	-0.251713	-0.0276682	-0.251713	-0.132009	-0.202456	-0.251713	-0.251713	-0.251713	-0.175461	-0.251713	-0.251713	-0.251713	-0.174914	-0.194112	-0.251713	-0.13774	-0.251713	-0.0514518	-0.0476426	-0.133095	1.16287	1.99151	0.654637	-0.165518	-0.146108
Yjefn3	0.746555	0.415381	0.118557	0.361548	-0.0550986	-0.332249	0.250444	0.0377886	0.0103966	0.761409	0.163017	-0.311059	0.100007	-0.493858	-0.0405138	-0.410828	0.29992	-0.00997443	0.123455	0.164586	-0.0809703	-1.27516	-0.356298	-0.578896	0.292986	0.748636	-0.0203666	0.00113585	0.633056	-0.140834	-1.26478	0.0682894	-0.0830835	-0.170775	-0.21189	0.0913032	0.903172	0.327317	0.200828	-0.226813	0.0504521	0.446507	0.388682	0.276548	0.948407	0.13174	0.536262	-0.182668	0.465155
Krt73	-0.0365047	-0.137895	-0.0882829	-0.137895	-0.137895	-0.0627694	-0.137895	-0.137895	-0.137895	-0.137895	-0.0662679	-0.137895	-0.137895	-0.137895	-0.137895	-0.137895	-0.00941774	-0.137895	-0.137895	-0.137895	-0.137895	-0.0501304	-0.137895	0.000883865	-0.0849013	-0.137895	-0.108407	-0.137895	-0.137895	-0.137895	-0.137895	-0.137895	-0.137895	-0.137895	-0.137895	-0.137895	-0.137895	-0.137895	-0.137895	-0.137895	-0.137895	-0.137895	-0.137895	-0.137895	-0.137895	-0.0944313	-0.137895	-0.137895	-0.0284579
Gm2115	-0.359664	-0.359664	-0.215691	-0.359664	-0.0506952	-0.232882	-0.359664	-0.304616	-0.214018	-0.359664	-0.359664	-0.359664	-0.359664	-0.359664	-0.359664	-0.0423458	-0.0168482	-0.20692	-0.314595	-0.359664	-0.359664	-0.0799377	-0.359664	-0.137707	1.41465	-0.359664	-0.221904	-0.359664	-0.359664	0.197077	0.0970259	-0.21668	-0.233355	-0.359664	-0.19078	-0.242813	-0.359664	-0.359664	-0.00162401	-0.359664	-0.0305973	-0.199754	-0.111251	-0.129993	2.02755	1.60584	0.0454368	-0.0413211	-0.220243
Wnt5a	1.4815	2.06568	1.60624	2.0673	0.884813	-0.590936	-0.615072	-0.314214	-0.150067	0.0373902	-0.569624	-0.65294	-0.587493	-0.482285	-0.644352	-0.717611	-0.656307	-0.598927	-0.578862	-0.642852	-0.506031	-0.388589	0.230859	2.02442	0.315805	-0.587493	1.81394	3.11718	1.88667	-0.11061	1.6931	1.60945	0.0346634	1.58635	0.401357	0.54598	-0.344861	0.105234	-0.128905	-0.488945	-0.469745	-0.723246	-0.694361	1.55704	1.65178	-0.460967	2.64742	0.537853	1.21139
Elmo1	2.08509	1.74962	1.48847	0.886546	0.52499	0.453385	0.953096	0.239949	0.380674	1.50465	0.843102	1.35923	1.20805	0.782424	-0.423593	1.2342	0.595679	-1.06642	-0.244196	-1.22234	-0.205752	0.520539	0.481392	0.533801	1.05709	1.17758	0.0929595	1.06026	-0.267197	-0.510077	1.93422	1.73065	-0.975936	1.2417	-0.969189	0.584914	1.70412	-0.174147	0.0582693	-0.289648	0.233047	0.206736	1.08507	0.624835	1.29472	-0.986991	-0.790104	0.892812	1.3574
Slc17a7	-0.754648	-0.758626	-0.806926	-0.622087	-0.824559	-0.706313	-0.753782	-0.746401	-0.659421	-0.747934	-0.731214	-0.712005	-0.895183	-0.672373	-0.633351	-0.58714	-0.738195	-0.738519	-0.675228	-0.659393	-0.509544	-0.841305	-0.716443	-0.654033	-0.656119	-0.668456	-0.782811	-0.822615	-0.707289	-0.659576	-0.643797	-0.666076	-0.665381	-0.895264	-0.713433	-0.79638	-0.6406	-0.774776	-0.784568	-0.674698	-0.765266	-0.824779	-0.739513	-0.681685	-0.597365	-0.655579	-0.685824	-0.687399	-0.773345
C1ql3	-0.132856	-0.66206	-0.722122	-0.783306	-0.850609	-0.532002	-0.951794	-0.500754	-0.306196	-0.967677	-0.599268	-0.717139	-0.838686	-1.00697	-0.744379	-0.785768	-0.99709	-1.01649	-0.84894	-0.912315	-0.856749	-1.02595	-0.769451	-0.982464	-0.841484	-1.05513	-1.12437	-0.894526	-1.1118	-0.900011	-0.990281	-0.905282	-0.530959	-0.70238	-0.741774	-0.947156	-0.872195	-0.898915	-0.916265	-0.784209	-1.08056	-1.01628	-0.432875	-0.903304	-0.95604	-0.940609	-1.03125	-0.989904	-0.912419
Ptprc	-0.306785	-0.262852	-0.215572	-0.306785	-0.306785	-0.269496	-0.130656	-0.306785	-0.306785	-0.306785	-0.306785	-0.306785	-0.306785	-0.306785	-0.306785	-0.220794	-0.256161	-0.200291	-0.235755	-0.306785	-0.306785	-0.306785	-0.230077	-0.163795	-0.306785	-0.306785	-0.172096	-0.306785	-0.306785	-0.306785	-0.105494	-0.256808	-0.306785	-0.306785	-0.306785	-0.187607	-0.236083	-0.253757	-0.123807	-0.149812	-0.306785	-0.306785	-0.231914	-0.21532	-0.174395	-0.153235	-0.137239	-0.276012	-0.209564
Etv1	-0.427994	-0.803102	-0.85703	-0.867348	-0.929373	-0.839032	-0.798215	-0.32542	-0.309793	-0.635997	-0.366639	0.029752	1.17239	0.7584	-0.466461	-0.79469	-0.811644	-0.359741	-0.547936	-0.546152	1.714	-0.850383	-0.81042	-0.636408	1.75546	-0.0493778	0.300582	-0.73376	-0.847148	-0.570838	-0.262031	0.864548	0.291928	0.0252131	0.179082	-0.0649171	-0.270184	0.817795	-0.90728	0.969881	0.0829588	-0.127184	2.30726	-0.316597	-0.480495	-0.568215	-0.642908	-0.45759	-0.506865
Neurod6	-0.424173	-0.43698	-0.345763	-0.486588	-0.426891	-0.38067	-0.447812	-0.382356	-0.405916	-0.239767	-0.387413	-0.319431	-0.372805	-0.425833	-0.213434	-0.439076	-0.436555	-0.457076	-0.402382	-0.298291	-0.369729	-0.486588	-0.431881	-0.486588	-0.413056	-0.486588	-0.403205	-0.390506	-0.46671	-0.449099	-0.341001	-0.25197	-0.416364	-0.486588	-0.402739	-0.354905	-0.328699	-0.382414	-0.451861	-0.307537	-0.440957	-0.417017	-0.373915	-0.486588	-0.428553	-0.352739	-0.486588	-0.42508	-0.44397
Cyp26b1	1.09101	-0.387316	-0.397161	-0.347387	-0.502332	0.453913	3.42519	3.58582	1.10125	2.29136	3.02193	1.68946	-0.460288	-0.322083	-0.405701	-0.379639	-0.380278	-0.349716	-0.301513	-0.189454	0.252808	-0.548736	-0.242008	-0.163725	-0.252672	-0.224957	-0.302126	-0.431116	-0.319767	-0.326335	-0.251258	-0.349099	-0.431064	-0.395945	-0.190859	-0.0123022	-0.231607	-0.265893	-0.433592	-0.434042	-0.436912	-0.254612	-0.532617	-0.362908	-0.402434	-0.290427	-0.402509	-0.358242	0.0228333
3110035E14Rik	0.702524	0.2246	-0.454	-0.363493	-0.115967	-0.230545	-0.0812641	-0.714818	-0.642644	-0.807157	-0.515923	-0.431495	-0.851198	-0.538301	-0.547264	-0.585679	-0.835172	-0.709951	0.436946	-0.397845	-0.410197	-0.505695	-0.642834	-0.552043	-0.681458	-0.600241	-0.711384	-0.847211	-0.831843	-0.730929	-0.774309	-0.648669	-0.741475	-0.606572	0.65774	-0.544524	-0.592982	0.59503	1.47451	-0.291137	1.37478	2.09077	0.475403	-0.727943	-0.619344	-0.386112	-0.531801	-0.575646	-0.714189
Galnt9	-0.313734	-0.578345	-0.109396	-1.25153	-0.559034	-0.483585	0.12013	-0.303465	-0.343993	-0.234465	-1.3093	-1.19815	-1.28655	-1.49435	-0.320292	-1.02577	-0.865706	-0.181504	0.120699	-0.222946	-0.165477	-0.76875	-0.596249	0.131772	-0.45138	0.339235	-0.262078	-0.153432	-0.862269	-0.744488	-0.900057	-0.693244	-0.578675	0.0765909	0.101077	0.359433	-0.198045	0.547504	-0.270077	-0.234041	0.157411	-0.690538	-0.0499216	-0.648757	0.440709	-1.34554	0.0771743	-0.249584	-0.886034
Kcng1	-0.877993	-0.984163	-0.986099	-0.977016	-1.01298	-0.924636	-0.457316	-0.382624	-0.96092	-0.880542	-0.679815	-0.426812	-0.732867	0.0135349	0.207178	-0.872835	-0.199811	-0.80031	-0.096618	-0.178637	-0.413334	-0.977403	-0.705916	-0.852641	-0.41718	-0.983199	-0.694121	0.21336	-0.685418	-0.800036	-0.67149	-0.330407	-0.712774	-1.071	-1.01282	-0.881386	-0.857863	-0.979555	-1.02863	-0.861226	-0.948698	-1.01731	-1.00239	-0.971431	-0.881247	-0.963268	-0.957268	0.0811237	-0.867236
S100b	0.0328337	-0.159201	-0.333786	0.0444689	-0.466704	-0.254421	-0.165886	-0.272551	-0.150039	-0.089984	-0.357	-0.397683	-0.631752	-0.0172794	-0.631752	-0.292627	-0.165511	-0.176788	-0.0894062	-0.255124	-0.301519	0.098388	-0.0833305	-0.435523	-0.0445775	-0.631752	-0.0525807	-0.299625	-0.544687	-0.120347	-0.248264	-0.416134	-0.391801	-0.200313	-0.10153	-0.139443	-0.323772	-0.272596	0.198696	-0.197539	0.177351	-0.315375	-0.414912	-0.0504652	-0.163125	-0.216975	-0.342618	-0.147435	-0.0016671
Rspo2	-0.41061	-0.332391	-0.41061	-0.41061	-0.41061	-0.379809	-0.41061	-0.279533	-0.41061	-0.41061	-0.41061	-0.377819	-0.41061	-0.266411	-0.41061	-0.41061	-0.32719	-0.322644	-0.326131	-0.228991	0.74935	-0.1986	-0.370576	-0.41061	0.468493	-0.41061	-0.36739	-0.2668	0.181634	-0.339968	-0.41061	-0.251072	-0.343329	-0.115716	0.160481	-0.193021	-0.294222	-0.41061	-0.41061	0.790229	-0.265928	-0.41061	-0.41061	-0.41061	-0.41061	-0.345081	-0.41061	-0.38519	-0.41061
Ccnb1	-0.473917	-0.0583108	-0.111165	-0.473917	-0.209097	-0.122806	-0.131417	-0.250601	-0.190601	0.378646	-0.473917	-0.135304	0.71766	-0.473917	-0.473917	-0.0370673	-0.145345	-0.212967	-0.0724454	0.10745	-0.0619512	-0.473917	-0.285881	-0.23417	-0.473917	-0.473917	-0.182588	-0.473917	0.133062	-0.0394406	-0.473917	0.0816591	-0.365656	0.220315	-0.101954	-0.08556	-0.473917	-0.473917	0.357254	-0.473917	-0.473917	-0.387328	-0.183826	-0.355158	-0.269612	-0.336028	0.0159951	-0.0588881	-0.473917
Figf	2.41804	-0.149898	-0.369395	-0.454177	0.527112	-0.299396	-0.454177	-0.330694	-0.454177	-0.454177	-0.454177	-0.199571	-0.454177	-0.454177	-0.454177	-0.454177	-0.454177	-0.454177	-0.454177	-0.454177	0.402432	0.0449297	-0.454177	-0.139819	-0.302899	-0.454177	-0.237039	0.654985	-0.308463	-0.454177	-0.129122	-0.293585	-0.454177	-0.454177	0.160462	-0.192269	-0.00141754	0.281761	0.552022	-0.454177	0.0603011	-0.168656	-0.302173	-0.298561	-0.116579	-0.111223	-0.0552255	-0.454177	-0.454177
Bmp2	-0.410188	-0.66421	-0.376154	-0.66421	-0.66421	0.29148	-0.0987316	0.0539766	-0.101379	0.0542511	1.14016	1.67193	-0.0118808	2.01959	-0.66421	-0.542404	-0.592501	-0.513361	-0.293431	-0.66421	0.00556954	-0.409099	-0.263489	-0.576618	0.040569	-0.190801	-0.0886464	-0.66421	-0.272522	-0.336325	0.565482	-0.364965	-0.66421	-0.66421	-0.31697	-0.591255	-0.17049	0.082254	-0.486767	-0.375332	-0.531986	-0.295701	-0.530517	0.299017	-0.446727	-0.195672	1.03925	0.250883	1.16051
Bsn	-0.0837751	-0.548613	-0.663909	-1.33832	-0.797954	-0.55266	-0.562017	-0.680424	-0.824176	-0.508614	-0.886966	-0.176366	-0.663519	-0.0636802	-0.643015	-0.350378	-0.37754	-0.475854	-0.494721	-0.829671	-0.112515	-0.713823	-0.602729	-0.15662	0.0109484	0.0357534	-0.262182	0.0423632	-0.567533	-0.223037	-0.671403	-0.82152	-0.490402	-0.532518	0.368237	0.5102	-0.330414	0.361728	0.421069	0.581857	0.75292	0.426844	0.519729	0.504149	0.70526	0.832402	0.608829	0.123385	-0.358328
Zfp365	-0.559057	-2.08274	-1.91996	-1.71127	-1.11028	-0.318182	0.11083	-0.570961	-0.287829	-0.17708	-0.17052	0.319209	0.432085	0.931537	0.176125	0.522191	0.790331	-0.436549	0.163888	0.140383	-0.573403	-0.704431	-0.718088	-0.250979	-1.81919	-0.953964	-0.489497	0.928867	-0.558567	0.0646346	-0.677662	-0.0759325	-0.648811	-1.56786	-0.787199	-1.25652	-1.67497	-0.329569	-0.442228	-0.391586	-0.224073	-1.0153	-1.41287	-0.562854	-1.01978	-0.493444	-0.193986	-0.175872	-1.4997
Enc1	-0.974591	-0.167404	-0.466518	-0.693698	-0.43376	-0.312552	-0.0898861	0.340003	0.699379	0.921203	0.157156	0.545731	-0.154641	0.154021	-0.624117	0.30807	-0.366028	0.17771	0.127975	-0.291464	-0.084823	-0.554188	-0.796364	-0.0471791	-1.46561	-0.497697	-0.562982	-0.434245	-0.243875	-0.021474	-0.495511	-0.0244958	-0.375622	-0.618699	-0.108015	-0.0940407	-1.02728	-0.386233	-1.44367	-1.76992	-1.513	-0.653465	-1.9199	-2.89061	-1.36395	-0.118721	-1.22817	-0.28089	-0.481866
Fhl2	-0.240344	-0.337598	-0.404709	-0.539508	-0.255121	-0.21133	-0.778491	-0.964772	-0.547118	-1.0188	-0.577902	-0.430081	-0.657837	-0.396728	-0.72314	-0.785939	-0.824088	-0.207133	-0.479983	-0.511225	-0.595631	-0.267104	-0.857958	-0.151081	-0.369026	-0.873522	-0.559133	-0.775674	-0.611751	-0.64107	-0.551128	-0.552114	-0.530281	-0.462502	-0.802739	-0.786606	-0.614015	-0.678621	0.115895	-0.0390438	-0.332373	-0.388141	-0.608282	-0.35355	-0.531475	-0.462235	-0.917187	-0.479497	-0.731535
Man1a	-0.855366	0.627834	-0.483547	-0.568591	-0.788084	0.6179	-0.386723	-0.834058	-0.427009	-0.159915	0.822981	1.84147	2.14378	1.8625	0.862519	-0.0857681	-0.51388	-0.612308	0.18976	-0.476285	0.717499	-0.714422	-0.341371	2.72281	-0.205596	0.913071	0.689111	0.207057	1.47586	0.11697	-0.458714	-0.298328	1.15403	0.811115	1.69237	2.71207	2.68193	2.75977	0.898204	-0.624214	-0.516743	-0.712038	-0.802386	-0.849378	-0.793346	-0.749225	-0.597652	-0.808116	-0.907556
Car2	-0.166468	-0.492171	-0.457377	-0.782473	-0.490162	-0.439241	-0.566508	-0.195663	0.708912	0.310585	-0.390447	-0.0438279	1.37732	-0.462108	-0.525663	2.18837	0.130581	-0.430461	0.212076	-0.221913	0.514113	-0.530311	-0.7678	0.372166	0.130047	-0.159747	-0.116656	-0.0686566	-0.679622	-0.414215	-0.880834	-0.524715	0.501033	-0.220609	-0.869225	-0.744262	-0.481503	-0.632134	0.0407164	0.574085	0.718288	0.46102	0.909839	1.60235	2.31613	-0.167406	0.0811161	-0.0448854	-0.654891
Psrc1	-0.47747	-0.47747	-0.371142	-0.47747	-0.47747	-0.413122	-0.316446	-0.333761	-0.350543	-0.47747	-0.361552	-0.238978	-0.178576	-0.119635	-0.47747	-0.37845	-0.440655	-0.399945	-0.405116	-0.47747	-0.47747	-0.246826	-0.348301	-0.312814	-0.391666	-0.47747	-0.429696	-0.47747	-0.47747	-0.47747	-0.47747	-0.41992	-0.396634	-0.47747	-0.47747	-0.47747	-0.47747	-0.47747	-0.47747	-0.47747	-0.417378	-0.47747	-0.391255	-0.47747	-0.47747	-0.36873	-0.47747	-0.47747	-0.47747
Tgfa	-0.0758588	-0.543968	-0.47606	-0.703739	0.200679	0.915466	-0.509927	1.07806	0.534123	-0.459837	-0.304276	2.43721	0.907092	3.05704	0.41614	-0.609115	-0.557786	-0.302982	-0.262749	-0.703739	-0.556074	0.0845243	0.653546	-0.395201	0.0366329	-0.372831	-0.510491	-0.51216	-0.525903	-0.467791	-0.703739	-0.397639	-0.369584	-0.310891	-0.286775	0.0940436	0.0927836	0.473969	-0.429776	-0.588278	-0.617716	-0.382271	-0.42954	-0.650448	-0.534788	-0.618927	-0.161731	-0.144378	-0.529796
Zbtb18	-0.723642	-0.850095	-0.932336	-0.957039	-0.967493	-0.703621	-0.975191	-0.91991	-0.589617	0.0310764	-0.676816	0.026602	-0.473991	-0.143347	-0.708498	-0.308852	-0.444803	-0.916623	-0.546726	-0.675537	-0.713449	-0.637074	-0.785128	-0.747896	-0.737871	-0.805874	-0.867118	-0.777163	-0.677159	-0.824424	-0.70663	-0.789293	-0.878509	-0.687381	-0.426663	-0.886413	-0.875263	-0.83174	-0.846883	-1.01721	-0.681089	-0.482872	-0.435359	-0.592345	-0.694055	-0.997948	-0.896947	-0.880633	-0.437696
Clec18a	-0.165411	-0.448552	-0.0324071	-0.448552	-0.448552	-0.308944	-0.448552	-0.410244	-0.391925	-0.448552	-0.0913458	-0.267928	-0.448552	-0.448552	-0.448552	-0.448552	-0.448552	-0.448552	-0.417188	-0.21075	-0.448552	-0.448552	-0.448552	-0.294091	-0.448552	-0.448552	-0.448552	-0.448552	-0.448552	-0.0265119	-0.448552	-0.241804	-0.273246	-0.448552	-0.146546	-0.448552	-0.448552	-0.312233	-0.00472596	1.58994	0.138829	-0.448552	-0.330341	-0.448552	-0.448552	-0.448552	-0.448552	-0.448552	-0.448552
Slc24a2	-1.16794	-1.52925	-0.710296	-1.40538	-1.54736	-0.630708	-0.257123	0.0547772	-0.470564	-2.14563	0.290498	-0.338187	-0.461502	-0.153606	0.295629	-2.41647	-0.475392	-1.33658	-0.900835	-1.39218	-2.21708	-0.363096	0.058137	-0.0205198	0.637093	0.767103	0.317385	0.154633	0.753794	-0.100249	-0.0590494	-1.64484	0.300415	0.263212	0.83193	0.958817	-0.539732	0.958059	1.06421	1.73829	2.01685	1.88821	1.67559	-0.535859	1.24858	0.541239	1.62787	-0.483644	0.118791
Bmp3	-0.223249	-0.0463532	-0.652132	-0.4605	-0.325767	0.110676	0.238594	-0.127051	-0.213989	-0.687261	-0.409462	-0.165854	-0.687261	-0.687261	-0.687261	-0.554495	-0.634836	-0.427947	-0.309288	-0.609075	-0.6176	-0.623258	-0.687261	-0.687261	-0.610189	-0.619446	0.286061	1.11435	-0.570628	-0.438077	-0.604278	-0.466374	-0.593588	-0.454494	-0.537921	-0.387666	0.769081	-0.52201	-0.592275	-0.687261	-0.638804	-0.539029	-0.613943	-0.662121	-0.511463	0.203441	0.167501	-0.50021	0.0586918
Dkk3	-0.584855	-0.799848	-0.759652	-0.862117	-0.408422	-0.753268	-0.597031	-0.767711	-0.934893	-0.915046	-0.885749	-0.951662	-1.04371	-0.97936	-0.888972	-0.835612	-0.797421	-0.725817	-0.417408	-0.541798	-0.402591	-0.53067	-0.833598	-0.683302	-0.898907	-0.873946	-0.782018	-0.900131	-0.205843	-0.444163	0.885066	2.64261	-0.66587	-0.59972	0.337589	-0.599314	0.172734	-0.136923	-0.656756	-0.893139	-0.620885	-0.467735	-0.855068	-0.830266	-0.457181	0.249927	-0.757999	-0.403606	-0.303295
Arhgap31	-0.625215	-0.431897	-0.73029	-0.949153	-0.189723	-0.709032	-0.321502	-0.724021	-0.799079	-0.949153	-0.3884	-0.475264	-0.949153	-0.399268	-0.468229	-0.00162331	0.930356	-0.795409	-0.751437	-0.562541	-0.949153	-0.581238	-0.728658	-0.188142	-0.700822	-0.949153	-0.333307	-0.574533	-0.315807	-0.300389	1.02035	0.877502	0.572677	-0.949153	-0.779225	-0.85577	-0.582434	-0.872543	-0.627092	-0.665417	-0.0796685	-0.868401	-0.566196	-0.66082	-0.348715	1.69424	-0.699501	-0.624061	-0.808779
Klk8	-0.402884	-0.180608	-0.351084	-0.402884	-0.402884	-0.402884	-0.402884	-0.402884	-0.363659	0.359883	-0.125655	-0.229726	-0.402884	-0.402884	-0.402884	-0.214962	-0.402884	-0.402884	-0.272908	-0.402884	-0.109624	-0.402884	-0.402884	-0.267747	-0.402884	0.603532	0.162877	0.0761188	-0.246025	-0.284778	-0.402884	-0.265157	-0.402884	-0.402884	-0.402884	-0.0020729	-0.402884	-0.402884	-0.402884	-0.402884	-0.402884	-0.402884	-0.402884	-0.269421	-0.402884	-0.299452	-0.206898	0.545786	-0.00248414
Mei1	-0.345635	-0.205382	0.254699	-0.345635	-0.345635	-0.167239	-0.345635	-0.345635	-0.345635	1.05401	-0.345635	1.04567	1.29041	0.0968253	-0.345635	0.100865	0.0931237	-0.345635	-0.345635	-0.345635	-0.345635	-0.345635	-0.345635	-0.345635	-0.345635	-0.345635	-0.345635	0.210165	-0.345635	-0.00151377	-0.345635	-0.345635	-0.345635	-0.345635	-0.345635	-0.345635	0.0113649	-0.345635	-0.345635	-0.345635	-0.345635	-0.345635	-0.345635	-0.345635	-0.345635	-0.234889	-0.345635	-0.345635	-0.345635
Blnk	-0.327569	-0.128318	6.46096	-0.327569	0.0715256	-0.327569	0.0822162	-0.327569	-0.327569	-0.327569	0.13718	-0.19239	0.276344	0.196037	-0.327569	-0.327569	-0.179042	-0.0797969	-0.327569	-0.327569	-0.327569	-0.327569	-0.327569	-0.327569	-0.327569	-0.327569	-0.205832	-0.327569	0.048437	-0.327569	-0.327569	-0.327569	-0.24576	-0.327569	-0.327569	-0.207739	-0.327569	-0.327569	-0.327569	-0.0834457	-0.231297	0.0416859	-0.327569	-0.214893	-0.0831274	-0.327569	-0.0129412	-0.327569	-0.327569
Thsd4	-0.0483532	0.373102	0.219691	1.61547	1.94218	1.19779	-0.411066	-0.621695	-0.395292	-0.373403	-0.468623	-0.324203	-0.468255	-0.347528	-0.389222	-0.145933	0.337085	-0.530761	-0.261074	-0.583765	-0.518843	0.383631	-0.456695	0.00237723	-0.693535	-0.2552	-0.455177	-0.743448	-0.0930937	0.0626405	-0.468434	-0.273563	-0.248844	-0.743448	-0.586201	0.562067	-0.217518	-0.625959	-0.363782	0.0106412	-0.0916659	0.550841	1.72046	-0.595604	-0.16005	-0.0825219	-0.611817	-0.311612	-0.124601
Mylk	0.798412	1.49037	1.4287	0.549188	0.742077	-0.744962	-0.760706	-0.83301	-0.937894	-0.868601	-0.713594	-0.872516	-1.00895	-0.938754	-0.874601	-0.812948	-0.711343	-0.59881	-0.789289	-0.470301	-0.923763	-0.824453	-0.732377	-0.769233	-0.901222	-0.786751	-0.889552	-0.108375	-0.834557	-0.86442	-0.78037	0.0310966	-0.694624	-0.865396	-0.770779	-0.602989	-0.864118	-0.77758	0.099367	-0.631689	-0.107459	-0.611623	-0.613109	-0.488552	-0.376519	-0.540238	-0.734321	0.659038	0.74614
Coch	-0.768105	-0.523862	-0.636567	-0.395213	-0.550783	-0.310896	0.423148	0.13973	1.94815	-0.819393	-0.644839	-0.563798	-0.671593	0.325396	-0.629146	0.272057	-0.473454	0.872251	-0.451423	-0.462656	-0.819393	-0.171847	-0.63149	-0.585731	-0.341364	-0.474173	-0.687908	-0.169153	-0.413914	0.514058	0.201638	0.123272	-0.226911	1.0055	-0.556662	-0.245001	-0.400849	-0.351054	-0.64109	-0.703268	-0.55878	-0.520587	-0.68151	-0.784619	-0.669622	-0.644124	-0.414882	-0.160793	-0.509501
Nptx2	-0.708781	-0.448228	-0.0534482	-0.417085	-0.18487	-0.554635	-0.708781	-0.368004	0.131902	-0.599364	-0.319284	-0.145982	-0.314758	-0.181369	-0.708781	-0.519634	-0.0997272	-0.577183	-0.355848	-0.708781	-0.604201	-0.594215	-0.586336	-0.647919	-0.394739	-0.580646	-0.578839	-0.3526	-0.594143	-0.0227341	-0.461946	0.255592	-0.634202	-0.487432	-0.563432	-0.402556	-0.545014	0.964876	-0.398116	-0.345369	-0.479802	-0.573452	-0.536497	-0.625057	-0.541606	-0.648791	-0.407014	-0.562576	-0.630748
Ptgs2	-0.405364	0.559254	0.605412	-0.1772	-0.264503	0.0842387	-0.405364	-0.148608	-0.341853	-0.405364	-0.303601	-0.162212	-0.405364	-0.26201	-0.405364	-0.290512	-0.326856	-0.405364	-0.389051	-0.405364	-0.405364	-0.304118	-0.365564	0.0996068	-0.405364	-0.405364	-0.405364	-0.262396	-0.163243	-0.229286	-0.322294	-0.364324	-0.405364	0.0674545	-0.405364	-0.36307	-0.405364	-0.405364	-0.405364	-0.294171	-0.405364	-0.405364	-0.251087	-0.340604	-0.319088	-0.261455	-0.348326	-0.340201	-0.160707
Lpl	-0.554094	-0.584261	-0.549611	-0.586317	-0.678521	-0.0804123	-0.616454	-0.711137	-0.637929	-0.0391054	0.978073	1.44024	2.05428	2.29588	0.49863	-0.670072	-0.602476	1.59274	-0.567354	-0.387272	-0.519746	-0.630701	-0.280435	0.165879	0.0910267	-0.700863	0.00763251	0.091646	0.214815	1.41233	0.220185	0.059651	-0.0750528	-0.772587	-0.499868	-0.613353	-0.675284	-0.607817	-0.602041	1.62324	0.906244	-0.6608	-0.477013	-0.670228	-0.61696	-0.658717	-0.689887	-0.614688	-0.493538
Fam101b	0.593712	0.0699095	-0.624903	-0.0752136	-0.672199	-0.216444	-0.804392	-0.835285	-0.941076	-0.753798	0.2871	-0.828833	-1.00142	-0.755876	-1.00142	-0.649358	-0.761254	-0.711794	-0.537471	-0.933812	-0.851121	-0.177019	-0.435676	-0.771046	-0.482312	-0.637843	-0.890642	0.632972	-0.49622	-0.572986	0.179415	-0.577006	-0.922647	-0.503714	-0.865716	-0.503835	-0.268924	-0.678022	0.593238	-0.841539	-0.523281	-0.539638	-0.0328538	0.618336	0.560726	0.614316	-0.760658	-0.69468	-0.278412
Fam20a	-0.352866	-0.602466	-0.560914	-0.602466	-0.363738	-0.423559	-0.602466	-0.401152	-0.571001	-0.602466	-0.602466	-0.5147	-0.602466	-0.247687	-0.602466	-0.602466	-0.513721	-0.0980774	-0.547305	-0.338437	-0.602466	-0.386333	-0.405826	-0.38634	0.800166	-0.602466	-0.602466	-0.602466	-0.522972	-0.265209	-0.602466	-0.459808	-0.602466	-0.602466	-0.602466	-0.163891	-0.355464	-0.543757	-0.602466	-0.178344	-0.457696	-0.602466	-0.354875	-0.602466	-0.00880835	0.0179586	0.487601	1.15177	-0.602466
Pamr1	-0.486152	-0.486152	-0.486152	-0.486152	-0.486152	-0.331384	-0.486152	-0.486152	-0.486152	-0.486152	-0.486152	-0.438222	-0.486152	-0.486152	-0.486152	-0.486152	-0.425028	-0.486152	-0.438231	-0.486152	-0.486152	-0.486152	-0.486152	-0.486152	-0.339768	-0.172751	-0.354811	-0.179453	-0.486152	-0.486152	-0.293141	-0.486152	-0.268278	-0.486152	3.54963	1.39784	2.44387	2.06643	-0.486152	-0.486152	-0.486152	-0.486152	-0.486152	-0.339131	-0.486152	-0.457545	-0.388845	-0.368766	-0.241438
Ppm1l	-0.145488	-0.571284	-0.634703	-0.963614	-0.567352	-0.78327	-1.21103	-0.981694	-1.83204	-1.52054	-1.85432	-0.925967	-1.33174	-0.742534	-1.64816	-1.44915	-1.30128	-0.806512	-0.0621601	-0.568566	-0.593058	-0.683905	-0.787886	-0.246258	1.45462	0.0995218	-0.0129058	1.35252	-0.266991	-1.05145	-0.9815	-0.0039474	-0.789066	-1.35126	1.18615	1.06457	-0.142139	0.556634	-0.352623	0.483835	0.946908	0.845894	2.45827	0.630922	-0.150497	0.321306	1.29201	1.07315	0.930357
Scn7a	-0.672366	-0.672366	-0.636317	-0.672366	-0.672366	-0.298105	-0.433686	-0.34961	-0.650719	-0.672366	-0.672366	-0.642143	-0.672366	-0.672366	-0.352791	-0.672366	-0.599581	0.00368904	-0.59705	-0.672366	-0.672366	-0.280233	-0.343908	-0.578503	-0.230705	-0.672366	-0.652422	-0.123051	-0.549328	-0.251515	-0.672366	-0.285182	1.63584	-0.672366	-0.582741	-0.571423	-0.481159	-0.570893	-0.0709706	-0.467588	-0.31935	0.0237952	-0.40342	-0.581807	-0.592379	-0.60536	-0.569413	-0.420291	0.764353
Cpne9	-0.539677	-0.479781	-0.495579	-0.539677	0.316175	-0.415291	-0.539677	-0.487286	-0.46226	-0.539677	-0.260103	-0.426495	-0.258475	-0.539677	-0.539677	-0.539677	-0.35885	-0.447892	-0.496777	-0.539677	-0.539677	1.94465	-0.342414	-0.239867	-0.138972	-0.258475	-0.468342	-0.539677	-0.441821	-0.465997	-0.539677	-0.539677	-0.368608	-0.539677	-0.379183	-0.192203	-0.291911	-0.0498659	-0.0514577	-0.539677	-0.468531	-0.0795392	-0.539677	-0.539677	-0.359184	-0.375876	-0.184029	-0.365587	0.281586
Ptn	1.54029	1.45193	-0.415322	-0.660397	-0.766713	-0.480441	-0.561731	-1.04362	-1.57787	-1.39167	0.640828	0.365593	-1.01673	1.05875	0.283192	-1.43693	-1.26393	-1.1324	-0.597192	-1.16681	-1.14527	-0.286774	-0.620689	0.284155	0.479768	-1.16763	-0.0522265	0.169912	-0.288447	-1.31087	-1.28993	-1.29212	-1.3181	-0.641353	-0.809238	-0.513739	1.53934	-0.542084	-0.572958	0.230619	0.321438	0.698211	0.749159	-1.59973	-1.55972	-1.5006	-0.745285	0.537925	0.543514
Scube1	-0.258771	-0.311646	-0.594761	-0.635633	-0.635633	-0.314114	-0.344902	-0.635633	-0.635633	-0.430087	-0.588838	-0.447441	-0.635633	-0.635633	-0.635633	-0.55589	-0.588687	-0.5732	-0.431941	-0.49596	-0.51119	-0.238946	-0.545962	-0.635633	1.06612	-0.356764	-0.445288	0.461265	-0.551721	-0.535671	-0.48739	-0.543174	-0.430847	-0.635633	-0.0114952	-0.153426	-0.570067	-0.476193	-0.635633	-0.53833	-0.503356	-0.570271	-0.548107	0.649362	1.24093	0.347224	0.720497	-0.114692	-0.635633
Bok	1.40869	0.550473	0.425973	0.117816	-0.193456	0.523239	-0.323042	-0.625979	-1.23462	-0.935521	-0.970997	-0.502	-0.814662	-0.527308	-0.538072	-0.944784	-0.906485	-0.164334	0.260459	0.56681	-0.421158	0.895301	0.0878806	-0.076001	-0.328695	-1.24115	-1.16177	-1.69214	-0.287573	-0.0938913	-1.15218	-1.03103	0.602788	-0.557327	-0.936662	-0.837432	-0.102522	-1.05185	-0.572753	-0.975185	-1.11036	-0.139889	-0.416454	-1.02368	0.541525	0.710674	-0.0754359	0.0853148	0.832753
Wnt9a	0.1135	0.101732	-0.568606	-0.600506	-0.387762	-0.335209	-0.600506	-0.600506	-0.511796	-0.600506	-0.600506	-0.600506	-0.600506	-0.600506	-0.600506	-0.46617	-0.600506	-0.600506	-0.600506	-0.600506	-0.600506	-0.319152	-0.600506	-0.447675	-0.357532	-0.600506	-0.600506	0.00796071	-0.600506	-0.432111	-0.286047	-0.0864441	-0.264671	-0.600506	-0.368803	-0.473175	-0.600506	-0.479297	-0.600506	-0.410368	-0.600506	-0.439467	-0.429458	-0.600506	-0.436376	-0.600506	-0.600506	-0.393798	-0.110517
Sim1	-0.162023	-0.160205	-0.21245	-0.0744227	-0.254097	-0.21592	-0.254097	-0.173393	-0.254097	-0.254097	-0.212948	-0.142978	-0.254097	-0.254097	-0.0380392	-0.129006	-0.22136	-0.254097	-0.220944	-0.254097	-0.254097	-0.254097	-0.191567	-0.174371	-0.175696	-0.254097	-0.237157	-0.254097	-0.140288	-0.254097	-0.254097	-0.18123	-0.254097	-0.254097	-0.254097	-0.254097	-0.254097	-0.185697	-0.0723175	-0.254097	-0.227339	-0.254097	-0.254097	-0.254097	-0.254097	-0.197183	-0.254097	-0.157039	-0.162204
Pou3f1	-0.439244	-0.364461	-0.0534053	-0.0666894	-0.439244	-0.235448	-0.439244	-0.326058	0.174021	0.147556	0.312771	1.75687	4.26181	2.19203	-0.17966	2.55697	0.339218	-0.312199	0.0108175	-0.439244	-0.0244319	-0.274026	-0.0698784	0.586661	3.02872	-0.439244	-0.332389	-0.439244	-0.324052	-0.315057	-0.30712	-0.343705	-0.367864	-0.146997	-0.439244	-0.40529	-0.227819	-0.439244	-0.406242	-0.320317	-0.322425	-0.336702	-0.439244	-0.34876	-0.384093	-0.374345	-0.439244	-0.373394	-0.234625
Emid1	-0.496264	-0.261178	-0.411861	-0.496264	-0.496264	-0.349438	-0.496264	-0.38812	-0.460801	-0.0609397	-0.496264	-0.446753	-0.496264	-0.278535	-0.496264	-0.496264	-0.370306	-0.302167	-0.43232	-0.496264	-0.496264	-0.496264	-0.496264	-0.297881	0.378245	-0.496264	-0.463591	-0.496264	-0.383407	-0.428859	-0.496264	-0.232778	-0.394674	-0.496264	-0.311277	-0.121594	-0.496264	-0.371376	-0.496264	-0.496264	-0.444656	-0.367694	-0.320108	-0.496264	-0.201843	-0.373954	-0.496264	-0.359218	-0.375006
Frmpd1	-0.371531	-0.371531	-0.371531	-0.371531	-0.371531	-0.255302	-0.371531	-0.220487	-0.371531	-0.371531	-0.0970126	-0.275744	-0.371531	-0.371531	-0.371531	-0.371531	-0.249377	1.70318	0.165601	0.218365	0.271715	0.64379	0.490955	-0.371531	0.703975	0.126161	-0.30832	-0.371531	-0.371531	-0.165176	0.353357	0.0195876	0.125304	0.710412	-0.371531	0.121723	0.234481	-0.0573596	-0.371531	2.52148	1.95625	0.0455117	0.435005	-0.22417	-0.371531	-0.335445	-0.07195	-0.180058	-0.371531
Acvrl1	-0.0962082	-0.275857	-0.18142	-0.275857	-0.275857	-0.216896	0.176998	-0.227465	-0.162601	-0.275857	-0.175214	-0.196682	-0.275857	0.000570851	-0.275857	-0.10435	-0.148534	-0.275857	-0.0326665	-0.275857	-0.275857	0.0339357	-0.275857	0.0413819	-0.127241	-0.275857	-0.119527	-0.275857	-0.0664885	-0.105288	0.125615	-0.275857	-0.275857	-0.275857	0.166216	-0.275857	-0.275857	-0.275857	0.0388926	-0.275857	-0.171775	-0.275857	-0.0876124	-0.154052	-0.275857	-0.10032	0.0906368	-0.153293	-0.275857
Synpr	-0.407031	0.153049	1.26035	1.38774	1.42388	-0.275337	-0.876111	0.0326285	0.309322	0.504304	0.27056	1.03989	0.710633	0.245741	-0.613817	-1.15461	-1.11293	-0.954253	0.0312173	-1.03468	-0.752445	-0.567527	-0.854125	-1.09203	-0.313181	-0.822526	-1.23353	-1.08935	-0.75907	-0.992629	-0.797828	-0.734434	-0.484371	0.897145	0.797106	1.10593	0.690944	1.21055	0.131567	-0.469257	-0.482797	0.031102	-0.627479	-1.37501	-1.15816	-1.06179	0.130524	-0.959157	1.85801
Rgs13	-0.356065	-0.207029	-0.285065	-0.356065	-0.356065	-0.162117	-0.356065	-0.222573	-0.306583	-0.356065	-0.356065	-0.11386	-0.356065	-0.356065	0.225379	-0.356065	-0.356065	-0.356065	-0.232453	0.0693836	-0.122535	-0.356065	-0.222573	-0.356065	-0.356065	-0.356065	-0.356065	-0.356065	-0.231154	0.360137	-0.00576299	-0.246389	-0.25918	-0.356065	-0.356065	-0.21422	-0.356065	-0.17199	-0.0814319	-0.356065	-0.356065	-0.356065	-0.356065	-0.356065	-0.173227	-0.356065	-0.186635	-0.356065	-0.186873
Arhgdib	-0.293718	-0.280894	-0.188374	-0.405277	-0.405277	-0.142256	-0.0613112	0.127372	1.41185	0.951796	0.440552	0.492214	1.83233	0.084834	0.613288	0.41111	-0.095637	-0.321893	-0.0372654	-0.218734	-0.405277	-0.0235056	-0.266346	-0.208276	-0.197519	-0.405277	-0.302723	-0.405277	-0.349113	-0.232997	-0.405277	-0.405277	-0.405277	-0.405277	-0.405277	-0.341488	0.0408242	-0.0468228	-0.307159	-0.146734	-0.212394	-0.317982	-0.405277	-0.210704	-0.405277	0.0890169	-0.405277	-0.215883	-0.284864
Cbln2	-0.617424	-0.620636	-0.545662	-0.560382	-0.631545	-0.614552	-0.545786	0.162948	-0.657081	-0.598692	-0.678352	-0.652681	-0.722205	-0.503906	-0.573662	-0.594322	-0.422013	1.72942	-0.270834	1.02135	-0.528321	3.05437	-0.478809	0.917294	0.269453	0.117466	-0.394947	-0.259347	-0.571348	-0.0341901	-0.722205	-0.563742	0.553419	-0.722205	0.377565	-0.12878	1.83441	-0.503817	-0.376147	0.203322	-0.582479	-0.564289	0.52198	0.268111	0.368568	-0.512556	-0.290262	1.04562	2.13924
Cav1	-0.144078	-0.246537	-0.190809	-0.292259	-0.292259	-0.169744	-0.292259	-0.252266	-0.292259	-0.292259	-0.292259	-0.19905	-0.292259	-0.292259	-0.292259	-0.123524	-0.121395	-0.0148233	-0.209813	-0.292259	-0.292259	-0.292259	-0.0136758	-0.227904	2.8957	-0.292259	-0.210686	-0.292259	-0.0627395	-0.203257	-0.292259	-0.164524	-0.292259	0.0792799	-0.292259	-0.292259	-0.292259	-0.202404	-0.101831	-0.237515	-0.210902	-0.292259	-0.243029	-0.292259	-0.292259	-0.181184	-0.219973	-0.228305	-0.127751
C1ql1	0.0191615	-0.259338	-0.375557	-0.240192	-0.327992	0.507169	-0.0183497	-0.343144	-0.381378	-0.353786	-0.110552	-0.395105	-0.0968223	-0.37864	-0.470799	-0.19748	-0.410544	-0.344492	-0.300489	-0.264156	-0.358959	-0.284695	-0.430303	0.0593721	-0.238136	-0.255252	-0.27038	-0.470799	-0.23232	-0.352847	-0.061889	2.81421	-0.261367	-0.0538463	-0.470799	-0.373975	-0.280651	-0.312477	-0.339364	-0.371924	-0.285451	0.119214	0.160052	5.65706	0.549815	-0.342816	-0.405254	-0.306966	-0.380232
2600014E21Rik	-0.367274	-0.31349	-0.262783	-0.367274	-0.367274	-0.367274	-0.367274	-0.248831	-0.367274	-0.367274	-0.269021	-0.305978	-0.367274	-0.367274	0.14862	-0.367274	-0.367274	-0.367274	-0.275439	-0.367274	-0.367274	-0.367274	-0.367274	-0.367274	-0.367274	-0.367274	-0.326824	-0.367274	-0.0488511	-0.070212	-0.367274	-0.290105	-0.367274	-0.367274	-0.367274	-0.367274	-0.367274	-0.367274	-0.367274	-0.20526	-0.367274	-0.367274	-0.367274	-0.367274	-0.367274	-0.266106	-0.367274	-0.29203	-0.217156
Kcnj16	-0.441498	-0.174219	0.0322249	-0.441498	0.0938564	0.0734376	-0.00507064	-0.126955	0.165035	-0.441498	-0.0864253	-0.194207	-0.441498	-0.441498	-0.441498	-0.10323	-0.0275437	0.660591	-0.219813	-0.441498	-0.441498	-0.441498	-0.441498	-0.441498	0.0439173	0.202237	-0.312014	-0.441498	-0.299971	-0.17459	-0.441498	-0.213263	-0.267745	-0.441498	-0.441498	-0.441498	-0.441498	-0.0684187	-0.441498	0.261839	-0.0906194	-0.221524	0.191553	0.0878281	-0.113599	0.879247	0.0876535	-0.15426	-0.13807
Lamc2	0.539209	0.447379	-0.0184244	-0.500231	-0.29529	-0.427741	-0.28979	-0.390958	0.364297	-0.500231	0.0809834	0.000776932	-0.189829	0.512295	0.00257477	1.30559	1.11942	-0.500231	-0.363656	-0.0503177	0.0975463	-0.0169672	-0.500231	0.00378358	-0.247792	-0.303634	-0.437795	-0.500231	0.114101	-0.0261536	0.700052	1.08123	-0.500231	-0.500231	-0.277027	0.65861	-0.500231	0.170242	-0.500231	-0.186086	-0.343577	-0.500231	-0.500231	-0.302334	-0.500231	-0.299654	-0.447875	0.587866	-0.262347
Nfia	-0.522502	-0.811758	-0.814971	-0.890311	-0.890311	-0.744803	-0.660354	-0.782782	-0.699226	-0.653432	-0.817576	-0.752797	-0.815206	-0.693108	-0.890311	-0.72565	-0.633492	-0.693394	-0.631797	-0.890311	-0.890311	-0.664683	-0.714752	-0.781154	-0.703325	-0.842742	-0.802191	-0.850183	-0.831464	-0.770579	-0.00477361	-0.595874	0.584851	-0.727039	0.861774	-0.737147	-0.376067	-0.390215	-0.0605239	-0.659753	-0.0711022	0.578307	-0.374085	-0.36046	1.37798	1.66223	-0.40731	-0.5222	1.17257
Adam33	-0.296619	-0.206232	-0.38217	-0.496455	0.508606	-0.365986	0.998832	-0.106993	0.59348	-0.496455	-0.178924	-0.461277	-0.496455	-0.301934	-0.0275285	-0.420187	-0.354715	-0.496455	-0.129076	-0.230241	-0.496455	0.415969	-0.214987	-0.323419	-0.234027	-0.496455	0.229566	0.137382	0.572239	0.340236	-0.496455	-0.124728	-0.496455	-0.496455	-0.496455	-0.352259	-0.00726333	-0.263015	-0.385268	-0.349191	-0.271742	-0.496455	-0.391373	-0.496455	-0.496455	-0.405967	-0.25402	0.508469	-0.211995
Adamts2	-0.612636	-0.646477	-0.771921	-0.828961	-0.180547	-0.644095	-0.256083	0.414058	-0.725418	-0.561917	-0.693788	-0.71141	-0.828961	-0.314189	0.888286	-0.787385	-0.421343	-0.747482	-0.112088	0.454396	-0.566372	-0.146589	-0.609155	-0.734633	-0.674506	-0.420652	-0.617962	-0.449894	-0.420262	-0.497601	-0.630496	-0.711205	-0.629706	-0.655479	-0.608855	-0.698845	-0.636806	-0.803338	-0.828961	-0.828961	-0.782627	-0.649395	-0.632304	-0.674846	-0.648352	-0.707851	-0.723049	-0.604492	-0.312238
Prss12	0.18952	-0.469001	-0.549649	-0.90251	0.168407	-0.0763153	-0.365267	-0.90251	-0.85979	-0.90251	-0.546397	-0.751393	-0.90251	-0.821672	-0.90251	-0.823221	-0.763186	-0.717536	-0.74645	-0.814642	-0.778777	-0.508085	-0.320482	-0.626096	-0.57584	0.181225	-0.558167	-0.486097	-0.600719	-0.640396	-0.809235	-0.457085	-0.56797	-0.060779	-0.553122	-0.752816	-0.75185	-0.376922	0.732109	0.198927	0.345854	-0.726377	-0.721995	-0.90251	-0.805636	-0.757598	-0.369663	-0.0993601	-0.135657
4833422C13Rik	0.0250219	-0.503113	-0.114122	-0.300422	0.658973	0.434287	-0.756934	-0.368176	-0.867177	-1.14694	-0.512477	-0.775575	-0.574044	-1.14694	0.472859	-0.867477	-0.444273	-0.719983	0.230447	1.1391	0.154691	-0.141954	-0.0210145	0.186018	-0.420106	-0.265686	-0.776988	0.324518	-0.330814	-1.14694	-0.390315	-0.222455	-0.195813	-0.702823	-1.00049	-0.141801	1.32336	-0.75331	-0.950623	-1.01641	-0.585188	-0.720623	-0.384244	-0.285612	-0.331528	-0.630614	-0.82242	-0.609077	-0.795896
Cidea	-0.655336	-0.46469	-0.327201	0.0465829	-0.301449	0.819653	-0.206897	-0.493763	0.0909409	-0.655336	-0.591784	-0.615689	1.14177	-0.567774	-0.655336	4.63812	0.0888994	0.180243	0.781539	1.147	2.55777	-0.655336	-0.55876	-0.593576	-0.00574991	-0.655336	-0.587846	-0.655336	-0.655336	-0.494286	-0.655336	-0.655336	-0.504448	-0.655336	0.17862	-0.0074903	2.00496	-0.459384	2.29651	1.07417	0.186319	-0.478638	-0.230358	1.40299	1.54382	0.589618	0.2789	-0.334769	1.88572
Satb2	-0.339256	-0.339256	-0.304061	-0.339256	-0.339256	-0.295361	-0.339256	-0.225358	-0.339256	-0.339256	-0.339256	-0.30204	-0.339256	-0.339256	-0.339256	-0.339256	-0.339256	-0.339256	-0.292534	-0.339256	-0.339256	-0.339256	-0.339256	-0.339256	-0.339256	0.404412	-0.277653	-0.339256	-0.339256	-0.339256	-0.339256	-0.245679	-0.339256	-0.339256	0.132559	0.204777	-0.339256	-0.339256	1.72342	-0.339256	-0.216634	-0.234602	-0.339256	-0.267348	-0.339256	-0.265619	-0.339256	-0.339256	-0.339256
Prph	0.0722524	-0.199659	-0.257462	-0.307679	-0.019164	-0.166283	-0.307679	-0.307679	-0.307679	-0.307679	-0.307679	-0.223577	-0.307679	-0.307679	-0.307679	-0.307679	-0.307679	-0.307679	-0.132741	-0.307679	-0.307679	-0.307679	-0.307679	-0.176671	0.0218329	0.129304	-0.196826	0.061168	-0.307679	-0.126495	-0.307679	-0.307679	-0.307679	0.448671	0.211676	-0.307679	-0.307679	-0.307679	-0.307679	-0.131319	-0.307679	-0.307679	-0.307679	-0.307679	-0.0271962	0.34444	-0.117682	-0.112695	-0.307679
Frzb	-0.58729	-0.58729	-0.58729	-0.58729	-0.58729	-0.58729	-0.58729	-0.469425	-0.00383353	0.206997	-0.477072	-0.498456	-0.58729	-0.58729	-0.58729	-0.58729	-0.429648	-0.58729	-0.551989	-0.58729	-0.58729	-0.517944	-0.58729	-0.58729	-0.193937	-0.14183	-0.55039	-0.58729	-0.58729	-0.353914	-0.58729	-0.58729	-0.58729	-0.58729	-0.455374	-0.58729	-0.58729	-0.468744	-0.58729	-0.58729	-0.422022	-0.547686	-0.469683	-0.532972	-0.205419	-0.433646	-0.423856	-0.419762	-0.532634
Ndrg1	-0.871216	-0.905933	-0.891194	-0.53653	0.896694	-0.385128	-0.53388	-0.484431	-0.458142	-0.912201	-1.08969	-0.877826	-0.691791	-1.03687	-0.861657	-1.04576	-0.90304	-0.143907	0.319869	0.519152	0.732699	0.68892	2.23761	-0.568243	-0.932466	-0.0833087	-0.64769	-0.386959	-0.488724	1.29781	0.269129	-0.0801796	-0.0076386	1.37898	0.00818936	-0.109859	0.819253	-0.221535	-0.575387	-0.89027	-0.897447	-0.718521	-0.974871	-1.08928	-0.689798	-0.375093	-0.908701	-0.520093	0.563112
Sox5	-0.709982	-0.778668	-0.711901	-0.892355	-0.745452	-0.718725	-0.892355	2.70592	2.96427	2.32194	-0.825273	-0.287511	-0.654458	-0.759464	-0.892355	-0.863478	-0.80821	-0.751951	-0.833404	-0.892355	-0.892355	-0.623054	-0.707342	-0.783306	-0.488598	0.739697	-0.0477854	0.20211	-0.426298	-0.835162	-0.601378	1.35719	1.22626	-0.741774	-0.425426	-0.68928	-0.808012	-0.591204	0.301079	1.53547	1.15365	0.518081	1.35125	1.36866	1.44851	2.25087	-0.733462	0.187842	0.228061
Ermn	-0.366564	-0.096156	-0.290335	0.0163978	0.0725561	-0.0918905	-0.191056	0.0801112	-0.376798	0.161577	0.356421	-0.245484	-0.0208872	-0.267602	-0.550266	0.293613	-0.382149	-0.197237	0.0393895	0.19861	-0.550266	-0.550266	-0.238586	-0.550266	0.459087	-0.129604	-0.0134236	0.153717	-0.0766495	-0.266577	0.803897	0.899896	2.96737	-0.550266	0.0502333	-0.0304636	-0.262901	-0.550266	0.073729	0.385714	-0.163342	0.185107	0.082199	-0.184608	0.140404	-0.0305995	-0.116429	-0.155639	-0.300384
Snca	0.242539	-0.989726	-1.06927	-1.16492	0.248316	-0.44594	-0.923505	-0.938956	-1.10819	-1.16492	-1.13248	-1.11644	-1.16492	-1.16492	-1.16492	-1.16492	-1.09161	-0.923864	-0.857857	-1.04029	-0.684313	-0.482002	-0.238787	0.222314	-0.957375	0.501766	0.614327	-0.258331	-0.264182	-0.0786253	-0.449441	-0.470636	-0.504826	-0.23022	-0.390359	-0.376001	-0.567978	-0.628636	-0.959534	-0.210716	-0.923171	-0.982393	-1.12675	0.609826	-0.368974	-0.165438	-0.569162	0.516474	0.00383653
Cd36	-0.246192	-0.295718	-0.247817	-0.432666	0.0854267	-0.41326	0.0342165	-0.432666	-0.432666	-0.432666	-0.183959	-0.432666	-0.21819	0.136581	3.0421	-0.432666	0.147473	0.57636	-0.338298	-0.276052	-0.293129	-0.271154	-0.432666	-0.432666	-0.432666	-0.432666	-0.432666	-0.432666	-0.432666	-0.264993	-0.327477	0.0605003	-0.432666	-0.432666	-0.432666	-0.325834	-0.432666	-0.297277	-0.432666	-0.432666	-0.432666	-0.432666	-0.318814	-0.369162	-0.432666	-0.352522	-0.348864	-0.432666	-0.268297
Gm29771	-0.303538	-0.303538	-0.303538	-0.303538	-0.0523761	-0.303538	-0.303538	-0.157702	-0.240603	-0.303538	-0.303538	-0.225859	-0.303538	-0.217589	-0.303538	-0.219236	-0.303538	-0.303538	-0.203275	-0.303538	-0.303538	-0.227101	-0.303538	-0.303538	-0.165732	-0.303538	-0.244011	-0.303538	-0.303538	-0.303538	-0.303538	-0.303538	-0.303538	-0.303538	-0.303538	-0.303538	-0.303538	-0.303538	-0.303538	-0.303538	-0.244168	-0.202479	-0.303538	-0.303538	-0.303538	-0.303538	-0.303538	0.0837337	-0.164227
Ptpru	0.125672	0.686806	-0.765815	-0.348772	0.556382	-0.152734	-1.15475	-1.06808	-0.97006	-0.495003	-1.21622	-0.887204	-0.35506	-0.923182	-0.616558	-0.874312	0.0604023	-1.15822	0.853459	0.694137	-0.480169	-0.501056	-0.128586	-0.422989	-0.534232	2.48198	0.511645	0.854961	0.126742	-0.20338	-0.898197	-0.550548	-1.21853	0.318398	-0.383923	1.93708	0.714849	1.11802	-0.0613302	-0.694265	-0.959135	-0.660141	-0.538413	-1.1748	-1.32738	-1.26799	-0.364127	0.943651	0.166266
Mirt1	-0.148842	-0.102453	-0.0866204	-0.272083	-0.268336	-0.409806	-0.366996	-0.190073	-0.424112	-0.463164	-0.377941	-0.428733	-0.463164	-0.463164	-0.463164	-0.404026	-0.393711	-0.463164	-0.387215	-0.359583	-0.463164	-0.294629	-0.33081	-0.463164	-0.430787	-0.146453	-0.393048	-0.463164	-0.413802	-0.109018	-0.463164	-0.394597	-0.159231	-0.463164	-0.331617	-0.427744	-0.463164	-0.426695	-0.463164	-0.463164	-0.385847	-0.463164	-0.463164	-0.463164	-0.463164	-0.463164	-0.407739	-0.238943	-0.463164
Kif26a	-0.694359	-0.694359	-0.603712	-0.694359	-0.573119	-0.229416	-0.694359	-0.221204	-0.553852	-0.694359	-0.623336	-0.557038	-0.329026	-0.694359	-0.395813	-0.694359	0.0796873	-0.319151	0.836641	2.4932	4.63355	0.559129	0.394798	-0.334986	0.308769	-0.329026	-0.327222	-0.296911	-0.305165	-0.0310959	-0.411046	0.464082	-0.616001	1.64887	-0.694359	-0.131264	-0.381336	-0.222282	-0.694359	-0.523053	-0.562977	-0.694359	-0.58898	-0.388645	-0.546485	-0.483697	-0.327196	-0.539705	1.16891
Piezo2	-0.351306	-0.351306	-0.351306	-0.351306	-0.212595	-0.303701	-0.351306	-0.351306	-0.351306	-0.351306	-0.351306	-0.351306	-0.351306	-0.351306	-0.351306	-0.351306	-0.351306	-0.351306	-0.287393	-0.351306	-0.351306	-0.0287693	1.80958	-0.351306	0.281239	-0.351306	-0.176137	-0.351306	-0.351306	-0.351306	-0.351306	-0.351306	-0.351306	0.370739	-0.351306	0.360499	-0.171231	-0.351306	-0.149586	0.0600717	-0.351306	-0.351306	-0.351306	-0.252963	-0.351306	-0.295444	-0.351306	-0.25235	-0.351306
Dio3	0.17135	0.0804878	0.514026	0.358492	-0.276017	-0.539678	-0.181635	2.04979	0.724266	-0.652098	1.79153	-0.0715866	1.34519	-0.0582925	1.38165	-0.515528	-0.233114	-0.652098	-0.49507	-0.652098	-0.492231	-0.525239	-0.572987	-0.652098	-0.565264	-0.413704	-0.556896	-0.595051	-0.362556	-0.552507	-0.652098	-0.568189	-0.652098	-0.652098	-0.613565	-0.590404	-0.652098	-0.611933	-0.652098	-0.589093	-0.598212	-0.615612	-0.56485	-0.595569	-0.652098	-0.598865	-0.623583	-0.595217	-0.588673
Tanc1	-0.708143	-0.474409	-0.621859	-0.689277	-0.76179	-0.312621	-0.777081	-0.299935	-0.330588	-0.224031	-0.602353	0.511843	1.0083	0.341418	-0.0517905	0.502824	0.49802	0.111544	-0.282005	-0.604841	-0.529329	-0.726319	-0.666165	-0.561237	-0.00403539	-0.745038	-0.449085	-0.390725	-0.572786	-0.818467	-0.637131	-0.605478	-0.206771	-0.844538	-0.319551	-0.450494	-0.346465	0.246438	0.102948	-0.513078	0.203103	-0.161234	-0.157621	-0.620964	-0.234481	-0.615257	-0.466289	-0.52346	-0.479606
Gpr101	0.63233	-0.667601	-0.722971	-0.689421	0.651607	1.05772	1.11595	-0.681864	-0.896844	-0.884068	1.27105	0.778499	0.362868	0.423267	0.186808	0.426696	0.141108	2.39356	2.794	2.64455	0.578278	0.753611	1.62087	0.737942	-0.56222	-0.839522	-0.659313	0.346375	0.272801	2.62926	0.773979	0.611559	1.62063	1.13944	0.107632	-0.408121	-0.607632	-1.00472	-0.945472	-1.00146	-0.887527	-0.925654	-0.980532	-0.910358	-0.908597	-0.94054	-0.899391	-0.826634	-0.705669
Grem1	-0.478386	-0.163029	-0.323435	-0.258846	-0.339161	-0.360776	0.102649	-0.12647	0.664105	-0.225592	-0.287519	-0.309352	-0.153096	-0.333638	-0.393085	-0.652565	-0.368411	-0.407159	-0.31491	-0.468317	0.477829	0.105445	0.22636	-0.532889	0.210172	0.619593	-0.306997	0.249219	-0.0509404	0.133163	0.0228597	0.670913	-0.0715376	-0.652565	-0.561505	-0.188354	-0.430248	0.0775365	-0.0125819	0.072666	0.31666	-0.206579	-0.253202	-0.198829	0.411399	-0.281739	-0.0201684	-0.275082	-0.415862
Gcnt1	-0.18861	-0.374625	-0.374625	-0.374625	-0.374625	-0.336085	-0.374625	-0.295264	-0.315906	-0.374625	-0.374625	-0.271231	-0.374625	-0.374625	-0.374625	-0.374625	-0.270078	0.119471	-0.333601	-0.374625	-0.374625	-0.374625	-0.374625	-0.374625	-0.374625	-0.374625	-0.320525	-0.374625	-0.374625	-0.374625	0.161069	1.21136	-0.374625	-0.374625	-0.374625	-0.374625	3.67645	-0.305462	-0.374625	-0.123273	-0.374625	-0.191124	-0.374625	-0.374625	-0.157655	-0.374625	-0.374625	-0.374625	-0.173847
Wwtr1	0.0829387	0.216862	0.303671	0.546369	-0.404165	0.0973774	0.074224	-0.238358	-0.220286	-0.404165	0.0298184	-0.232887	-0.404165	-0.404165	-0.404165	-0.404165	-0.294791	-0.404165	-0.0720008	-0.0781553	0.954747	-0.404165	-0.0733609	-0.404165	-0.243106	1.42155	-0.404165	0.191439	-0.158612	-0.111594	-0.404165	-0.233191	-0.404165	1.12982	-0.404165	-0.125324	-0.404165	0.0518115	0.711855	-0.404165	-0.173599	-0.100183	0.265589	-0.404165	-0.0447389	0.099307	-0.166546	-0.404165	-0.404165
Dcn	-0.233235	-0.365919	-0.319589	-0.365919	-0.365919	-0.323492	-0.307786	-0.349943	-0.339232	-0.365919	-0.305527	-0.308061	-0.365919	-0.281785	-0.365919	-0.291349	-0.314236	-0.365919	-0.252539	0.0738594	-0.094283	-0.365919	-0.294142	-0.177137	-0.25957	-0.280173	-0.344167	-0.365919	-0.33608	-0.222215	-0.365919	-0.319075	-0.336736	-0.179514	-0.31698	-0.332035	-0.365919	-0.338121	-0.217047	-0.365919	-0.365919	-0.336618	-0.287817	-0.288097	-0.322242	-0.303126	-0.314305	-0.353126	-0.275064
Tmem255a	-1.05273	0.152134	1.31922	0.804613	1.12945	-0.560015	-0.497081	-0.626503	-1.53081	-1.85782	-0.937168	-1.21316	-1.75447	-1.17525	-0.682832	-1.12307	-1.03269	1.73858	1.00439	-0.100779	0.0426849	1.55755	0.860424	1.58231	1.42796	0.675418	0.12344	-0.877762	0.78344	0.00259521	0.996485	2.43584	0.702319	0.481502	1.31577	0.977664	0.216875	0.606225	-0.973382	-1.29075	-0.913356	-0.665617	-0.913465	-0.381401	-0.5876	-1.51679	-0.77394	0.0379231	-0.390317
Ikzf2	-0.766602	-0.990378	1.27845	0.736614	-0.269144	-0.512539	-0.441035	-0.439517	-0.560333	0.0621763	0.264895	-0.204345	-1.00105	-0.858472	0.932097	-1.12841	-0.169664	0.407325	-0.529995	0.13044	-0.438156	2.74462	0.0794186	-0.851229	-0.566156	-0.39656	-0.482471	-1.02012	0.000416124	0.208018	2.72084	1.60325	0.605135	0.78607	-0.0122375	-0.421937	0.148319	-0.532451	-0.50379	-0.18765	-0.894569	-0.339846	-0.672363	4.28132	0.276198	0.0246873	-0.329394	-0.661489	-0.692657
Acvr1c	-0.694815	-0.512838	-0.126014	-0.588081	-0.48205	-0.290201	-0.641097	0.265866	-0.648482	-0.609669	-0.445676	-0.0596372	-0.615581	0.222954	-0.694815	-0.611996	-0.419386	-0.513174	-0.539668	-0.383731	-0.694815	0.00842488	-0.527419	-0.488304	-0.589218	-0.644631	-0.42656	-0.694815	-0.27157	-0.306138	-0.694815	-0.623754	-0.619986	-0.522567	-0.549254	-0.612987	-0.50866	-0.628768	-0.616644	-0.6281	-0.635911	-0.667739	-0.658558	-0.644299	-0.540068	-0.65049	-0.694815	-0.61086	-0.620485
Tpbg	-0.861058	-0.950099	0.45365	-0.342822	-0.267528	-0.384651	-0.364077	-0.577688	0.204596	0.957906	0.0697209	0.572884	-0.401447	0.504466	0.539329	1.32563	0.325486	-0.652914	0.781939	0.0434882	-0.192915	0.70041	0.0315543	-0.218882	-0.698797	-0.511113	-0.683914	1.31866	-0.620401	1.95583	2.7998	-0.862818	0.229272	0.973492	-0.687557	-0.420015	-0.585901	-0.906306	-0.946213	-0.961313	-1.0568	-1.0183	-0.929126	-0.983848	-0.824913	-0.999105	-0.942014	-0.39748	-0.733856
Nr4a2	-0.632581	-0.495548	-0.501851	-0.632581	-0.632581	-0.555532	-0.632581	-0.602863	-0.569285	-0.546711	-0.632581	-0.617201	-0.454168	-0.56495	-0.632581	-0.536995	-0.542591	-0.529303	-0.587345	-0.50185	-0.632581	-0.43793	-0.547239	3.06397	2.97321	-0.632581	-0.550444	-0.547665	-0.48848	-0.525553	-0.554598	-0.539254	-0.521904	-0.632581	-0.632581	-0.632581	-0.504057	-0.533099	-0.541237	1.00256	-0.296645	-0.415697	-0.541816	-0.52636	-0.285408	-0.3217	-0.57669	-0.58311	-0.540399
Acan	-0.402099	-0.320285	-0.357958	-0.402099	-0.402099	0.0164404	-0.237371	0.252564	0.570332	-0.402099	-0.0730911	-0.0622309	-0.402099	-0.402099	-0.402099	-0.241964	-0.307825	-0.276726	0.0792262	-0.402099	1.02703	-0.112848	-0.259251	0.343241	-0.0261585	-0.402099	0.0602447	-0.402099	0.228934	0.054874	1.86694	1.29573	-0.250416	-0.402099	-0.402099	-0.402099	-0.0978202	-0.257611	-0.254571	0.288963	1.57107	0.404757	0.120223	-0.402099	-0.402099	-0.402099	-0.402099	-0.344791	-0.22105
Nr4a3	-0.775257	-0.501447	-0.485554	-1.0776	-0.904962	-0.145367	-0.757657	-0.527801	-0.338401	0.412231	-0.466688	0.151426	0.307593	0.633031	-0.849134	-0.100023	-0.715252	-0.965055	-0.712894	-1.00675	-0.855178	-0.737451	-0.106471	0.799593	-0.853948	-0.936144	-0.531384	1.28333	-0.522851	-0.666007	-0.754323	-0.629396	-0.614368	-1.0776	-0.695233	-0.667282	-0.694125	-0.869775	-0.226715	-0.173213	-0.728553	-0.248291	-0.569082	-0.725669	0.215724	0.343814	-0.156759	-0.19986	-0.776883
Fosb	-0.512788	-0.308613	1.17448	-0.00542453	-0.238929	-0.255943	-0.818857	-0.107251	0.0681042	1.23331	0.3709	0.90259	0.420921	0.591069	-0.14877	0.427357	0.121086	-0.942421	-0.356654	-0.288598	-1.25449	-0.393526	-0.193948	1.37951	-1.20268	-0.696967	-0.607258	1.2988	-0.803212	0.652559	-0.179253	0.135419	-0.197074	-0.800935	-0.662386	-1.28136	-0.960556	-0.966292	-0.0339484	0.389224	-1.04768	-0.792274	-0.473536	0.0641897	-0.346777	-0.58924	-1.29251	0.5241	-0.527587
Nnat	-0.0930228	-0.859899	-0.0564781	0.575407	0.458843	0.536645	0.863371	1.42547	1.69694	1.10087	1.23614	0.577963	0.7151	-0.546144	0.0822518	0.73755	-0.11403	0.217328	-0.198339	-0.760789	-1.20083	0.331898	0.470016	0.449193	-0.852072	-0.0217069	0.227477	-1.3818	0.587032	0.111945	0.90628	1.04086	-0.700433	0.879842	-1.07656	0.443851	1.47615	0.116427	0.350745	-0.0352563	-0.686547	-0.916766	-0.137269	-1.4363	-1.40771	-1.53268	-0.660464	-1.26585	-0.898695
Egr4	0.804141	0.314929	-0.226188	-1.02211	-0.0837419	0.392832	-0.255444	0.193096	1.46607	1.53748	0.731027	1.14729	1.44058	1.62763	-0.0735374	2.22923	1.90008	-1.37747	-0.566535	-0.585911	-0.956648	-0.967718	-0.0943485	0.743874	-1.31415	-1.34705	-0.714609	1.49527	-0.431555	-0.624363	-0.790432	-0.878006	-0.196816	-1.14542	-0.347921	-1.21846	-1.40381	-1.3234	-1.21938	-0.696854	-1.18661	-1.0926	-1.16357	-0.0196918	-1.21656	-1.17944	-1.2357	0.355399	-0.963963
Npas4	0.434073	0.317214	0.300638	-0.40594	-0.0410795	-0.0408516	0.21403	0.321114	2.15162	2.02665	0.479192	0.776178	0.436824	0.757405	0.795562	0.801258	0.17999	-0.688789	-0.955214	-0.938128	-0.590391	-0.661604	0.0161975	-0.47907	-0.168566	-1.16494	-0.608459	1.72102	-1.05896	-0.115685	-0.275055	-0.623494	-0.0750685	0.375025	-0.661748	-0.919194	0.0184587	-0.737346	0.879154	-0.11399	-1.14749	-0.469384	1.04508	-0.161071	-0.0594221	-0.325099	-0.724295	0.97944	-0.713746
Gadd45b	0.457184	1.5976	1.45021	-0.295103	-0.293774	-0.1291	0.224189	-0.879777	-0.890153	-1.3964	0.61047	0.0243979	-0.7802	0.180253	-1.3964	-1.18878	-0.433517	-1.01255	-0.662622	-1.12247	-1.17999	-0.969112	-0.836116	0.227723	-1.03116	-0.481697	-0.20085	1.41725	-0.457398	0.117677	-0.687701	-1.1068	-0.486351	-1.10659	-0.873588	-0.762669	-1.24887	-0.736776	-0.997161	-0.851484	-1.04516	-0.882095	-0.468737	-0.917868	-0.53112	-0.770234	-1.09362	0.723716	-0.655617
Ier3	0.278032	-0.547351	-0.60871	-0.377605	-0.213686	-0.639593	-0.950981	-1.27106	-0.62774	-0.613181	-0.374195	-0.739229	-1.31546	-0.0685011	-1.5482	-1.04988	-1.36801	-0.874196	0.358274	0.114517	-1.07643	-0.439348	-0.980071	-0.637483	-0.0863032	0.526638	-0.220078	-0.291927	-0.281546	0.238131	-0.682366	-0.661861	-0.779806	-0.840027	1.12093	1.62378	-0.131299	1.18894	0.933572	0.439584	0.101601	0.179141	-0.714264	0.115824	-0.933019	0.948226	-0.0548378	-0.146064	-0.154738
Nr4a1	1.20458	0.834448	0.244945	-1.22522	-0.782656	0.201291	-1.2253	-0.840286	-0.17332	0.471898	-0.187651	0.992357	0.511398	1.04721	-1.09444	0.823344	-0.207828	-0.935843	-0.836515	-1.28069	-1.10253	-0.949321	-0.160373	1.63984	-0.803319	-0.327693	-0.206793	3.48916	-0.399166	-0.0138556	-0.938346	-0.62682	-0.506571	-1.17541	0.197527	-0.863555	-0.31741	-0.832228	0.0685515	0.0888195	-0.732853	-0.487231	0.034831	0.228837	-0.0438905	0.421475	-0.228881	1.29303	-0.486948
Myh7	1.34719	1.94168	0.93121	1.75366	1.75478	0.797844	2.00426	1.39923	-0.757232	-0.918335	1.80372	-0.120602	-0.979723	-0.552906	-0.0311344	-0.934065	-0.996602	-0.806011	-0.620749	-0.503481	-0.451091	-0.757426	0.3325	-0.79272	-1.30494	-0.822743	-0.76385	0.357387	-0.45333	-0.630504	-1.00858	-0.816136	-0.498767	-0.460979	-1.28973	-1.13591	-1.19139	-1.31476	-1.40316	-1.46867	-1.44468	-1.45273	-1.479	-1.3705	-1.32458	-1.33459	-1.25785	0.172932	-0.0310477
Fmo1	-0.310587	-0.229821	-0.235584	0.200209	-0.310587	0.0878965	-0.310587	-0.23994	-0.149245	-0.310587	-0.0827689	-0.100273	-0.310587	-0.310587	-0.310587	-0.152501	-0.310587	-0.310587	-0.274068	-0.310587	-0.310587	-0.310587	-0.221486	-0.310587	-0.173601	-0.310587	-0.310587	-0.310587	-0.310587	-0.153366	0.241701	0.111032	0.743192	0.34573	0.0410617	-0.310587	-0.310587	-0.310587	-0.310587	-0.310587	-0.166871	-0.310587	-0.223623	-0.221556	-0.11744	6.98722	-0.0823382	1.2752	-0.310587
Olig3	-0.229435	-0.176211	-0.229435	-0.229435	-0.229435	-0.229435	-0.229435	-0.229435	-0.229435	-0.229435	-0.229435	-0.229435	-0.229435	-0.229435	-0.229435	-0.229435	-0.229435	-0.229435	-0.229435	-0.229435	-0.229435	-0.229435	-0.229435	-0.229435	-0.229435	-0.229435	-0.229435	-0.229435	-0.229435	-0.229435	-0.229435	-0.0770899	-0.12217	-0.229435	-0.229435	-0.229435	-0.229435	-0.229435	-0.229435	-0.229435	-0.229435	-0.229435	-0.229435	-0.229435	-0.229435	-0.206584	-0.229435	-0.229435	-0.229435
Ifitm2	-0.223828	-0.430556	-0.390552	-0.628809	-0.628809	-0.465956	-0.320256	-0.22244	-0.493319	-0.628809	-0.540408	-0.559265	-0.628809	-0.0363574	0.222055	-0.478165	-0.540122	-0.12475	-0.469822	-0.628809	-0.257676	0.827071	-0.167576	-0.628809	-0.308799	-0.628809	-0.306627	-0.628809	-0.503066	-0.385127	-0.628809	-0.236233	-0.146569	0.873808	0.380046	-0.218938	-0.628809	-0.419393	-0.628809	-0.271537	-0.628809	-0.197584	-0.307275	-0.521821	-0.628809	-0.478575	-0.628809	-0.436314	-0.140637
Smco3	0.18395	-0.144713	-0.360027	0.0890031	0.683708	-0.458832	-0.280615	0.217877	-0.927052	-0.494335	-0.759337	-0.880014	-0.515523	-0.993282	-0.993282	-0.870357	-0.902025	-0.897041	-0.818979	-0.857056	-0.993282	-0.107496	2.19925	-0.259693	-0.993282	-0.806535	-0.0710412	0.0381499	0.20593	0.355069	-0.764765	-0.035767	1.77706	-0.669148	-0.658697	-0.993282	-0.759707	-0.727959	-0.814208	0.0521211	0.180818	-0.144038	-0.461173	-0.705332	1.13817	-0.27051	-0.293582	1.26153	0.0881265
Grp	-0.34073	-0.420162	-0.390098	-0.455861	-0.420785	-0.368123	-0.342775	-0.426294	-0.421227	-0.365607	-0.359649	-0.413472	-0.371873	-0.181892	-0.455861	-0.420846	-0.435247	-0.392492	-0.395653	-0.274611	-0.369596	-0.263863	-0.377495	-0.35837	-0.398623	-0.289605	-0.434555	-0.271967	-0.426634	-0.0922489	0.836819	-0.192399	-0.316219	-0.455861	-0.455861	-0.342013	-0.215172	-0.434268	-0.291812	-0.0737396	-0.407313	-0.455861	-0.379361	-0.436141	-0.37075	-0.380092	-0.280077	-0.423549	-0.348816
Rasl10a	-0.129297	-0.209556	0.368592	-0.0462604	-0.344203	-0.548596	-0.0409186	-0.698411	-0.809996	-0.396356	-0.140858	0.437572	-0.328629	0.388667	-0.396774	-0.35903	0.070664	-0.515104	-0.355648	-0.367901	-0.221919	-0.631466	-0.652175	-0.417001	-0.585702	-0.633526	-0.560584	-0.378541	-0.567302	-0.266923	-0.794922	-0.598788	-0.50158	-0.755348	-0.636335	-0.746238	-0.218479	-0.737897	-0.773134	-0.717126	-0.797329	-0.578756	-0.605812	-0.836399	-0.815348	-0.766434	-0.756594	-0.624705	-0.64611
Gm10605	0.335973	-0.421473	-1.01189	-0.592812	0.403526	-0.118404	0.584712	0.503325	-0.398746	0.293335	-0.240093	-0.500572	-0.457342	-1.04813	-0.878783	-1.14064	-0.921502	0.140078	-0.860368	-0.897039	-1.14914	-0.695867	-0.122636	-0.419122	-1.13629	-0.808437	-0.871976	-0.599093	0.294499	1.08725	-0.371915	-0.0127451	0.395667	-0.152304	-0.0657503	-0.535673	-1.13561	-1.10788	-0.993549	-0.817862	-0.863183	-0.29554	-0.487264	2.26078	-0.754713	-0.718765	-0.511222	0.217173	-0.729888
Btg1	-0.849882	1.47142	1.67992	1.05074	0.758666	0.233491	1.04982	1.0348	2.01971	0.685838	1.30015	0.720771	1.61814	1.15553	1.01005	1.8903	1.82382	0.741938	-0.413505	1.05474	0.934092	0.113726	0.22186	0.096601	-0.320327	0.404736	0.402985	0.805245	0.659278	0.566096	1.28636	0.625626	1.55083	0.8958	-0.508011	-1.24536	-0.140649	-1.11644	-1.21916	-0.553254	-0.845668	-0.0590118	-0.47939	-0.0909184	0.265896	-0.347685	-0.033137	0.246566	0.929505
Jun	-0.617257	0.0526088	0.898058	0.443389	0.334917	-0.0319379	-0.813731	0.484649	-0.0987224	-0.140558	-0.605019	-0.675491	-0.932216	-0.628176	-0.29936	-0.600417	-0.645929	-0.593794	-0.651218	-0.549677	-1.01276	-0.378655	0.355174	-0.763199	-1.18531	-0.542919	-0.550525	0.00507041	-1.16873	-0.754422	-0.0717741	0.137819	-0.807967	-1.3595	-0.39431	-0.505346	0.538035	-1.53566	-0.258797	0.0701821	-1.3288	-0.409509	-0.219553	-0.144646	-1.45697	-1.58467	-1.40176	-1.31033	-0.0977018
Fbln1	-0.120974	-0.267071	-0.332267	-0.332267	0.265818	-0.276931	-0.332267	-0.260344	-0.137884	-0.332267	-0.237839	-0.18405	0.351134	0.34719	-0.332267	1.20185	0.151019	-0.332267	0.0848811	0.168491	-0.0178871	0.125154	0.175764	-0.332267	-0.332267	-0.332267	-0.270699	-0.332267	-0.332267	0.0318841	-0.332267	-0.211503	-0.0644867	0.333133	-0.157571	1.0611	-0.332267	-0.217128	-0.332267	-0.17656	-0.332267	-0.0697254	-0.0821538	-0.15575	-0.332267	0.652934	-0.280639	0.0367219	0.401761
Il33	-0.290143	-0.1599	-0.136859	-0.290143	-0.171665	-0.208943	-0.290143	0.0233576	-0.21204	-0.290143	0.0711381	-0.064725	-0.00644912	0.254131	-0.290143	-0.17187	0.00415634	-0.290143	0.0628764	-0.159073	0.00124043	-0.182904	0.0780358	-0.00964059	-0.290143	-0.290143	-0.125723	-0.290143	0.029263	-0.0255296	0.146089	0.0252956	-0.117558	-0.290143	-0.290143	-0.148833	0.260189	-0.11106	-0.181181	-0.00302814	0.105948	-0.1932	-0.0583254	-0.0740672	0.0345379	-0.16909	-0.119376	-0.181	0.107128
Lhfpl2	-0.495354	-0.69538	-0.491666	-0.243415	-0.192204	-0.570354	0.140312	-0.572723	-0.601974	-0.760161	-0.43158	-0.574405	-0.760161	-0.760161	-0.760161	-0.600234	-0.606854	-0.760161	-0.402904	-0.760161	-0.760161	-0.615155	-0.298852	-0.578215	-0.621579	-0.760161	-0.385685	-0.436369	0.576164	0.503861	-0.760161	-0.333631	0.218216	-0.760161	-0.760161	-0.513571	-0.456277	-0.661538	-0.760161	-0.411832	-0.538421	-0.498923	-0.497485	-0.388822	-0.282218	-0.573096	0.23723	-0.475764	0.433166
Itpr2	-0.536053	-0.511979	0.414629	-0.445291	0.452012	-0.3403	0.0746354	-0.55271	-0.553685	-0.399652	-0.231469	-0.321014	-0.985649	0.497145	-0.280901	0.246661	0.377851	-0.760352	0.270654	-0.264469	-0.538079	2.19275	0.180682	-0.88183	-0.339091	-0.76632	-0.652389	0.0907137	-0.521396	-0.43359	1.10854	-0.115587	0.680832	-0.604963	-0.613519	-0.578463	-0.105844	-0.601128	-0.643999	-0.520967	0.222513	-0.602738	0.266616	-0.781213	-0.480443	-0.475274	-0.75861	-0.712519	0.33151
Thrsp	-0.474609	-0.51223	-0.582703	-0.616759	-0.486894	-0.513475	-0.616759	-0.497681	-0.519953	-0.245882	-0.592534	-0.592724	-0.395672	-0.532952	-0.45636	-0.575477	-0.557075	-0.520451	-0.541873	-0.616759	-0.515054	-0.542191	-0.497681	-0.540399	-0.545482	-0.492147	-0.59164	-0.563854	-0.526634	-0.539346	-0.616759	-0.54148	1.3944	-0.445369	-0.560244	-0.57763	-0.616759	-0.527655	-0.350596	-0.576796	-0.399973	0.0591219	-0.113895	-0.179476	1.24781	2.56809	-0.498291	0.0815563	1.70478
Cd24a	-0.582094	-0.47041	-0.498643	-0.582094	-0.394172	-0.180742	1.06499	0.464625	-0.477946	-0.147305	-0.136523	-0.38282	0.131385	-0.43341	-0.299734	-0.545153	-0.528686	-0.34	-0.262759	-0.47707	-0.323997	-0.342195	-0.507921	-0.502894	-0.419621	-0.582094	-0.526122	-0.534752	-0.501446	-0.512822	1.06644	-0.487062	-0.388434	2.2684	0.62237	0.609477	0.45775	1.94364	-0.00042475	-0.453666	-0.546616	0.294554	-0.0469517	-0.446238	0.619723	1.30026	-0.499291	-0.548005	-0.213294
Crym	-0.190663	-0.477591	1.18247	0.704022	-0.00951573	-0.708506	0.0223479	-0.564917	-0.319238	0.289295	1.20917	0.3462	1.4426	1.2873	1.75446	1.23191	1.68622	-0.850077	-0.848484	-0.66829	-0.567648	-0.689867	-0.848565	-0.568937	-0.612071	-0.99078	-0.930199	-0.712766	-0.77798	-0.821367	-0.876202	-0.23508	-0.825103	-0.937084	-0.698852	-0.994251	-0.561357	-0.904032	-1.0136	-0.744146	-0.892748	-0.897834	-0.919999	-0.964835	-0.94288	-0.84801	-0.936338	-0.923761	-0.955777
Cybrd1	-0.248752	-0.160078	-0.18841	-0.248752	-0.248752	-0.248752	-0.248752	-0.248752	-0.203058	-0.248752	-0.248752	-0.248752	0.276332	-0.248752	-0.248752	-0.248752	-0.119875	0.0928648	-0.248752	-0.248752	-0.248752	-0.248752	-0.248752	-0.248752	0.0286573	0.276332	-0.143134	-0.248752	-0.0660269	-0.248752	-0.248752	-0.168405	-0.107024	-0.248752	0.128826	-0.248752	0.109946	-0.0785244	0.0701493	-0.248752	-0.0385154	-0.0225481	-0.248752	-0.0159053	-0.248752	2.73667	0.131801	-0.17041	-0.248752
Igfbp3	-0.45466	-0.00211129	-0.958017	-0.132773	-0.639536	-0.608697	2.99524	0.175455	0.25127	0.32067	0.595862	0.0156231	0.77238	-0.0282733	1.25573	-0.703931	-0.409031	-1.03816	-0.460238	-0.181414	0.0473697	-0.0488743	-0.423678	-0.631105	-0.901285	0.853572	-0.645911	-0.574508	-0.778434	0.0396232	-0.384898	-0.878977	-0.782281	-0.19252	-0.0383848	0.737318	-0.165654	-0.108464	0.229403	-0.413504	-0.541857	-0.496247	-0.300601	-0.611703	-0.986917	0.690417	-0.56816	-0.445781	1.17928
Homer3	-0.32318	-0.16008	0.00869693	-0.32318	-0.32318	-0.203831	-0.32318	-0.32318	-0.32318	-0.32318	-0.165517	0.0470953	-0.32318	-0.32318	0.504657	0.101103	-0.197747	-0.32318	-0.175817	-0.32318	-0.32318	-0.32318	-0.32318	-0.0807835	-0.0904383	-0.32318	-0.118018	0.108191	0.0312224	-0.0133796	-0.32318	-0.167028	-0.185239	0.787817	-0.0314971	-0.32318	-0.32318	0.0889328	-0.32318	-0.32318	-0.156191	0.276675	0.552106	0.814135	1.1959	1.17433	-0.32318	-0.32318	0.662434
Vgll3	-0.300707	-0.307992	-0.359143	-0.225896	-0.222887	-0.273704	-0.379341	-0.358118	-0.293164	-0.379341	-0.351473	-0.329879	-0.265431	-0.1882	-0.111111	-0.238096	0.00613273	-0.34216	-0.290351	-0.296162	-0.379341	-0.31125	-0.249244	-0.379341	-0.286702	-0.379341	-0.299029	-0.0717821	-0.379341	-0.251505	-0.379341	-0.292742	-0.318021	-0.379341	-0.379341	-0.379341	-0.379341	-0.221505	-0.379341	-0.321394	-0.379341	-0.340416	-0.379341	-0.278779	-0.306226	-0.334136	0.00449196	0.190093	-0.311676
Bace2	0.336761	-0.0794905	-0.240053	-0.322407	-0.322407	-0.286147	-0.322407	-0.100351	-0.267189	-0.322407	-0.260531	-0.201156	-0.322407	-0.125608	0.0857756	-0.322407	-0.322407	-0.322407	-0.264573	-0.322407	-0.322407	-0.0295405	-0.0274596	-0.322407	0.528864	-0.322407	-0.322407	-0.322407	-0.322407	-0.322407	-0.322407	0.054103	-0.322407	-0.322407	-0.322407	-0.243149	1.80745	-0.270842	-0.0248894	-0.322407	-0.322407	-0.322407	-0.322407	-0.322407	-0.220243	-0.322407	-0.254866	-0.292483	-0.322407
Cd44	-0.000764671	-0.370501	-0.313957	-0.370501	-0.370501	-0.279388	-0.370501	-0.349199	-0.370501	-0.370501	-0.370501	-0.370501	-0.370501	-0.370501	-0.0771635	2.07825	4.06258	0.386606	0.20613	0.470837	-0.370501	-0.262255	-0.370501	-0.316211	-0.0316796	-0.370501	-0.297803	-0.370501	-0.307484	1.47564	0.0294251	-0.271571	-0.370501	-0.370501	-0.305148	-0.370501	-0.370501	-0.370501	-0.26052	-0.370501	-0.175525	-0.231161	-0.304767	-0.327983	-0.370501	-0.370501	-0.299744	-0.0320507	-0.262931
Il16	-0.33603	-0.00653948	-0.284754	-0.33603	-0.33603	-0.289169	-0.33603	-0.239534	0.221974	-0.33603	-0.176247	-0.33603	-0.33603	-0.33603	-0.33603	0.0939584	-0.33603	-0.166976	0.0685886	0.0421716	-0.33603	-0.33603	-0.33603	-0.33603	-0.0315928	-0.33603	-0.33603	-0.33603	-0.33603	-0.200324	-0.33603	-0.0737317	-0.0209485	-0.33603	-0.33603	-0.33603	-0.33603	-0.202873	-0.33603	-0.127002	-0.33603	-0.33603	-0.148026	-0.0373434	-0.33603	-0.33603	-0.161619	-0.258756	-0.33603
Eya2	-0.188162	0.748001	0.984231	1.00607	4.46483	0.890258	-0.506163	-0.0663227	0.0790191	-0.506163	-0.416683	-0.506163	-0.14041	-0.506163	-0.506163	-0.506163	-0.392962	-0.506163	-0.169372	-0.506163	-0.130496	-0.0510326	0.29307	-0.224111	-0.42268	-0.506163	-0.340199	-0.506163	0.230852	-0.506163	-0.222696	0.686562	-0.14104	-0.506163	-0.506163	-0.506163	-0.506163	-0.412129	-0.506163	-0.290337	-0.413625	-0.323368	-0.506163	-0.397868	-0.506163	-0.453164	-0.506163	-0.279728	0.303895
RP23-231J2.1	-0.511803	-0.65404	-0.62815	-0.688327	-0.554277	-0.383667	0.0960218	2.13061	-0.632431	-0.688327	-0.407249	0.0315192	0.695742	0.0287038	-0.359447	1.12173	2.49841	1.10414	-0.314106	-0.394043	0.936503	-0.4471	-0.378399	0.877699	0.874127	-0.688327	2.9311	-0.579851	1.07306	-0.386094	-0.688327	-0.608222	-0.619227	-0.688327	-0.688327	-0.63763	-0.185268	-0.622506	-0.688327	1.10232	-0.596443	-0.688327	0.644357	-0.658223	-0.584909	-0.607755	-0.654082	-0.567723	-0.688327
Cxcl12	-0.416802	-0.0938195	-0.496632	-0.491298	-0.533491	-0.475783	-0.36003	-0.515309	-0.541252	-0.382834	-0.513307	-0.535244	-0.601373	-0.262182	-0.601373	-0.313703	-0.54448	-0.416816	-0.446008	-0.601373	-0.468491	-0.501533	-0.46036	-0.57055	-0.531305	-0.471989	-0.508506	-0.460615	-0.556269	-0.349627	-0.451626	-0.404388	-0.430432	-0.377866	-0.490889	-0.484751	-0.359821	-0.536471	-0.601373	-0.499717	-0.49403	-0.453356	-0.362859	-0.427935	-0.422246	-0.507809	-0.601373	-0.5506	-0.45009
Rspo1	-0.710768	-0.673048	-0.659341	-0.588389	1.47327	0.065944	-0.427034	-0.503591	-0.658972	-0.710768	-0.596595	-0.613412	-0.710768	-0.633878	-0.710768	-0.710768	-0.678141	-0.54769	-0.490368	-0.644429	-0.617458	2.90404	0.83392	-0.473988	-0.624948	-0.421185	-0.568587	-0.598886	-0.378538	-0.337278	-0.247865	-0.0880074	0.131015	-0.401775	-0.520595	-0.380719	-0.661514	-0.649586	-0.675875	-0.710768	-0.692543	-0.634642	-0.677791	-0.542011	-0.606795	-0.623329	-0.710768	-0.413817	-0.475429
Zic2	-0.464455	-0.432468	-0.438859	-0.464455	-0.379018	-0.392568	-0.464455	-0.464455	-0.453194	-0.464455	-0.464455	-0.433045	-0.464455	-0.464455	-0.464455	-0.464455	-0.464455	-0.422218	-0.444713	-0.464455	-0.464455	-0.464455	-0.464455	-0.42566	-0.337804	-0.464455	-0.431629	-0.464455	-0.464455	-0.464455	-0.400991	-0.464455	-0.385734	-0.464455	-0.464455	-0.464455	-0.376057	-0.422504	-0.464455	-0.464455	-0.464455	-0.464455	-0.464455	-0.464455	-0.398542	-0.442691	-0.442629	-0.464455	-0.0680717
Zic5	-0.416768	-0.289573	-0.407879	-0.264167	-0.416768	-0.396288	-0.320034	-0.416768	-0.393906	-0.416768	-0.416768	-0.416768	-0.416768	-0.416768	0.0349098	-0.322719	-0.361302	-0.416768	-0.343932	-0.416768	-0.416768	-0.416768	-0.30265	-0.349055	-0.356919	-0.416768	-0.365365	-0.416768	-0.320108	-0.416768	-0.361209	-0.364931	-0.378213	-0.416768	-0.416768	-0.360341	-0.35535	-0.340477	-0.347967	-0.416768	-0.383508	-0.416768	-0.3242	-0.383227	-0.416768	-0.352917	-0.315846	-0.377605	-0.253136
Igfbpl1	-0.320302	3.50421	0.610966	-0.0733528	-0.320302	0.0902358	-0.320302	-0.261446	-0.263039	-0.320302	-0.320302	-0.262753	-0.320302	-0.0337695	-0.320302	-0.254323	-0.232727	1.58399	0.0249649	-0.174766	-0.320302	0.633504	-0.197466	-0.320302	-0.320302	-0.320302	-0.227409	-0.186719	-0.0494616	-0.320302	-0.0654735	-0.164456	-0.224025	-0.320302	-0.150235	-0.0168749	2.14115	0.0155086	-0.224186	-0.320302	-0.320302	-0.320302	-0.320302	-0.320302	-0.320302	-0.267161	-0.320302	-0.320302	-0.320302
Esr1	-0.0850625	-0.877661	-0.677976	-0.878641	-0.413109	0.377943	1.87854	0.586526	-0.842915	-0.996722	-0.787713	-0.562354	-0.996722	-0.625399	-0.772267	-0.78022	-0.882308	-0.729614	-0.459656	-0.751277	-0.996722	1.67981	-0.413057	-0.544156	-0.768838	-0.596904	0.643194	-0.125641	2.65644	-0.316532	-0.092776	2.21522	0.95876	0.139713	-0.435776	-0.411463	-0.731467	-0.152138	-0.670002	-0.665111	-0.464878	-0.738799	-0.906599	-0.759229	-0.324904	-0.849716	0.187031	-0.870438	-0.702809
Nhsl1	-0.367161	-0.597321	-0.675298	-0.715935	-0.568719	-0.576731	-0.595923	-0.634869	-0.669806	-0.715935	-0.715935	-0.520695	-0.715935	-0.715935	-0.715935	-0.316094	-0.629262	-0.715935	-0.688929	-0.715935	-0.715935	-0.413387	-0.53761	-0.631974	-0.542678	-0.538915	-0.644871	-0.715935	-0.654334	-0.623424	-0.276392	0.0326703	1.13461	-0.113852	-0.48911	-0.34772	-0.516018	-0.613343	-0.608425	-0.644493	-0.635823	-0.00702353	-0.715935	-0.551355	-0.0161688	-0.574838	-0.519509	-0.595513	-0.107461
Pde11a	-0.558325	-0.535053	-0.457507	-0.603781	0.638094	-0.420253	-0.208687	-0.526657	-0.529729	-0.603781	1.70394	0.617247	0.288246	-0.264235	0.514258	-0.100792	-0.368249	-0.102514	0.317183	-0.00486752	0.363686	0.886198	-0.56507	-0.396689	-0.245001	-0.603781	-0.50976	-0.157939	-0.603781	-0.517834	-0.345319	-0.50631	-0.568354	0.00403693	-0.124586	-0.526209	-0.227186	-0.375474	-0.449375	-0.542358	-0.436516	-0.551759	-0.501417	3.13255	4.14363	2.92302	-0.551294	-0.52661	0.143241
Ccdc88b	-0.406687	-0.202256	-0.406687	-0.406687	-0.406687	-0.269026	-0.406687	-0.31708	-0.166862	0.615632	-0.234516	-0.231794	-0.406687	0.317923	-0.406687	-0.406687	-0.288641	-0.249701	-0.360366	-0.406687	-0.406687	-0.0445003	-0.22782	-0.406687	-0.406687	-0.406687	-0.406687	-0.406687	-0.239318	-0.0823369	-0.406687	-0.259732	-0.406687	-0.406687	0.60011	0.613324	0.526311	0.179128	-0.406687	-0.162021	-0.310201	0.268567	-0.122631	-0.406687	-0.406687	-0.296326	0.00966251	-0.120989	1.8252
Prokr2	-0.338895	-0.562478	-0.347516	-0.405019	-0.534568	-0.49351	-0.538932	-0.64761	-0.659231	-0.488766	-0.533632	-0.590785	-0.692353	-0.692353	-0.692353	-0.692353	-0.673705	-0.630236	-0.614534	-0.692353	-0.301696	-0.692353	-0.692353	-0.608948	-0.194541	-0.616154	-0.566413	-0.564504	-0.692353	-0.611218	-0.541049	-0.692353	-0.540447	-0.43081	2.35894	1.7893	1.48226	2.82812	-0.692353	-0.543342	-0.677114	0.107557	1.20249	-0.692353	-0.467208	-0.565761	-0.625217	-0.214714	-0.0740683
Olfml2b	-0.277787	-0.277787	-0.237141	-0.277787	-0.277787	-0.11838	-0.277787	-0.153274	-0.180412	-0.277787	-0.277787	-0.234806	-0.277787	-0.277787	-0.277787	-0.277787	-0.190976	-0.277787	-0.189872	-0.114375	-0.277787	-0.0114351	-0.277787	-0.00503309	-0.11671	-0.277787	-0.206643	-0.277787	-0.277787	-0.131136	-0.277787	-0.0623319	-0.277787	-0.277787	-0.0234515	0.310022	0.456761	-0.0492295	-0.277787	0.108656	-0.277787	-0.00563349	0.090978	-0.277787	-0.0507635	-0.118677	-0.0404077	-0.277787	-0.111071
Vit	-0.410947	-0.410947	-0.410947	-0.410947	-0.410947	-0.410947	-0.268417	-0.410947	-0.410947	-0.410947	-0.410947	-0.359917	-0.410947	-0.0581764	-0.410947	-0.300474	-0.345879	-0.410947	-0.223764	-0.410947	-0.13923	0.0696483	-0.332762	-0.347919	-0.410947	-0.200714	-0.0182765	-0.410947	-0.291901	-0.301078	0.208981	-0.285845	-0.354202	-0.410947	-0.410947	-0.358451	-0.410947	-0.410947	-0.410947	-0.410947	-0.349221	-0.410947	-0.410947	-0.410947	-0.410947	-0.395704	-0.133925	-0.0431356	-0.410947
Fibcd1	4.91088	1.10117	-0.300698	-0.00153984	-0.273904	-0.287483	-0.194664	-0.290506	-0.371789	-0.24982	-0.276161	-0.000241453	-0.257998	-0.0233257	0.587594	-0.442399	-0.311614	-0.259153	-0.198539	-0.442399	-0.442399	-0.356699	0.183377	-0.334974	4.6735	-0.15964	-0.41353	-0.442399	0.692111	-0.00460621	0.227869	-0.215243	-0.331685	-0.245422	-0.296575	-0.285557	0.160996	0.433782	-0.398689	-0.0632902	-0.124738	-0.268651	-0.2432	-0.369843	-0.327074	-0.345708	-0.367787	-0.20137	-0.203843
Scrg1	-0.293291	-0.199668	-0.182235	0.00341979	-0.293291	-0.159399	-0.293291	-0.068584	-0.0623617	0.079437	0.0147258	-0.231245	-0.293291	-0.145285	-0.293291	-0.110427	-0.0313841	0.19355	-0.0936362	-0.293291	-0.293291	0.56941	-0.293291	-0.188819	-0.163821	-0.293291	-0.149457	-0.293291	-0.0928152	-0.235578	-0.293291	-0.0870385	-0.159294	-0.293291	0.111354	-0.20625	-0.173872	-0.293291	0.562183	-0.0153715	0.295142	0.322191	0.30115	-0.241574	0.466894	2.26591	0.0621817	0.626827	-0.0866601
Hsd11b1	-0.47453	-0.47453	-0.389247	-0.47453	-0.229248	-0.234922	-0.47453	-0.318358	-0.442202	-0.47453	-0.383643	-0.101493	-0.47453	-0.160105	-0.47453	-0.47453	-0.212032	-0.47453	-0.211724	-0.132894	-0.47453	-0.47453	-0.47453	-0.47453	-0.47453	-0.47453	-0.47453	-0.276042	-0.47453	-0.37719	-0.47453	-0.47453	-0.47453	-0.47453	-0.262497	-0.47453	-0.0739565	-0.215285	-0.248903	-0.47453	-0.120669	-0.130476	-0.339677	-0.387303	-0.285297	-0.420698	-0.0659133	-0.386759	-0.47453
Ccbe1	2.14581	-0.41428	-0.507398	-0.507398	-0.507398	-0.201424	-0.507398	-0.507398	0.218162	-0.507398	-0.40298	-0.3435	-0.507398	-0.279966	-0.507398	-0.36629	-0.507398	-0.287194	-0.507398	-0.507398	-0.507398	-0.105257	-0.507398	-0.305086	0.681081	-0.0814585	-0.507398	-0.507398	-0.507398	-0.507398	-0.507398	-0.34379	-0.373738	-0.507398	-0.507398	-0.507398	-0.0118299	0.210791	1.2151	-0.222411	1.43455	2.14885	1.72337	-0.407183	-0.0415364	-0.165318	1.17294	-0.507398	-0.0334267
Fezf2	-0.562452	-0.512486	-0.531263	-0.448841	-0.562452	-0.482966	-0.505273	-0.453897	-0.479999	-0.562452	-0.49021	-0.521612	-0.562452	-0.562452	-0.562452	-0.52729	-0.489978	-0.518907	-0.520633	-0.562452	-0.562452	-0.562452	-0.562452	-0.562452	-0.412694	-0.509035	-0.541057	-0.562452	-0.525452	-0.431643	-0.467052	-0.529176	-0.539688	-0.562452	-0.562452	-0.520442	-0.562452	-0.540769	-0.562452	-0.540943	-0.519888	-0.562452	-0.543109	-0.468555	-0.499672	-0.526464	-0.548226	-0.524819	-0.375661
Slc9a4	-0.352627	-0.352627	-0.352627	-0.352627	-0.352627	-0.352627	-0.352627	-0.263199	-0.286459	-0.352627	-0.352627	-0.352627	-0.352627	-0.352627	-0.352627	-0.352627	-0.352627	-0.352627	-0.352627	-0.352627	-0.352627	-0.352627	-0.352627	-0.352627	-0.243069	-0.352627	-0.352627	0.0525258	-0.352627	-0.352627	0.190322	-0.236324	-0.352627	-0.352627	-0.1794	-0.352627	-0.352627	-0.197017	-0.352627	-0.352627	-0.352627	-0.352627	-0.352627	-0.352627	-0.352627	-0.228104	-0.352627	-0.209621	-0.352627
Krt2	-0.340894	-0.377846	-0.355879	-0.401146	-0.401146	-0.381371	-0.307607	-0.384916	-0.358204	-0.401146	-0.401146	-0.367656	-0.401146	-0.401146	-0.177651	-0.203942	-0.358444	-0.32991	-0.255429	-0.401146	-0.401146	-0.318673	-0.401146	-0.294748	-0.351302	-0.401146	-0.325743	-0.254528	-0.353133	-0.329041	-0.401146	-0.334453	-0.354188	-0.401146	-0.301933	-0.346624	-0.401146	-0.330392	-0.317351	-0.330959	-0.401146	-0.294982	-0.401146	-0.348394	-0.229244	-0.385298	-0.341157	-0.380561	-0.115605
Pdlim1	-0.167899	2.04783	-0.136324	-0.371274	-0.371274	-0.371274	-0.371274	-0.316384	-0.269003	-0.371274	-0.194269	-0.299762	-0.371274	-0.173309	-0.371274	-0.371274	-0.208246	-0.371274	-0.371274	-0.371274	-0.371274	-0.371274	-0.261708	0.0438439	-0.371274	-0.371274	-0.371274	-0.371274	-0.306502	-0.371274	-0.371274	-0.299889	-0.371274	-0.371274	-0.371274	-0.371274	-0.371274	-0.371274	-0.258118	-0.371274	-0.296735	-0.371274	-0.303706	-0.371274	-0.182173	-0.371274	-0.321581	-0.371274	-0.371274
Celsr1	-0.318014	-0.171885	0.647465	-0.318014	-0.318014	-0.272394	-0.318014	-0.318014	-0.0453191	-0.318014	-0.318014	-0.256754	-0.318014	-0.318014	-0.318014	-0.234156	-0.126163	-0.318014	-0.256765	-0.318014	-0.318014	0.361746	-0.19964	-0.318014	0.0767629	-0.318014	-0.318014	-0.318014	-0.20725	0.189412	-0.318014	-0.318014	-0.209684	-0.318014	-0.318014	-0.318014	-0.318014	-0.163492	-0.318014	-0.318014	-0.237483	-0.318014	-0.318014	-0.318014	-0.318014	-0.205104	-0.318014	-0.175989	-0.318014
Slc1a3	-0.798372	-0.0491745	-0.438821	-1.00711	-0.264958	-0.484535	-0.724025	-0.423692	-0.118723	-0.309531	-0.410294	-0.185776	-0.772732	-0.0775438	-0.207358	-0.669176	-0.17774	-0.580148	-0.432437	0.182602	0.126255	-0.267744	-0.375285	-0.534699	-0.190226	-0.367449	-0.461873	-0.465075	-0.524764	-0.226973	0.527967	-0.250103	-0.623021	-0.406481	0.242922	-0.461079	0.370152	-0.513501	1.22623	-0.36073	0.013601	1.93372	1.72296	0.130526	4.00378	1.29753	-0.38226	-0.335191	-0.350258
Car12	-0.395516	-0.41254	0.615054	-0.304587	-0.617661	-0.342277	-0.745114	-0.614446	-0.464973	0.120634	-0.156165	1.19924	0.289377	1.15766	-0.00381371	0.266392	0.257716	-0.520984	-0.410378	-0.194829	-0.601874	-0.543595	-0.693028	-0.603007	-0.655787	-0.745114	-0.594803	-0.745114	-0.503922	-0.722558	-0.555003	-0.664506	-0.365206	-0.745114	-0.574534	-0.659798	-0.554586	-0.629972	-0.660185	-0.72316	-0.665935	-0.702091	-0.644051	-0.652561	-0.745114	-0.666204	-0.684903	-0.579095	-0.497384
Smo	-0.406705	0.167275	0.0661697	-0.406705	0.0714145	-0.302214	-0.406705	-0.34654	-0.146212	-0.406705	-0.208094	-0.344554	-0.0837767	-0.189713	-0.406705	-0.00628467	-0.327446	-0.163057	-0.406705	-0.406705	-0.406705	-0.0931138	-0.286609	-0.182834	-0.332997	-0.406705	-0.172151	-0.406705	-0.182764	-0.272811	-0.406705	0.0206317	0.0151557	-0.406705	-0.290163	-0.406705	-0.150888	-0.302015	0.0723148	-0.406705	-0.325002	-0.136106	-0.289485	-0.220474	-0.406705	-0.226052	-0.0515157	-0.358525	-0.406705
Ecm2	-0.320406	-0.240963	-0.203947	-0.320406	-0.320406	-0.320406	-0.320406	-0.207213	-0.0889917	-0.320406	-0.320406	-0.0501765	-0.320406	-0.320406	0.923167	-0.0930702	-0.228863	-0.320406	-0.263506	-0.320406	-0.320406	-0.320406	-0.320406	-0.320406	-0.185665	-0.320406	-0.320406	-0.00558868	-0.320406	-0.320406	-0.320406	-0.263334	-0.320406	-0.320406	-0.320406	-0.320406	-0.320406	-0.320406	-0.320406	-0.320406	-0.320406	-0.320406	-0.320406	-0.232834	-0.320406	-0.320406	-0.220799	-0.209285	-0.209285
Foxq1	-0.40034	-0.34495	-0.378157	-0.40034	-0.40034	-0.40034	-0.40034	-0.40034	-0.380841	-0.40034	-0.40034	-0.40034	-0.40034	-0.40034	-0.037371	-0.40034	-0.290627	-0.0986013	-0.357222	-0.40034	-0.254558	-0.13411	-0.40034	-0.40034	-0.0856726	-0.40034	-0.40034	-0.40034	-0.40034	-0.40034	-0.40034	-0.277926	-0.279718	-0.40034	-0.213501	-0.288726	-0.323531	-0.187198	-0.228899	-0.40034	-0.40034	-0.40034	-0.40034	-0.347729	-0.40034	-0.3251	-0.362546	-0.40034	-0.267235
Trhr	-0.527788	-0.90522	-0.0853266	-0.259169	0.132599	-0.62453	0.462626	-0.390701	-0.857247	-0.96529	0.9435	-0.259195	-0.970525	-0.659026	0.12708	-0.8266	-0.796533	-0.737344	-0.617987	0.695055	1.10701	-0.245412	-0.782345	-0.892695	-0.550024	-1.0407	-0.704177	-1.0407	0.324822	1.35333	1.85374	0.403736	1.37908	0.254041	-0.673905	-0.766759	-0.713275	-0.649379	-0.955995	-0.976979	-0.953659	-0.911955	-0.915505	-0.888663	-0.903646	-0.742385	-0.951947	-0.864551	-0.600713
Npr3	-0.664746	-0.53346	-0.620729	-0.273001	-0.0385108	-0.535989	-0.56248	-0.601335	-0.520432	-0.664746	-0.61821	-0.628132	-0.474919	-0.664746	-0.357763	-0.449145	-0.604462	-0.318944	-0.621251	-0.664746	-0.469788	-0.664746	-0.552982	-0.593201	-0.194587	-0.0810136	0.048466	-0.277642	-0.347573	-0.288145	-0.379924	-0.358991	-0.459625	-0.664746	-0.664746	-0.664746	-0.61304	0.218707	-0.0126742	0.825269	0.904243	-0.599764	-0.664746	-0.575696	-0.567926	-0.310272	-0.444986	0.731044	-0.42873
Col23a1	2.36936	2.07015	0.590399	1.11642	0.342427	-0.502239	-0.425447	-0.799209	-0.555752	0.293654	1.14683	-0.201974	-0.904733	-0.542856	-0.904733	-0.812985	-0.653385	-0.653265	-0.462038	0.122712	-0.667895	-0.588917	-0.828866	-0.511446	-0.182002	-0.904733	-0.606975	0.858306	-0.19078	-0.509153	-0.763628	0.0477426	-0.157754	-0.904733	-0.570975	-0.88443	-0.689626	-0.707209	-0.873503	-0.851355	-0.698365	-0.864096	-0.585241	-0.788004	-0.83741	-0.843319	-0.699205	-0.192116	-0.63505
Nwd2	-1.2657	-1.50495	-1.4944	-1.64631	-1.08411	-1.00262	-1.06618	-1.42363	-0.85032	-1.06164	-1.27724	-1.22894	-1.35073	-1.19978	-1.43534	0.0380476	-0.991028	-0.226849	-1.28059	-0.915231	-1.19557	-0.911698	-1.36387	-0.940896	-0.525954	-1.51526	-1.20869	-0.566166	-0.574039	-0.40421	-1.21466	-1.38901	-0.391572	-0.281677	1.11076	-0.564237	-0.708162	-0.286817	-0.337037	-0.985824	-0.499741	0.454485	0.553509	-0.361895	-0.832882	-0.213109	-1.37926	-0.744953	0.00648978
Nov	-0.835543	-0.614891	-0.532015	-0.22361	-0.0594245	-0.801127	-0.607304	-0.672207	-0.604358	-0.552493	-0.650153	-0.597544	-0.565703	-0.585978	-0.376803	-0.424956	-0.152656	-0.673332	-0.439467	-0.644356	-0.45094	-0.704626	-0.577657	-0.575992	-0.707338	-0.809307	-0.691209	-0.511339	-0.564525	-0.13032	-0.381327	-0.257088	-0.723122	-0.924308	-0.701604	-0.70648	-0.300403	-0.722116	-0.756277	-0.628258	-0.680934	-0.863852	-0.711676	-0.705181	-0.429795	-0.159401	-0.595067	-0.606441	-0.766531
Met	-0.476587	-0.476587	-0.423009	-0.476587	-0.476587	-0.420137	-0.476587	-0.405675	-0.40574	-0.476587	-0.433216	-0.413223	-0.476587	-0.476587	-0.476587	-0.40274	-0.387832	-0.476587	-0.441652	-0.476587	-0.352147	-0.0445767	-0.410698	-0.476587	-0.254433	2.24551	-0.234024	-0.476587	-0.476587	-0.476587	-0.35835	-0.439568	-0.443885	-0.266885	-0.389466	-0.416238	-0.476587	-0.361343	-0.369107	-0.366573	-0.410549	-0.476587	-0.421147	-0.440714	1.44461	0.978603	0.134597	-0.212493	-0.404618
Smoc1	-0.722776	-0.643158	-0.780467	-0.698552	-0.409181	-0.209607	-0.842752	-0.797752	-0.735159	-0.842752	-0.630585	-0.770521	-0.842752	-0.770822	-0.624899	-0.721962	-0.722199	-0.670387	-0.365442	-0.464158	-0.212669	0.898227	-0.225823	-0.0794564	-0.2372	0.103505	1.08138	-0.362475	0.432682	-0.190374	-0.0723517	-0.325561	0.380244	-0.387451	-0.426954	-0.543682	-0.100844	-0.73644	-0.76085	-0.626306	-0.647453	-0.433416	-0.590854	0.556504	-0.788225	-0.711352	-0.669283	-0.368656	0.279732
Suclg2	-0.718973	-0.718973	-0.554229	-0.718973	1.0394	0.228291	-0.378548	-0.230751	-0.313924	-0.718973	-0.596128	-0.622332	-0.718973	-0.718973	-0.718973	0.581898	-0.351127	-0.0428067	-0.27912	0.174934	-0.39229	-0.122378	-0.48357	0.156866	0.126657	-0.216843	-0.517394	-0.718973	-0.0741183	0.187204	0.251294	2.04193	-0.583441	0.150136	-0.357901	-0.200407	-0.718973	-0.0938435	-0.718973	-0.718973	-0.382393	-0.502657	-0.718973	-0.063825	-0.718973	-0.459145	-0.549881	-0.525792	0.00632757
Foxf2	-0.305412	-0.194005	-0.25363	-0.305412	-0.305412	-0.305412	-0.305412	-0.305412	-0.305412	-0.305412	-0.305412	-0.204747	-0.305412	-0.305412	-0.305412	-0.0873532	-0.305412	-0.305412	-0.255038	-0.305412	-0.305412	-0.305412	-0.305412	-0.305412	-0.116457	-0.305412	-0.200205	-0.305412	-0.305412	-0.305412	-0.305412	-0.305412	-0.127398	-0.305412	-0.305412	-0.305412	-0.305412	-0.305412	-0.305412	-0.172021	-0.305412	-0.0800879	-0.305412	0.0612156	-0.305412	-0.245331	-0.21719	-0.305412	-0.305412
Gm12031	-0.0588268	-0.360998	-0.372589	-0.446502	-0.446502	-0.029165	-0.446502	-0.382057	-0.398819	-0.446502	-0.216761	-0.446502	-0.446502	-0.446502	-0.446502	-0.446502	-0.446502	-0.221462	-0.283676	-0.446502	0.000556628	-0.186022	-0.446502	-0.239747	-0.446502	-0.446502	-0.344675	-0.446502	-0.14439	-0.446502	-0.446502	-0.446502	-0.446502	-0.446502	-0.197773	-0.446502	-0.446502	-0.446502	-0.446502	-0.270541	-0.446502	-0.446502	-0.446502	-0.365287	-0.270312	-0.406769	-0.446502	-0.446502	-0.446502
1500002F19Rik	-0.219804	-0.564206	-0.664169	-0.937058	-0.142166	0.158587	-0.662602	-0.462894	-0.627321	-0.249352	-0.388894	-0.352069	-0.937058	-0.665042	0.996319	-0.00708473	-0.525531	-0.109937	-0.752525	-0.937058	0.530024	-0.937058	0.688774	-0.633522	-0.705865	-0.937058	-0.426811	-0.595137	0.853623	0.230293	-0.937058	0.116138	-0.191353	0.454165	-0.403444	-0.684167	-0.590094	-0.729589	-0.447422	0.121999	-0.808674	-0.718373	-0.704757	-0.842169	-0.937058	-0.651882	-0.304903	-0.0181334	0.586937
2900055J20Rik	-0.800907	0.0310504	0.297259	0.116101	0.161311	-0.487642	-0.364454	-1.63587	-0.701073	0.593512	0.173223	0.422647	0.411935	0.634952	0.690852	-1.18558	-1.1685	-1.83857	0.0063807	0.0287175	-0.559823	-1.19638	-0.402305	-1.14049	-1.15915	-1.03459	-1.05055	0.485682	-0.956485	-0.729084	-0.879646	-1.63206	-1.76441	-0.659888	-0.564824	0.395046	-0.37441	0.0744365	-0.669408	-0.812322	-1.59128	-1.58113	-1.20975	-1.75291	-0.0485599	1.79903	0.425716	0.440829	0.720124
Adcy1	-0.660858	0.430978	-1.05994	-1.00522	-0.88444	-0.785805	-0.809788	-1.69114	-1.41646	-1.07728	-0.676256	-0.261454	-0.69792	-0.182329	-0.794601	-1.41173	-0.843685	-0.528025	-0.296919	-0.845773	-0.805629	-1.192	-0.727368	-0.883535	0.0627328	-0.255722	-0.786382	-0.257018	-0.883097	-0.966852	-0.602373	-0.958277	-0.530528	-0.0755965	-0.463208	0.0114524	-0.336277	0.223497	0.76751	0.501322	1.11432	0.822876	1.42682	1.50648	1.45513	2.14081	0.292968	0.532723	0.355962
Atp6ap1l	-0.425892	-0.707001	-0.718507	-0.842747	-0.356791	-0.766957	-0.627687	-0.797392	-0.771433	-0.636378	-0.272569	-0.488141	-0.842747	1.43953	1.10552	-0.665527	-0.10212	-0.623831	-0.468129	-0.380755	-0.763404	-0.842747	0.0473778	-0.574249	-0.707416	-0.842747	-0.818216	-0.416136	-0.731749	-0.718888	-0.573418	-0.294479	-0.842747	-0.842747	-0.643628	-0.782001	-0.842747	-0.772068	-0.76868	-0.793528	-0.787555	-0.842747	-0.842747	-0.814113	0.0629856	0.309818	-0.696842	-0.330435	-0.601604
Serpinb8	-0.429622	-0.204055	0.529299	-0.429622	-0.429622	-0.281251	-0.429622	-0.429622	-0.429622	-0.429622	-0.429622	-0.429622	-0.429622	-0.429622	-0.429622	-0.429622	-0.328716	-0.162147	-0.429622	-0.429622	-0.429622	-0.274213	-0.276726	-0.429622	-0.429622	-0.429622	-0.429622	-0.429622	-0.429622	-0.429622	-0.429622	-0.429622	-0.289699	-0.429622	-0.194975	-0.429622	-0.429622	-0.429622	-0.429622	-0.429622	-0.429622	-0.289134	-0.429622	-0.429622	-0.429622	-0.382396	-0.268983	-0.429622	-0.429622
Krt12	-0.566575	-0.59264	-0.638583	-0.549608	-0.651868	-0.498437	-0.628572	-0.387566	-0.636912	-0.537815	0.0541546	0.600349	-0.689239	0.861057	-0.689239	-0.523009	-0.490248	-0.660031	-0.637788	-0.473672	-0.689239	-0.689239	-0.635096	-0.578466	-0.484784	-0.632563	-0.506574	-0.0297061	-0.627185	-0.492017	-0.689239	-0.388983	-0.641069	-0.689239	-0.574578	-0.666894	-0.640724	-0.61708	-0.689239	-0.617313	-0.577218	-0.614256	-0.616118	2.23209	-0.216058	-0.523654	-0.654275	-0.322465	-0.636084
Pkib	-0.936116	-1.13553	-0.952875	-0.939513	-0.841881	-0.0123722	-0.441464	-1.42054	-1.60148	-1.30741	-1.33334	-1.57816	-1.64424	-1.63792	-1.74881	-1.41564	-1.37611	-0.32373	-0.278978	-0.501489	-1.22778	-0.298913	-0.44041	-0.752624	-0.835001	-0.557428	0.0352954	1.36835	-0.624387	0.557939	-0.575657	-0.748096	-0.74356	0.0910372	0.425492	-0.514753	-0.425312	-0.680189	-0.690381	-0.971335	-0.473428	-0.66009	0.42275	-0.928541	1.22381	-1.19206	-0.0803804	-0.452458	-0.0383462
Gm11549	-0.33281	-0.16603	-0.192444	-0.409085	-0.409085	-0.352569	-0.409085	-0.376543	-0.337059	-0.409085	-0.297128	-0.341988	-0.18928	-0.237704	-0.409085	-0.336267	-0.409085	-0.409085	-0.375475	-0.409085	-0.409085	-0.409085	-0.344128	-0.409085	-0.409085	-0.409085	-0.34271	-0.409085	-0.409085	-0.272535	-0.409085	-0.409085	-0.21322	-0.409085	-0.309396	-0.409085	-0.409085	-0.147881	-0.149994	-0.409085	-0.409085	-0.409085	-0.409085	-0.206472	-0.409085	-0.3386	-0.350267	-0.331149	-0.0854287
S100a10	-1.11845	-0.504085	-0.0525431	-0.581071	-0.833312	-0.908237	-0.974014	-0.814955	-0.813905	-0.905973	-0.198734	-0.886321	-0.944667	-0.36365	1.48889	0.280063	-0.817912	2.4986	-0.655633	-0.867984	-0.682252	0.526926	-0.699733	0.524895	0.738106	-1.0205	-0.16398	-0.988195	-0.270352	0.958533	-0.300779	-0.844292	1.24139	0.186328	0.297258	-0.927094	1.76468	-1.04841	-1.01238	-0.806663	-0.898193	-1.00114	-0.999503	-0.913675	-0.90753	-0.933532	-1.00558	0.762923	0.540493
Camk2n1	0.436595	0.226746	-0.643483	-1.33843	-0.42024	-0.950727	-0.744275	-3.24801	-3.48751	-2.26856	-0.0901142	-0.165366	-0.860085	-0.206353	0.333926	-1.78492	0.818928	-0.79847	-0.516295	0.178557	0.109028	-0.548949	-0.158518	-0.548723	-1.23125	-0.33987	-0.316683	0.609034	-1.00277	0.0205591	-0.689039	-3.25452	-1.92037	-1.44128	-0.897942	-1.11737	-0.169558	-0.322815	-0.51014	-0.615692	-0.634689	-0.554834	-0.78065	-0.90323	-1.81337	-1.33906	-0.778691	-0.336614	-0.68873
Neurod1	-0.858338	-0.812573	-0.754696	-0.761431	-0.858338	-0.837747	-0.858338	-0.801576	-0.810087	-0.705425	-0.858338	-0.804751	-0.786399	-0.715311	-0.858338	-0.784876	-0.771142	-0.834857	-0.836423	-0.792183	-0.76536	-0.735386	-0.785869	-0.645062	-0.737187	-0.858338	-0.800819	-0.797616	-0.735224	-0.676007	-0.733495	-0.748992	-0.772475	-0.733823	-0.858338	-0.787041	-0.746701	-0.789909	-0.858338	-0.746671	-0.746562	-0.822384	-0.732418	-0.847671	-0.610059	-0.735927	-0.765343	-0.830661	-0.858338
Rprm	-1.16263	-1.15111	-0.372703	-0.159598	0.515325	-0.141126	0.0458115	-0.0752497	-0.770364	-1.13707	-0.906192	-0.942965	-1.12648	-0.354377	-1.04515	-0.796215	-0.711747	-1.07936	-0.691971	-0.749744	-0.847116	0.0309185	0.89913	-1.00866	-1.09746	-1.30562	-1.02046	-0.762057	0.0805702	0.114838	0.922899	1.20619	1.36533	-0.0895338	-0.290459	-1.25375	-1.19503	-1.26709	-1.36728	-1.19005	-1.25852	-1.24649	-1.07848	-1.2335	-1.27046	-1.18276	-1.14301	-1.1217	-0.0710947
Dach1	-0.83646	-0.663113	-0.547616	0.148756	0.181867	1.21775	-0.357952	-0.745776	-0.516909	-0.695361	-0.392643	0.831882	-0.83646	1.4106	0.0119119	0.0866886	-0.486391	-0.553065	-0.548452	-0.484983	-0.505305	-0.479123	-0.297282	-0.708879	0.750003	-0.404348	-0.674759	0.30454	-0.655478	-0.633758	-0.83646	-0.611677	-0.721786	-0.655194	-0.613691	-0.80351	1.02193	-0.672526	-0.83646	-0.719122	-0.72545	-0.578461	0.0410847	-0.490679	-0.628941	-0.724093	-0.655558	-0.555504	-0.577073
Itga4	-0.550737	-0.636702	-0.393519	-0.593064	-0.744593	-0.63706	-0.744593	-0.589113	-0.46139	-0.744593	-0.717073	-0.658513	-0.386033	-0.744593	-0.744593	3.00222	0.528382	-0.445793	-0.623002	-0.744593	-0.671409	-0.646373	-0.587915	-0.548388	0.73005	-0.744593	-0.721967	-0.744593	-0.624318	-0.627656	0.0358932	-0.485166	-0.700172	-0.744593	-0.544611	-0.744593	-0.66775	-0.715673	-0.624173	-0.699195	-0.249812	-0.744593	-0.667567	-0.646814	-0.744593	-0.707299	-0.625756	-0.608988	-0.541071
Plk5	-0.4818	-0.731868	-0.155747	-0.380567	0.320281	-0.402855	-0.0454702	-0.898729	-0.907637	-0.759398	-0.408547	-0.277919	-0.61048	-0.491063	0.0632318	-0.799173	-0.0186236	-0.814235	0.100081	0.358157	-0.498379	-0.58832	-0.430184	-0.839249	-0.624403	-0.603913	-0.837034	-0.911631	-0.729102	-0.514316	-0.629496	-0.473787	-0.550745	-0.557029	-0.687618	-0.537921	-0.303242	-0.759837	-1.0119	-1.0119	-0.92359	-0.830538	-0.791507	-0.826864	-0.891521	-0.900286	-0.797091	-0.685522	-0.35834
Gatb	-0.340238	-0.739287	0.184228	-0.419033	-0.331675	0.114135	1.74408	0.0513398	0.150513	0.335573	-0.0550018	0.265506	0.568681	0.47153	1.74099	0.279718	0.501818	-0.212423	-0.0814456	0.928699	-0.895528	-0.175179	0.293319	-0.2781	0.45493	-1.25905	-0.688904	0.431194	-0.326058	-0.0748679	-0.0523724	-0.617266	-0.603135	-1.76655	-0.617114	-0.725158	-0.657667	-1.00687	0.344094	0.348272	-0.178874	0.168867	-0.582756	0.167224	-1.08777	-0.652293	0.154151	-0.629691	-0.454986
Gjc1	-0.455879	-0.753861	-0.753861	-0.753861	-0.114752	-0.507492	-0.46121	0.512081	-0.582192	-0.289993	-0.753861	-0.484096	-0.753861	-0.753861	-0.0546305	-0.640135	-0.598836	0.790135	-0.351848	-0.356902	0.123542	0.388509	0.1581	-0.753861	-0.305937	-0.753861	-0.332472	0.224921	-0.229335	-0.640758	-0.753861	-0.753861	-0.680274	0.184539	-0.753861	-0.432173	-0.519829	-0.642882	-0.165566	-0.534271	-0.316315	-0.383605	-0.654862	-0.652509	-0.753861	-0.660108	-0.753861	-0.753861	0.0271438
Tex15	-0.0522156	-0.261031	-0.531365	-0.672431	-0.530006	-0.408927	-0.488228	-0.223979	0.343394	-0.672431	-0.514911	-0.62007	-0.400965	-0.672431	-0.450592	-0.582498	-0.435058	-0.561055	-0.18012	-0.572767	0.0880065	-0.672431	-0.555116	-0.47962	-0.545634	-0.357929	-0.55454	-0.311428	-0.368367	-0.559696	-0.358241	-0.460005	-0.38266	0.153577	-0.396022	0.0534385	-0.598487	0.616498	0.899805	-0.585371	-0.26348	-0.491671	-0.105362	-0.27459	0.115934	-0.25082	-0.495112	-0.452158	-0.443862
Mef2c	-0.938576	0.804911	0.537408	0.697185	0.0330531	0.51283	-0.108864	-2.23079	-1.80173	-1.06803	0.686421	0.274161	-0.948074	0.393618	0.78797	-1.36516	-1.20904	-1.97157	-0.91656	-0.445458	-1.3919	-1.43862	-0.122253	0.366868	-0.231167	-1.10672	-0.127075	0.64167	0.280083	0.229019	-0.25381	-2.06547	-0.938246	-2.03552	-1.75434	-1.14095	-2.02723	-0.584556	-0.751986	1.08017	0.531038	-0.505727	-0.481442	1.49347	0.950397	0.766625	-0.355331	0.03261	-0.409853
Prdm8	-0.61834	-0.539211	-0.657757	-0.688709	-0.688709	-0.627841	-0.562779	-0.574652	-0.573325	-0.479849	-0.669339	-0.594074	-0.688709	-0.594116	-0.587005	-0.569365	-0.595976	-0.49453	-0.581818	-0.688709	-0.567795	-0.590958	-0.613205	-0.688709	-0.55898	-0.402857	-0.612536	-0.655163	-0.688709	-0.588616	-0.688709	-0.580978	-0.627628	-0.580036	-0.617462	-0.606199	-0.667187	-0.602635	-0.548993	-0.597707	-0.565343	-0.630562	-0.588261	-0.622591	-0.608643	-0.626426	-0.579417	-0.535489	-0.220522
Ntf3	-0.543382	-0.406056	-0.31856	-0.543382	-0.543382	-0.543382	-0.340588	-0.417637	-0.543382	-0.221943	0.480274	-0.413497	-0.543382	-0.543382	-0.543382	-0.543382	-0.214229	-0.543382	-0.543382	-0.543382	-0.543382	-0.543382	-0.543382	-0.453705	-0.543382	0.37974	-0.483215	-0.2909	-0.543382	-0.419358	-0.543382	-0.470904	-0.492389	-0.543382	1.04562	1.23008	-0.381208	-0.235721	-0.543382	-0.467097	-0.467702	-0.245939	-0.543382	-0.385016	0.990612	-0.509022	0.191732	-0.498753	-0.543382
Lhx2	-0.698504	-0.814974	-0.84638	-0.883392	-0.777801	-0.826898	-0.830905	-0.82965	-0.805041	-0.779379	-0.861389	-0.759041	-0.883392	-0.84209	-0.883392	-0.762733	-0.823674	-0.812093	-0.847056	-0.723595	-0.883392	-0.837105	-0.860533	-0.698523	-0.800202	-0.793778	-0.850975	-0.83151	-0.862003	-0.77628	-0.823407	-0.802053	-0.829618	-0.648028	-0.797661	-0.843881	-0.788006	-0.767598	-0.883392	-0.822618	-0.847409	-0.852673	-0.799808	-0.790653	-0.755444	-0.759929	-0.785493	-0.759693	-0.84688
Adamts13	-0.313019	-0.443271	-0.351506	-0.443271	-0.443271	-0.443271	-0.443271	-0.387701	-0.402155	-0.443271	-0.443271	-0.385866	-0.443271	-0.443271	-0.443271	-0.443271	-0.443271	-0.443271	-0.443271	-0.443271	-0.443271	-0.443271	-0.443271	-0.443271	-0.375192	-0.443271	-0.443271	-0.443271	-0.443271	-0.443271	-0.443271	-0.280325	-0.124829	-0.443271	-0.443271	-0.443271	-0.443271	-0.394842	-0.443271	-0.443271	-0.443271	0.733144	0.461418	-0.37324	1.17925	1.59556	-0.392962	-0.354408	-0.443271
Trpc6	-0.541129	-0.541129	-0.504667	-0.541129	-0.541129	-0.369531	-0.541129	-0.472513	-0.458403	-0.541129	-0.541129	-0.451734	-0.541129	-0.541129	-0.541129	-0.347602	-0.541129	-0.301523	-0.505659	-0.541129	-0.541129	-0.541129	-0.454589	0.0223778	-0.32465	-0.172841	0.374242	-0.541129	-0.541129	0.0213576	2.30027	0.925432	-0.395692	-0.541129	0.0601902	3.66902	1.14021	2.1989	2.83743	0.792772	2.76645	0.238236	1.61141	-0.541129	-0.353534	-0.445586	-0.116482	-0.454118	-0.541129
Inhba	-0.162991	-0.192786	1.56181	-0.576336	-0.332503	0.335512	-0.443247	-0.480416	-0.266606	-0.576336	0.560908	1.67372	0.58829	0.55896	0.557716	-0.494495	-0.30094	-0.223949	-0.136395	-0.291797	-0.198283	-0.50213	-0.184111	0.133622	0.405332	-0.576336	-0.0723593	-0.410637	-0.490216	-0.443949	-0.576336	-0.498884	-0.576336	-0.576336	-0.147513	-0.498762	-0.40337	-0.392722	-0.382661	-0.411045	-0.409633	-0.509255	-0.441913	-0.443617	0.496816	-0.397688	-0.576336	-0.442793	0.700715
Itgav	-0.528134	-0.121612	0.535649	-0.441776	-0.988382	-0.474932	-0.351189	-1.03734	-0.310493	-0.415865	0.904523	0.977566	-0.690652	0.566714	0.750912	0.371238	0.0928419	-0.774621	-0.818254	-0.620507	-0.423777	-0.800939	-1.05259	0.614052	-0.761389	-0.705917	-0.111913	-0.0436062	0.877869	-0.104597	-0.133682	0.290797	-0.666519	-1.02642	-0.947527	-0.880974	-1.04819	-0.820944	-0.689436	-0.457809	-0.139767	-0.977051	-0.82933	-0.864935	-0.941243	-0.826408	-0.362789	-0.77177	-0.609766
Stard8	-0.355095	-0.355095	-0.0788948	-0.355095	-0.355095	-0.0882836	-0.355095	-0.29164	-0.239063	-0.355095	-0.0071993	-0.0733866	-0.355095	-0.198735	-0.115795	-0.355095	-0.190676	-0.355095	-0.355095	-0.355095	-0.355095	-0.151913	-0.268556	-0.285333	-0.271031	-0.355095	-0.325541	-0.355095	-0.355095	-0.13805	-0.355095	-0.355095	-0.355095	-0.355095	-0.355095	-0.239187	-0.355095	-0.355095	-0.355095	-0.178004	-0.355095	-0.176046	-0.355095	-0.355095	-0.355095	-0.355095	-0.276735	-0.355095	-0.355095
Exph5	-0.380211	-0.540153	-0.0363912	-0.540153	-0.540153	-0.30393	-0.227402	-0.497069	-0.143722	1.45953	0.145644	0.778745	0.754633	-0.294048	0.0531267	-0.38746	-0.426796	-0.540153	-0.449116	-0.272707	-0.30187	-0.540153	-0.540153	-0.540153	-0.407839	-0.540153	-0.540153	-0.540153	-0.412699	-0.348746	-0.540153	-0.540153	-0.540153	-0.540153	-0.234761	-0.540153	-0.540153	-0.540153	-0.0980644	-0.540153	-0.432619	-0.357107	-0.540153	-0.540153	-0.540153	-0.445138	-0.540153	-0.431034	-0.32259
Emx1	-0.577886	-0.463905	-0.577886	-0.577886	-0.503061	-0.526604	-0.577886	-0.577886	-0.553187	-0.577886	-0.534053	-0.512734	-0.577886	-0.577886	-0.577886	-0.577886	-0.577886	-0.48538	-0.506159	-0.577886	-0.577886	-0.577886	-0.511254	-0.492906	-0.513159	-0.398718	-0.577886	-0.577886	-0.577886	-0.577886	-0.490014	-0.577886	-0.577886	-0.577886	-0.577886	-0.533147	-0.577886	-0.577886	-0.577886	-0.577886	-0.532555	-0.539207	-0.577886	-0.55132	-0.577886	-0.547752	-0.507879	-0.535556	-0.418733
A830036E02Rik	-0.632169	-0.425535	-0.718966	-0.857174	-0.898926	-0.531301	-0.580548	-0.283301	-0.779983	-0.402867	0.586982	1.42576	-0.615356	0.743415	-0.653497	-0.701069	-0.493898	-0.777093	-0.791185	-0.375302	-0.898926	-0.741843	-0.799138	-0.579452	-0.687682	-0.809182	-0.711369	0.752702	-0.747035	-0.67964	-0.762984	-0.586598	-0.728786	-0.792383	-0.854663	-0.859357	-0.815418	-0.898926	-0.861541	-0.67205	-0.739927	-0.821286	-0.81522	1.82306	0.0266141	-0.473478	-0.773479	-0.537911	-0.827916
Col13a1	-0.208127	-0.208127	-0.208127	-0.208127	-0.208127	-0.208127	-0.208127	-0.208127	-0.208127	-0.208127	-0.208127	-0.208127	-0.208127	-0.208127	-0.208127	-0.208127	-0.208127	-0.208127	-0.162853	-0.208127	-0.208127	-0.208127	-0.208127	-0.208127	-0.208127	-0.208127	-0.208127	-0.208127	-0.208127	-0.208127	-0.208127	-0.208127	-0.208127	-0.208127	-0.208127	-0.208127	-0.208127	-0.159941	-0.208127	-0.208127	-0.133044	-0.208127	-0.208127	-0.208127	-0.208127	-0.143672	-0.208127	-0.119711	-0.208127
Slc23a3	-0.179514	-0.179514	0.105141	-0.179514	-0.179514	-0.179514	-0.179514	-0.127484	-0.179514	-0.179514	0.591443	-0.179514	-0.179514	-0.179514	-0.179514	-0.179514	-0.179514	-0.179514	-0.179514	-0.179514	-0.179514	-0.179514	-0.179514	-0.179514	-0.179514	-0.179514	-0.179514	-0.179514	-0.179514	-0.179514	-0.179514	-0.136782	-0.179514	-0.179514	-0.179514	-0.179514	-0.179514	-0.179514	-0.179514	-0.179514	-0.179514	-0.179514	-0.179514	-0.179514	-0.179514	-0.179514	-0.179514	-0.179514	-0.179514
9330185C12Rik	-0.173671	-0.173671	-0.129354	-0.173671	-0.173671	-0.173671	-0.173671	-0.124938	-0.173671	-0.173671	-0.173671	-0.173671	-0.173671	-0.173671	-0.173671	-0.173671	-0.173671	-0.173671	-0.122121	-0.173671	-0.173671	-0.173671	-0.173671	-0.173671	-0.173671	-0.173671	-0.173671	-0.173671	-0.173671	-0.173671	-0.0719555	-0.173671	-0.173671	-0.173671	-0.173671	-0.173671	-0.173671	-0.173671	-0.173671	-0.173671	-0.173671	-0.173671	-0.173671	-0.173671	-0.173671	-0.173671	-0.173671	-0.173671	-0.173671
Dgat2l6	0.0371063	-0.0975639	2.62974	-0.313359	-0.313359	-0.313359	-0.313359	-0.218771	-0.22508	-0.313359	0.211625	0.377221	-0.313359	-0.313359	-0.313359	-0.1017	-0.234666	-0.313359	-0.313359	-0.313359	-0.313359	-0.313359	-0.313359	-0.313359	-0.313359	-0.313359	-0.313359	-0.313359	-0.313359	-0.313359	-0.313359	-0.235673	-0.313359	-0.313359	-0.313359	-0.313359	-0.139331	-0.313359	-0.118364	-0.313359	-0.313359	-0.313359	-0.313359	-0.313359	-0.313359	-0.313359	-0.313359	-0.313359	-0.313359
Srpk3	-0.177077	-0.334208	-0.423335	0.552464	0.871758	0.179453	-0.308956	-0.730946	-0.730946	-0.730946	-0.730946	-0.541105	-0.730946	-0.730946	-0.730946	-0.42973	-0.730946	-0.730946	-0.620581	-0.730946	-0.730946	0.113671	0.237457	1.13676	-0.329045	-0.730946	0.0677028	0.0524682	-0.451113	0.502849	-0.0111696	0.0519495	-0.120947	-0.730946	-0.0977213	0.785852	-0.295523	0.0654268	-0.0574449	1.7928	0.529916	0.875952	0.088557	0.24027	-0.479224	-0.407685	-0.0797665	-0.657215	-0.122967
Baz1a	-0.493599	1.71857	2.33709	-0.493599	0.379039	0.153302	-0.493599	-0.493599	-0.262822	0.490146	-0.0971751	0.496612	1.2096	3.14859	0.448271	-0.300651	-0.266995	-0.493599	-0.289966	-0.493599	-0.493599	-0.493599	-0.493599	0.404467	-0.493599	-0.493599	-0.25941	2.41308	-0.391849	0.106183	-0.041938	-0.493599	-0.36868	-0.493599	-0.493599	-0.493599	-0.493599	-0.493599	-0.493599	-0.306816	-0.493599	-0.493599	-0.493599	-0.493599	-0.493599	-0.29943	-0.370001	0.0974699	-0.493599
Dtl	-0.387333	-0.620925	-0.528852	-0.620925	-0.620925	-0.574758	-0.361915	-0.60088	-0.567889	-0.620925	-0.526932	-0.395985	-0.620925	-0.620925	-0.620925	-0.409628	-0.594512	-0.565304	-0.588134	-0.620925	-0.620925	-0.620925	-0.557551	-0.620925	-0.416032	-0.450519	-0.620925	-0.620925	-0.620925	-0.285688	-0.620925	-0.527831	-0.517259	-0.620925	-0.523667	-0.578374	-0.620925	-0.522166	-0.555475	-0.534238	-0.565245	-0.620925	-0.542949	-0.209832	-0.620925	-0.552159	-0.575416	-0.595501	-0.620925
Mybpc1	-0.24287	-0.24287	-0.24287	-0.24287	-0.24287	-0.24287	-0.24287	-0.24287	-0.179495	-0.24287	-0.24287	-0.154389	-0.24287	-0.24287	0.692745	-0.24287	-0.24287	-0.24287	-0.172734	-0.24287	0.351318	0.0319387	-0.24287	-0.24287	0.0704412	-0.24287	-0.24287	0.145182	-0.24287	-0.00260937	0.205791	-0.24287	-0.24287	-0.24287	-0.076955	-0.24287	-0.24287	-0.24287	-0.24287	-0.24287	-0.184635	-0.24287	-0.24287	-0.106748	-0.24287	-0.24287	-0.24287	-0.24287	-0.24287
Stard13	-0.714822	-0.613898	-0.419881	-0.714822	-0.714822	-0.353319	-0.714822	0.00441546	-0.632431	-0.714822	1.17582	-0.475681	-0.714822	0.205674	1.69845	-0.321446	-0.314382	-0.560163	0.0454144	-0.714822	0.835533	-0.431589	-0.318184	-0.714822	-0.0556277	0.462458	-0.0173262	0.464445	-0.28356	-0.518361	-0.482435	0.0940694	-0.553558	-0.714822	0.320228	2.15924	-0.297333	0.208537	0.137757	-0.215131	-0.26898	-0.552907	-0.606153	-0.492861	-0.473468	0.660173	-0.508804	0.502426	0.0625724
Angpt1	-0.246153	-0.469992	-0.625014	-0.658286	-0.578679	-0.563471	-0.658286	-0.613446	-0.371292	-0.528719	-0.591781	-0.588948	-0.658286	-0.658286	-0.658286	-0.608019	-0.620969	-0.658286	-0.505272	-0.375924	-0.534446	-0.567489	-0.507135	-0.622139	-0.614728	-0.482499	-0.598688	-0.430604	-0.631778	-0.545824	-0.472884	-0.457145	-0.367348	1.69547	-0.546471	-0.293026	-0.511472	-0.438975	-0.404285	-0.402239	-0.209846	0.627884	-0.489751	0.240295	-0.373579	-0.227534	-0.375109	-0.497024	0.601624
Synm	-0.639158	-0.200255	-1.27423	-1.38743	-1.2255	-1.31504	-1.46357	-1.3157	-0.813478	-1.07288	-1.02894	-1.0122	-1.35131	-0.285929	-0.264871	-1.32438	-1.13389	-1.04791	-1.00564	-1.30086	-1.04591	-0.501312	-0.909421	-1.41032	-0.855317	-0.620508	-1.15501	0.144128	-1.20391	-0.890388	-0.792136	-1.14898	-0.178406	-1.03373	0.693934	-0.0763705	-0.806685	0.498703	0.790871	0.63458	1.08293	1.73066	0.10894	-0.232719	0.0818503	-0.0686349	-0.420675	-0.584191	0.482225
Col1a1	0.532483	0.284798	-0.0300558	-0.360056	-0.360056	0.00987428	-0.360056	-0.0799579	-0.209475	-0.360056	-0.258242	-0.200185	0.163666	-0.360056	-0.360056	-0.360056	-0.295549	-0.0460597	-0.360056	-0.167781	-0.360056	-0.20274	-0.360056	-0.360056	-0.360056	-0.360056	-0.185011	-0.360056	-0.360056	-0.0347035	-0.360056	-0.360056	-0.247726	-0.360056	-0.360056	-0.1956	-0.360056	-0.360056	-0.360056	-0.360056	-0.360056	-0.360056	-0.20899	-0.236834	-0.360056	-0.22208	-0.360056	-0.360056	-0.163893
Col27a1	-0.383049	2.78789	0.889524	0.800186	0.260124	-0.145964	-0.118628	-0.0301771	3.41134	-0.383049	-0.124	0.137761	-0.383049	-0.383049	-0.383049	-0.220446	-0.383049	-0.255744	-0.248735	-0.383049	-0.383049	-0.383049	-0.147061	-0.198059	-0.294027	0.00697504	-0.25527	-0.383049	-0.383049	-0.221336	-0.383049	-0.383049	-0.229028	-0.383049	-0.021352	0.0988943	-0.171592	-0.183038	-0.383049	-0.383049	-0.383049	-0.383049	-0.152699	-0.100987	-0.383049	-0.338247	-0.383049	-0.383049	1.49845
Rgcc	0.626682	-0.189988	0.320742	-0.342719	0.0881547	0.120274	0.159861	-0.297603	0.579247	4.20725	-0.375733	0.674002	0.0282577	-0.23868	-0.497277	-0.404806	-0.462174	-0.420561	-0.470651	-0.09619	-0.0717766	-0.406305	1.46317	-0.622386	0.12258	-0.796035	-0.288768	-0.640819	-0.370201	-0.450409	-0.796035	-0.516585	-0.639648	-0.796035	-0.262336	-0.342416	-0.540066	-0.236806	-0.121466	-0.721946	-0.444503	-0.796035	-0.585922	-0.458282	-0.252376	-0.672072	-0.251101	-0.616181	-0.403551
Stat1	0.144846	0.481338	1.3897	0.493506	0.598668	0.679359	0.403491	0.578272	0.411744	0.120452	0.338915	-0.56692	-0.450645	-0.494673	1.68527	0.455586	0.935381	-0.694997	0.297702	-0.136789	0.413013	-0.926689	0.0340658	-0.404701	0.974254	-0.758474	0.109142	-0.613607	-1.26255	-0.873703	-0.938083	-1.32494	0.107351	-1.59203	1.09756	0.451346	0.123486	1.14678	-0.51244	-0.186166	0.462883	-0.221849	0.477359	-0.398843	0.0477055	0.547964	-0.737927	-0.229463	-1.42949
Rtp4	-0.325695	-0.0217332	-0.325695	-0.325695	-0.325695	-0.218184	-0.325695	-0.239924	-0.262233	0.169016	-0.183671	-0.237093	-0.325695	-0.325695	0.420028	1.23973	2.02204	0.208312	-0.141397	0.513024	0.440336	0.0209847	-0.325695	0.165134	-0.325695	2.81263	0.181002	0.163519	-0.325695	-0.325695	-0.325695	-0.325695	0.0449974	-0.325695	2.05516	2.58106	1.65619	3.78539	0.841977	0.369533	-0.0356552	-0.0956155	0.214776	-0.0144522	-0.0911992	-0.19248	0.249493	-0.325695	-0.0522294
Oasl2	1.33579	-0.228326	-0.313885	-0.420077	-0.150904	-0.373687	-0.420077	-0.0898812	0.841011	-0.420077	-0.221013	-0.279535	-0.420077	0.123033	0.969755	0.04254	-0.340637	-0.175873	0.0833478	-0.420077	0.0645381	0.202282	-0.420077	-0.074993	-0.272676	-0.0964113	1.64753	0.0930212	-0.25535	0.251961	-0.420077	-0.263624	-0.200541	1.25236	-0.119919	1.70801	0.402238	0.403925	-0.420077	-0.229086	-0.355146	-0.420077	-0.420077	-0.420077	-0.0920834	-0.34978	2.20831	0.495882	-0.420077
Rnf213	-0.260777	-0.260777	0.0727123	-0.260777	-0.260777	-0.13144	-0.260777	-0.157594	-0.260777	-0.260777	-0.260777	-0.260777	0.975758	-0.260777	-0.260777	0.114762	-0.260777	-0.260777	-0.260777	-0.260777	-0.260777	0.156282	-0.054811	-0.260777	-0.260777	0.293045	0.0602012	0.206691	-0.0680509	0.339139	0.168448	0.00692996	-0.0420721	-0.260777	0.529809	0.231681	-0.260777	0.036775	-0.260777	-0.260777	-0.0101379	-0.0715267	-0.260777	-0.130742	-0.260777	-0.197159	-0.112872	-0.0693116	-0.260777
Isg15	-0.203863	-0.115303	0.19608	1.18962	-0.203863	-0.203863	-0.203863	-0.10616	-0.014116	-0.203863	-0.0755673	-0.102934	-0.203863	-0.203863	-0.203863	-0.203863	0.0529021	-0.0326932	0.0561602	-0.203863	-0.203863	0.109606	-0.00883538	-0.203863	-0.203863	-0.203863	-0.0983805	0.0763218	-0.203863	-0.203863	-0.203863	-0.0767978	0.151835	-0.203863	0.173231	-0.203863	-0.024104	-0.118714	-0.203863	-0.203863	-0.203863	-0.203863	-0.203863	0.0286853	-0.203863	0.139171	-0.203863	-0.203863	-0.203863
Ifit1	0.0194664	-0.201172	-0.0932097	-0.201172	-0.201172	-0.201172	-0.201172	-0.201172	-0.201172	-0.201172	-0.201172	-0.201172	-0.201172	-0.201172	-0.201172	-0.201172	-0.201172	-0.201172	-0.0554847	-0.201172	1.14091	0.100839	0.259383	-0.201172	-0.0858508	-0.201172	0.102436	-0.201172	-0.201172	-0.201172	-0.201172	0.119588	-0.0292158	-0.201172	0.0871932	2.42028	0.243996	0.206253	-0.201172	0.550172	0.0538144	-0.201172	-0.201172	-0.0825435	0.310827	-0.201172	-0.066241	-0.201172	-0.201172
Cdkn1c	-0.525002	-0.341841	-0.174718	0.542583	-0.397359	-0.262604	-0.588722	-0.446851	-0.505531	-0.588722	-0.11129	-0.387624	-0.588722	-0.343881	-0.588722	-0.512048	-0.521091	-0.345929	-0.140292	-0.588722	-0.588722	-0.501502	-0.480611	-0.519515	-0.40775	-0.442809	-0.487549	-0.388958	-0.556642	-0.424971	-0.475636	-0.588722	-0.404488	-0.33617	0.0421682	-0.390934	-0.588722	-0.390048	-0.588722	-0.588722	-0.588722	-0.383864	-0.483191	-0.52037	-0.495066	-0.567579	-0.588722	-0.588722	-0.519945
Ddit4l	-0.496014	-0.496014	-0.40927	-0.496014	-0.338514	-0.46887	-0.496014	-0.496014	-0.463083	-0.0934582	-0.437588	-0.332284	-0.496014	-0.185498	-0.496014	-0.3184	-0.408233	-0.372801	-0.40518	-0.496014	-0.496014	-0.496014	-0.407229	-0.496014	-0.496014	-0.496014	-0.496014	-0.336159	-0.496014	-0.39704	-0.0777662	-0.392551	-0.243263	-0.496014	-0.496014	-0.386587	-0.496014	-0.434617	-0.351115	-0.167557	0.0403141	-0.360903	0.130808	0.716627	-0.374455	-0.496014	-0.445437	0.543244	-0.327786
Myl4	-0.26985	-0.327144	-0.258694	-0.261368	-0.267556	-0.316586	-0.377742	-0.442872	-0.334308	-0.0208727	-0.453106	-0.255953	-0.151372	-0.348454	-0.495656	-0.495656	-0.383814	-0.293911	-0.423502	-0.495656	-0.235246	0.00107381	-0.128213	-0.443514	-0.110492	-0.3855	0.114972	-0.348851	0.485492	2.86937	0.423852	-0.0921752	0.294536	0.0652307	-0.495656	-0.309565	-0.225755	-0.366957	-0.0918057	-0.262273	-0.205209	-0.215008	-0.495656	-0.276826	-0.210098	-0.280799	-0.437088	-0.37734	-0.443839
Hgf	-0.389838	-0.402503	-0.528158	-0.551317	-0.551317	-0.468854	-0.551317	-0.284154	-0.478512	-0.551317	-0.551317	-0.461456	-0.317395	-0.551317	-0.551317	-0.271499	-0.478917	-0.551317	-0.506304	-0.230175	0.0700509	-0.375161	-0.424101	-0.551317	-0.444786	0.628085	-0.551317	-0.0391409	-0.469914	-0.333128	-0.551317	-0.551317	-0.551317	-0.551317	-0.551317	-0.168842	-0.551317	-0.551317	-0.551317	-0.45691	-0.492133	-0.551317	-0.551317	-0.470947	-0.432164	-0.478197	-0.551317	-0.551317	-0.412363
Adamtsl1	-0.75839	2.78438	0.199488	-0.75839	-0.673323	-0.592629	-0.228102	0.718504	0.1639	-0.12618	-0.292981	-0.693364	-0.75839	-0.703626	-0.75839	0.25445	-0.706899	0.307883	0.296506	0.121567	0.0883391	-0.523015	-0.581678	-0.121874	-0.690321	-0.227086	-0.579513	-0.75839	-0.657439	-0.704969	-0.413498	1.78971	-0.645672	-0.75839	-0.75839	-0.36012	0.0918221	-0.644367	-0.708904	-0.649906	-0.594395	-0.693998	-0.75839	-0.652447	0.15056	-0.0809435	-0.497759	0.545438	1.44611
Ccnd1	-0.984463	-1.30373	-1.33326	-1.2831	-0.983862	-0.961587	-0.523275	-0.281415	-1.31851	0.594912	-1.08971	-0.0215677	-1.13305	-1.05924	-1.63559	-1.40018	-1.435	-0.465272	-1.45316	-1.34469	-1.42268	-0.902998	-0.696708	-0.495333	-1.21637	-1.02443	-0.920171	-0.231332	-0.701497	-0.744927	-1.354	-1.44092	-0.950187	-1.20314	-0.496774	-0.593049	-1.04379	-0.6905	-0.198644	-1.04913	0.262065	0.544014	-0.262392	-1.292	-1.18017	-1.19606	-0.525311	-0.300398	-0.246199
Bhlhe22	-0.697578	-0.7154	-0.675069	-0.585439	-0.650401	-0.735613	-0.748368	-0.663393	-0.657662	-0.612331	-0.725014	-0.680018	-0.599697	-0.68207	-0.762872	-0.686898	-0.673582	-0.688638	-0.729232	-0.639996	-0.741491	-0.748593	-0.761065	-0.705929	-0.665976	-0.664413	-0.696851	-0.737478	-0.689168	-0.637257	-0.809767	-0.693453	-0.646054	-0.38826	-0.741949	-0.637299	-0.510571	-0.716082	-0.698497	-0.626473	-0.679801	-0.684416	-0.606658	-0.684265	-0.581868	-0.66035	-0.660986	-0.670188	-0.689447
Ccdc3	1.7274	-0.307117	-0.376779	-0.433747	-0.391535	-0.569463	-0.622044	-0.546984	-0.485388	-0.622044	-0.516735	-0.484516	-0.622044	-0.236857	-0.19975	-0.585217	-0.578781	-0.504736	-0.622044	-0.622044	-0.622044	-0.538489	-0.556513	-0.622044	-0.548195	-0.622044	-0.558617	-0.547361	-0.622044	-0.537309	-0.622044	-0.622044	-0.529424	-0.622044	-0.622044	-0.622044	-0.574129	-0.569462	-0.622044	-0.56563	-0.569066	-0.504913	-0.447852	-0.539523	-0.622044	-0.568282	-0.514621	-0.386214	-0.622044
Kctd4	-0.665987	-0.736737	0.520604	0.936197	0.982394	-0.106373	0.226084	-0.418515	-0.0215612	-0.237611	0.26721	-0.313055	0.990756	0.29549	0.682874	0.293838	-0.163446	-1.3344	-0.108568	-0.440322	-0.598138	-0.574783	-0.253225	-1.23295	-1.34044	-1.29463	-1.37633	-0.460844	-0.935603	-0.909764	-0.0686409	-0.531021	-0.802293	-0.885959	-0.661138	-1.26192	-0.604723	-0.701324	-0.801141	-0.599288	0.484976	-0.967181	-1.20737	-1.46133	-1.29121	-1.49744	-1.37503	-1.42541	-1.1324
Lypd1	-1.42238	0.990899	1.21443	1.12281	0.720803	-0.0914874	0.121082	-0.647659	0.0378252	-0.755405	-0.105194	-0.538015	-0.183402	0.203312	-0.156617	0.884277	1.11797	-1.09977	0.532908	0.922247	1.49861	-0.630206	-0.950262	-1.32083	-1.49571	-0.798441	-0.609526	-0.507985	-1.54198	0.330696	-1.40661	-1.18227	-1.30344	-1.25529	-0.82661	-1.47313	-0.72943	-1.52355	-1.60579	-1.36698	-1.5868	-1.57936	-1.38759	-1.53561	-1.36172	-1.54443	-0.914325	-0.925243	-0.41207
D430036J16Rik	-0.327929	-0.723378	-0.569194	-0.26401	0.0591857	-0.52639	-0.0917472	-0.317825	-0.290195	1.90213	1.36333	1.7476	1.91274	2.39304	0.54216	0.188308	2.28757	-0.322841	0.927262	0.309188	0.490037	-0.603549	-0.461781	-0.539447	-0.81308	-1.01212	-0.603437	0.514024	0.0307497	-0.206796	0.0661599	-0.302038	-0.820034	-0.265348	-1.01212	-1.01212	-0.89308	-0.747932	-1.01212	-0.867982	-1.01212	-0.93709	-0.932419	-0.979562	-1.01212	-0.228597	-0.768489	0.802368	-1.01212
Echdc2	-0.577861	0.162695	0.230561	-0.117742	-0.392109	-0.354065	-0.577861	-0.307826	0.0155841	-0.577861	-0.508895	-0.331265	-0.385205	-0.414805	-0.577861	-0.171144	2.59621	-0.45252	-0.447349	-0.577861	-0.45252	-0.319408	-0.442713	-0.348969	-0.264611	-0.577861	-0.452055	-0.577861	-0.577861	-0.577861	-0.577861	-0.455551	-0.577861	-0.577861	-0.439326	-0.454018	-0.408112	-0.52833	-0.430459	-0.0276047	-0.465076	-0.283727	2.05893	-0.532627	-0.434452	-0.519752	-0.577861	-0.491897	-0.430214
Trabd2b	-0.374932	-0.309754	-0.31859	-0.374932	-0.374932	-0.337141	-0.374932	-0.325807	-0.374932	-0.374932	-0.310425	-0.374932	-0.374932	-0.374932	-0.374932	-0.374932	-0.310217	-0.203388	-0.374932	-0.374932	-0.374932	-0.374932	-0.374932	-0.374932	-0.374932	-0.374932	-0.374932	-0.374932	-0.374932	-0.374932	-0.374932	-0.374932	-0.374932	-0.374932	-0.374932	-0.000650656	-0.374932	-0.137665	-0.374932	-0.374932	-0.374932	-0.374932	-0.374932	-0.374932	-0.374932	-0.374932	-0.374932	-0.374932	-0.374932
Rilpl1	-0.388447	-0.542547	-0.124032	-0.505348	-0.83842	-0.162813	-0.441261	-0.975273	-1.08678	-1.11248	0.170967	-0.0804185	-0.379513	0.0163215	-0.155494	-0.643543	-0.550165	-0.691411	-0.589725	-0.379059	-0.530426	-0.357523	-0.38791	-0.73008	0.175745	-0.348241	-0.481808	-0.139676	-0.384322	-0.353208	-0.348674	-0.762064	-0.598905	-0.86262	-0.222052	-0.714598	-0.32745	-0.387315	-0.406083	-0.461245	-0.193264	-0.558051	-0.417334	-0.474832	-0.618751	-0.623931	-0.40074	-0.546969	-0.388205
Pla2g16	-0.515787	-0.41011	-0.111231	-0.515787	-0.515787	-0.25592	-0.225957	-0.00169009	-0.207584	-0.515787	-0.128697	-0.00685854	-0.0882852	-0.515787	-0.515787	-0.337559	-0.515787	-0.0198999	-0.141306	0.183614	-0.515787	0.728387	0.234101	-0.515787	0.392145	-0.0882852	-0.290325	-0.515787	-0.515787	-0.338534	0.42833	0.0126188	-0.141783	-0.515787	-0.271792	-0.302845	-0.28401	-0.515787	-0.515787	-0.190439	-0.300035	-0.515787	-0.417742	-0.389209	-0.378128	-0.302649	-0.329912	-0.414786	0.134297
Capn3	-0.368778	-0.368778	-0.313428	-0.368778	-0.368778	-0.368778	0.108631	-0.368778	-0.13823	-0.368778	-0.368778	-0.019382	1.41333	-0.368778	-0.368778	0.527349	-0.0317952	-0.368778	-0.283486	-0.368778	-0.368778	-0.368778	-0.368778	-0.368778	-0.241168	-0.368778	-0.115089	-0.368778	-0.368778	0.212423	-0.368778	-0.368778	-0.368778	-0.368778	-0.368778	-0.368778	0.234053	-0.368778	-0.368778	-0.143141	-0.368778	-0.368778	-0.368778	-0.368778	-0.368778	-0.274748	-0.274477	-0.368778	-0.368778
Gsg1l	0.218419	0.13327	-0.603497	-0.606071	-0.13601	1.17162	0.188045	1.72799	0.533034	1.21102	0.58154	1.71846	0.275603	1.00568	0.230293	-0.72064	-0.519876	-0.548868	-0.033259	-0.979396	0.126162	-0.0440472	-0.0841746	-0.0109143	-0.323797	-0.879526	-0.955181	-0.208473	0.487865	-0.756114	1.20679	-0.408721	-0.359094	-1.4077	1.9431	0.818824	-0.138812	-0.0735872	-0.435728	-1.0777	-0.0669387	1.72593	0.328519	-1.32305	-0.554542	0.740041	-0.621263	-0.224733	1.41416
E130012A19Rik	0.0804353	0.116005	-0.252328	-0.624534	0.124294	-0.540759	-0.816857	-0.620493	-0.416349	-0.143924	-0.14479	0.0862546	-0.693605	-0.0306184	0.146665	-0.42138	-0.279529	-0.63462	-0.563865	-0.759913	-0.284054	-0.770266	-0.503733	-0.451453	-0.205817	-0.661751	-0.542384	-0.320888	-0.237462	-0.816857	-0.696574	-0.556447	-0.542553	-0.816857	-0.714086	-0.646994	-0.816857	-0.668553	-0.576117	-0.384126	-0.447265	-0.449116	-0.380518	-0.509348	-0.391482	0.353299	0.395022	-0.245318	-0.294988
Vwa3a	-0.913724	-0.75145	-0.505181	-0.204451	0.0223636	-0.144455	0.310733	-0.107656	-0.383075	-0.533891	-0.701362	-0.534939	-0.560261	-0.419704	1.02304	3.17883	2.17859	0.287605	0.307728	2.55896	2.87445	0.148139	0.129531	-0.702448	-0.626266	-0.250821	-0.636021	0.010105	-0.395617	0.0484909	3.69628	0.634359	0.00618619	0.439738	-0.786162	-0.398934	-0.913724	-0.913724	-0.913724	-0.70515	-0.739469	-0.913724	-0.578232	-0.913724	-0.68685	-0.913724	-0.913724	-0.756007	-0.747117
Rfx3	-0.501453	-0.844076	-0.0531916	0.131732	0.235289	-0.52349	-0.0120536	-0.254659	0.198778	-0.869947	0.484639	0.144398	0.894686	0.0795375	0.382335	0.386721	1.48241	-0.654456	-0.779902	0.0356427	-0.360669	0.334701	-0.0898215	-0.421797	-0.576158	-1.31933	-0.308583	0.272596	0.301051	0.22991	0.718586	-0.799154	0.433175	0.0852041	-0.999847	-1.06482	-0.558782	-1.20843	-1.36105	-1.05342	-1.13953	-0.86862	-1.00859	-0.911944	-0.970897	-1.22715	-1.22058	-1.02052	-0.758029
Ttc9b	0.153888	-1.08041	-0.87162	-0.798265	-0.423453	-0.109576	0.450995	-0.0621178	-1.58202	-1.07386	0.633533	0.607896	-0.944506	0.0860922	-0.115571	-0.991766	-0.595266	-0.321773	-0.352228	-0.880173	-1.32106	0.278189	-0.431034	-1.23034	-1.18206	-1.30399	-0.973706	-0.542672	-0.639621	-0.213993	-0.406673	-0.210037	-0.573463	-1.02011	-1.06927	-1.62357	-0.472576	-1.48061	-0.979284	-1.16663	-2.03941	-1.3557	-1.14302	-1.61851	-0.3264	-0.696463	-1.14983	-0.867394	0.159639
Trim54	-0.234832	-0.234832	-0.234832	-0.234832	-0.234832	-0.234832	-0.234832	-0.234832	-0.234832	-0.234832	-0.234832	-0.234832	-0.234832	-0.234832	-0.234832	-0.234832	-0.234832	-0.234832	-0.132449	-0.234832	-0.234832	-0.234832	-0.234832	-0.234832	-0.234832	-0.234832	-0.167256	-0.234832	-0.0496788	-0.234832	-0.234832	-0.234832	-0.234832	-0.234832	-0.234832	-0.234832	-0.234832	-0.234832	-0.234832	0.2483	-0.0786155	-0.234832	-0.112807	-0.234832	-0.234832	-0.234832	-0.234832	-0.234832	0.0159578
Igfn1	-0.262804	-0.262804	-0.262804	-0.262804	-0.262804	-0.217944	-0.262804	-0.262804	-0.262804	-0.262804	-0.262804	-0.224769	-0.262804	-0.262804	-0.262804	-0.0505671	-0.262804	-0.262804	-0.23266	-0.262804	-0.262804	-0.262804	-0.262804	-0.262804	-0.262804	-0.262804	-0.262804	-0.262804	-0.262804	0.0625737	-0.262804	-0.262804	-0.262804	-0.262804	-0.262804	-0.262804	-0.262804	-0.262804	-0.262804	-0.262804	-0.262804	-0.262804	0.0157114	-0.262804	-0.262804	-0.262804	-0.262804	-0.262804	-0.262804
Rreb1	1.47736	-0.674285	0.496716	0.886928	0.741935	-0.481256	-0.707828	1.35014	2.13329	-0.707562	-0.702969	-1.06145	-1.27344	-1.10709	-0.885613	-0.858105	-0.447112	-1.12923	-0.414811	-0.342365	0.246132	0.0418882	-0.124619	-0.436761	-0.954454	-1.12304	-0.416646	0.745331	0.519932	0.300594	1.33337	1.34283	-0.804743	0.0592869	-0.163332	1.16437	-0.366302	-0.767021	-1.19236	-1.11135	-1.06555	-0.68901	-1.04924	-0.825576	-1.13238	-0.985459	-0.920396	-0.498479	0.424934
Fam19a1	-0.792467	-0.968584	-1.00954	-0.955397	-0.569729	0.246298	-0.77757	-0.957248	-1.02273	-1.08878	-1.02132	-1.03223	-1.0514	-0.928455	-0.402478	-0.734073	-0.872083	-1.06993	-1.71031e-05	-0.631008	-0.356799	-0.834474	-0.885629	-0.890092	-0.833735	-0.432908	-0.741732	-0.939029	-0.829716	-0.924664	-0.998022	-0.844481	-0.764611	-1.13893	-0.453028	-0.955103	-1.05102	0.150227	-0.963582	-0.96879	-1.0346	-1.03542	-0.969894	-1.01653	-0.96754	-1.07941	-0.988461	-0.418086	-0.869029
Cacna2d1	-0.992901	0.361646	-0.122801	-0.224747	0.0117588	-1.3797	-1.22362	-1.06361	-0.601703	0.046971	-0.461831	-0.078945	-0.178918	0.0819797	-0.444679	0.505973	0.461066	-0.629768	-0.150821	-0.0296296	0.0159622	-1.46405	-1.26128	-0.810347	-1.05171	-1.25685	-1.42116	-1.35388	-0.845534	-1.20156	-1.7112	-0.848823	-1.05627	-2.07688	-1.43944	-1.87841	-1.50947	-2.03857	-1.9723	-2.23019	-2.06788	-1.88213	-1.98537	-1.6582	1.38064	1.30264	-1.46227	-0.382344	-1.95921
Smoc2	-0.219363	-0.264641	-0.463677	-0.508794	-0.508794	-0.440475	-0.508794	-0.508794	-0.508794	0.0104169	-0.457139	-0.508794	-0.508794	-0.508794	-0.508794	-0.420768	-0.391957	0.235515	-0.314015	-0.508794	-0.508794	-0.508794	-0.430271	-0.445494	-0.432517	-0.508794	-0.455232	-0.508794	-0.508794	-0.508794	-0.405241	-0.457634	-0.380347	-0.508794	-0.508794	-0.508794	-0.508794	-0.386427	-0.508794	-0.508794	-0.466436	-0.508794	-0.297811	-0.459219	-0.508794	-0.48454	-0.402329	-0.45891	1.15307
Ano2	-0.579743	-0.579743	-0.529286	-0.579743	-0.46558	-0.5147	-0.232935	-0.0922592	0.381492	2.11914	0.767977	1.09201	0.826693	1.91121	-0.0287427	3.38555	3.69564	-0.579743	-0.579743	-0.163201	-0.579743	-0.579743	-0.579743	-0.579743	-0.517277	0.502839	-0.544963	-0.579743	-0.579743	-0.579743	-0.49494	-0.474414	-0.341943	-0.579743	4.53019	0.259255	-0.301635	0.316727	-0.579743	-0.579743	-0.579743	-0.361651	-0.50062	-0.539144	-0.579743	-0.538168	-0.0584593	-0.263117	-0.579743
Nptxr	-0.352299	-0.962723	-0.900925	-1.05831	-0.990516	-0.88161	-1.00837	-1.07535	-0.698523	-1.07979	-0.674845	-0.574965	-1.29808	-0.844914	-0.981575	-1.66519	-1.44466	-0.707967	-0.663192	-1.03689	-0.680264	-0.517197	-0.683983	-0.585942	-0.478671	-0.348406	-0.556448	-0.798911	-0.561793	-0.44845	-0.713481	-0.619476	-0.535231	-0.172098	-0.161585	-0.291876	-0.253333	-0.363113	-0.272707	-0.640451	-0.696693	-0.312175	-0.814837	-0.340738	-0.453033	-0.303725	-0.259457	-0.251139	-0.350607
Slc30a3	-0.623536	-0.653823	-0.533486	-0.634922	-0.752036	-0.152065	-0.364948	-0.709875	-0.711167	-0.586916	-0.444089	-0.640267	-0.848111	-0.659792	-0.748047	-0.578394	-0.645239	-0.596229	-0.614593	-0.689891	-0.650751	-0.610512	-0.705854	-0.752701	-0.537161	-0.296495	-0.598269	-0.61978	-0.632591	-0.567696	-0.559649	-0.602599	-0.00861776	-0.458272	-0.513228	-0.457778	-0.557847	-0.0788827	-0.415076	0.545763	0.364125	-0.324718	-0.564101	-0.623203	-0.712988	-0.490304	-0.558771	-0.645281	-0.47978
Matn2	-0.647239	-0.802737	-0.58869	-0.141051	-0.710854	0.0743675	0.788963	-0.533503	-0.674579	0.319902	1.1646	0.454748	0.689718	0.149562	1.46804	-0.753205	0.169211	-0.605062	-0.273073	0.0180602	-0.718771	-0.527832	-0.264816	-0.88103	-0.717923	-0.943529	-0.833112	-0.943529	-0.548358	-0.700334	-0.855547	-0.824226	-0.754234	-0.943529	-0.715504	-0.777665	-0.565055	-0.643776	0.937381	-0.548924	-0.195414	-0.48909	0.381412	-0.42301	-0.812004	-0.729231	-0.91317	-0.731015	-0.692714
Smpdl3b	-0.56048	-0.864204	-0.414465	0.042388	0.163555	0.534095	1.1558	-0.375357	-0.144133	1.97441	0.127433	0.481394	-0.0173381	0.603618	-0.50452	0.499638	-0.419528	-0.827472	-0.366665	1.18016	0.0528142	0.155401	0.0346552	-0.979228	-0.979228	-0.979228	-0.902809	-0.78234	-0.29372	-0.0808921	0.507617	-0.0564936	-0.188561	-0.979228	-0.979228	-0.795631	-0.852764	-0.667891	-0.979228	-0.979228	-0.979228	-0.820377	-0.979228	-0.924461	-0.979228	-0.879696	-0.979228	-0.854965	-0.818525
Gpc4	-0.491557	-0.2876	-0.648929	-0.58753	-0.898659	-0.663759	-0.630192	-0.380397	-0.115167	-0.474837	-0.898659	-0.818406	-0.699269	-0.898659	-0.898659	2.73472	0.785684	-0.646876	-0.414604	-0.293026	-0.075211	-0.299657	-0.750926	-0.804088	-0.588666	-0.699269	-0.675436	-0.360302	-0.660364	2.21858	0.365688	-0.637571	-0.241369	1.43504	0.414518	-0.621009	0.337781	-0.719238	-0.701943	-0.667709	-0.798031	0.0330426	-0.646029	-0.898659	-0.505602	-0.203629	-0.898659	-0.386434	-0.761289
Nptx1	-0.296626	-0.453129	-0.294812	-0.381932	0.276807	0.0907925	-0.510984	-1.3435	0.0774826	-0.508146	-1.25175	-0.937171	-1.05452	-1.06566	-1.40771	-0.423882	0.0608527	-0.796831	0.401753	-0.654424	0.831825	-0.767709	-0.0592272	0.128767	-1.2167	0.516001	-0.132412	-1.30694	-0.148787	-0.865446	-0.837294	0.321517	0.11168	-0.646221	1.1476	0.703874	-0.583977	-0.71517	-1.39315	-1.35833	-1.35983	-0.75836	-1.14372	-1.52535	-1.479	-1.14691	-1.28226	-0.0788155	-0.631694
Plxnd1	-0.193752	-0.467416	-0.681409	-0.399941	-0.815085	-0.648965	-0.799026	-0.772623	-0.758177	-0.869831	0.191289	0.199014	-0.459865	0.717404	0.807806	-0.792067	0.120593	-0.758175	-0.465389	-0.575935	-0.762664	-0.528146	-0.713385	-0.546491	-0.717792	-0.765484	-0.705361	-0.619204	-0.751302	-0.659675	-0.5492	-0.183684	-0.655281	-0.468116	-0.688703	-0.769256	-0.713638	-0.747283	-0.819472	-0.61867	-0.749825	-0.80035	-0.667189	-0.693283	-0.671664	-0.755794	-0.662012	-0.439819	-0.479141
Lhfp	-0.404242	-0.509827	-0.176629	-0.323196	-0.410657	-0.403234	-0.551772	-0.5119	-0.440438	-0.264635	-0.41714	-0.0447776	-0.382089	-0.267044	-0.551772	-0.462607	-0.510125	-0.409371	-0.451463	-0.427866	-0.551772	-0.423991	-0.229357	-0.193894	0.0155327	-0.338236	0.0521591	-0.551772	-0.0557453	-0.267395	-0.551772	2.81158	-0.4653	-0.551772	-0.551772	-0.418215	-0.0883542	-0.0225823	1.62963	0.427354	0.721962	-0.430717	-0.413117	0.667561	-0.151098	-0.433675	-0.339767	-0.0901814	-0.335506
Fgf10	0.125854	-0.434661	-0.318311	-0.636889	-0.460813	0.184322	1.67049	-0.66856	-0.825605	-0.241685	0.408127	-0.56845	0.104602	-0.294124	0.8927	-0.790162	-0.85886	-0.85886	-0.678383	-0.85886	-0.751655	-0.577231	-0.440233	-0.456042	-0.771804	0.919007	0.746183	-0.719773	-0.198046	-0.00883215	-0.296957	0.481799	-0.747093	-0.85886	-0.85886	-0.776781	-0.802376	-0.752379	-0.0688668	-0.596882	-0.220478	-0.592966	-0.746026	-0.82017	1.7416	1.58042	-0.72341	-0.275998	0.0649188
Gpr153	1.30027	1.60005	-0.634995	0.273393	1.45087	1.55678	-0.150632	-0.799562	-0.915035	-0.908079	-0.99649	-0.602138	-0.436708	-0.552643	-0.919779	-0.688327	0.226288	0.289207	0.743696	0.0421786	-0.554277	0.637487	0.694554	1.7752	1.54916	-0.514832	0.555015	0.114942	0.383522	0.868423	0.225458	-0.092857	-0.539488	-1.18176	0.20789	-0.314012	0.4547	-0.75166	-0.900964	-0.414954	-0.916208	-0.828138	-0.335452	-0.669283	-0.996661	-1.00601	-0.546024	-0.4571	0.234428
Luzp2	0.190857	-0.71661	-0.176413	-0.944245	-0.51315	1.08618	-0.989804	-1.46275	-1.44925	-1.35398	-1.42319	-0.909232	-0.751613	-0.631109	-1.48876	-1.26054	-0.628637	1.01707	0.283965	-1.23632	-0.524032	1.27967	-0.475045	-0.0934748	0.819773	0.836147	0.539315	2.55937	-0.273064	0.0429131	0.537879	-0.259588	-0.0302945	0.419225	-0.363627	1.58848	0.00357418	0.0781876	-0.927966	-0.779126	-0.0479244	-0.231475	2.15836	-0.869565	-0.0997429	1.38534	-0.0752847	-0.566034	-0.257271
Lhx9	-0.659782	-0.633617	-0.641065	-0.659782	-0.601951	-0.639327	-0.659782	-0.606784	-0.602311	-0.511562	-0.638353	-0.621748	-0.572192	-0.659782	-0.659782	-0.587064	-0.580217	-0.586274	-0.642927	-0.659782	-0.659782	-0.542277	-0.594884	-0.566396	-0.567737	-0.464217	-0.594495	-0.566703	-0.659782	-0.516764	-0.591897	-0.659782	-0.562421	-0.563493	-0.44336	-0.659782	-0.659782	-0.631386	-0.606585	-0.615224	-0.479829	-0.586385	-0.639694	-0.57618	-0.543405	-0.62075	-0.659782	-0.626084	-0.659782
Npffr1	-0.754109	-0.680806	-0.680166	-0.754109	-0.554737	0.940904	-0.617902	-0.613632	-0.645509	-0.621145	-0.63296	-0.320803	-0.754109	0.334352	-0.754109	-0.651385	-0.243582	-0.359222	0.854894	0.754236	0.459585	0.885356	0.767666	-0.214941	-0.259717	-0.329151	-0.582325	0.493412	-0.282581	-0.147814	-0.480851	-0.564327	0.260578	-0.618088	2.88277	2.26564	-0.261166	3.05724	0.58764	-0.363714	-0.172165	0.0671976	0.8635	-0.706801	-0.550957	-0.603557	2.61441	-0.735649	0.977003
Trh	-0.389539	-0.296707	-0.231299	-0.291007	-0.313002	-0.330181	-0.145775	-0.316923	-0.389539	-0.389539	-0.389539	-0.360688	-0.389539	-0.163356	-0.389539	-0.279451	-0.344478	-0.389539	-0.329551	-0.347019	-0.389539	-0.389539	-0.307765	-0.345888	-0.389539	-0.389539	-0.325726	-0.311857	-0.357513	-0.248979	-0.389539	-0.339261	-0.364698	-0.389539	-0.337012	-0.336363	-0.389539	-0.354919	-0.333645	-0.389539	-0.366254	-0.35809	-0.340685	-0.210127	-0.284211	-0.269684	-0.307549	-0.189464	-0.389539
Tes	-0.158375	-0.161171	-0.111079	-0.26324	-0.26324	-0.26324	-0.26324	-0.26324	0.000483307	-0.26324	-0.26324	-0.130052	-0.26324	-0.101883	-0.26324	0.314497	-0.204302	-0.18486	-0.193997	-0.26324	0.0471199	-0.26324	-0.26324	0.312115	1.39244	-0.26324	-0.0164116	-0.26324	-0.26324	-0.0755089	-0.145468	-0.226495	-0.157718	-0.26324	-0.26324	-0.203278	-0.26324	-0.26324	-0.26324	-0.26324	-0.26324	-0.26324	-0.26324	-0.26324	-0.26324	-0.26324	-0.182376	-0.227412	-0.26324
Dkkl1	-0.407824	-0.407824	-0.407824	-0.407824	-0.407824	-0.407824	-0.407824	-0.407824	-0.383131	-0.407824	-0.306246	-0.353212	-0.407824	-0.407824	-0.407824	-0.407824	-0.338179	-0.407824	-0.353222	-0.407824	-0.407824	-0.407824	-0.407824	-0.407824	-0.343057	-0.407824	-0.407824	-0.407824	-0.407824	-0.407824	-0.407824	-0.33907	-0.407824	-0.407824	-0.407824	-0.266483	-0.407824	-0.407824	-0.23549	-0.335458	-0.336032	-0.407824	-0.407824	-0.323808	-0.407824	-0.407824	-0.296952	-0.298657	-0.407824
Brinp3	-1.82846	-0.785573	-0.281683	0.428486	-0.16823	-0.524542	-0.33658	-1.52811	-2.30898	-2.54664	0.250001	-0.929721	-2.07737	-1.57647	-1.07244	-2.28315	-0.939454	-1.0278	0.344879	-0.207722	-0.164099	0.756176	0.622369	-0.382321	0.314177	0.868475	0.361432	1.5126	0.920445	1.09908	0.601818	1.24555	0.907986	0.143718	-0.216373	0.587754	-0.576342	-0.256355	-0.851448	-0.595775	-0.830412	-1.75663	-2.1045	-2.09807	-2.03621	-2.21444	0.0182002	0.19919	-0.459486
Mab21l1	-0.526567	-0.526567	-0.46903	-0.437778	-0.526567	-0.50283	-0.526567	-0.511116	-0.470943	-0.526567	-0.480824	-0.47736	-0.443636	-0.526567	-0.526567	-0.526567	-0.431262	-0.526567	-0.498007	-0.526567	-0.526567	-0.526567	-0.487688	-0.526567	-0.482753	-0.526567	-0.526567	-0.387781	-0.526567	-0.526567	-0.526567	-0.513877	-0.526567	-0.526567	-0.410898	-0.526567	-0.437146	-0.486307	-0.526567	-0.526567	-0.456143	-0.457075	-0.488618	-0.494859	-0.484324	-0.4931	-0.512579	-0.482387	-0.526567
Gpr149	-0.394523	-0.140496	0.253918	0.447649	-0.252351	0.21492	-0.396745	-0.518714	-0.493914	-0.518714	-0.285487	0.65407	-0.518714	1.50217	3.63445	-0.518714	-0.446815	1.27789	-0.263975	-0.387344	0.499244	-0.145607	-0.385418	0.870308	0.93881	-0.518714	0.283791	-0.422594	-0.43979	-0.471576	-0.43048	-0.436391	-0.518714	-0.207326	-0.314565	0.249123	0.524734	0.545057	-0.273529	-0.427195	-0.325012	-0.441212	-0.290771	-0.397084	-0.312817	-0.426825	-0.518714	-0.407336	-0.168712
Dlk1	-0.785911	-0.804677	-0.219464	0.145875	-0.25333	-0.137801	0.792239	2.67042	-0.207939	-0.831529	-0.0991929	-0.308988	0.620492	0.224652	1.78091	-0.0208287	-0.373231	2.88579	0.0584127	-0.0719928	0.877303	0.639003	0.399022	-0.00240105	0.948324	-0.425929	1.70959	-0.740134	0.220585	1.12459	-0.609186	-0.428754	-0.445753	-0.159389	-0.626841	0.0912557	-0.137856	-0.867688	-0.751583	-0.726772	-0.794256	-0.787521	-0.610325	-0.798102	-0.801644	-0.801596	-0.817718	-0.81772	-0.808069
Fibin	-0.880967	-0.817129	-0.741482	-0.880967	-0.642098	-0.0399638	-0.880967	-0.193481	0.162525	0.868943	-0.516741	-0.334887	-0.880967	-0.763281	-0.880967	-0.75056	-0.637025	-0.745727	-0.131394	0.915989	1.58116	-0.880967	-0.777941	-0.0422564	-0.736679	-0.741917	-0.548047	-0.423434	-0.433828	-0.508305	-0.207489	-0.79269	-0.500038	-0.880967	0.309885	-0.288073	-0.558522	-0.845218	-0.82756	-0.880967	-0.74852	-0.821065	0.246932	-0.819306	-0.791716	-0.811641	-0.834142	-0.269778	-0.774403
1110015O18Rik	-0.643262	-0.602786	-0.438222	-0.117882	0.692202	1.78468	0.935893	-0.376072	-0.555016	-0.44354	-0.292558	-0.386284	-0.854316	-0.616132	0.0167969	-0.854316	-0.81669	-0.572738	0.304624	-0.17902	-0.490858	-0.00328037	1.18199	0.264932	0.636642	-0.70057	0.272806	-0.127013	-0.0822206	1.56268	-0.433052	-0.5755	-0.641946	-0.326603	-0.854316	-0.698273	-0.722707	-0.854316	-0.761081	-0.730829	-0.854316	-0.854316	-0.854316	-0.704961	-0.854316	-0.760952	-0.620638	0.0328643	-0.626593
Crim1	-1.29187	-1.2605	-0.694682	-1.78013	-1.21453	-0.409232	-0.0833968	-1.11394	-1.14633	-1.19381	-0.573552	-0.800193	-0.571758	-1.10892	-0.205587	-0.0672917	0.775296	-0.661397	0.34764	1.14094	1.50495	0.77991	0.439388	-0.774635	-1.48621	-0.477854	0.137678	1.14045	1.66453	1.12548	1.45873	1.45539	0.822302	1.67516	-0.66951	-1.46861	-1.96729	-1.67671	-1.99024	-1.70089	-1.88475	-2.06273	-1.80285	-1.17258	-1.50407	-1.3667	0.0419571	1.74689	0.667267
4930523C07Rik	-0.238878	-0.238878	-0.238878	-0.238878	-0.238878	-0.0922842	-0.238878	-0.238878	-0.178367	-0.238878	0.137116	-0.238878	-0.238878	-0.238878	-0.238878	-0.0558744	-0.238878	-0.238878	-0.196602	-0.238878	-0.238878	-0.238878	-0.238878	-0.238878	-0.138687	-0.238878	-0.238878	-0.238878	-0.0861243	-0.238878	0.101324	-0.132518	-0.238878	-0.238878	-0.238878	-0.238878	-0.238878	-0.238878	0.618509	-0.0617214	-0.00798536	-0.238878	-0.0380145	-0.033252	-0.238878	-0.238878	-0.048022	-0.238878	-0.238878
Slc17a6	-0.919309	-0.897825	-0.882151	-0.896379	-0.878559	-0.924751	-0.881342	-0.959868	-0.89553	-0.901149	-0.913182	-0.839128	-0.94609	-0.805731	-0.925696	-0.811683	-0.859041	-0.875876	-0.876189	-0.965112	-0.93881	-0.822548	-0.926264	-0.77421	-0.878635	-0.812941	-0.939104	-0.949231	-0.906096	-0.737001	-0.888149	-0.847595	-0.908655	-0.936447	-0.867275	-0.84006	-0.863391	-0.85927	-0.804941	-0.855577	-0.87214	-0.884754	-0.81416	-0.801799	-0.749426	-0.8652	-0.855985	-0.914783	-0.900231
Meis1	0.29059	0.183578	0.41186	0.328582	0.50733	0.213037	0.904699	-0.38779	-0.525123	-0.428134	0.913924	0.415941	-0.290492	-0.201392	-0.47997	-0.0715076	-0.0796084	-0.218785	-0.0361147	-0.213132	-0.547851	-0.632251	-0.319595	1.68837	0.659312	-0.494514	-0.339371	-0.358264	-0.439206	-0.424498	-0.621824	-0.603506	-0.631628	-0.667412	-0.583444	-0.534687	-0.595789	-0.637248	-0.667412	-0.622646	-0.640792	-0.520936	-0.562472	-0.507058	-0.415198	-0.501677	-0.489377	-0.572988	-0.565443
Barhl2	-0.44765	-0.44765	-0.429997	-0.44765	-0.44765	-0.417836	-0.44765	-0.432258	-0.40055	-0.44765	-0.418077	-0.421752	-0.44765	-0.44765	-0.44765	-0.44765	-0.409359	-0.44765	-0.439694	-0.44765	-0.44765	-0.385439	-0.44765	-0.351757	-0.44765	-0.365038	-0.44765	-0.44765	-0.44765	-0.312761	-0.44765	-0.422408	-0.397393	-0.44765	-0.44765	-0.399916	-0.374861	-0.420868	-0.44765	-0.357389	-0.44765	-0.412061	-0.403796	-0.428253	-0.40557	-0.44166	-0.44765	-0.423037	-0.44765
Ntm	0.559913	0.761142	0.206167	0.351768	0.701662	-0.0677605	-1.73566	-1.44818	-0.597087	-0.120657	-1.55263	-1.55051	-3.03555	-1.39991	-0.298173	0.0409929	0.510923	-2.2876	-0.288623	-0.407548	0.358401	-0.491555	0.825857	0.37327	-0.834825	1.13142	0.355916	0.698506	0.0383975	-1.58698	-2.25132	-0.0378345	0.114635	-1.17063	0.154168	1.00672	1.20534	0.687904	-0.051279	1.21974	0.0417442	1.01888	-0.247365	-0.321601	-1.15847	-2.53957	-0.370966	0.114254	0.619437
Cd34	0.604821	0.375304	-0.457993	-0.505589	-0.505589	-0.33867	-0.505589	-0.479387	-0.436264	-0.505589	-0.328861	0.283559	-0.505589	0.0655641	-0.505589	-0.32067	-0.258498	-0.505589	-0.471608	-0.40268	-0.505589	-0.240947	-0.384454	-0.438812	-0.505589	-0.28285	-0.416171	0.142649	-0.505589	-0.297831	-0.332961	-0.451619	-0.429781	-0.505589	-0.505589	-0.505589	-0.116631	-0.234289	-0.505589	-0.505589	-0.393177	-0.381732	-0.505589	-0.374094	-0.139882	1.98126	-0.430582	-0.30351	-0.373277
Lypd6b	2.06513	-0.596953	-0.608253	-0.363939	-0.129755	-0.0312696	-0.210707	-0.424644	-0.532978	-0.68548	-0.581831	-0.622194	-0.68548	-0.68548	0.12397	-0.58502	-0.31842	-0.158369	-0.198748	-0.370895	0.750875	-0.613148	-0.640478	-0.68548	3.62445	1.1064	0.301475	-0.394817	-0.61696	-0.149569	0.00742248	-0.48666	0.113553	1.89238	-0.129135	4.09881	2.42994	0.604145	1.24637	1.93805	0.702673	1.26172	0.748072	-0.56104	-0.0628571	-0.617276	-0.378903	-0.539605	1.37525
Trdn	-0.0472971	-0.281482	-0.281482	-0.281482	-0.281482	-0.281482	-0.281482	-0.281482	-0.281482	-0.281482	-0.281482	-0.281482	-0.281482	-0.281482	-0.281482	-0.281482	-0.281482	-0.281482	-0.281482	-0.281482	-0.281482	-0.0786969	-0.281482	-0.281482	2.20622	-0.281482	-0.281482	-0.281482	-0.281482	-0.281482	-0.281482	-0.281482	-0.281482	-0.281482	-0.281482	-0.281482	-0.0975553	-0.281482	-0.281482	-0.281482	-0.181878	-0.281482	-0.281482	-0.281482	-0.281482	-0.281482	-0.281482	-0.281482	-0.281482
Trpa1	-0.204925	-0.204925	-0.204925	-0.204925	-0.204925	-0.204925	-0.204925	-0.204925	-0.204925	-0.204925	-0.204925	-0.204925	-0.204925	-0.204925	-0.204925	-0.204925	-0.123538	-0.204925	-0.154356	-0.204925	-0.204925	-0.204925	-0.204925	-0.204925	-0.0152367	-0.204925	-0.204925	-0.204925	-0.204925	-0.204925	-0.204925	-0.204925	-0.204925	-0.204925	-0.204925	-0.204925	-0.204925	-0.204925	-0.204925	-0.0710163	-0.204925	-0.204925	-0.204925	-0.204925	-0.204925	-0.204925	-0.204925	-0.204925	-0.204925
Enpp1	-0.130675	0.916451	-0.0715652	0.19929	0.0804243	1.1558	-0.222116	-0.456901	-0.504316	-0.0326998	-0.374923	0.0888414	-0.545873	-0.545873	-0.0547735	0.148082	-0.165754	-0.235184	0.316726	1.11175	2.81769	-0.545873	-0.545873	0.956645	-0.436874	-0.545873	-0.234032	-0.545873	-0.545873	-0.545873	-0.545873	-0.545873	-0.383344	-0.545873	-0.545873	-0.545873	-0.545873	-0.212628	-0.362456	1.59709	3.72381	-0.545873	-0.545873	-0.545873	-0.239355	-0.545873	-0.0996119	-0.380778	-0.0398739
Vwc2l	-0.243133	-0.72357	2.86777	-0.650263	-0.611015	-0.229132	-0.342791	-0.957649	-0.930973	-0.998	0.2659	-0.668638	-0.998	-0.885532	-0.998	-0.880951	-0.924292	0.889744	-0.260906	-0.671506	-0.705609	0.255681	-0.662506	-0.319252	1.37956	-0.476143	0.173965	-0.597033	-0.45917	-0.314981	-0.821746	-0.365379	-0.094271	1.42814	2.11716	1.97444	1.9231	0.0432783	-0.0442343	-0.799206	-0.472847	-0.403543	-0.601977	0.551029	-0.341519	-0.282336	-0.821008	-0.591074	1.17297
Gm28050	-0.775698	-0.984499	-0.208762	1.12235	0.84574	-0.57525	-0.42712	-0.437739	-0.751313	0.937269	0.115644	-0.20089	-0.121133	-0.5847	-0.123777	-0.932914	-0.706132	-0.679875	-0.16688	0.0356703	-0.0953378	-0.747101	-0.168369	-0.585198	-0.590203	-0.431626	-0.592317	-0.325538	-0.596917	-0.595456	-0.963982	0.140756	-0.74058	-0.518445	-0.569086	-0.777446	-0.766111	-0.954095	-0.970377	-1.0986	-1.06793	-0.95285	-0.743191	-1.08697	-1.04645	-1.13574	-0.953729	-0.539253	-0.744026
Cdhr1	-0.132981	-0.4641	-0.339465	-0.532882	-0.265682	-0.194815	-0.532882	-0.457016	0.418922	-0.0402271	-0.424455	-0.454518	-0.129941	-0.260985	-0.532882	0.288613	0.292838	0.307054	0.577877	1.03831	0.856793	-0.396978	-0.532882	-0.323399	-0.116169	-0.532882	-0.392423	-0.532882	-0.532882	-0.532882	-0.444371	-0.382302	-0.47146	-0.532882	-0.403109	-0.232957	0.360997	-0.349282	-0.423276	-0.387821	-0.510022	-0.277272	-0.532882	-0.532882	-0.532882	-0.452461	-0.502442	-0.463451	-0.532882
Maob	0.441091	1.6895	-0.509343	-0.687508	-0.40628	1.07087	-0.512664	-0.607723	-0.623781	-0.687508	-0.422066	-0.423168	-0.687508	0.757661	0.896322	-0.687508	3.86299	0.594014	0.645809	2.35683	4.01697	-0.565115	-0.441278	-0.52961	-0.125848	-0.687508	-0.335729	-0.687508	-0.527077	-0.518445	-0.291859	1.4826	-0.454109	-0.687508	-0.206707	-0.687508	-0.398104	-0.588106	-0.408456	-0.687508	-0.687508	-0.486459	-0.613184	-0.609222	-0.583212	-0.467383	-0.327982	-0.596145	-0.196478
Hs3st4	-1.17032	-1.00332	-1.14251	-0.90621	-0.5742	-0.814536	-0.991213	-0.502446	-0.993222	0.192003	-0.318119	0.432595	-0.157017	0.484085	-0.292091	-1.02082	-0.869991	1.08031	0.246936	0.746873	-0.625986	-0.38147	0.0146656	-0.876796	-0.832184	-0.993984	0.0574551	1.19139	-0.882897	-0.862297	-1.07237	-1.01732	-1.04855	-1.15303	-0.97599	-1.11507	-1.09587	-1.05495	-0.895392	-1.21678	-1.10286	-1.0489	-0.842292	1.05617	-1.10553	-1.00271	-1.01415	-0.479484	-0.672385
Btbd3	-0.897667	0.168219	0.633265	0.126435	-0.0798268	-0.213528	-1.01886	-1.81899	-0.86547	-0.738352	-0.240158	-0.611193	-0.00739983	-1.09889	-1.39831	1.23566	0.155654	0.0623707	0.0611705	0.60675	0.692169	-0.572211	-0.718903	0.321199	-0.59396	-0.565184	1.06425	1.47116	-1.14781	-0.333774	-0.353041	-1.30176	-1.34234	-1.84143	-0.746142	-0.728266	-0.172694	-0.656616	0.0239719	0.973283	0.319045	-0.467004	-0.500706	0.345566	-1.20528	-0.474374	-0.334036	0.0912338	0.242173
Tgfb2	-0.697121	-0.639913	-0.491607	-0.256927	-0.40724	-0.339535	-0.781941	-0.071311	-0.263655	-0.56224	-0.419646	-0.148126	-0.751205	-0.52148	-0.768685	-0.7445	-0.766247	-0.186585	-0.534581	-0.811718	-0.606122	-0.789605	-0.53689	-0.146563	0.0295871	-0.551991	-0.208177	-0.432342	0.366859	0.00773133	1.09363	1.13671	0.10653	-0.601791	-0.579539	-0.728182	-0.55187	-0.736348	-0.418632	-0.688629	-0.434701	-0.560273	-0.502027	-0.731988	-0.334409	0.0052519	-0.329292	-0.501481	-0.346166
Runx1	-0.224998	-0.224998	-0.179529	-0.0288371	-0.103895	-0.190991	-0.0289288	-0.0640784	0.0953815	-0.224998	-0.109459	-0.196972	-0.224998	-0.224998	-0.224998	0.0824202	-0.122105	-0.224998	-0.169068	-0.0524001	-0.224998	-0.224998	-0.190781	-0.0519891	-0.224998	-0.224998	-0.188058	-0.224998	-0.124015	0.049648	-0.224998	-0.189714	-0.175437	-0.224998	-0.224998	-0.167454	-0.224998	-0.224998	-0.113584	-0.0200779	-0.0565932	-0.224998	-0.224998	-0.174967	-0.224998	-0.203897	-0.224998	-0.224998	-0.224998
Etl4	-0.345886	-0.111095	-0.442078	-1.00379	-0.552646	-0.295135	0.0636399	0.0251802	-0.890617	-0.492914	-0.527853	-0.696935	-0.914568	-0.873988	-1.00525	-0.756122	-0.716326	-0.742732	-0.334249	0.453415	0.971294	-0.599209	0.2381	-0.674562	0.0701971	-0.634941	0.107183	1.45787	-0.630684	-0.577023	-0.923668	-0.368533	0.699915	-1.23313	0.84066	0.564105	0.0872797	1.75782	2.02141	2.01101	1.59258	0.404513	0.939558	-0.649745	0.290006	1.63892	1.20944	0.519567	-0.572634
A230065H16Rik	-0.439086	-0.487268	-0.515279	0.386723	2.23316	2.18007	-0.64578	-0.723061	-0.663684	-0.536968	-0.665078	-0.600094	-0.76854	-0.675635	-0.76854	-0.739518	-0.687557	-0.584012	-0.266603	0.420152	-0.281889	2.30445	2.57745	1.46025	-0.336558	-0.76854	-0.00999714	-0.539483	1.57531	2.08927	0.842751	1.34668	0.992992	0.139867	-0.408524	-0.667154	-0.670147	-0.757236	-0.76854	-0.663412	-0.627648	-0.76854	-0.718192	-0.708029	-0.76854	-0.654877	-0.651405	-0.167176	0.0945456
Inadl	2.61977	1.05493	0.426414	0.124467	2.21973	0.882489	-0.560956	-0.437154	0.277382	-0.69755	-0.133779	0.0703004	-0.385797	-0.45377	0.0114726	-0.518163	-0.37504	-0.432169	0.428667	0.373528	-0.648845	0.117642	0.99086	0.0231251	1.58596	-0.841858	-0.483876	0.0453662	-0.150017	-0.538679	-0.00210972	0.151795	-0.417864	-0.308487	-0.21169	-0.733396	0.121608	-0.323165	-0.798693	-0.997169	-0.678181	-0.68184	-0.658429	3.40103	-0.552087	-0.708314	-0.676505	-0.0505617	2.32788
Col11a1	0.841701	-0.0480305	1.76788	1.75084	2.50205	1.56138	-0.491712	-0.00927956	-0.642547	-0.697333	-0.629242	-0.437692	-0.697333	-0.36914	-0.288581	-0.654593	-0.613351	0.558791	0.0794931	-0.529612	-0.212739	-0.274879	-0.318732	-0.153928	2.40571	-0.494397	-0.27902	-0.556979	-0.211223	0.606597	-0.470927	-0.594946	-0.583379	-0.519891	-0.374784	-0.54148	3.43227	0.0680753	-0.557616	-0.578588	-0.557522	-0.573713	-0.151258	-0.373323	-0.505483	-0.565348	-0.618548	-0.571208	0.358931
Rxfp1	-0.30488	-0.393395	-0.396457	-0.415981	-0.377823	-0.415981	-0.337961	-0.377572	-0.400093	-0.415981	-0.325143	-0.291894	-0.415981	-0.415981	-0.415981	-0.36797	-0.393556	-0.415981	-0.384516	-0.415981	-0.415981	-0.415981	-0.373147	-0.329735	-0.113166	-0.415981	-0.386047	-0.415981	-0.127045	-0.415981	-0.415981	-0.3499	-0.415981	-0.415981	-0.298907	-0.347891	-0.415981	-0.339821	-0.415981	-0.0951972	-0.206772	-0.384759	-0.415981	-0.415981	-0.369441	0.400929	-0.360983	1.01663	-0.372915
4930426D05Rik	0.368173	-0.256118	-0.520789	0.278633	3.55641	-0.0602346	0.70609	-0.316968	-0.578539	-0.578539	-0.392828	-0.547969	-0.578539	0.00684244	-0.578539	-0.578539	-0.0345936	-0.578539	-0.467851	-0.578539	-0.41487	-0.578539	-0.127557	-0.341071	-0.340893	-0.578539	-0.351309	-0.44413	0.169632	-0.447068	0.211571	0.208474	2.10531	0.890427	-0.293071	-0.578539	-0.578539	-0.496983	-0.578539	0.812559	-0.289443	-0.578539	-0.444997	-0.578539	-0.578539	-0.4893	-0.354421	-0.519104	-0.578539
Gm16141	0.1989	0.190613	0.299359	0.561703	0.332028	-0.0244113	0.271529	-0.35587	-0.509884	-0.212625	0.945005	-0.139174	-0.509884	-0.324009	-0.509884	-0.280232	-0.247528	-0.509884	-0.483243	-0.509884	-0.509884	-0.509884	-0.509884	1.25388	-0.284918	-0.509884	-0.439712	-0.509884	-0.509884	-0.437405	-0.509884	-0.467556	-0.509884	-0.509884	-0.509884	-0.509884	-0.509884	-0.509884	-0.509884	-0.346654	-0.509884	-0.509884	-0.509884	-0.444935	-0.303974	-0.509884	-0.509884	-0.44453	-0.509884
Epb41l2	0.279292	-0.392383	-0.342649	-0.529077	0.526687	0.0557091	-0.514938	-0.87144	-1.05628	-1.21136	-0.922156	-0.3708	-0.588669	-0.33744	-1.16586	-0.863286	-0.524316	-0.669112	-0.715933	-0.538759	-0.475884	0.432864	-0.462395	1.05013	0.47255	-0.888734	-0.428248	-0.549764	0.460008	0.301842	-0.0607527	-0.382895	-0.564316	-1.00799	-0.720501	-1.14671	0.186016	-0.737227	0.261638	-1.1817	-0.446371	-0.955072	-0.968975	-1.18044	-0.938198	-1.03735	0.956666	-0.565043	-0.659336
Abi3bp	-0.443025	-0.0616532	1.11582	0.0784957	-0.443025	0.0945674	-0.356002	-0.424038	-0.338661	-0.443025	-0.265079	-0.0163495	-0.443025	0.466709	0.72773	0.197306	-0.208186	-0.376722	-0.0352117	-0.020037	-0.16273	-0.204455	-0.443025	-0.33437	-0.346754	-0.443025	-0.443025	-0.443025	-0.407561	-0.220796	-0.364042	-0.362937	-0.415517	-0.443025	-0.38486	-0.38414	-0.443025	-0.404689	-0.443025	-0.154679	-0.374714	-0.381511	-0.352341	-0.419097	-0.0786078	-0.413535	-0.425835	-0.418947	-0.305343
Chrdl1	-0.322808	-0.322808	-0.291884	-0.322808	-0.322808	-0.221738	-0.322808	-0.286065	-0.322808	-0.322808	-0.322808	-0.24699	-0.322808	-0.322808	-0.322808	0.20352	0.411002	-0.322808	0.127163	-0.322808	-0.322808	-0.322808	-0.322808	-0.322808	1.87274	0.43566	-0.259979	-0.322808	-0.214111	-0.322808	-0.322808	0.816882	0.620139	-0.322808	-0.322808	-0.322808	-0.322808	-0.322808	-0.322808	-0.322808	-0.322808	-0.322808	-0.156997	-0.322808	-0.322808	-0.0819228	-0.322808	-0.249011	-0.137263
Nxph4	-0.325858	-0.526312	-0.48217	-0.562835	-0.528578	-0.51863	-0.562835	-0.543539	-0.55118	-0.4212	-0.426794	-0.323753	-0.562835	-0.562835	-0.562835	-0.50429	-0.554792	-0.453386	-0.480411	-0.538863	-0.469212	-0.562835	-0.562835	-0.496297	-0.464024	-0.562835	-0.528954	-0.562835	-0.562835	-0.519995	-0.562835	-0.500197	-0.498791	-0.562835	-0.562835	-0.562835	-0.54505	-0.494831	-0.562835	-0.532219	-0.542061	-0.540483	-0.535292	-0.525312	-0.562835	-0.556875	-0.545363	-0.562835	-0.562835
Scn5a	1.44601	0.154766	-0.556612	-0.593149	0.597356	0.61943	0.970043	0.341017	-0.647654	-0.724136	-0.70439	-0.555775	-1.24399	-0.625197	0.480419	-0.932494	0.492523	-0.31696	1.16248	1.29433	0.281387	1.16807	1.19544	1.38837	-0.555784	-0.68396	0.637022	0.63318	2.03411	1.80706	1.47087	0.940486	0.282414	-0.00384025	0.239648	-0.975033	-0.749728	-0.653638	-1.18542	-1.16652	-1.05967	-1.0769	-0.948975	-1.14514	-1.09045	-1.08022	-0.875362	0.475206	0.501429
Emx2	-0.279258	-0.33635	-0.324479	-0.361827	-0.361827	-0.3152	-0.280735	-0.347757	-0.296156	-0.361827	-0.361827	-0.361827	-0.361827	-0.361827	-0.361827	-0.28072	-0.361827	-0.361827	-0.361827	-0.361827	-0.361827	-0.361827	-0.305752	-0.290331	-0.334526	-0.361827	-0.331484	-0.361827	-0.361827	-0.361827	-0.226528	-0.260349	-0.321118	-0.361827	-0.361827	-0.361827	-0.280117	-0.311758	-0.361827	-0.361827	-0.361827	-0.361827	-0.255392	-0.344092	-0.285053	-0.361827	-0.361827	-0.326191	-0.290776
Emx2os	-0.397415	-0.397415	-0.378217	-0.397415	-0.397415	-0.369622	-0.397415	-0.351849	-0.397415	-0.397415	-0.397415	-0.350346	-0.397415	-0.397415	-0.397415	-0.397415	-0.290111	-0.397415	-0.397415	-0.397415	-0.397415	-0.397415	-0.397415	-0.33928	-0.353154	-0.274599	-0.397415	-0.397415	-0.329935	-0.317014	-0.397415	-0.35043	-0.320839	0.024134	-0.397415	-0.397415	-0.123336	-0.316244	-0.397415	-0.397415	-0.372852	-0.397415	-0.397415	-0.351885	-0.397415	-0.397415	-0.397415	-0.397415	-0.397415
Ankrd34c	0.341837	-0.221665	-0.854814	-0.727636	-0.00884832	-0.314999	-1.0696	-1.08219	-1.06833	-1.18673	-0.988814	-0.957096	-0.969307	-1.11329	-0.779897	-1.14121	-0.894831	-0.239745	-0.426385	-0.264081	0.0467547	0.673313	0.739627	1.40046	2.17084	-0.800979	-0.404484	1.98934	0.774199	0.0311719	0.559577	0.260126	0.317322	1.33375	0.0422328	-0.423267	-0.443917	-0.295855	-0.785555	1.02097	0.297519	-0.508718	-0.565387	0.58666	-1.07584	-0.603381	-0.344406	1.34625	0.537411
Ebf1	-0.454579	-0.394032	-0.42078	-0.380924	-0.380819	-0.382145	-0.425075	-0.4337	-0.424754	-0.454579	-0.433355	-0.339429	-0.368004	2.28526	4.05391	2.89695	4.58407	3.22444	2.44952	1.59981	-0.454579	-0.428573	-0.422327	-0.300835	-0.336633	-0.368004	-0.398266	-0.39651	-0.430639	-0.317313	-0.354379	-0.386833	-0.412727	-0.454579	-0.454579	-0.354384	-0.363392	-0.419299	-0.412797	-0.298656	-0.360758	-0.454579	-0.396569	-0.408068	-0.336854	-0.394205	-0.39029	-0.454579	-0.454579
Gm9947	-0.85652	0.268492	-0.456675	-0.335791	0.918791	-0.15523	-0.336035	-0.622626	-0.85652	-0.85652	-0.737264	-0.735335	-0.85652	-0.85652	-0.85652	-0.69536	-0.85652	-0.656934	-0.257391	-0.325824	-0.85652	-0.85652	0.226293	0.515064	-0.85652	-0.611687	-0.0977765	0.575677	-0.00990528	-0.6545	-0.85652	-0.552735	-0.85652	-0.431567	-0.441117	-0.229978	-0.000940859	-0.278431	2.21517	0.499035	-0.241483	-0.313794	-0.679632	-0.449441	-0.85652	-0.812116	-0.661601	-0.428745	0.253978
9330104G04Rik	-0.633852	0.44539	0.0512007	-1.20487	-0.570113	-0.375084	0.31881	-0.75056	-0.204377	1.67653	0.752063	0.00705788	-1.36564	-0.243123	1.25156	-0.126511	-0.627946	-1.19407	-0.0654261	-0.788807	-2.03566	-0.059466	-0.0863162	-1.55977	0.0592469	-0.742826	-0.706355	0.806098	-0.371102	-0.215013	-0.859834	-0.249161	-0.671113	-0.318652	-0.706061	-0.295711	-1.67195	-0.482677	-1.393	0.835453	-0.0613606	-0.286143	-0.611621	0.549707	-0.967778	-0.67865	0.0775065	-0.195632	1.13875
Ephx1	0.148501	-0.342952	1.10506	1.81012	1.24293	0.157839	1.15823	2.12548	3.65059	2.71606	2.02988	1.04496	0.0426321	0.159985	0.449905	-0.194541	0.042227	-0.324829	1.0051	1.63854	-0.921026	-0.2479	0.360396	-0.775855	-0.907	-0.92885	-0.508073	-1.06327	0.095752	0.22797	-0.500808	-0.26613	-0.792545	-0.900185	-0.729062	-0.496227	-0.866031	-0.938648	-1.04218	-1.07065	-0.773598	-0.716463	-1.21748	-0.917435	-0.820212	-0.963714	-0.900015	-1.17442	-0.961094
Pcdh11x	-0.907399	-1.06065	-0.89424	-0.26345	0.83171	0.598301	1.15835	-0.146879	-1.11783	-1.58843	0.360197	0.16443	-1.52753	-0.663423	-0.794159	-1.40286	-0.704938	-0.456168	-0.138509	0.00564931	0.154973	-0.955554	-0.0330943	0.988895	0.779169	1.20742	1.48704	-0.27751	1.53744	0.803	0.0489225	-1.15667	-1.21075	-1.43249	-0.955674	-0.335975	0.181043	0.245078	-0.159916	0.131865	-0.0345585	-0.974578	0.120192	-1.2142	-1.22872	-0.507047	0.972275	0.743029	-1.13192
Gas2l3	-0.826413	0.610052	-0.261121	-0.826413	-0.826413	-0.543844	0.358361	-0.826413	-0.283072	0.0650854	-0.723805	0.181075	-0.407002	-0.648142	-0.147028	-0.478215	1.95681	-0.418492	0.513295	-0.25062	-0.826413	-0.304512	0.24783	0.789335	1.98704	-0.407002	0.506153	-0.380719	-0.264137	-0.185845	-0.826413	-0.496813	-0.713208	-0.826413	-0.437463	-0.308156	1.34366	-0.826413	-0.826413	-0.056133	-0.216363	-0.474966	-0.826413	3.18389	-0.557209	-0.72557	-0.295965	-0.639269	0.0913406
Sfrp2	0.242823	-0.628473	-0.772258	-0.864688	0.945833	-0.599626	-0.485367	-0.713409	-0.777007	-0.864688	-0.795766	-0.810468	-0.864688	-0.626252	-0.864688	-0.864688	-0.864688	-0.719233	-0.176375	-0.363162	-0.864688	-0.289963	3.56976	0.661754	1.2596	-0.235683	0.598998	0.142176	-0.527998	-0.632076	0.373715	0.900481	-0.196121	-0.864688	-0.603429	-0.144304	2.20975	-0.410698	-0.446795	-0.386656	-0.63142	0.000639179	-0.461342	-0.392292	2.69875	-0.718912	-0.742198	-0.659686	-0.134897
Klhl13	-0.607958	-1.05401	0.167091	0.820285	1.28256	0.127661	1.06244	-0.157794	-0.98478	-0.797383	0.350236	0.772717	-0.889802	0.920702	1.13841	0.239958	1.16916	1.5332	1.52062	1.90824	1.42856	0.087677	1.32172	1.02409	-0.530049	-0.39415	0.666388	1.47541	1.1756	1.65394	1.43585	0.0839723	-0.689632	1.42881	-0.120262	-0.825322	0.201652	-0.45952	0.856299	-0.926445	-0.62431	0.406882	0.62895	-0.66025	0.435221	-0.351621	-0.52331	1.02863	0.969547
Gm9925	0.407305	0.155894	0.073253	0.22042	1.16708	0.469804	-0.126283	-0.17226	-0.716682	0.942611	1.75525	1.1264	0.475161	2.25033	-0.0784158	0.0290008	1.22724	-0.193721	0.550176	1.85658	1.38073	-1.05598	-0.87734	-0.685558	-0.53927	-0.575632	0.389168	1.92643	0.0610442	-0.804948	-0.282528	-1.05598	-0.428472	-0.224572	-1.05598	-0.462426	-0.795553	-0.822788	-0.764249	-0.740643	-0.899026	-0.891838	-1.05598	-0.319497	-0.569209	-0.175944	-0.548517	0.132955	0.658363
Relb	2.56799	2.04369	-0.265968	-0.153536	-0.552173	0.71524	0.26305	-0.0523999	-0.969189	-0.796613	-0.423159	0.674066	-1.20496	0.22499	-0.43162	-0.848582	-0.86858	-0.71383	-0.134604	-0.855514	-0.33383	-0.33628	-0.0833826	1.30078	-0.063456	-0.824963	0.500593	0.313108	1.14811	-0.407058	-1.20496	-0.645541	-0.0567198	-0.378875	-0.320377	-1.0548	-1.20496	-0.913436	-0.417505	-1.0516	-0.56171	-0.72567	-0.773332	-0.653353	-0.961056	-1.0037	-0.876009	-0.0368558	-0.175986
5730522E02Rik	1.49875	0.988102	0.553209	1.14104	0.15123	-0.143183	-0.166354	0.582418	-0.455854	0.438728	1.28612	0.464848	0.797455	0.58565	0.71556	-0.268005	-0.0228902	-0.549997	-0.157621	-0.999493	-0.810355	-0.822501	-0.621406	-0.501866	-0.719202	1.74321	0.486346	-0.155235	-0.287227	-1.12948	-0.773383	-0.936532	-0.321094	-1.30059	-0.833196	-0.155585	-0.46874	-0.880255	-0.782745	-0.861235	-0.975618	-0.800709	-1.2255	-1.15539	-0.459328	0.605456	0.672115	0.583717	-1.20304
Deptor	1.15555	-0.196609	-0.746575	-1.07034	-0.0941447	-0.457963	-1.09725	-0.423775	-0.814137	-0.939362	-1.02538	-0.82433	-1.20327	-0.660877	0.479783	-0.544325	-1.00723	0.0015549	0.105136	-0.926966	0.483301	-0.335466	-0.28019	0.5532	-0.371871	-0.111144	-0.514563	-0.227948	-0.551701	0.820224	-1.20327	-0.822256	-0.567566	0.294566	0.120336	1.27542	-0.395966	0.160794	-0.335761	-0.259216	0.103885	2.01838	0.0918499	-0.648395	-0.501785	-0.0977724	-0.545572	-0.472319	0.449532
Pacsin3	-0.610861	-0.212048	-0.311704	-0.610861	-0.290774	-0.610861	-0.610861	-0.539152	-0.352707	-0.610861	-0.610861	-0.443735	-0.367089	-0.610861	-0.610861	-0.4504	-0.516394	-0.41214	-0.451187	-0.433038	-0.610861	-0.380793	-0.0829703	-0.610861	-0.247273	0.248487	-0.339498	-0.610861	-0.476923	-0.409717	-0.235246	-0.308392	-0.403671	-0.610861	0.459825	-0.174279	-0.271738	-0.203188	-0.463033	0.215249	-0.0205637	0.00270603	-0.296354	3.12193	-0.610861	-0.221864	-0.352548	-0.439122	1.57712
Klhl14	2.07341	-0.377617	-0.546727	-0.0147639	1.40629	-0.212495	0.662023	0.0725426	-0.488683	-0.546727	-0.492234	-0.441367	-0.546727	-0.546727	-0.546727	-0.546727	-0.0838764	-0.401815	-0.406255	-0.546727	-0.546727	-0.00415233	-0.248983	-0.0238793	-0.365582	0.931967	-0.36181	-0.272418	-0.260678	-0.411704	0.432399	0.0955706	2.31781	3.15736	-0.546727	-0.458708	-0.546727	-0.474517	-0.546727	1.43087	-0.332935	-0.450772	-0.546727	-0.546727	-0.546727	-0.521141	-0.434414	-0.513494	-0.546727
Galr1	-0.599332	-0.567303	-0.558805	-0.599332	-0.378703	-0.503907	-0.599332	-0.554766	-0.55673	-0.599332	-0.531438	-0.599332	-0.599332	-0.599332	-0.599332	-0.49967	-0.599332	-0.537427	-0.295996	-0.424921	0.799022	1.87336	0.232894	-0.397123	-0.599332	0.446784	1.19621	-0.365761	0.50959	-0.45106	-0.384799	-0.320123	-0.458171	-0.599332	0.0737859	0.671839	1.68582	0.675146	-0.599332	-0.599332	-0.599332	-0.517628	-0.599332	-0.53417	-0.502725	-0.577546	-0.485169	-0.481916	0.104243
Nts	-0.446391	-0.443894	-0.442269	-0.369613	0.636167	1.90161	-0.149834	-0.397461	-0.0856804	-0.567955	-0.433778	-0.144717	0.792584	0.407818	-0.225701	4.90148	1.80877	-0.0248865	0.90658	0.580098	2.86297	-0.0559603	3.82585	3.42107	-0.442107	-0.46202	-0.37656	-0.478448	-0.214187	0.398567	-0.454497	-0.235312	-0.434123	-0.567955	-0.438404	-0.389363	-0.35272	-0.41528	-0.528249	-0.0541674	-0.446721	-0.368613	-0.365308	-0.399214	-0.408293	-0.417671	-0.496045	-0.443462	-0.282058
Kctd8	-0.558789	-0.979756	-0.994678	-0.539941	0.414204	0.821626	-0.0648425	0.412477	-0.479899	0.603454	0.790929	0.933259	3.00936	1.10517	-0.542909	-0.946773	-0.702247	-0.833752	0.0575183	-0.82727	0.102848	-0.468913	0.0486029	-0.0359133	1.96229	1.99519	0.745187	0.58217	-0.0368953	-0.287835	-0.241616	-0.908722	-0.289427	0.0968736	1.67656	1.62076	1.08434	2.17083	1.57745	1.30984	0.701797	0.305411	0.868398	0.22196	-0.830329	-0.9422	0.633363	-0.345456	1.79499
Tfap2c	-0.177168	-0.177168	-0.126485	-0.177168	-0.177168	-0.143173	-0.177168	-0.121434	-0.144471	-0.177168	-0.177168	-0.131519	-0.177168	-0.177168	-0.177168	-0.0325975	-0.177168	-0.177168	-0.177168	-0.177168	-0.177168	-0.177168	-0.177168	-0.177168	-0.0377508	-0.177168	-0.177168	-0.177168	-0.177168	-0.177168	-0.177168	-0.119697	-0.177168	-0.177168	-0.177168	-0.177168	-0.177168	-0.177168	-0.177168	-0.177168	-0.0478857	-0.177168	-0.0512601	-0.177168	-0.0563525	-0.149922	-0.137162	-0.177168	-0.177168
Sema3f	-0.155752	0.225827	-0.446696	-0.378931	0.209703	0.899169	1.14582	0.388437	0.518984	-0.145795	1.43449	0.94078	3.00851	3.0718	1.61056	1.71939	1.71934	0.384469	1.65664	1.66222	1.95551	-0.137669	0.275281	-0.16568	-0.770292	1.52073	-0.092266	-0.556539	0.171265	-0.157197	-0.423618	-0.7771	-0.675799	-0.97237	-0.444206	0.479881	-0.887196	-0.908487	-0.603787	-0.97237	-0.725749	-0.764157	-0.97237	-0.97237	-0.630367	-0.421319	-0.97237	-0.466269	-0.781943
Mc4r	-0.397956	0.941063	-0.368003	0.468554	0.0371492	-0.30024	0.907494	-0.58626	0.154943	-0.301351	-0.408176	-0.465827	0.91822	-0.111482	-0.656497	-0.467966	-0.615489	-0.37848	0.0175718	0.0892269	4.85571	-0.656497	-0.347687	0.664453	-0.298245	-0.656497	-0.371353	0.745872	1.59247	1.16358	0.528574	1.20582	-0.303139	0.668219	0.0753104	-0.590472	-0.485897	-0.602331	-0.258113	-0.29788	-0.551233	1.43518	1.3178	-0.543538	-0.448328	-0.566181	-0.436337	-0.479461	0.23666
Tacr1	-0.183361	-0.555651	-0.0200515	-0.689204	-0.0149696	-0.0298347	-0.25887	1.75548	0.677567	-0.000537416	-0.656418	-0.612476	-0.788	-0.788	-0.788	-0.56424	-0.351036	1.48541	-0.5192	-0.121218	-0.69321	-0.338097	-0.694384	0.130914	-0.312862	-0.636008	-0.623163	-0.788	0.410008	-0.332811	1.62282	-0.744358	0.728682	0.762207	2.24534	0.49245	3.18085	-0.449754	-0.672004	-0.739853	-0.691734	-0.114388	-0.650421	0.859718	0.710443	-0.679336	-0.77563	-0.667049	-0.601169
Gli3	-0.363975	-0.363975	-0.281649	-0.363975	0.181879	-0.326317	0.396238	-0.132244	-0.279978	0.772206	0.382748	1.64838	3.95007	1.06246	-0.363975	-0.363975	-0.363975	-0.149083	-0.32389	-0.363975	-0.363975	-0.363975	0.659673	-0.239196	-0.363975	-0.363975	-0.311114	-0.0126638	-0.219138	-0.146462	0.042207	-0.236804	-0.222322	-0.363975	-0.363975	-0.363975	-0.363975	-0.363975	-0.363975	-0.363975	-0.258672	-0.22175	-0.212895	-0.14362	-0.363975	-0.178506	-0.363975	-0.239973	-0.239973
Mdga1	0.0487451	1.54309	0.0373691	0.701855	-0.673899	-0.301965	0.590151	-0.710851	-0.782321	-0.85082	-0.0173558	-0.50171	-0.85082	-0.312995	-0.164074	-0.748653	0.960929	-0.413709	-0.292177	-0.142796	-0.791913	-0.671706	-0.469697	-0.265843	1.86597	-0.126303	-0.721515	-0.802444	-0.788031	-0.695586	-0.566447	-0.636518	-0.790826	-0.85082	-0.658362	-0.770309	-0.60354	-0.773148	-0.761491	-0.814278	-0.806183	-0.687574	-0.85082	-0.484661	-0.697866	-0.794782	-0.72534	-0.666634	-0.85082
Tmem26	-0.120693	-0.310304	-0.310304	-0.310304	-0.0818747	-0.0841541	-0.310304	-0.310304	-0.248606	-0.310304	-0.225566	-0.276925	0.233417	-0.310304	-0.310304	-0.310304	-0.15831	-0.310304	0.0382757	-0.109732	-0.310304	-0.310304	-0.310304	0.016032	0.23784	-0.310304	0.670003	-0.310304	-0.249916	-0.166758	-0.310304	4.54189	-0.0969726	0.165114	-0.310304	-0.201762	-0.122667	-0.310304	-0.310304	-0.310304	-0.310304	-0.310304	-0.184615	-0.310304	-0.310304	-0.224446	-0.310304	-0.310304	-0.310304
Hmcn1	1.42381	1.14924	0.40217	0.821746	0.244821	-0.280306	-0.307808	-0.262718	-0.29111	-0.307808	-0.260863	-0.307808	-0.307808	-0.1454	-0.307808	-0.227808	-0.307808	-0.307808	-0.180915	-0.307808	-0.307808	-0.307808	0.111505	-0.10322	0.11077	-0.115918	-0.283437	-0.307808	-0.307808	-0.307808	-0.307808	-0.202977	-0.307808	0.109346	-0.307808	-0.307808	0.329657	-0.307808	-0.00431513	-0.307808	-0.050671	-0.307808	-0.238154	0.524382	-0.0278608	-0.268802	-0.182	-0.193822	0.238415
Gm26645	-0.162148	-0.162148	-0.162148	-0.162148	-0.162148	-0.162148	-0.162148	-0.162148	-0.162148	-0.162148	-0.162148	2.82118	2.53702	2.30925	-0.162148	-0.162148	-0.162148	-0.162148	-0.127535	-0.162148	-0.162148	-0.162148	-0.0776977	-0.162148	-0.162148	-0.162148	-0.162148	-0.162148	-0.162148	-0.162148	-0.162148	-0.162148	-0.162148	-0.162148	-0.162148	-0.162148	-0.162148	-0.162148	-0.162148	-0.162148	-0.0346483	-0.162148	0.00230904	-0.162148	-0.162148	-0.162148	-0.162148	-0.162148	-0.162148
Cdh23	-0.175435	-0.175435	0.177622	-0.175435	0.835372	0.158726	0.519666	-0.175435	-0.175435	-0.175435	-0.175435	-0.175435	-0.175435	-0.175435	-0.175435	-0.175435	-0.0681737	0.0500355	0.185026	-0.175435	-0.175435	-0.175435	-0.0465497	0.295674	-0.175435	-0.175435	-0.0181798	0.009727	-0.0992426	0.588384	-0.175435	0.0356739	-0.0818934	-0.175435	-0.175435	-0.175435	-0.175435	-0.0863358	0.242881	0.052074	0.0134637	-0.175435	-0.175435	-0.175435	-0.175435	-0.175435	-0.175435	-0.175435	-0.175435
Pappa2	-0.212264	-0.152797	-0.212264	-0.212264	-0.212264	-0.212264	-0.130505	-0.189796	-0.212264	-0.212264	-0.212264	-0.212264	-0.212264	-0.212264	-0.212264	-0.212264	-0.145532	-0.212264	-0.189059	-0.212264	-0.212264	-0.212264	-0.212264	-0.212264	-0.212264	-0.212264	-0.212264	-0.212264	-0.212264	-0.212264	-0.1188	-0.212264	-0.212264	-0.212264	-0.212264	-0.212264	-0.170926	-0.173169	-0.212264	-0.212264	-0.212264	-0.212264	-0.212264	-0.148417	-0.212264	-0.212264	-0.212264	-0.212264	-0.212264
Gm13404	-0.0712196	-0.112656	-0.262214	-0.398111	-0.398111	-0.330139	-0.398111	-0.398111	-0.398111	0.62825	-0.398111	-0.175026	-0.398111	-0.238301	-0.398111	-0.398111	-0.398111	-0.153501	-0.325763	-0.398111	-0.398111	0.187249	-0.398111	-0.398111	-0.312294	-0.398111	-0.398111	-0.398111	-0.151262	-0.201622	0.0747279	-0.307011	-0.249637	-0.398111	-0.398111	-0.398111	-0.398111	-0.398111	-0.398111	-0.398111	-0.398111	-0.398111	-0.398111	-0.309833	-0.156785	-0.343631	-0.398111	-0.398111	-0.398111
Adora1	-0.752162	-0.514621	-0.298013	0.0658553	-0.125204	-0.738587	-0.217224	0.262372	-0.518016	-0.988224	-0.0557862	0.440136	-0.0598308	1.67309	0.495248	-0.618432	-0.362254	-1.17168	-0.400877	-0.239795	-0.351869	-1.04366	-1.07678	-0.0538347	0.00950498	-0.467224	-0.445819	-0.789378	-0.788918	-0.107427	-0.898707	-1.1215	-1.19368	-1.13889	-1.06702	-0.724311	-0.29028	-0.327174	-0.23809	-1.01815	-1.09471	-1.16333	0.646565	-0.857089	-1.07618	-1.05478	-1.00279	-0.658695	-0.486119
Adcy7	0.81676	-0.508276	-0.808099	-0.536305	-0.89561	0.624566	-0.667845	-0.70324	-0.803018	-0.89561	-0.813323	-0.798617	-0.89561	-0.89561	-0.352785	-0.825337	-0.605871	0.365203	2.58768	0.593423	1.57762	1.89918	0.971472	0.131944	-0.489906	2.11962	0.693025	-0.25491	0.20528	-0.420537	0.396278	-0.632948	-0.577255	1.42609	2.03218	-0.0144631	-0.00295274	1.22901	0.273828	-0.0876729	-0.628542	-0.231405	-0.89561	-0.725556	-0.89561	-0.800992	0.991168	0.785944	1.90089
Qrfpr	0.642822	-0.47997	-0.551419	0.735139	2.83644	0.275971	-0.7584	1.1451	0.568417	-0.7584	-0.491736	-0.190692	-0.320246	-0.565847	-0.440518	-0.595479	-0.697663	-0.59371	1.57009	-0.7584	-0.504766	-0.537593	0.0381305	-0.7584	-0.503505	-0.7584	-0.622331	-0.228545	-0.647277	-0.513751	-0.7584	-0.282052	-0.448583	-0.7584	-0.687578	-0.645011	-0.570764	-0.707947	-0.639216	-0.65857	-0.539278	-0.441739	-0.713393	-0.662087	-0.452327	-0.68507	-0.113412	-0.521827	0.926103
Adra2a	0.155962	3.57645	-0.0480092	0.372267	0.0267137	-0.324754	0.75983	-1.02931	-1.00622	-0.770704	-0.980667	-0.898695	-0.736866	-0.874243	-0.784739	-0.321549	-0.61901	0.200839	0.0542811	-1.04044	0.0965568	-0.500423	-0.606072	-0.984158	-0.818985	-0.642166	-0.460942	-0.956056	-0.874085	-0.2261	1.60084	0.238936	-0.628098	-0.361649	-0.701686	0.178321	-0.331782	0.832722	-0.776967	-0.897667	-1.05871	-1.06723	-1.08525	-1.01156	-0.947312	-0.904551	-0.756486	-0.51311	0.161235
Fst	-0.362062	-0.362062	-0.137729	1.16874	1.33554	-0.00850663	0.161456	1.5261	3.3983	2.3171	-0.225725	0.180532	0.350963	-0.240007	0.912666	-0.362062	-0.362062	3.39775	-0.225683	-0.256756	-0.175674	-0.362062	-0.150581	-0.362062	-0.362062	-0.21785	-0.343746	-0.362062	-0.362062	-0.0592521	-0.221324	-0.362062	-0.362062	-0.112453	-0.362062	-0.362062	-0.362062	-0.362062	-0.362062	-0.362062	-0.333132	-0.362062	-0.362062	-0.362062	-0.362062	-0.345497	-0.362062	-0.148257	-0.16723
Tnnt2	-0.807656	0.00362054	0.953434	1.28242	1.08372	0.271111	0.968985	-0.516673	-0.259782	0.110484	1.15867	-0.184388	-0.572046	-0.658474	0.384802	1.21585	1.42559	0.578652	1.82303	1.41356	0.00962004	-0.933815	-0.198032	-0.179199	0.115425	-0.933815	-0.778211	-0.401938	-0.249336	1.03174	-0.933815	-0.73526	-0.629957	-0.933815	-0.802399	-0.88818	-0.933815	-0.933815	-0.933815	-0.887207	-0.739154	-0.715712	-0.825878	-0.774955	-0.933815	-0.776559	-0.933815	-0.586241	-0.933815
Foxb1	-0.0998732	-0.0998732	-0.0998732	-0.0998732	-0.0998732	-0.0998732	-0.0998732	-0.026251	-0.0454	-0.0998732	-0.0998732	-0.0998732	-0.0998732	-0.0998732	-0.0998732	-0.0998732	-0.0998732	-0.0998732	-0.0998732	-0.0998732	-0.0998732	-0.0998732	-0.0998732	-0.0998732	-0.0998732	-0.0998732	0.000369275	-0.0998732	-0.0998732	-0.0998732	-0.0998732	-0.0998732	-0.0998732	-0.0998732	-0.0998732	-0.0998732	-0.0998732	-0.0998732	-0.0998732	-0.0998732	-0.0998732	-0.0998732	-0.0998732	-0.0998732	-0.0998732	-0.0998732	-0.0998732	-0.0998732	-0.0998732
Serpinb1b	-0.413834	-0.248597	-0.367058	-0.413834	-0.413834	-0.197587	-0.234984	-0.254216	0.468109	-0.413834	-0.413834	-0.413834	-0.0292203	-0.19056	-0.413834	2.03276	-0.244194	-0.242204	0.237063	-0.221199	1.03841	-0.413834	-0.173362	-0.28871	-0.0225174	0.542493	0.0517156	-0.413834	-0.413834	-0.304454	-0.0296022	-0.166809	-0.271824	0.042772	0.100373	-0.28243	0.742171	0.0527036	0.48615	-0.307366	-0.34709	-0.0340414	-0.318075	-0.413834	-0.413834	-0.139436	-0.343382	-0.374475	-0.166356
Lrp1b	-1.18765	0.783058	1.14949	1.55487	1.05005	0.22782	0.846826	0.704132	-1.96656	-1.4495	0.848986	0.0650677	0.330029	-0.232256	-0.277537	-2.59854	-1.1862	0.645447	0.473379	1.19418	-0.420185	0.583512	0.135895	-0.251623	-0.79079	-1.40836	0.873482	-1.6	0.38438	0.224526	0.608983	1.43433	-0.753275	-0.414258	-1.85532	-0.766496	-2.51616	-1.415	-1.52584	-1.5938	-2.37245	-2.663	-2.4916	-1.06068	-0.413029	0.541077	-0.0263478	-0.60686	-0.0925451
Phlda3	-0.741842	-0.373369	-1.27826	-0.760528	0.258169	0.956333	-0.0848412	-1.54833	-1.52211	-1.65836	-1.49802	-1.50321	-1.55099	-1.17773	-1.12358	-1.39734	-1.25381	0.589803	1.18624	1.21639	0.780503	1.06115	1.1462	-0.0149643	1.41465	-0.134363	0.38355	-0.266119	-0.52721	0.31955	-0.448781	-0.59104	-0.162379	1.02426	1.29371	0.293015	1.81859	-0.984461	-0.123606	0.577426	0.486902	1.16897	1.38962	0.600602	-1.17863	-1.36942	-0.356804	0.0414537	1.32459
5031425F14Rik	-0.131964	-0.131964	-0.0733539	-0.131964	-0.131964	-0.131964	-0.131964	-0.131964	-0.131964	-0.131964	-0.131964	-0.131964	-0.131964	-0.131964	-0.131964	-0.131964	-0.131964	-0.131964	-0.0180639	-0.131964	-0.131964	-0.131964	-0.131964	-0.131964	-0.0155545	-0.131964	0.0181753	-0.131964	-0.131964	-0.131964	-0.131964	-0.131964	-0.131964	-0.131964	-0.131964	-0.131964	-0.131964	-0.131964	-0.131964	-0.131964	-0.131964	-0.131964	-0.131964	-0.131964	-0.131964	-0.131964	-0.131964	-0.131964	-0.131964
Ntng1	0.806974	1.14513	1.56886	1.4258	1.46895	0.562773	1.55035	-0.73944	-1.01989	-1.05928	-0.585626	-0.310196	-0.0473681	0.222321	-0.643671	-0.527179	-1.33065	-1.15678	-0.547115	-1.17345	-0.548696	-0.0413608	-0.14974	0.0826491	-0.54601	-1.52208	0.913197	1.60215	1.00205	-1.23085	-0.913362	-0.278837	0.151272	-0.514749	-0.829958	0.455114	0.255177	0.497115	-1.41414	-1.16399	-1.3877	-1.57944	-1.46848	-1.45133	-1.41316	-1.44393	0.266853	0.0451986	-0.387275
Rgs16	-0.618644	-0.0764713	1.33077	1.23393	1.56147	0.472857	-0.25569	-0.505687	-0.812375	-0.854302	0.632688	0.0485759	-0.854302	-0.78957	-0.854302	-0.698786	-0.830697	-0.0453407	-0.179618	-0.448209	-0.505178	0.185562	0.499065	-0.496816	-0.614392	1.14138	-0.579323	-0.692466	-0.617576	-0.446149	2.49386	0.0959697	-0.462137	0.771363	-0.241677	0.731028	-0.479571	-0.210983	-0.737783	-0.677904	-0.711005	-0.662216	-0.492832	-0.818545	1.79017	1.24412	0.631707	-0.350437	-0.306088
Plch1	-0.450481	-0.612557	-0.455836	-0.213246	0.0100303	-0.411723	-0.277244	-0.527373	-0.348885	-0.136606	-0.538466	-0.616686	-0.522776	-0.577227	-0.68876	-0.550959	-0.60749	3.38341	0.0300916	-0.417207	0.306731	2.46742	-0.220384	-0.56076	-0.369254	-0.522776	-0.417046	-0.548657	-0.487068	0.00252262	0.950107	-0.320147	-0.119188	0.46932	-0.476075	-0.582062	-0.39891	-0.373652	-0.488409	-0.353144	-0.503423	-0.68876	-0.68876	0.21664	-0.68876	-0.489888	-0.533649	-0.0293638	1.00781
Rorb	-0.589255	-0.517369	-0.498233	-0.624746	-0.504417	-0.530338	-0.624746	-0.0580657	1.04615	-0.320346	-0.44979	-0.531101	-0.378458	-0.466861	-0.624746	-0.211309	-0.545564	0.624979	-0.373727	-0.470513	-0.438434	-0.397572	-0.594521	-0.224536	-0.0882582	-0.463867	-0.0824287	-0.381244	-0.406928	-0.427174	-0.506374	0.310357	-0.271041	-0.624746	-0.447213	-0.560777	-0.624746	-0.448227	-0.501362	-0.472087	-0.568542	-0.556644	-0.540011	-0.596823	-0.572581	-0.508649	-0.475537	-0.266415	-0.27816
Nxph3	-0.23799	-0.299621	-0.372378	-0.50178	-0.161052	-0.506474	-0.526562	-0.581681	-0.608445	-0.624208	-0.548257	-0.548326	-0.624208	-0.451927	-0.624208	-0.564119	-0.596142	-0.491565	-0.449033	-0.202066	-0.506757	0.0892987	-0.436833	-0.187204	-0.249756	0.108536	-0.311978	-0.624208	-0.33672	-0.471047	-0.448372	-0.408362	-0.399338	-0.18634	-0.477683	-0.381693	-0.546092	-0.587136	-0.536717	-0.511144	-0.516611	-0.333279	-0.26384	-0.539953	-0.624208	-0.369552	-0.210422	-0.453132	-0.349979
Aox3	-0.213336	-0.213336	-0.213336	-0.213336	-0.213336	0.363105	-0.213336	-0.213336	-0.112374	-0.213336	-0.213336	-0.101587	-0.213336	-0.213336	-0.213336	-0.213336	-0.213336	-0.213336	-0.213336	-0.213336	-0.213336	0.0061475	0.00259906	-0.213336	-0.213336	-0.213336	-0.213336	-0.213336	0.115448	-0.0612012	2.11674	0.605609	-0.213336	-0.213336	-0.213336	0.407914	-0.213336	-0.213336	-0.213336	-0.213336	-0.0968546	-0.213336	2.2252	-0.0770075	-0.213336	-0.14664	-0.213336	-0.213336	-0.213336
Ebf2	-0.428519	-0.380555	-0.428519	-0.428519	0.199019	-0.198616	0.515177	-0.201049	-0.368129	-0.428519	-0.274569	-0.357962	-0.428519	-0.2643	-0.428519	-0.428519	-0.192813	-0.328339	-0.343147	-0.198542	-0.177743	-0.0554298	-0.311119	-0.428519	-0.384232	-0.428519	-0.350626	-0.264743	-0.428519	-0.348069	-0.0917992	-0.351965	-0.0866422	0.23142	-0.428519	-0.428519	-0.428519	-0.428519	-0.428519	-0.428519	-0.428519	-0.428519	-0.428519	-0.382961	-0.329686	-0.395885	-0.428519	-0.171815	-0.313261
Hes1	0.53785	0.548998	-0.577148	-0.369771	1.28358	-0.0463648	-0.730902	-0.649542	-0.597223	-0.730902	-0.730902	-0.730902	-0.462817	-0.504006	-0.730902	-0.619136	-0.689349	-0.556487	-0.553622	-0.607043	-0.384413	-0.629563	0.270403	-0.603748	0.0186667	-0.730902	-0.643072	-0.730902	-0.730902	-0.343436	-0.730902	-0.62513	-0.522688	-0.148106	-0.169713	-0.66396	-0.367209	-0.404369	-0.407309	-0.134408	0.28457	-0.0260388	-0.0281604	2.65522	-0.594348	-0.374687	-0.480379	-0.453503	0.706412
Nrgn	0.645976	-0.0389422	0.256988	0.360857	0.465424	0.400225	0.627929	0.730605	0.585635	0.244495	0.404853	0.100459	0.361332	0.290368	0.585984	0.309933	0.634	0.034123	0.470258	0.643997	-0.209231	-0.00312994	0.16181	-0.178032	-2.03423	-1.57475	-0.92826	0.419758	0.0729731	0.0795156	-0.0787071	-0.412622	0.11258	-1.82586	-1.12151	-2.00175	-1.76249	-2.23325	-2.43683	-1.7104	-2.02948	-2.2117	-1.86141	-2.09315	-2.03412	-1.59437	-1.74547	0.0391135	-0.978054
4930539E08Rik	1.81062	0.990084	1.25353	2.92823	2.57372	0.220481	0.821364	0.336882	-0.811967	-1.10955	0.790444	-0.644986	-0.904587	-0.0478799	0.09206	-1.0241	-0.75338	-0.177339	0.129985	0.373903	-0.976202	-0.336567	-0.0689745	0.0639316	-0.855339	-0.777442	-0.552203	-0.660781	-0.24156	0.327373	-0.301165	-0.451143	-0.802636	-1.10955	-0.673883	-0.480458	-0.791481	-0.556191	-0.363041	-0.88561	-0.865845	-0.814471	-0.61545	-0.911141	-1.00515	-0.845674	-0.873221	-0.662776	-0.429742
Abca8a	-0.3858	-0.341367	-0.320663	-0.3858	-0.3858	-0.355901	-0.3858	-0.3858	-0.186541	-0.3858	-0.3858	-0.295218	-0.3858	-0.3858	-0.3858	-0.33084	-0.334599	-0.278094	-0.3858	-0.233471	-0.3858	-0.3858	-0.3858	-0.286857	-0.181626	-0.3858	-0.34384	-0.3858	-0.3858	-0.299306	-0.224125	-0.271836	-0.303421	-0.3858	-0.3858	-0.3858	-0.3858	-0.3858	-0.3858	-0.332599	-0.189514	-0.155135	-0.200173	-0.324034	-0.3858	0.655771	-0.330089	0.0689187	-0.0435458
Ebf3	-0.170308	-0.170308	-0.149595	-0.170308	-0.170308	-0.170308	-0.170308	-0.136727	-0.170308	-0.170308	-0.170308	-0.170308	-0.170308	-0.170308	-0.170308	-0.170308	-0.170308	-0.170308	-0.152949	-0.170308	-0.170308	-0.170308	-0.170308	-0.170308	-0.0643598	-0.170308	-0.0944943	-0.170308	-0.170308	-0.170308	-0.170308	-0.170308	-0.170308	-0.170308	-0.170308	-0.170308	-0.170308	-0.170308	-0.170308	-0.170308	-0.170308	-0.170308	-0.170308	-0.170308	-0.00834823	-0.170308	-0.109611	-0.170308	-0.170308
Zbtb7c	-0.799143	-0.690587	-0.34782	0.942466	0.87282	0.214518	-0.199698	-0.855751	-0.952535	-1.03021	-0.627022	-0.754947	-0.789655	-0.765419	-0.600634	-0.670827	-0.592041	-0.850933	-0.64824	-0.785997	-0.695051	1.5551	1.57159	-0.1587	-0.66182	-0.816936	-0.338097	-0.739309	1.52264	0.910448	2.07037	1.00576	1.53342	1.27045	-0.328978	-0.133255	-0.60098	-1.00251	-0.708996	-0.779583	-0.634971	0.491786	-0.5219	-0.148032	0.879854	-0.925661	-1.03021	-0.864003	-0.241315
Cd83	-0.24336	-0.663528	-1.01426	-0.501948	0.734555	1.14115	0.205597	-0.36758	-1.13368	-1.00742	-1.10235	-1.00326	-1.03284	-0.943013	-0.91034	0.394603	0.494451	0.54265	1.40296	1.76754	1.32124	1.64884	1.55045	1.12936	0.242572	-0.188977	0.420262	0.144518	0.469117	1.58246	0.441883	-1.09165	-0.989138	0.414679	0.054444	-1.02277	0.220806	-0.599564	-0.439351	-0.769525	-0.75447	-1.05053	-1.03945	-0.743371	-1.03368	-1.15207	-1.13392	-0.988423	0.661065
Vwa5b1	-0.651756	-0.55403	-0.581917	-0.423856	0.794012	0.0570543	-0.507442	-0.612097	-0.508982	-0.651756	-0.651756	-0.540428	-0.651756	-0.651756	-0.651756	-0.52201	-0.514873	-0.404841	-0.0653013	0.0332216	0.643577	1.59568	1.16161	-0.487604	-0.253482	-0.383879	-0.435423	-0.651756	0.145486	1.47296	2.7756	-0.0424533	0.811881	1.18269	-0.0596059	-0.484211	-0.506343	-0.47432	-0.651756	-0.651756	-0.520128	-0.651756	-0.291581	-0.484899	-0.460488	-0.53527	-0.580074	-0.528236	-0.353671
Igfbp6	-0.743606	-0.473788	0.652399	-0.566877	0.253576	-0.531084	-0.254527	-0.758508	-0.390812	-0.463152	1.34999	0.525645	-0.522354	-0.109291	-0.548597	-0.211806	-0.783826	-0.731922	-0.243199	-0.591041	-0.699735	1.12176	-0.709589	-0.700158	-0.815824	-0.825029	-0.77508	-0.908948	-0.434009	1.15005	-0.723617	0.657674	0.136965	-0.467533	-0.77193	-0.827694	-0.605817	-0.789182	-0.908948	-0.866258	-0.760099	-0.767886	-0.694852	-0.761198	-0.846481	-0.76261	-0.644916	-0.108401	-0.715386
Pstpip1	1.45353	0.0764971	-0.0939848	-0.0786619	-0.193251	-0.364617	-0.795626	-0.732553	-0.631776	-0.795626	-0.795626	-0.648626	-0.795626	-0.463451	-0.795626	-0.795626	-0.795626	-0.795626	-0.499075	-0.639217	-0.35808	2.40936	0.159665	-0.635056	-0.795626	-0.795626	-0.795626	-0.795626	0.321927	0.819464	0.692543	1.68723	2.62999	-0.795626	0.873861	-0.460107	-0.383407	-0.795626	-0.665599	-0.795626	-0.550381	-0.577354	-0.672739	-0.695389	-0.329665	-0.60255	-0.795626	-0.0147742	0.516594
Adcyap1	-0.567263	-0.568921	-0.579547	-0.623798	-0.478075	-0.597298	-0.623798	-0.5782	-0.556016	-0.623798	-0.603762	-0.575204	-0.623798	-0.54344	-0.457128	-0.602221	-0.623798	-0.623798	-0.561138	-0.623798	-0.623798	-0.491722	-0.604554	-0.46488	-0.549556	-0.623798	-0.573022	-0.623798	-0.623798	-0.457255	-0.414625	-0.555465	-0.601692	-0.623798	-0.192554	-0.53922	-0.595725	-0.570876	-0.623798	-0.554841	-0.562915	-0.53061	-0.42365	-0.561421	-0.571231	-0.466837	-0.574501	-0.580169	-0.599398
Bdnf	-0.84848	-0.889633	-0.7372	-0.898509	-0.817574	-0.829391	-0.840908	-0.69747	-0.538373	-0.878636	-0.858402	-0.914369	-0.892124	-0.714313	-0.976077	-0.789896	-0.849323	-0.854607	-0.813881	-0.907826	-0.976077	-0.849927	-0.870864	-0.0203412	-0.642811	-0.882773	-0.321009	-0.517001	0.0257739	-0.635221	-0.876148	-0.707071	-0.78405	-0.976077	-0.753192	-0.765635	-0.81106	-0.899219	-0.885004	-0.781922	-0.743369	-0.910555	-0.778274	-0.741287	-0.843765	-0.690326	-0.744957	-0.730783	-0.898282
Rrad	-0.798657	-0.742417	-0.390929	-0.661044	1.47186	-0.0268401	0.301473	-0.152839	-0.821001	-0.315457	-0.595126	-0.663448	-0.807665	-0.801561	-0.907837	-0.800591	-0.858886	-0.545262	-0.345797	0.142131	0.0630961	2.14853	0.810645	1.08254	-0.8507	-0.677248	0.0522151	1.83614	1.01953	2.04042	0.00832562	-0.394221	0.564944	1.0074	-0.120026	-0.578851	-0.425835	-0.856563	-0.847091	-0.410114	-0.790259	-0.907837	-0.640224	-0.847366	-0.677099	-0.75311	-0.907837	-0.427092	0.140913
Cdkn1a	-0.0523166	1.56272	1.01772	0.319026	-0.57782	0.335953	-0.958735	-0.480003	-0.983206	-0.787169	-0.538272	-0.287761	-1.01433	0.597261	-0.333186	-0.0732682	0.258591	-0.870625	-0.526788	-0.343789	-1.00538	-1.05993	-0.415479	1.45579	-0.828026	-0.44322	-0.0103418	1.1431	-0.86175	-0.537524	-1.34815	-1.14206	-0.567135	-1.34815	-0.444003	-1.1982	0.807006	-0.581483	1.50241	0.909523	0.39536	0.195066	0.0401985	0.0747528	-1.20852	-1.15609	-1.02462	0.213388	-0.576058
Col18a1	-0.521417	-0.41888	-0.458687	-0.521417	-0.388774	-0.521417	-0.250916	0.34916	0.799589	-0.305529	-0.521417	-0.497004	0.188805	0.391847	0.118776	-0.316264	-0.428299	-0.369839	-0.502068	-0.336668	-0.261763	0.721174	-0.521417	-0.282731	-0.521417	-0.144638	-0.470453	-0.521417	2.87621	4.40645	-0.294168	-0.338428	-0.521417	-0.521417	-0.521417	-0.363289	-0.384177	-0.469766	-0.00799935	-0.470182	-0.445274	-0.421012	-0.429487	-0.376128	-0.371872	-0.391599	-0.521417	-0.521417	-0.521417
Lamb3	-0.412849	-0.637726	-0.583072	-0.672746	-0.292946	0.103681	0.123349	-0.402718	-0.620255	-0.325259	-0.05404	0.00809236	-0.266995	-0.0865866	-0.0740041	-0.245939	0.309039	0.127354	-0.561241	0.115815	-0.301971	1.76916	0.985697	-0.0511699	-0.535818	-0.672746	-0.0683972	0.0319991	2.61295	3.99775	1.90051	0.585811	0.191052	1.24499	-0.483435	-0.567792	-0.419427	-0.542884	-0.479496	-0.475157	-0.526465	-0.390426	-0.451084	-0.556125	-0.527063	-0.566982	-0.553793	-0.479178	-0.500773
BC039966	-0.603958	-0.646352	-0.541553	-0.701654	0.173159	-0.36297	1.13976	0.34155	-0.490866	0.358747	0.358461	-0.207782	-0.701654	-0.51231	0.101166	-0.608385	-0.701654	0.233673	-0.0752904	-0.177742	-0.701654	0.988704	0.818723	0.967544	-0.432661	1.543	2.22408	0.581282	0.80135	1.00013	0.000982287	-0.286705	-0.170738	-0.701654	-0.461247	-0.525567	-0.701654	-0.500342	-0.701654	-0.611365	-0.656774	-0.605278	-0.48165	-0.58321	-0.445616	-0.669237	-0.701654	-0.516558	0.724285
Ccdc42	-0.661983	-0.610778	-0.449087	0.29195	1.06678	-0.543758	-0.296698	-0.564873	-0.597513	-0.439387	-0.406403	-0.557438	-0.661983	-0.486667	-0.661983	-0.575624	-0.560561	-0.661983	-0.332915	0.0334819	-0.661983	1.11977	-0.00214194	-0.476835	-0.58715	-0.661983	-0.200693	-0.487139	0.469701	0.723487	0.144552	-0.351806	-0.112103	-0.661983	-0.587227	-0.661983	-0.590978	-0.661983	-0.661983	-0.661983	-0.609574	-0.661983	-0.567196	-0.661983	-0.661983	-0.608245	-0.661983	-0.339644	-0.564345
Spint1	-0.464265	-0.524753	-0.301248	0.0138419	2.51136	0.680698	-0.46698	-0.616043	-0.473539	-0.616043	-0.397446	-0.150547	-0.396174	0.862096	-0.0983051	2.33198	0.824412	-0.472997	0.0676002	1.59885	0.181747	1.25034	0.677925	-0.21578	-0.565858	-0.396174	-0.488614	-0.289529	0.576847	2.07951	0.982159	0.326565	-0.556697	-0.616043	-0.616043	-0.616043	-0.616043	-0.580343	-0.616043	-0.527307	-0.588192	-0.521324	-0.536232	-0.438239	-0.474917	-0.547316	-0.493349	-0.498913	-0.420736
Adgrf5	-0.116896	-0.258728	-0.14472	-0.546826	-0.340314	-0.298028	-0.546826	-0.338954	-0.172727	0.289947	-0.546826	-0.00144062	0.0754598	-0.128311	-0.546826	-0.340671	-0.304711	0.367309	-0.0202366	-0.318366	-0.546826	0.404	-0.362926	-0.546826	0.00190501	-0.546826	-0.198188	-0.546826	-0.438111	-0.288403	-0.546826	-0.134237	-0.546826	-0.546826	-0.546826	-0.546826	0.0552857	0.0275326	-0.356901	-0.546826	-0.297267	-0.440074	-0.142759	-0.546826	-0.546826	-0.284922	-0.0244235	-0.546826	-0.546826
Krt9	-0.557945	-0.654401	-0.612245	-0.561019	-0.469605	-0.51545	-0.0739134	-0.052279	-0.682128	-0.516301	0.124785	0.169464	-0.572503	0.0212187	-0.735558	-0.125399	-0.323669	-0.561081	-0.467566	0.0280444	-0.486031	-0.471229	-0.46454	-0.547243	-0.496297	-0.735558	-0.650948	-0.597869	-0.634037	-0.701609	-0.60911	-0.6533	-0.452752	-0.735558	-0.735558	-0.684357	-0.621395	-0.573173	-0.607727	-0.702514	-0.593323	-0.735558	-0.293865	-0.406411	-0.669559	-0.634715	-0.641653	-0.598269	-0.522978
Cmbl	-0.963866	-0.786221	0.0464539	0.330111	0.747467	-0.421759	0.0845744	-0.546938	-0.972146	-1.0457	-0.908234	-0.920805	-1.0457	-0.966042	-1.0457	-0.911935	-0.951338	-0.746732	-0.747058	-0.737512	-0.615563	1.54995	0.741345	-0.480213	-0.484788	-0.970617	-0.717436	0.480272	0.881143	1.77273	1.80377	0.297113	1.43198	1.45401	-0.739679	-0.844333	-0.83869	-1.01522	-0.973702	-0.925724	-0.846381	-0.946364	-0.827307	-0.955409	-0.894528	-1.02576	-0.907192	-0.598842	-0.307164
Adgrg2	-0.747477	-0.794942	-0.647892	-0.527404	0.560114	0.575744	-0.751615	-0.226747	-0.417096	-0.978792	-0.793964	-0.897455	-0.978792	-0.978792	-0.978792	-0.563295	-0.374795	0.395687	1.34305	2.60772	1.28483	0.264955	-0.543915	-0.0247214	-0.290756	-0.978792	-0.12091	-0.566121	-0.405335	-0.404293	-0.81445	-0.927517	-0.978792	-0.978792	-0.978792	-0.978792	0.348023	-0.816118	-0.978792	-0.978792	-0.844627	-0.978792	-0.978792	-0.821823	1.99936	1.48541	-0.600829	0.299218	1.06091
Otp	-0.272904	-0.272904	-0.247613	-0.137664	-0.272904	-0.252663	-0.141169	-0.256756	-0.195575	-0.272904	-0.2517	-0.245733	-0.272904	-0.106625	-0.272904	-0.191621	-0.209412	-0.244614	-0.253548	-0.272904	-0.272904	-0.240142	-0.225769	-0.272904	-0.272904	-0.272904	-0.272904	-0.272904	-0.272904	-0.272904	-0.122497	-0.251904	-0.24951	-0.272904	-0.241625	-0.229733	-0.272904	-0.250621	-0.272904	-0.18721	-0.20955	-0.272904	-0.272904	-0.191436	-0.16492	-0.21984	-0.191066	-0.242941	-0.272904
Zic1	-0.159518	-0.167099	-0.253216	-0.283748	-0.189409	2.05235	-0.283748	-0.26694	-0.264051	-0.283748	-0.248791	-0.283748	-0.283748	-0.283748	-0.283748	-0.18686	0.18101	-0.23711	-0.283748	-0.283748	-0.283748	-0.283748	-0.172845	-0.283748	2.71079	-0.283748	-0.226387	-0.283748	-0.283748	-0.224504	-0.0640357	-0.233088	-0.235118	-0.283748	-0.283748	-0.283748	-0.0899056	-0.283748	-0.0668255	-0.226082	-0.162411	-0.252901	0.165491	-0.109409	-0.283748	-0.233062	-0.190069	-0.24999	-0.283748
Zic4	-0.209452	-0.209452	-0.174822	-0.209452	-0.209452	0.794509	-0.209452	-0.209452	-0.209452	-0.209452	-0.209452	-0.209452	-0.209452	-0.209452	-0.209452	-0.0636257	-0.0696615	-0.0952813	-0.209452	-0.209452	-0.209452	-0.209452	0.0620382	-0.209452	0.277168	-0.209452	-0.165027	-0.209452	-0.209452	-0.209452	0.0616373	-0.209452	-0.11504	-0.209452	-0.209452	-0.209452	-0.209452	-0.209452	-0.209452	-0.209452	-0.139281	0.00167839	-0.209452	-0.0892748	-0.209452	-0.209452	-0.0727808	-0.209452	-0.209452
Arhgap24	-0.787018	-0.76874	-0.827848	-0.637824	-0.332307	-0.151695	-0.145058	-0.724949	-0.723883	-0.945996	-0.945996	-0.871402	-0.945996	-0.751391	-0.945996	-0.620983	-0.396258	-0.886118	-0.57927	-0.861309	-0.68013	-0.566474	-0.533841	0.356077	0.980944	-0.118013	1.03191	-0.521688	-0.233351	-0.156852	0.646449	-0.240521	0.410216	0.509673	-0.22796	0.211319	0.693565	-0.308804	-0.945996	-0.420979	-0.702459	-0.387076	-0.290565	-0.599591	0.130225	0.252462	-0.359511	-0.301527	0.481871
Gm2694	-0.524238	-0.152922	-0.0272711	-0.524238	-0.281676	-0.199401	-0.180369	-0.391823	0.00614311	0.768505	0.0301132	1.06056	-0.524238	-0.23828	-0.524238	-0.243713	-0.468711	-0.524238	-0.403106	-0.256089	1.55772	0.0407122	-0.148737	0.0288123	-0.28948	-0.524238	-0.165938	-0.524238	0.0420541	-0.0309019	4.62231	2.43237	-0.402452	1.14409	-0.524238	-0.524238	-0.524238	-0.466073	-0.386837	-0.40915	-0.524238	-0.524238	-0.420714	-0.457252	-0.409	-0.49825	-0.264744	-0.4372	-0.524238
1700012B09Rik	-0.438515	0.0417332	0.752186	-0.438515	0.266825	0.300118	-0.438515	-0.438515	-0.438515	-0.438515	-0.306561	-0.438515	-0.438515	-0.438515	-0.438515	-0.438515	1.37679	-0.438515	-0.209503	1.57605	1.37153	1.98227	0.254868	-0.310283	0.100857	-0.438515	-0.438515	-0.438515	-0.0492169	2.58404	3.24714	-0.0270789	2.10604	3.96873	-0.0418574	-0.438515	0.0226773	-0.438515	-0.438515	-0.329433	-0.438515	-0.438515	-0.0890056	-0.438515	-0.438515	-0.407502	-0.438515	-0.374699	0.0665189
Ngb	-0.779525	-0.918598	-0.605337	-0.0865372	1.4336	0.750096	1.29145	1.27825	1.3943	-0.419148	0.510073	-1.09162	-0.964269	-1.0164	0.331202	-0.504166	1.65448	0.622636	1.18482	1.46136	-0.706293	2.01676	1.74055	-0.742303	-1.24314	-0.941435	-0.275564	-0.652389	1.04899	0.72873	1.56193	1.66183	0.0424386	1.47443	-0.481674	-1.08845	-1.19268	-1.25425	-1.35218	-1.41259	-1.3203	-1.2699	-1.19975	-1.16443	-1.12088	-1.1878	-1.245	-0.460506	-0.360451
Apoc3	-0.381301	-0.381301	-0.291372	-0.381301	-0.381301	-0.254544	-0.381301	-0.381301	-0.327299	-0.381301	-0.381301	-0.381301	-0.381301	-0.381301	-0.381301	-0.381301	-0.285152	-0.253435	-0.321538	-0.381301	-0.381301	4.39147	-0.19765	-0.079208	-0.291887	-0.381301	0.182646	-0.381301	1.79675	-0.117117	4.56053	1.90058	2.20184	4.51047	-0.381301	-0.381301	-0.381301	-0.381301	-0.381301	-0.381301	-0.381301	-0.381301	-0.239102	0.674048	-0.18176	-0.381301	-0.381301	-0.381301	-0.381301
Fgfr1	-0.0173948	-0.498951	0.486277	0.388042	1.42339	1.81306	1.08905	1.82516	1.21658	1.11769	-0.348067	-0.359082	-0.56925	-0.890317	-1.65038	-0.599671	-0.891409	0.0193021	0.781342	0.739041	0.912342	1.10856	1.75039	0.785458	-0.0955833	-1.08953	0.101682	0.590087	1.48659	1.06671	0.733563	1.10797	1.29258	0.410907	-0.128325	-0.643469	0.0600113	-0.693161	-0.992116	-1.16448	-0.814024	-0.30462	-1.16883	-1.39147	-1.58419	-1.17627	-1.54974	-0.946773	0.627113
C1ql2	-0.316689	-0.349548	-0.0839405	-0.380835	-0.380835	-0.308155	-0.380835	-0.284872	0.97338	-0.222987	-0.380835	-0.34518	-0.195983	-0.380835	-0.0818979	-0.258887	-0.380835	-0.380835	-0.358426	-0.380835	-0.380835	-0.380835	-0.380835	-0.380835	-0.10267	-0.380835	-0.321867	-0.380835	-0.380835	-0.380835	0.327955	-0.132291	-0.330842	-0.380835	-0.380835	-0.322789	-0.380835	-0.380835	-0.380835	-0.380835	-0.380835	-0.380835	-0.380835	-0.359055	-0.259214	-0.380835	-0.323441	-0.0365292	-0.311598
Icam2	-0.196409	-0.196409	-0.196409	-0.196409	-0.196409	-0.196409	-0.196409	-0.196409	0.144585	-0.196409	-0.196409	-0.196409	-0.196409	-0.196409	-0.196409	0.260358	-0.196409	0.516391	-0.196409	-0.196409	-0.196409	-0.196409	-0.196409	-0.196409	-0.196409	-0.196409	-0.196409	-0.196409	0.284237	-0.196409	-0.196409	-0.196409	-0.196409	-0.196409	-0.196409	-0.196409	-0.196409	0.568141	-0.196409	-0.196409	0.0807873	-0.196409	-0.196409	-0.196409	-0.196409	0.0878203	-0.196409	-0.196409	-0.196409
Pou3f2	-0.533008	-0.257891	-0.303364	-0.533008	-0.483316	0.0405726	-0.452339	-0.350332	-0.485688	-0.533008	-0.467377	-0.278517	-0.267343	0.915655	2.98999	-0.470483	-0.352558	1.6842	1.3666	-0.232569	0.16892	-0.347758	-0.299841	-0.533008	0.673749	-0.414021	-0.192751	-0.533008	-0.450494	-0.533008	-0.533008	-0.472749	-0.320379	-0.533008	-0.397987	-0.24048	3.725	-0.363195	0.315533	-0.403004	-0.372967	-0.311961	0.711784	-0.417826	1.11606	-0.348349	-0.533008	-0.533008	-0.297732
Tyrp1	-0.0904433	-0.0904433	-0.0904433	-0.0904433	-0.0904433	-0.0904433	-0.0904433	-0.0904433	-0.0904433	-0.0904433	-0.0904433	-0.0904433	-0.0904433	-0.0904433	-0.0904433	-0.0904433	-0.0904433	-0.0904433	-0.0904433	-0.0904433	-0.0904433	-0.0904433	-0.0904433	-0.0904433	-0.0904433	-0.0904433	-0.0904433	-0.0904433	-0.0904433	-0.0904433	-0.0904433	-0.0904433	-0.0904433	-0.0904433	-0.0904433	-0.0904433	-0.0904433	-0.0904433	-0.0904433	-0.0904433	-0.0904433	-0.0904433	-0.0904433	-0.0904433	-0.0904433	-0.00298984	-0.0904433	-0.0904433	-0.0904433
Pla2r1	-0.101298	-0.101298	-0.101298	-0.101298	-0.101298	-0.101298	-0.101298	-0.101298	-0.101298	-0.101298	-0.101298	-0.101298	-0.101298	-0.101298	-0.101298	-0.101298	-0.101298	-0.101298	-0.101298	-0.101298	-0.101298	-0.101298	-0.101298	-0.101298	-0.101298	-0.101298	-0.101298	-0.101298	-0.101298	-0.101298	-0.101298	-0.101298	-0.101298	-0.101298	-0.101298	-0.101298	-0.101298	-0.101298	-0.101298	-0.101298	-0.101298	-0.101298	-0.101298	-0.101298	-0.101298	-0.101298	-0.101298	-0.101298	0.340871
Avp	-0.238886	-0.160857	-0.0730055	-0.238886	-0.121979	-0.0601217	-0.164963	-0.127648	-0.136149	-0.121713	-0.0811336	0.0713661	-0.0622074	-0.146601	-0.238886	-0.103682	-0.159008	-0.147379	-0.137337	-0.138614	-0.167946	5.43109	-0.122433	-0.122632	0.00884675	0.0320315	-0.126008	0.0324888	-0.116122	-0.210316	-0.238886	-0.0850937	-0.0800363	-0.238886	-0.176653	-0.115203	-0.164399	-0.0732116	-0.0259091	-0.183418	-0.18954	-0.108759	0.0280195	-0.149227	0.0412742	-0.194884	-0.191477	-0.123351	0.0126149
Oxt	0.170914	-0.0584442	-0.133395	-0.133395	-0.00355321	0.0387559	-0.133395	-0.0797678	0.0686774	-0.133395	-0.133395	-0.0480023	-0.133395	-0.133395	-0.133395	-0.0815836	0.0706144	-0.133395	-0.114455	-0.133395	-0.133395	0.202716	-0.0412005	-0.133395	-0.133395	-0.133395	-0.108418	0.032599	-0.133395	0.146167	0.0190191	-0.0733069	-0.133395	-0.133395	-0.133395	-0.0354382	-0.133395	-0.133395	-0.133395	-0.133395	-0.054656	-0.133395	0.00883764	-0.133395	-0.133395	-0.0823772	-0.0808755	-0.104054	-0.133395
Vim	-0.492185	0.0737575	-0.171131	-0.492185	-0.149135	-0.351418	0.549946	0.107864	1.46823	-0.492185	-0.285204	-0.0429895	0.0273968	-0.271336	-0.492185	1.64062	-0.251356	-0.322591	-0.492185	-0.492185	0.372382	0.154365	-0.492185	-0.492185	1.44247	-0.492185	-0.0988466	-0.492185	-0.0192799	-0.356046	0.0148807	1.45359	0.0640973	-0.492185	-0.492185	-0.0832243	-0.314081	0.00975844	-0.0946508	-0.22787	-0.188011	-0.492185	-0.492185	-0.37019	0.38554	3.86667	2.82906	0.745141	-0.492185
Tns1	1.01001	2.62203	1.51246	2.13317	0.586418	-0.365555	-0.253138	-0.292865	2.66159	0.082896	-0.140768	-0.0059908	0.129638	0.120564	-0.20641	2.60076	-0.498204	-0.301602	0.720788	-0.295815	-0.230895	-0.0361275	-0.392918	-0.0207424	0.925039	-0.662314	-0.588921	-0.662314	-0.613063	-0.126231	0.0745123	-0.260521	0.951241	-0.662314	0.0571387	-0.463117	-0.0931645	-0.378026	-0.662314	-0.605183	-0.662314	-0.0465093	-0.500293	-0.662314	-0.476832	-0.636581	-0.456427	-0.302706	0.286219
Barx2	0.115859	-0.0957183	-0.770966	0.370842	1.51278	-0.266766	1.10673	0.879776	-0.554476	-0.913827	-0.664876	-0.953069	-0.704029	-0.842014	-0.799511	-0.961019	-1.02327	-0.812519	-0.21854	0.0712104	0.72136	0.485749	0.61218	-0.759731	-0.856688	-0.746014	-0.361457	1.17963	-0.192384	-0.162202	0.30197	-0.449082	0.241511	0.308092	-0.112322	0.278517	-0.595401	0.773049	-0.791	0.791595	0.303642	-0.990451	-1.04172	0.100292	-0.905512	-0.927172	-0.630707	-0.0276025	-0.0936887
Col12a1	-0.532185	0.226148	0.867773	2.01769	1.90946	-0.595479	-0.304538	-0.703481	0.379831	-0.570319	0.964576	-0.361882	-0.629805	-0.595772	0.142512	-0.730325	-0.693227	-0.305519	0.646669	-0.578023	0.045583	-0.750549	-0.48287	-0.632621	-0.672837	-0.71553	-0.784972	-0.543418	-0.80239	-0.766457	-0.80239	-0.661926	0.270967	-0.80239	-0.703774	-0.748196	-0.75538	-0.80239	-0.80239	-0.80239	-0.671761	-0.449201	-0.80239	-0.358148	-0.570717	-0.704363	-0.680212	-0.769989	0.125443
Medag	-0.59378	-0.60127	-0.0538345	-0.471093	0.271018	-0.456229	-0.561266	-0.564589	-0.640904	-0.652632	-0.652632	-0.556495	-0.652632	-0.538572	-0.652632	-0.617126	-0.598773	-0.343689	-0.497605	-0.4929	-0.652632	1.96886	0.374051	-0.652632	-0.581433	-0.652632	-0.652632	-0.438992	0.171039	2.48093	2.84991	-0.213507	0.21251	0.287632	-0.385586	-0.652632	-0.488536	-0.652632	-0.310813	-0.30389	-0.253948	-0.381635	-0.304016	-0.158921	-0.552315	-0.629966	-0.60725	-0.48087	0.37181
Plekhb1	-0.168131	-0.849955	-0.665176	-0.912244	0.660955	-0.183196	-0.616893	-0.560995	-0.513131	-0.766444	-0.641456	-0.723759	-0.912244	-0.38447	-0.636124	-0.718319	-0.47241	-0.315057	-0.378732	-0.154816	0.0114819	1.99653	1.03759	-0.103998	-0.651075	-0.216353	-0.354459	-0.545912	1.23619	1.83761	2.85919	1.9735	0.377283	3.15577	0.712049	-0.364872	-0.233078	-0.706093	-0.829842	-0.798004	-0.478876	-0.565417	-0.404713	-0.676667	-0.392677	-0.729446	-0.692379	-0.644313	-0.634435
H2-Q2	-0.591889	-0.458505	0.121495	0.761911	2.11412	-0.108675	-0.591889	-0.486619	-0.539076	-0.344892	-0.539638	-0.538812	-0.591889	-0.352569	-0.591889	-0.379781	-0.370529	-0.403239	0.157877	0.175909	3.07622	3.95292	0.336819	-0.28404	-0.407826	-0.591889	-0.554862	-0.591889	0.294764	3.64321	0.0868615	0.155191	0.154148	1.41682	-0.316012	-0.355313	-0.512754	-0.554363	-0.591889	-0.591889	-0.47103	-0.591889	-0.591889	-0.54174	-0.51754	-0.502525	-0.552908	-0.340096	0.0666638
St8sia2	-0.634064	-0.312339	-0.441512	0.270396	0.106612	-0.340193	-0.555305	-0.777619	-0.740531	-0.777619	-0.387254	-0.0479034	-0.367381	0.157126	0.9331	-0.0884295	-0.711632	-0.107903	-0.599144	-0.777619	-0.442011	-0.164772	0.0313276	-0.699306	-0.680567	-0.777619	-0.3718	-0.638252	-0.269773	-0.507273	-0.277751	-0.356464	-0.270659	0.214073	-0.65889	-0.553806	1.13268	-0.715509	-0.578321	-0.296292	-0.378085	-0.113337	0.880587	-0.49453	0.0889896	-0.617609	-0.777619	-0.714097	0.781297
Col5a1	-0.346206	0.527845	0.39011	-0.520759	0.326958	-0.0471485	-0.349338	-0.520759	-0.410716	-0.520759	0.0733076	0.0773218	-0.520759	-0.520759	-0.520759	-0.354117	-0.422654	-0.219179	-0.344889	-0.228882	-0.520759	0.247824	-0.520759	-0.520759	-0.338726	-0.520759	-0.520759	-0.520759	-0.432881	-0.520759	-0.324723	-0.423909	-0.198906	-0.520759	-0.376507	-0.520759	-0.247706	-0.391176	4.73316	0.313202	0.71733	-0.348565	0.267269	-0.40241	-0.520759	-0.417064	-0.520759	-0.426324	0.916115
AI467606	-0.349083	-0.547846	-0.510533	-0.467992	0.787043	0.0286232	-0.0652897	-0.309064	-0.576281	-0.650263	-0.56736	-0.552545	-0.650263	-0.650263	-0.650263	-0.650263	-0.60861	-0.511518	-0.404315	-0.650263	-0.650263	2.20084	1.16251	0.745725	-0.527882	-0.650263	-0.1345	-0.282363	1.61962	2.55645	2.71105	2.38211	1.2418	3.04786	0.27967	-0.650263	-0.650263	-0.650263	-0.650263	-0.650263	-0.461299	-0.650263	-0.507613	-0.570697	-0.209055	-0.650263	-0.55977	-0.467457	-0.196197
Gpr50	-0.134634	0.0200221	-0.134634	-0.134634	0.117698	-0.134634	-0.134634	-0.0634294	-0.134634	-0.134634	-0.0411344	-0.134634	-0.134634	-0.134634	-0.134634	-0.134634	-0.134634	-0.134634	-0.0244318	-0.134634	-0.134634	0.295389	-0.134634	-0.134634	-0.0474016	-0.134634	-0.134634	-0.134634	-0.134634	0.164149	0.161565	-0.0420311	-0.134634	-0.134634	-0.134634	-0.134634	-0.134634	-0.134634	-0.134634	-0.134634	-0.134634	-0.134634	-0.134634	-0.134634	-0.134634	-0.134634	-0.134634	0.0123997	-0.134634
Kcnh8	0.561543	3.63711	-0.290064	0.0437638	0.668547	1.87528	-0.470486	-0.354629	-0.437265	-0.470486	-0.333827	-0.470486	-0.470486	-0.147386	-0.470486	-0.470486	-0.470486	2.65307	3.12758	1.01871	0.2647	0.642987	1.93596	-0.176095	-0.332573	0.381865	0.1739	-0.470486	-0.386556	1.47877	-0.097929	0.217533	1.13133	-0.470486	-0.252602	-0.280332	-0.263513	0.109556	-0.470486	-0.470486	-0.470486	-0.470486	-0.0950684	-0.470486	-0.470486	-0.470486	-0.368535	-0.0428441	-0.290545
Rassf4	-0.529931	-0.390581	-0.458215	-0.0778246	-0.529931	-0.159173	-0.302393	-0.451068	-0.529931	-0.529931	-0.344809	-0.529931	-0.529931	-0.529931	-0.529931	-0.441509	-0.529931	-0.529931	0.0445613	-0.284855	1.10076	0.237302	-0.00459763	-0.271115	2.52124	-0.317362	-0.286158	-0.529931	-0.456144	-0.216883	-0.365328	-0.529931	-0.340649	-0.529931	-0.149083	-0.231498	-0.00910199	-0.335421	0.0527708	0.319966	1.10089	-0.271685	0.75931	-0.45113	-0.529931	-0.425023	-0.327908	-0.529931	0.716783
Pidd1	-0.300067	-0.300067	-0.245741	-0.300067	-0.300067	0.0908316	0.1685	-0.133535	-0.204652	1.19787	-0.300067	-0.166873	-0.300067	-0.300067	-0.300067	-0.300067	-0.0807684	-0.0167533	0.0844414	-0.300067	-0.300067	0.113155	-0.0016463	-0.135558	-0.300067	-0.300067	-0.300067	0.163101	-0.109114	-0.300067	-0.300067	-0.132405	-0.151957	-0.300067	-0.102035	-0.300067	-0.300067	-0.122174	-0.300067	-0.300067	-0.300067	0.306682	-0.300067	0.023876	0.0521403	-0.141282	-0.207512	-0.136583	-0.136583
Lhx1os	-0.137416	-0.137416	-0.137416	-0.137416	0.24077	-0.137416	-0.137416	-0.137416	-0.137416	-0.137416	-0.137416	-0.137416	-0.137416	-0.137416	-0.137416	-0.137416	-0.137416	-0.137416	-0.137416	-0.137416	-0.137416	-0.137416	-0.137416	-0.137416	-0.137416	-0.137416	-0.137416	-0.137416	-0.137416	-0.137416	-0.137416	-0.137416	-0.137416	-0.137416	-0.137416	-0.137416	0.109133	-0.137416	-0.137416	-0.137416	-0.137416	-0.137416	-0.137416	-0.137416	-0.137416	-0.137416	-0.137416	0.076932	-0.137416
Trp73	-0.133468	-0.133468	-0.133468	-0.133468	-0.133468	-0.133468	-0.133468	-0.133468	-0.133468	-0.133468	-0.051345	-0.133468	-0.133468	-0.133468	-0.133468	-0.133468	-0.133468	-0.133468	-0.133468	-0.133468	-0.133468	-0.133468	-0.133468	-0.133468	-0.133468	-0.133468	-0.133468	-0.133468	-0.133468	-0.133468	-0.133468	-0.133468	-0.0553904	-0.133468	-0.133468	-0.133468	-0.133468	-0.074488	0.00585978	-0.133468	-0.133468	-0.0188148	-0.133468	-0.133468	-0.133468	-0.107116	-0.133468	-0.0651198	-0.133468
Lhx1	-0.133097	-0.133097	-0.133097	-0.133097	-0.133097	-0.0366844	-0.133097	-0.100925	-0.133097	-0.133097	-0.133097	-0.133097	-0.133097	-0.133097	-0.133097	-0.0190762	-0.133097	-0.133097	-0.133097	-0.133097	-0.133097	-0.133097	-0.133097	-0.133097	-0.133097	-0.133097	-0.133097	-0.133097	-0.133097	-0.133097	-0.133097	-0.133097	-0.133097	-0.133097	-0.133097	-0.133097	-0.133097	-0.133097	-0.133097	-0.133097	-0.133097	-0.133097	-0.133097	-0.133097	-0.133097	-0.133097	-0.133097	-0.133097	-0.133097
Dmrta2	0.242115	-0.225867	-0.176578	-0.271668	-0.271668	-0.157277	-0.0880538	-0.20641	-0.145929	0.0921979	-0.153063	0.00593222	-0.271668	-0.271668	-0.271668	-0.271668	-0.114146	-0.131773	-0.168536	-0.271668	-0.271668	-0.271668	-0.271668	-0.271668	-0.193987	-0.271668	-0.0774448	-0.271668	-0.103189	-0.126657	-0.0284405	-0.130214	-0.198485	-0.271668	-0.271668	-0.0108512	-0.00984309	-0.271668	-0.141075	-0.144784	-0.120464	-0.0605334	-0.271668	-0.170941	-0.271668	-0.164463	-0.214243	-0.0883972	-0.271668
Nhlh2	-0.414874	-0.365285	-0.372008	-0.414874	-0.414874	-0.414874	-0.414874	-0.367736	-0.245925	0.0115333	-0.316968	-0.390497	-0.414874	-0.414874	-0.414874	-0.414874	-0.414874	-0.414874	-0.307465	-0.414874	-0.284361	-0.339043	-0.414874	-0.414874	-0.414874	-0.162423	-0.389396	-0.414874	-0.414874	-0.414874	-0.414874	-0.305281	-0.414874	-0.414874	-0.414874	-0.220638	-0.306113	-0.28824	-0.414874	-0.363714	-0.414874	-0.371567	-0.414874	-0.414874	-0.414874	-0.414874	-0.414874	-0.414874	-0.414874
Lhx5	-0.264978	-0.206738	-0.233556	-0.264978	-0.264978	-0.264978	-0.264978	-0.214035	-0.264978	-0.264978	-0.167097	-0.231751	-0.264978	-0.264978	-0.264978	-0.264978	-0.264978	-0.264978	-0.264978	-0.264978	-0.264978	-0.264978	-0.264978	-0.264978	-0.140456	-0.264978	-0.264978	-0.264978	-0.264978	-0.264978	-0.130877	-0.264978	-0.264978	-0.264978	-0.264978	-0.264978	-0.264978	-0.264978	-0.264978	-0.264978	-0.264978	-0.264978	-0.264978	-0.264978	-0.264978	-0.264978	-0.264978	-0.17045	-0.264978
Lef1	-0.207364	-0.0365321	-0.207364	-0.207364	-0.207364	-0.207364	-0.207364	-0.138037	-0.156069	-0.207364	-0.0591322	-0.207364	-0.207364	0.0426715	0.54991	-0.207364	-0.116035	-0.207364	-0.135761	-0.207364	-0.207364	-0.207364	-0.207364	-0.207364	-0.207364	-0.207364	-0.11297	-0.207364	-0.207364	-0.207364	-0.207364	-0.0189168	-0.0604199	0.201695	-0.207364	-0.0603205	0.0468299	-0.111698	-0.207364	-0.207364	-0.207364	-0.207364	-0.122024	-0.207364	-0.0178253	-0.207364	-0.144601	-0.207364	-0.207364
Rspo3	-0.693809	-0.314048	-0.758886	-0.670951	-0.512078	-0.634661	-0.70429	-0.680622	-0.813006	-0.877009	-0.430928	-0.74262	-0.797665	-0.877009	-0.748484	-0.723131	-0.722148	-0.631622	-0.676992	-0.877009	-0.345513	-0.65787	-0.55235	-0.643869	-0.0772367	-0.797665	-0.498918	-0.877009	-0.72409	-0.828911	-0.761445	-0.698224	-0.850005	-0.877009	-0.778856	-0.845655	-0.696972	-0.826923	0.240591	0.649086	-0.690444	-0.691458	-0.517691	1.31707	-0.800871	-0.253306	0.954203	-0.260932	-0.51326
Gm27199	-0.282786	-0.282786	-0.282786	-0.282786	-0.282786	-0.282786	-0.282786	-0.282786	-0.282786	-0.282786	-0.282786	-0.255096	-0.282786	-0.282786	-0.282786	-0.282786	-0.282786	-0.282786	-0.282786	-0.282786	-0.282786	-0.146576	-0.282786	-0.282786	-0.230775	-0.282786	-0.282786	-0.282786	-0.203489	-0.223081	-0.0604056	-0.069411	-0.282786	-0.282786	-0.282786	-0.282786	-0.204677	-0.282786	-0.195266	-0.282786	-0.225134	-0.282786	-0.282786	-0.282786	-0.282786	-0.282786	-0.282786	-0.282786	-0.282786
Gpsm3	-0.472902	-0.297181	-0.38919	0.187491	-0.472902	-0.39639	-0.472902	-0.0697069	-0.22542	-0.472902	-0.342337	-0.370174	-0.472902	-0.472902	-0.472902	-0.361401	-0.341915	-0.0612779	-0.263054	-0.277369	-0.0382114	-0.0619198	-0.274494	-0.472902	-0.472902	4.27513	0.736435	-0.472902	0.0328963	0.371538	-0.472902	-0.370356	-0.234217	-0.472902	-0.472902	0.110369	-0.472902	-0.364094	-0.149095	-0.472902	-0.312499	-0.290581	-0.472902	-0.223053	-0.472902	-0.269895	-0.143512	-0.0208231	0.221459
Samd3	-0.352988	-0.352988	-0.317653	-0.352988	-0.352988	-0.205533	-0.352988	-0.352988	-0.326231	-0.352988	-0.25813	-0.148948	-0.352988	-0.352988	-0.352988	0.0148184	0.330772	-0.352988	-0.259321	-0.128462	-0.352988	-0.352988	-0.352988	-0.260806	-0.352988	-0.352988	-0.352988	-0.352988	-0.352988	-0.352988	-0.352988	-0.231674	-0.352988	-0.352988	-0.352988	-0.352988	-0.352988	-0.273937	-0.352988	-0.352988	-0.352988	-0.352988	-0.352988	-0.352988	-0.352988	-0.352988	-0.352988	-0.280344	-0.352988
[truncated: 25 more rows]
[truncated: 81 more columns]

## Sheet: SupplTable3_clusters_region
Amygdala structure	intended dissection
Caudoputamen	unintended dissection of neighboring regions (possible)
NLOT	unavoidable neighboring structure
Clustercount	1		2		3		4		5		6		7		8		9		10		11		12		13		14		15		16		17		18		19		20		21		22		23		24		25
[truncated: 88 more rows]
[truncated: 211 more columns]

## Sheet: SupplTable4_gene-modules
IEG	Learning/Memory	GABA receptors	GLUT receptors	K-channels	Ca-channels	Semaphorins
Arc	Creb1	Gabra1	Gria1	KCNQ1	CACNA1A	Sema4c
[truncated: 56 more rows]

## Sheet: SupplTable5_DEGs_2hr-recall_90p
GLUT													GLUT													GABA													GABA
[truncated: 101 more rows]
[truncated: 1 more columns]
