# Supplementary material for: Neuronal types in the mouse amygdala and their transcriptional response to fear conditioning
Source: Nat Neurosci. 2023 Oct 26;26(12):2237–49. doi: 10.1038/s41593-023-01469-3 (PMC10689239; doi:10.1038/s41593-023-01469-3)
Supplement: Supplementary file 3 — Lists and fraction enrichment of genes differentially expressed along the dendrogram’s hierarchical splits; for every branch (‘left and right’), on every junction of the dendrogram. A subset of genes is displayed as a heatmap in Fig. 1c (Methods—Branch point marker gene identification). [file 41593_2023_1469_MOESM3_ESM.xlsx]

## Sheet: Glut_dendrogram-split_fraction
junction #1,left=(,48),,48,right=(,49),,49
left marker	left score	left p(binomial)	left q(binomial)	left mean	right mean	right marker	right score	right p(binomial)	right q(binomial)	left mean	right mean
Ebf3	0.795783	1.22903e-154	8.97193e-153	0.798077	0.00229358	Aldoc	-0.279817	4.99347e-61	3.03769e-60	0.25	0.529817
Mylk	0.46639	5.99081e-10	2.73331e-09	0.567308	0.100917	Medag	-0.251323	1.15965e-100	8.46546e-99	0.221154	0.472477
Gfra1	0.431193	3.79545e-25	4.6178e-24	0.5	0.0688073	Luzp2	-0.249824	0.000255226	0.000887214	0.153846	0.40367
Penk	0.405169	1.0571e-32	1.28614e-31	0.682692	0.277523	Aldh3b2	-0.23518	7.6227e-44	6.95571e-43	0.173077	0.408257
Stxbp6	0.400494	1.59725e-17	8.04944e-17	0.730769	0.330275	Igfbp5	-0.226976	2.14158e-46	7.81677e-45	0.451923	0.678899
Adgrl2	0.359651	1.71818e-08	9.64824e-08	0.740385	0.380734	Igfbp6	-0.221683	6.49709e-125	1.58096e-123	0.567308	0.788991
Sv2c	0.353299	1.21695e-39	2.22093e-38	0.701923	0.348624	Gpc6	-0.206069	0.000661334	0.00219443	0.0576923	0.263761
Col6a1	0.29843	3.4535e-06	1.93927e-05	0.355769	0.0573395	Lamb3	-0.193631	2.07031e-110	1.88916e-109	0.278846	0.472477
Sim1	0.271965	2.18899e-12	1.99745e-11	0.278846	0.00688073	Gfra2	-0.181457	5.75837e-05	0.000350301	0.144231	0.325688
Gpr101	0.260674	1.45934e-08	8.19473e-08	0.432692	0.172018	Fgf1	-0.175635	4.0247e-84	4.89672e-83	0.221154	0.396789
Pvrl1	0.222301	0.00234085	0.0100519	0.596154	0.373853	Adarb2	-0.167696	2.7012e-55	2.46485e-54	0.144231	0.311927
Ptprt	0.21789	2.89672e-06	1.37649e-05	0.5	0.28211	Pou6f2	-0.16699	0.884382	1	0.00961539	0.176605
Serpine2	0.213303	0.0284905	0.0611708	0.5	0.286697	Calb2	-0.164961	2.72428e-97	2.4859e-96	0.653846	0.818807
Dach1	0.209598	0.276953	0.962742	0.269231	0.059633	Ap1s2	-0.160198	0.000110878	0.000337255	0.307692	0.46789
Fam19a2	0.209157	0.220911	0.474309	0.509615	0.300459	A230065H16Rik	-0.159404	9.04139e-19	2.75009e-18	0.125	0.284404
Gsg1l	0.206775	5.61156e-06	2.04822e-05	0.307692	0.100917	Galr1	-0.154375	8.53415e-72	1.03832e-70	0.134615	0.288991
Bcl11a	0.202452	0.0250424	0.0468743	0.413461	0.211009	Gpr88	-0.154199	0.999656	1	0.0384615	0.192661
Kctd8	0.199453	1.58933e-09	7.25132e-09	0.298077	0.0986238	Arhgap36	-0.1497	4.34818e-24	3.52686e-23	0.0865385	0.236238
Adcyap1	0.186221	2.40209e-16	1.34887e-15	0.509615	0.323394	Kirrel3	-0.143437	0.0123791	0.0273842	0.173077	0.316514
Rgs2	0.185162	0.00739555	0.0234728	0.586538	0.401376	Klhl13	-0.134704	5.34821e-35	2.44012e-34	0.413461	0.548165
Hs3st4	0.184368	0.16724	0.339126	0.519231	0.334862	Kcnab1	-0.132763	0.00132219	0.00508001	0.355769	0.488532
Tcerg1l	0.183663	6.04985e-11	2.94426e-10	0.403846	0.220184	Htr1b	-0.129587	0.130388	0.380732	0.125	0.254587
Ptchd4	0.183486	1.78745e-07	6.52421e-07	0.25	0.0665138	Nell1	-0.129234	0.337093	0.87885	0.182692	0.311927
Tmem255a	0.176429	6.36923e-07	2.73502e-06	0.596154	0.419725	Pcdh20	-0.123677	1.15188e-07	5.6058e-07	0.403846	0.527523
Fat3	0.17193	0.00132261	0.00459764	0.548077	0.376147	Mbp	-0.122883	1.70632e-05	8.89723e-05	0.471154	0.594037
Plch1	0.168843	5.27374e-07	5.49976e-06	0.230769	0.0619266	Olfm3	-0.12156	5.372e-30	2.61437e-29	0.25	0.37156
1190002N15Rik	0.16849	0.00351155	0.0134917	0.423077	0.254587	Tppp3	-0.117325	3.41649e-20	1.73324e-19	0.442308	0.559633
Sema5a	0.167255	6.09947e-32	2.96841e-31	0.846154	0.678899	Ass1	-0.116796	6.81872e-49	4.52515e-48	0.153846	0.270642
Plagl1	0.165314	0.000419878	0.00170284	0.403846	0.238532	Tle4	-0.113532	0.231925	0.70432	0.375	0.488532
Phactr2	0.161433	0.0012225	0.0028788	0.519231	0.357798	Id2	-0.111768	0.000737465	0.00299083	0.413461	0.525229
Otof	0.160286	2.44149e-05	9.90161e-05	0.394231	0.233945	Ier3	-0.11115	5.8628e-06	6.11407e-05	0.0769231	0.188073
Tmem163	0.160286	1.66003e-06	4.66085e-06	0.394231	0.233945	Krt9	-0.109474	8.89403e-90	9.2752e-89	0.413461	0.522936
Thsd7a	0.159756	0.993122	1	0.182692	0.0229358	Prlr	-0.108857	1.51291e-63	1.22714e-62	0.326923	0.43578
Fam84a	0.158433	0.00654869	0.0199189	0.403846	0.245413	Spint1	-0.104358	4.60405e-48	4.2012e-47	0.125	0.229358
Slit2	0.157816	0.0176973	0.061519	0.490385	0.332569	Barx2	-0.104093	3.94775e-34	2.21681e-33	0.230769	0.334862
Tshz1	0.157551	0.92871	1	0.384615	0.227064	Plcxd3	-0.102505	0.155192	0.333206	0.115385	0.21789
Gpr83	0.157375	0.0157357	0.0675709	0.230769	0.0733945	Cxcl14	-0.102329	0.111002	0.578797	0.0192308	0.12156
Cacna2d2	0.154728	0.000164315	0.000342713	0.423077	0.268349	Cntnap4	-0.101006	0.0544634	0.147253	0.0480769	0.149083
Kitl	0.15464	0.999873	1	0.221154	0.0665138	Rasd2	-0.0986238	1.18591e-11	1.08214e-10	0.5	0.598624
Ptprz1	0.153846	0.827112	1	0.403846	0.25	Amigo2	-0.0983592	1.47299e-05	7.16857e-05	0.105769	0.204128
Rcn1	0.153229	3.2221e-09	1.96011e-08	0.490385	0.337156	Amotl1	-0.0972124	1.43766e-56	8.74579e-56	0.480769	0.577982
Lingo2	0.151288	0.111628	0.203721	0.548077	0.396789	Cntn5	-0.0953599	0.800986	1	0.221154	0.316514
Tox	0.151288	0.00372653	0.0194312	0.298077	0.146789	BC030499	-0.0948306	4.2245e-09	2.05592e-08	0.182692	0.277523
Cdh7	0.15067	0.048451	0.153779	0.384615	0.233945	Slc6a1	-0.093331	2.37355e-14	8.82426e-14	0.365385	0.458716
Eps8	0.147671	8.91945e-06	3.83012e-05	0.269231	0.12156	H2-Q2	-0.0906845	2.85143e-52	2.31282e-51	0.173077	0.263761
Nxph1	0.146701	9.43363e-05	0.000237467	0.298077	0.151376	Cxxc4	-0.0875088	0.00358726	0.00689132	0.442308	0.529817
Bhlhe41	0.145995	4.20744e-13	2.55952e-12	0.682692	0.536697	Plekhb1	-0.0854799	1.60604e-67	1.67487e-66	0.336539	0.422018
Rreb1	0.142996	0.288341	0.725824	0.317308	0.174312	Vwa5b1	-0.0830099	7.61278e-73	6.94666e-72	0.240385	0.323394
Ddit4l	0.142378	0.0102548	0.0575847	0.153846	0.0114679	Gabra5	-0.0823042	0.612044	1	0.355769	0.438073
Fstl5	0.141761	0.00820415	0.0230347	0.490385	0.348624	Zim1	-0.0813338	2.53865e-43	1.85322e-42	0.326923	0.408257
junction #2,left=(,54),,54,right=(,55),,55
left marker	left score	left p(binomial)	left q(binomial)	left mean	right mean	right marker	right score	right p(binomial)	right q(binomial)	left mean	right mean
Spon1	0.518605	0.000536075	0.00217408	0.68254	0.163934	Foxp2	-0.550221	1.07689e-43	7.86129e-43	0.031746	0.581967
Cartpt	0.497658	1.06228e-19	7.75462e-19	0.571429	0.0737705	Gabrg1	-0.535909	1.47523e-20	1.53845e-19	0.0952381	0.631147
Emx2	0.495576	1.50378e-43	1.56823e-42	0.634921	0.139344	Meis2	-0.535519	2.64511e-33	8.04555e-33	0.333333	0.868853
Pde11a	0.371715	1.16688e-10	9.46473e-10	0.412698	0.0409836	Mgat4c	-0.514442	1.62843e-21	7.925e-21	0.190476	0.704918
Luzp2	0.361436	0.00443758	0.0147247	0.476191	0.114754	Col12a1	-0.390971	1.71598e-35	2.50533e-34	0.174603	0.565574
Cntn5	0.355191	2.25089e-08	7.46886e-08	0.666667	0.311475	Peg10	-0.368983	1.77199e-50	2.15592e-49	0.253968	0.622951
Arhgap36	0.350117	1.03882e-24	9.47923e-24	0.571429	0.221311	Calcr	-0.361697	2.53144e-65	6.15984e-64	0.031746	0.393443
Ap1s2	0.349467	9.54494e-15	3.318e-14	0.84127	0.491803	Gfra2	-0.361176	0.000413692	0.00215711	0.015873	0.377049
Tmtc4	0.332683	1.15839e-23	4.22812e-22	0.603175	0.270492	St8sia2	-0.345824	3.58921e-29	4.36687e-28	0.0476191	0.393443
Epha7	0.320453	0.262428	0.957864	0.476191	0.155738	H2-Q2	-0.339709	4.4777e-41	2.97157e-40	0.111111	0.45082
Arhgap24	0.318891	3.24492e-19	2.36879e-18	0.52381	0.204918	Barhl2	-0.338147	8.06967e-25	4.90905e-24	0.0634921	0.401639
Nr4a2	0.314858	1.01256e-05	5.27979e-05	0.396825	0.0819672	Pcdh15	-0.318761	7.41834e-15	4.16568e-14	0.222222	0.540984
Dlk1	0.308223	0.000235659	0.000860155	0.349206	0.0409836	Tshz3	-0.309524	4.74821e-07	2.88849e-06	0.190476	0.5
Ndst4	0.307052	1.32408e-19	1.07398e-18	0.634921	0.327869	Htr2c	-0.30549	0.000279617	0.000567001	0.31746	0.622951
Trhde	0.290138	9.3232e-14	4.53729e-13	0.650794	0.360656	Pld5	-0.303799	3.37785e-05	0.000164389	0.015873	0.319672
Etl4	0.26763	5.26754e-06	1.37332e-05	0.587302	0.319672	Tmem255a	-0.291699	1.42525e-13	5.47595e-13	0.396825	0.688525
Sema5a	0.265418	5.21209e-25	2.37802e-24	0.904762	0.639344	Trpc5	-0.290528	0.57365	1	0.111111	0.401639
Sema6d	0.264117	0.000523056	0.00166013	0.444444	0.180328	Hapln4	-0.289097	9.0485e-11	3.88553e-10	0.31746	0.606557
Arhgap6	0.258262	7.31512e-18	4.10772e-17	0.873016	0.614754	Flrt2	-0.287926	0.99097	1	0.031746	0.319672
Adcyap1	0.247593	1.27818e-21	9.33069e-21	0.698413	0.45082	Rcn1	-0.277257	4.84115e-10	2.20877e-09	0.206349	0.483607
Lhx9	0.245121	3.9632e-11	2.06653e-10	0.52381	0.278689	Fam19a2	-0.266979	0.918016	1	0.142857	0.409836
Gpc3	0.24421	1.29e-11	1.04633e-10	0.301587	0.057377	Klhl13	-0.264507	1.15788e-13	3.01876e-13	0.31746	0.581967
Plcxd3	0.238486	1.97477e-07	9.00989e-07	0.476191	0.237705	Slc2a13	-0.25579	0.0306337	0.101648	0.301587	0.557377
Nxph2	0.238095	3.15307e-23	2.30174e-21	0.238095	0	Tnnt2	-0.25566	2.70551e-16	1.79548e-15	0.0476191	0.303279
Kctd12	0.23185	0.290761	0.758054	0.428571	0.196721	Medag	-0.254749	1.00119e-36	5.2205e-36	0.269841	0.52459
Plcb4	0.226646	9.96629e-09	3.03141e-08	0.587302	0.360656	Kcnh1	-0.253188	0.000172807	0.00078843	0.222222	0.47541
Calb2	0.215197	3.21589e-25	1.46725e-24	0.936508	0.721311	Meis1	-0.251756	1.35852e-49	6.61147e-49	0.428571	0.680328
Ipcef1	0.213505	0.999655	1	0.238095	0.0245902	Gpc6	-0.245902	0.0828921	0.232736	0	0.245902
Lamb3	0.211944	1.30578e-07	1.36174e-06	0.285714	0.0737705	Gal	-0.240827	6.04142e-47	1.47008e-45	0.0952381	0.336066
Ecel1	0.211423	0.00131294	0.0059903	0.301587	0.0901639	Clmp	-0.236794	0.0178994	0.0353151	0.222222	0.459016
Kcnip1	0.20778	1.68364e-11	1.02422e-10	0.412698	0.204918	Plekhb1	-0.234322	2.78492e-46	1.69416e-45	0.396825	0.631147
Vwc2l	0.201145	4.69528e-09	2.8563e-08	0.365079	0.163934	Penk	-0.233151	4.20898e-07	1.80738e-06	0.111111	0.344262
Btg1	0.198543	0.142491	0.577882	0.444444	0.245902	Zbtb7c	-0.2312	3.32357e-24	1.733e-23	0.301587	0.532787
Prlr	0.191387	4.53411e-10	3.3099e-09	0.412698	0.221311	Chn2	-0.230029	0.00255643	0.0124413	0.015873	0.245902
Kcnab1	0.190866	0.382264	0.680616	0.428571	0.237705	Gabrq	-0.229638	2.1434e-28	1.42244e-27	0.253968	0.483607
Cacna2d2	0.187223	1.03404e-06	2.35891e-06	0.539682	0.352459	Gm28050	-0.225995	2.27679e-06	1.51096e-05	0.142857	0.368853
Sema3a	0.185272	0.214856	0.435681	0.349206	0.163934	Ptprz1	-0.225475	0.985865	1	0.126984	0.352459
Plagl1	0.18319	0.00251605	0.00874628	0.412698	0.229508	Nrp1	-0.222352	0.979463	1	0.031746	0.254098
Galr1	0.177596	1.26794e-15	1.32228e-14	0.333333	0.155738	Tenm3	-0.222352	0.241768	0.519091	0.031746	0.254098
Rab3b	0.176425	7.75752e-10	3.33117e-09	0.619048	0.442623	Glra1	-0.215197	4.36421e-18	2.45067e-17	0.0634921	0.278689
Rspo1	0.174863	1.20632e-23	1.10076e-22	0.666667	0.491803	Rgs10	-0.20713	0.000396042	0.00180694	0.31746	0.52459
Neto2	0.174473	0.679257	1	0.428571	0.254098	Trhr	-0.206479	0.911677	1	0.0476191	0.254098
Igfbp5	0.173953	0.037808	0.106153	0.444444	0.270492	Cbln2	-0.204918	0.000448456	0.00409216	0	0.204918
Rmst	0.172261	2.71716e-06	6.61176e-06	0.746032	0.57377	Sst	-0.200885	9.06852e-08	3.31001e-06	0.126984	0.327869
St3gal1	0.17044	0.00617229	0.0296863	0.301587	0.131148	Rreb1	-0.198283	0.875621	1	0.0476191	0.245902
Runx1t1	0.165626	3.19712e-06	1.06086e-05	0.698413	0.532787	Plxdc2	-0.195811	0.444922	1	0.222222	0.418033
Nxph1	0.161723	0.000435184	0.000992763	0.31746	0.155738	Rbms3	-0.187614	3.45545e-06	8.40827e-06	0.222222	0.409836
Cdh8	0.15808	0.0209513	0.0804969	0.428571	0.270492	Ece2	-0.185142	3.18085e-08	9.28808e-08	0.396825	0.581967
Id4	0.15808	1.26636e-07	4.4021e-07	0.428571	0.270492	Cdh7	-0.180978	0.000510498	0.00232914	0.269841	0.45082
Man1a	0.157169	0.394611	1	0.206349	0.0491803	Epb41l2	-0.178897	5.77218e-10	2.21773e-09	0.206349	0.385246
junction #3,left=(,66),,66,right=(,67),,67
left marker	left score	left p(binomial)	left q(binomial)	left mean	right mean	right marker	right score	right p(binomial)	right q(binomial)	left mean	right mean
Trh	0.797808	1.86235e-120	2.26587e-119	0.943262	0.145454	Tacr1	-0.764281	8.08793e-107	5.90419e-105	0.120567	0.884849
Foxp2	0.744165	6.12917e-120	8.94859e-119	0.907801	0.163636	Mgat4c	-0.664217	4.70947e-43	5.72985e-42	0.141844	0.806061
Tes	0.684075	1.19003e-144	8.68723e-143	0.744681	0.0606061	Synpr	-0.602063	3.05938e-34	2.03031e-33	0.319149	0.921212
Pcp4l1	0.55461	2.95983e-45	3.60112e-44	0.687943	0.133333	Ifi27	-0.548291	1.73538e-38	3.16707e-37	0.0638298	0.612121
Pou3f2	0.539265	2.62126e-86	1.91352e-84	0.624113	0.0848485	Dlk1	-0.526112	1.2368e-96	1.80573e-95	0.382979	0.909091
S100a10	0.513217	2.80542e-22	1.36531e-21	0.695036	0.181818	Gabrg3	-0.515796	1.63812e-12	6.29383e-12	0.120567	0.636364
Sertm1	0.511025	1.30334e-15	7.92863e-15	0.638298	0.127273	Lhfpl3	-0.473888	9.85834e-52	1.19943e-50	0.283688	0.757576
Cbln2	0.482656	2.6939e-48	6.55517e-47	0.609929	0.127273	Rspo3	-0.462282	1.88817e-22	1.14864e-21	0.113475	0.575758
Adcyap1	0.463056	5.90657e-18	3.91982e-17	0.475177	0.0121212	Col23a1	-0.453127	3.54146e-29	4.30877e-28	0.134752	0.587879
Luzp2	0.45519	1.11678e-43	2.03813e-42	0.879433	0.424242	Pcdh11x	-0.434945	2.00243e-48	1.6242e-47	0.468085	0.90303
Inf2	0.450032	3.73629e-14	2.72749e-13	0.510638	0.0606061	Rxfp1	-0.406834	6.96908e-49	5.08743e-47	0.0780142	0.484849
Lhfp	0.449903	5.99952e-111	2.18982e-109	0.801418	0.351515	Stk32b	-0.389813	1.30806e-41	4.77443e-40	0.0283688	0.418182
Fam163b	0.43559	8.17227e-23	9.94293e-22	0.744681	0.309091	Arhgap36	-0.371502	3.95847e-37	4.81614e-36	0.070922	0.442424
Sema3e	0.423856	1.2104e-42	1.76718e-41	0.539007	0.115152	AW551984	-0.371244	8.53634e-20	3.11577e-19	0.156028	0.527273
Mgll	0.392263	5.21347e-08	3.80583e-07	0.446808	0.0545455	Ngb	-0.36441	0.000868535	0.0022644	0.0780142	0.442424
Rbms1	0.382205	2.05093e-58	3.74295e-57	0.794326	0.412121	Cntn5	-0.361186	7.24854e-41	1.76381e-39	0.475177	0.836364
Gpc6	0.375887	6.4209e-40	6.69608e-39	0.70922	0.333333	Olfm3	-0.357963	4.455e-35	2.71012e-34	0.205674	0.563636
B3galt2	0.368279	0.00134637	0.0054603	0.531915	0.163636	Tmem215	-0.351128	2.9266e-14	1.6434e-13	0.12766	0.478788
Efna5	0.365829	7.17346e-33	2.61831e-31	0.723404	0.357576	Gpr149	-0.340039	3.03432e-76	5.53764e-75	0.120567	0.460606
Sema6d	0.361702	1.0132e-27	8.21818e-27	0.695036	0.333333	Barx2	-0.337073	5.70757e-26	2.4509e-25	0.0992908	0.436364
Cartpt	0.352934	4.6043e-27	4.80163e-26	0.468085	0.115152	Flrt2	-0.336686	0.000181979	0.00083028	0.22695	0.563636
Rab3b	0.339523	5.81906e-29	4.24792e-28	0.70922	0.369697	Lrrn1	-0.324952	2.22915e-41	5.42426e-40	0.432624	0.757576
Cd24a	0.317344	2.01497e-18	2.45155e-17	0.390071	0.0727273	Oxtr	-0.318117	4.58912e-08	2.23337e-07	0.0212766	0.339394
Ndnf	0.303288	5.45016e-128	1.98931e-126	0.751773	0.448485	Fgf1	-0.310896	3.48885e-31	2.12238e-30	0.070922	0.381818
Trhde	0.298775	1.42942e-73	2.08696e-72	0.929078	0.630303	Mdga1	-0.309994	1.88872e-12	8.11039e-12	0.035461	0.345454
Bdnf	0.294004	0.787785	1	0.35461	0.0606061	Cxcl12	-0.284333	1.24318e-24	9.07524e-24	0.170213	0.454545
Cntn4	0.285622	7.42344e-08	3.87079e-07	0.588653	0.30303	Zfhx3	-0.28098	1.25356e-20	5.38293e-20	0.276596	0.557576
Ddah1	0.279433	7.62194e-75	1.391e-73	0.879433	0.6	Gm10605	-0.254545	3.06066e-32	5.58571e-31	0.333333	0.587879
Sema3a	0.270019	2.94241e-30	2.38662e-29	0.77305	0.50303	Zmat4	-0.24539	0.906792	1	0.0212766	0.266667
Abi3bp	0.266022	1.31339e-106	1.91755e-105	0.787234	0.521212	Grm1	-0.243972	0.97824	1	0.156028	0.4
Dkkl1	0.261767	8.89295e-31	9.27407e-30	0.382979	0.121212	Sorcs3	-0.24178	2.94159e-21	1.78947e-20	0.546099	0.787879
Nrip3	0.260348	2.61415e-33	3.81666e-32	0.914894	0.654546	Cd83	-0.238685	4.69921e-18	1.90579e-17	0.234043	0.472727
Npffr1	0.25274	2.32898e-107	5.66719e-106	0.737589	0.484849	Adcyap1r1	-0.237782	0.00224753	0.0040017	0.198582	0.436364
Chrm3	0.250677	4.24742e-11	2.21472e-10	0.390071	0.139394	Cckbr	-0.235203	0.58687	1	0.0496454	0.284849
Rorb	0.247324	0.00336114	0.0188741	0.283688	0.0363636	Col6a1	-0.230174	1.474e-35	1.53717e-34	0.375887	0.606061
Cntnap4	0.244874	3.56815e-25	6.51187e-24	0.475177	0.230303	Prokr2	-0.22695	4.83001e-15	4.40738e-14	0.106383	0.333333
Serpine2	0.241908	3.57376e-25	6.52212e-24	0.829787	0.587879	Trpc5	-0.226692	0.426294	1	0.191489	0.418182
Vat1l	0.24049	1.74045e-12	7.47372e-12	0.695036	0.454545	Ebf2	-0.223211	1.18706e-17	1.23793e-16	0.0070922	0.230303
Itgav	0.240103	2.02021e-16	1.63862e-15	0.567376	0.327273	Phactr2	-0.221663	0.202623	0.352179	0.184397	0.406061
Adamts5	0.219858	3.58003e-17	3.73346e-16	0.219858	0	Tle4	-0.218311	0.19156	0.635629	0.29078	0.509091
Frzb	0.219342	9.15805e-25	2.22846e-23	0.382979	0.163636	Fam19a2	-0.2147	0.997819	1	0.148936	0.363636
Elmo1	0.219084	3.12356e-41	4.5604e-40	0.964539	0.745455	Rgs2	-0.213411	0.644756	1	0.241135	0.454545
Tox	0.212766	0.246232	0.94605	0.212766	0	Etl4	-0.196776	3.78154e-61	6.9013e-60	0.730496	0.927273
Nxph1	0.211992	1.15735e-101	1.68973e-100	0.957447	0.745455	Homer2	-0.195487	0.531504	1	0.156028	0.351515
Cacna2d3	0.211992	0.2279	0.693195	0.29078	0.0787879	Fgfr1	-0.194326	7.4107e-25	3.86415e-24	0.539007	0.733333
Sorcs1	0.20735	0.000143327	0.000387513	0.425532	0.218182	Pcdh15	-0.193295	1.09796e-45	1.60303e-44	0.546099	0.739394
Epha7	0.203224	0.852207	1	0.397163	0.193939	Rspo1	-0.191618	2.25961e-08	7.49779e-08	0.0992908	0.290909
Pcsk5	0.196647	0.0235394	0.101081	0.22695	0.030303	Gabrq	-0.182721	1.40632e-06	5.7034e-06	0.035461	0.218182
Qrfpr	0.194713	3.66378e-13	5.34911e-12	0.255319	0.0606061	Ptprt	-0.182463	0.351767	0.828354	0.120567	0.30303
Crh	0.193552	4.49285e-28	6.55956e-27	0.205674	0.0121212	Cachd1	-0.166731	5.8554e-38	1.06861e-36	0.312057	0.478788
junction #4,left=(,70),,70,right=(,71),,71
left marker	left score	left p(binomial)	left q(binomial)	left mean	right mean	right marker	right score	right p(binomial)	right q(binomial)	left mean	right mean
Adra2a	0.642276	1.13716e-06	5.53417e-06	0.666667	0.0243902	Fign	-0.662021	3.04286e-14	2.22129e-13	0.142857	0.804878
Rspo3	0.593496	3.08921e-06	1.07387e-05	0.666667	0.0731707	Vstm2b	-0.636469	1.99168e-05	0.000121161	0.0952381	0.731707
Nxph4	0.591173	1.46396e-12	4.27476e-12	0.761905	0.170732	Cartpt	-0.587689	4.91142e-19	3.58534e-18	0.0952381	0.682927
Mpped2	0.499419	0.0244525	0.081138	0.52381	0.0243902	Dpy19l1	-0.491289	0.0229879	0.0883218	0.142857	0.634146
Igfbp5	0.498258	0.00930519	0.0271712	0.571429	0.0731707	Cpne8	-0.490128	0.000181378	0.000378303	0.0952381	0.585366
Cbln4	0.476191	9.01007e-06	6.57735e-05	0.476191	0	Reln	-0.46806	1.54796e-09	6.64713e-09	0.190476	0.658537
Satb1	0.475029	0.00252413	0.016751	0.52381	0.0487805	Luzp2	-0.465738	0.000548981	0.00174242	0.0952381	0.560976
Gabra5	0.469222	0.000742587	0.00318876	0.761905	0.292683	Spon1	-0.422764	0.000112039	0.000430467	0.333333	0.756098
Dlk1	0.42741	0.000280614	0.000975468	0.476191	0.0487805	Slc6a1	-0.421603	5.84619e-09	1.52419e-08	0.285714	0.707317
Gabrg1	0.42741	0.00481737	0.0142868	0.476191	0.0487805	Npy2r	-0.414634	0.0102686	0.039453	0	0.414634
Flrt2	0.423926	0.0239888	0.0875592	0.619048	0.195122	Plcxd3	-0.414634	0.000431094	0.00133907	0	0.414634
Mpped1	0.418119	3.21139e-11	1.23385e-10	0.857143	0.439024	Meis2	-0.404181	2.43047e-19	5.91414e-19	0.571429	0.97561
Sema3a	0.401858	0.0120466	0.0303243	0.52381	0.121951	Gpr88	-0.39489	3.20577e-06	1.80016e-05	0.190476	0.585366
Gm29771	0.380952	9.96863e-09	9.09637e-08	0.380952	0	Kcnab1	-0.373984	4.7611e-05	0.000267354	0.333333	0.707317
Nrp1	0.377468	0.0276459	0.0776213	0.52381	0.146342	Lgi2	-0.369338	1.45821e-05	6.26172e-05	0.142857	0.512195
Fras1	0.329849	0.00550538	0.0309148	0.476191	0.146342	Eps8	-0.368177	7.64805e-09	4.29468e-08	0.0952381	0.463415
Meis1	0.327526	5.58646e-08	1.94196e-07	0.571429	0.243902	Htr1b	-0.347271	2.25704e-07	2.35377e-06	0.238095	0.585366
Vat1l	0.324042	0.00109829	0.00222709	0.714286	0.390244	Stxbp6	-0.341463	0.372391	0.715382	0	0.341463
Sorcs3	0.321719	7.94359e-05	0.000187059	0.809524	0.487805	Pax6	-0.341463	7.96618e-17	5.81531e-15	0	0.341463
Syt10	0.307782	0.000116904	0.000355583	0.380952	0.0731707	Plcb4	-0.325203	1.73707e-08	4.52879e-08	0.333333	0.658537
Adora1	0.301974	0.0118148	0.0331722	0.619048	0.317073	BC048546	-0.324042	1.53588e-09	4.87476e-09	0.285714	0.609756
Col23a1	0.284553	0.0385238	0.0969738	0.333333	0.0487805	Phactr2	-0.324042	0.000773057	0.00209012	0.285714	0.609756
Erbb4	0.284553	0.00110876	0.0115628	0.333333	0.0487805	Rbms1	-0.319396	9.41459e-05	0.000458176	0.0952381	0.414634
Glra2	0.28223	0.00391581	0.00985703	0.428571	0.146342	Tgfb2	-0.317073	0.0577672	0.248059	0	0.317073
Epb41l2	0.28223	0.0007138	0.0027425	0.428571	0.146342	Adarb2	-0.317073	1.67038e-07	7.17283e-07	0	0.317073
Gm28050	0.279907	0.000148907	0.00062809	0.52381	0.243902	Sema6a	-0.29849	3.76133e-05	0.000137289	0.238095	0.536585
Sema6d	0.278746	0.000593013	0.00180375	0.571429	0.292683	Mafb	-0.295006	7.26798e-10	4.82329e-09	0.0952381	0.390244
Barhl2	0.277584	1.09547e-11	4.20891e-11	0.619048	0.341463	Id2	-0.292683	0.971067	1	0	0.292683
Slc2a13	0.275261	0.00758113	0.0197651	0.714286	0.439024	Thsd7a	-0.292683	0.427851	1	0	0.292683
Gm12027	0.261324	0.15032	0.432222	0.285714	0.0243902	Fam163b	-0.278746	5.1736e-07	2.90518e-06	0.428571	0.707317
Tyro3	0.259001	0.27688	0.918739	0.380952	0.121951	Rasd2	-0.277584	0.00148316	0.00451127	0.380952	0.658537
Fstl5	0.25784	0.243383	0.507628	0.428571	0.170732	Elmo1	-0.276423	0.0167568	0.0470479	0.333333	0.609756
Rab3b	0.256678	0.0100417	0.0305435	0.476191	0.219512	Esr1	-0.269454	0.0153529	0.0700477	0.0476191	0.317073
Tacr1	0.250871	1.02954e-10	5.01042e-10	0.714286	0.463415	Kcnk2	-0.254355	1.86423e-06	4.25278e-06	0.428571	0.682927
Kirrel3	0.236934	0.327805	0.556506	0.285714	0.0487805	Bhlhe40	-0.254355	1.5457e-05	4.33984e-05	0.428571	0.682927
Spats2l	0.231127	0.00234822	0.00476166	0.52381	0.292683	Wfs1	-0.253194	0.00471372	0.0172051	0.380952	0.634146
Sema5a	0.229965	0.00239266	0.00646905	0.571429	0.341463	Pcdh15	-0.24971	5.19518e-05	0.000164891	0.238095	0.487805
Kcnk1	0.229965	0.0764522	0.199322	0.571429	0.341463	Fndc5	-0.24971	0.00778973	0.0210611	0.238095	0.487805
Tbr1	0.229965	0.0277412	0.0698312	0.571429	0.341463	Gm13889	-0.248548	0.0576871	0.175465	0.190476	0.439024
Rasgrp2	0.228804	8.62102e-08	2.03011e-07	0.619048	0.390244	Pcdh20	-0.243902	0.975366	1	0	0.243902
Mbp	0.228804	0.0888815	0.185381	0.619048	0.390244	Nrep	-0.243902	0.0902368	0.212493	0	0.243902
Id4	0.227642	2.85568e-08	1.09718e-07	0.666667	0.439024	A830036E02Rik	-0.228804	0.000276455	0.00126132	0.380952	0.609756
Gpr101	0.209059	0.00381202	0.0154598	0.428571	0.219512	Ache	-0.224158	0.247478	0.488268	0.190476	0.414634
Chrm3	0.207898	0.000168804	0.000586794	0.476191	0.268293	Hrh3	-0.221835	0.844684	1	0.0952381	0.317073
Hrk	0.205575	0.17522	0.556133	0.571429	0.365854	Atp6ap1l	-0.220674	0.00661881	0.0230082	0.0476191	0.268293
Gabrg3	0.205575	0.0184986	0.0375111	0.571429	0.365854	Rorb	-0.219512	0.257308	1	0	0.219512
Plcxd2	0.204413	0.000914949	0.00247375	0.619048	0.414634	Neurod1	-0.219512	0.949274	1	0	0.219512
B630019K06Rik	0.204413	0.0735727	0.149189	0.619048	0.414634	Klhdc8a	-0.219512	0.539285	1	0	0.219512
Pvrl1	0.203252	0.0176885	0.0614888	0.666667	0.463415	Pid1	-0.206736	0.000634571	0.00220589	0.476191	0.682927
Bcl11a	0.197445	2.79432e-09	6.79952e-09	0.904762	0.707317	Gstm5	-0.204413	0.0987178	0.211001	0.380952	0.585366
junction #5,left=(,64),,64,right=(,65),,65
left marker	left score	left p(binomial)	left q(binomial)	left mean	right mean	right marker	right score	right p(binomial)	right q(binomial)	left mean	right mean
Runx1	0.558875	2.99471e-155	2.18614e-153	0.87963	0.320755	Cdhr1	-0.532495	1.74057e-118	1.27062e-116	0.222222	0.754717
Stxbp6	0.422781	7.3988e-09	2.8427e-08	0.592593	0.169811	Kit	-0.384521	3.4374e-66	8.36434e-65	0.212963	0.597484
Mdga1	0.408106	1.67203e-42	1.52573e-41	0.703704	0.295598	Luzp2	-0.383473	7.13323e-09	4.00558e-08	0.157407	0.54088
Lypd6	0.39972	1.33461e-34	1.94852e-33	0.481482	0.081761	Sox6	-0.381377	2.69618e-55	4.92053e-54	0.0462963	0.427673
C1ql1	0.384521	1.11594e-27	2.71545e-26	0.453704	0.0691824	Fibin	-0.372117	1.15073e-22	8.40031e-22	0.0555556	0.427673
Gabra5	0.360936	0.0230996	0.0766489	0.537037	0.176101	A230065H16Rik	-0.34731	1.81771e-74	1.32693e-73	0.407407	0.754717
Hrh3	0.360587	0.000671527	0.00306384	0.555556	0.194969	Dlk1	-0.323026	2.49299e-35	1.29992e-34	0.287037	0.610063
Lypd6b	0.355346	1.75509e-44	3.20304e-43	0.5	0.144654	Rspo3	-0.313592	2.8866e-09	1.62094e-08	0.12037	0.433962
Sorcs1	0.331761	1.06535e-44	1.29617e-43	0.916667	0.584906	Rab3b	-0.310971	4.2727e-08	2.22791e-07	0.148148	0.45912
Vwc2	0.32652	2.75485e-27	5.0276e-26	0.527778	0.201258	P2ry1	-0.293152	2.99822e-80	5.47175e-79	0.203704	0.496855
Fstl5	0.321104	4.74201e-09	2.47262e-08	0.648148	0.327044	Cited2	-0.292802	0.00105275	0.00548934	0.185185	0.477987
Cd34	0.304507	1.70123e-23	4.13966e-22	0.361111	0.0566038	Calb2	-0.290531	4.26019e-43	1.35215e-42	0.564815	0.855346
Arhgap6	0.293676	1.74121e-07	6.05277e-07	0.601852	0.308176	Slit2	-0.280049	1.75192e-09	1.42101e-08	0.342593	0.622641
Fam19a2	0.28232	5.54777e-07	2.24993e-06	0.703704	0.421384	Rbms3	-0.273236	3.41952e-45	3.12032e-44	0.481482	0.754717
Sema3a	0.270615	4.69309e-29	3.42596e-28	0.824074	0.553459	Rora	-0.25594	2.6753e-16	3.90594e-15	0.398148	0.654088
Pcp4l1	0.263452	3.45033e-08	1.57422e-07	0.37037	0.106918	Trdn	-0.255241	3.59971e-43	8.75931e-42	0.0277778	0.283019
Galnt14	0.261181	5.50029e-05	0.000223068	0.324074	0.0628931	A830036E02Rik	-0.252621	0.884794	1	0.0555556	0.308176
Doc2b	0.257687	0.00277593	0.0126652	0.509259	0.251572	Hapln4	-0.251398	0.0136781	0.043413	0.157407	0.408805
Cachd1	0.236897	2.85453e-22	2.97687e-21	0.444444	0.207547	Rgs16	-0.239693	9.43875e-18	1.14838e-16	0.037037	0.27673
Uncx	0.222746	5.90812e-18	4.31293e-17	0.361111	0.138365	Foxp2	-0.233229	3.81126e-94	3.9746e-93	0.527778	0.761006
Trpc5	0.212788	0.667335	1	0.388889	0.176101	Irs4	-0.230084	3.65929e-11	1.66955e-10	0.0277778	0.257862
Cd36	0.211216	1.85808e-21	2.26066e-20	0.305556	0.0943396	Tmem215	-0.227987	9.47261e-14	4.93929e-13	0.25	0.477987
Spon1	0.192872	0.781556	1	0.444444	0.251572	Stk32b	-0.226765	3.82155e-15	3.0997e-14	0.0185185	0.245283
Ubash3b	0.189553	2.1567e-08	1.74933e-07	0.453704	0.264151	Tshz1	-0.226066	1.2948e-28	1.35029e-27	0.648148	0.874214
Rgs10	0.189378	4.0806e-08	1.75226e-07	0.62963	0.440252	Gfra2	-0.22327	1.02989e-36	1.87955e-35	0.5	0.72327
Ramp1	0.189029	0.000207087	0.000657275	0.648148	0.45912	Adgrl2	-0.219078	8.88427e-21	1.62138e-19	0.611111	0.830189
Tcerg1l	0.188679	4.23718e-07	1.54657e-06	0.333333	0.144654	Efna5	-0.212963	0.0071228	0.0259982	0.12037	0.333333
Plcxd2	0.188679	0.285569	0.496345	0.333333	0.144654	Tmem65	-0.204752	3.34808e-14	4.8882e-13	0.518518	0.72327
Rnf152	0.187456	1.93169e-06	7.83407e-06	0.231482	0.0440252	Rmst	-0.198812	1.39294e-11	3.76611e-11	0.537037	0.735849
Abi3bp	0.181516	2.56481e-43	2.34039e-42	0.546296	0.36478	Gabrg1	-0.197589	2.78546e-13	1.27087e-12	0.305556	0.503145
Scn5a	0.181167	0.0219575	0.0485726	0.231482	0.0503145	Unc13c	-0.193396	0.412283	0.684015	0.0833333	0.27673
Gm10605	0.180643	7.48873e-10	3.64452e-09	0.425926	0.245283	Cacna2d2	-0.1913	1.44088e-10	4.04556e-10	0.305556	0.496855
Elfn1	0.180468	4.85128e-43	1.18048e-41	0.601852	0.421384	Epha7	-0.189902	0.692685	1	0.231482	0.421384
Itgb8	0.180119	0.341074	0.86759	0.287037	0.106918	Trps1	-0.189203	9.19862e-07	6.71499e-06	0.194444	0.383648
Cpne2	0.177673	0.000213328	0.000865163	0.416667	0.238994	Cpne9	-0.186059	3.42259e-12	6.24623e-11	0.0277778	0.213837
Vwc2l	0.172781	1.71856e-47	3.13637e-46	0.675926	0.503145	Pld5	-0.183089	0.0594018	0.197106	0.037037	0.220126
Arhgap24	0.16492	1.05208e-07	5.90781e-07	0.259259	0.0943396	BC048546	-0.182565	2.09421e-06	5.66213e-06	0.175926	0.358491
RP24-267C3.3	0.163173	5.00188e-10	1.65971e-09	0.685185	0.522013	Syt10	-0.180818	2.19151e-09	9.41063e-09	0.0833333	0.264151
Wfs1	0.160727	0.192681	0.502348	0.481482	0.320755	Plch1	-0.178197	1.80874e-15	3.30095e-14	0.111111	0.289308
Chn2	0.150769	0.209658	0.85028	0.175926	0.0251572	Nrip3	-0.178022	0.455543	1	0.268518	0.446541
Dpy19l1	0.148672	0.999988	1	0.287037	0.138365	Bhlhe41	-0.174878	1.95233e-12	7.12601e-12	0.435185	0.610063
Bhlhe40	0.143431	4.44912e-05	0.000135327	0.564815	0.421384	Cckbr	-0.172956	0.099789	0.428505	0.166667	0.339623
Clstn2	0.142732	0.985116	1	0.268518	0.125786	Bdnf	-0.168588	0.999039	1	0.101852	0.27044
Pou3f2	0.140811	6.34908e-11	3.86236e-10	0.203704	0.0628931	Reln	-0.16789	8.31479e-20	4.66907e-19	0.398148	0.566038
Cdh8	0.138714	0.454838	1	0.314815	0.176101	Rbms1	-0.166667	6.70037e-43	1.22282e-41	0.5	0.666667
A730046J19Rik	0.13854	6.77904e-15	1.23717e-13	0.157407	0.0188679	Cdh7	-0.164221	2.26952e-09	1.65675e-08	0.37037	0.534591
Sstr2	0.136443	0.396531	1	0.268518	0.132076	Crtac1	-0.158456	0.174684	0.653579	0.231482	0.389937
Nrp1	0.136094	0.876927	1	0.287037	0.150943	Adora1	-0.157757	7.16206e-14	5.2283e-13	0.527778	0.685535
Ndnf	0.13557	7.58164e-08	6.14955e-07	0.148148	0.0125786	Lrrn1	-0.156185	7.09672e-07	4.31717e-06	0.277778	0.433962
Adcyap1r1	0.12963	0.00187926	0.00361017	0.462963	0.333333	Pcdh15	-0.154787	6.47923e-37	7.88307e-36	0.537037	0.691824
junction #6,left=(,68),,68,right=(,69),,69
left marker	left score	left p(binomial)	left q(binomial)	left mean	right mean	right marker	right score	right p(binomial)	right q(binomial)	left mean	right mean
Rxfp1	0.945346	1.46061e-153	1.06625e-151	0.958333	0.012987	Tac1	-0.627615	1.78157e-31	1.44505e-30	0.0347222	0.662338
Gabrq	0.491522	1.06817e-45	1.55953e-44	0.569444	0.0779221	Mafb	-0.586851	5.53552e-40	5.05116e-39	0.0625	0.649351
Spon1	0.443182	0.000310794	0.00133459	0.625	0.181818	Serpine2	-0.535624	2.39088e-30	5.81782e-29	0.451389	0.987013
Olfm3	0.426587	1.14482e-31	1.19388e-30	0.569444	0.142857	Igfbp5	-0.507756	1.92733e-10	9.37966e-10	0.180556	0.688312
Flrt2	0.415043	1.10756e-19	1.15503e-18	0.791667	0.376623	Crh	-0.47601	3.05322e-61	2.22885e-59	0.0694444	0.545454
Fam163b	0.406656	3.29501e-08	1.85027e-07	0.5625	0.155844	Deptor	-0.458243	2.615e-29	6.36318e-28	0.243056	0.701299
Homer2	0.396104	0.000174851	0.000981857	0.5	0.103896	Pdyn	-0.42767	1.79173e-24	1.86852e-23	0.0138889	0.441558
Sox6	0.391595	6.63344e-51	9.68482e-50	0.430556	0.038961	Mgat4c	-0.395743	3.39938e-14	1.24077e-13	0.305556	0.701299
Sorcs1	0.378517	7.05997e-29	3.68127e-28	0.729167	0.350649	Vat1l	-0.38943	1.25889e-12	3.53459e-12	0.402778	0.792208
Plcxd3	0.345689	2.6289e-10	1.2794e-09	0.423611	0.0779221	Id4	-0.368867	9.89556e-26	5.55674e-25	0.319444	0.688312
Etl4	0.33649	4.24024e-45	3.09537e-44	0.881944	0.545454	Fras1	-0.351281	5.08524e-05	0.000285556	0.0902778	0.441558
Gabrg3	0.330537	3.29218e-08	1.20164e-07	0.590278	0.25974	Rab3b	-0.347042	0.00281639	0.0108209	0.0555556	0.402597
Luzp2	0.320617	0.00190485	0.00695271	0.4375	0.116883	Pappa2	-0.317731	3.67896e-24	4.47607e-23	0.00694444	0.324675
Aldoc	0.31728	1.81928e-17	1.20734e-16	0.486111	0.168831	Adra2a	-0.311508	5.70392e-22	3.78533e-21	0.402778	0.714286
Gpx3	0.311869	4.00194e-11	1.46071e-10	0.402778	0.0909091	Nxph1	-0.308171	3.09475e-24	1.50611e-23	0.354167	0.662338
Grid2	0.306999	4.67807e-06	1.70749e-05	0.527778	0.220779	Cux2	-0.291486	7.37011e-06	5.97798e-05	0.111111	0.402597
Pcdh15	0.306638	9.18501e-38	9.57865e-37	0.722222	0.415584	Ptprt	-0.290314	2.56272e-05	0.000143907	0.229167	0.519481
Neurod1	0.298611	0.892793	1	0.298611	0	Ubash3b	-0.286977	4.40509e-07	2.29694e-06	0.180556	0.467533
Tshz1	0.291306	0.244492	0.526602	0.486111	0.194805	Chrm3	-0.256493	5.15866e-12	2.35364e-11	0.25	0.506494
Sema5a	0.291035	0.0135253	0.03185	0.381944	0.0909091	Dlk1	-0.243326	4.76011e-45	4.3436e-44	0.652778	0.896104
A830036E02Rik	0.288871	9.00632e-07	4.69615e-06	0.548611	0.25974	Prokr2	-0.235029	1.09861e-12	8.91095e-12	0.180556	0.415584
Trhde	0.287698	1.24503e-08	4.13124e-08	0.430556	0.142857	Plxdc2	-0.229257	0.977357	1	0.0694444	0.298701
Gsg1l	0.272276	5.76859e-24	4.21107e-23	0.493056	0.220779	Sst	-0.220509	1.73549e-05	0.000253381	0.104167	0.324675
3110035E14Rik	0.270202	0.694642	1	0.361111	0.0909091	Zdhhc2	-0.216089	0.000228991	0.000619123	0.472222	0.688312
Col23a1	0.2693	6.59175e-06	2.40599e-05	0.347222	0.0779221	Tyro3	-0.210317	1.4854e-05	7.22892e-05	0.361111	0.571429
Zmat4	0.256223	1.55511e-16	2.83807e-15	0.645833	0.38961	Tle4	-0.20211	0.909865	1	0.1875	0.38961
Ptpro	0.247835	0.661932	1	0.416667	0.168831	BC048546	-0.197872	0.000578942	0.00124302	0.152778	0.350649
Baiap3	0.247114	8.84561e-27	3.22865e-26	0.805556	0.558442	Nrip3	-0.185245	0.0496902	0.201521	0.347222	0.532467
Neto2	0.242695	0.725511	1	0.4375	0.194805	Trpc5	-0.172799	0.95805	1	0.138889	0.311688
Cald1	0.236382	7.7981e-05	0.00051751	0.340278	0.103896	Runx1t1	-0.172619	7.49748e-08	2.73658e-07	0.541667	0.714286
Sorcs3	0.233856	2.3423e-11	1.13992e-10	0.701389	0.467533	Serpina3g	-0.168831	9.91385e-17	3.61856e-15	0	0.168831
Grm1	0.23061	0.737107	1	0.451389	0.220779	Elmo1	-0.162698	4.28394e-14	4.46754e-13	0.694444	0.857143
Arhgap36	0.230339	1.61831e-20	1.18136e-19	0.347222	0.116883	Trpa1	-0.161887	2.38869e-18	5.81249e-17	0.00694444	0.168831
Zfhx4	0.227002	5.8035e-16	3.02611e-15	0.395833	0.168831	Plcxd2	-0.160804	2.52187e-07	1.84097e-06	0.423611	0.584416
Rgs6	0.226732	0.0423306	0.147149	0.291667	0.0649351	Shisa6	-0.160083	0.781506	1	0.0347222	0.194805
Abi3bp	0.224297	3.14939e-26	2.5545e-25	0.354167	0.12987	Tnnt2	-0.160083	3.51637e-05	9.87287e-05	0.0347222	0.194805
Ptprz1	0.222132	0.0470262	0.107279	0.520833	0.298701	Slc2a13	-0.159361	6.55552e-10	4.78553e-09	0.645833	0.805195
Tmem215	0.212843	0.0336977	0.0911085	0.277778	0.0649351	Lgi2	-0.158911	0.029339	0.0823748	0.152778	0.311688
Cxcl12	0.210137	0.000235178	0.00114453	0.236111	0.025974	Ackr1	-0.155664	0.0372868	0.170121	0.402778	0.558442
Sfrp2	0.210137	7.99702e-19	2.91891e-17	0.236111	0.025974	Prlr	-0.153139	0.0154045	0.0401616	0.0416667	0.194805
Fibin	0.207702	4.75993e-09	2.67288e-08	0.298611	0.0909091	Galnt9	-0.152597	0.25545	1	0.25	0.402597
Slit2	0.2068	0.995769	1	0.284722	0.0779221	Adcy2	-0.152327	0.00230459	0.0112157	0.354167	0.506494
Lrrn1	0.203373	1.80257e-21	1.46208e-20	0.631944	0.428571	Lhx9	-0.150794	3.34662e-08	1.43708e-07	0.277778	0.428571
Kctd12	0.202832	0.274949	0.74338	0.423611	0.220779	Gabrg1	-0.150523	1.00129e-08	3.6547e-08	0.381944	0.532467
Pou6f2	0.195346	0.361716	1	0.208333	0.012987	Ramp1	-0.14926	0.98749	1	0.201389	0.350649
Mgat5b	0.191017	0.00247512	0.00950967	0.541667	0.350649	Dgkk	-0.1489	2.32835e-06	8.49847e-06	0.00694444	0.155844
Rfx3	0.188943	0.824282	1	0.409722	0.220779	Pantr1	-0.148629	2.3359e-07	1.218e-06	0.111111	0.25974
Igfbp6	0.185065	0.439022	1	0.25	0.0649351	Tacr3	-0.147998	2.1517e-07	1.30895e-06	0.0208333	0.168831
Gm28050	0.183171	6.11008e-19	4.46036e-18	0.520833	0.337662	Ipcef1	-0.145924	0.995942	1	0.152778	0.298701
Rgs2	0.179563	0.531047	1	0.465278	0.285714	Tmem163	-0.143579	2.4234e-11	8.8454e-11	0.388889	0.532467
junction #7,left=(,21),,21,right=(,22),,22
left marker	left score	left p(binomial)	left q(binomial)	left mean	right mean	right marker	right score	right p(binomial)	right q(binomial)	left mean	right mean
Ikzf2	0.473683	3.72713e-66	2.7208e-64	0.658986	0.185304	Gpr101	-0.733337	4.67279e-179	1.13705e-177	0.202765	0.936102
Acvr1c	0.471666	3.43434e-67	3.13384e-66	0.829493	0.357828	Pde11a	-0.661769	5.14579e-140	7.51285e-139	0.0506912	0.71246
Dcn	0.338349	3.13724e-191	5.72546e-190	0.967742	0.629393	Calb2	-0.652361	3.00927e-73	1.56912e-72	0.175115	0.827476
Khdrbs2	0.336303	6.41384e-10	5.85263e-09	0.658986	0.322684	Grem1	-0.613787	2.08193e-188	1.51981e-186	0.00921659	0.623003
Tmem255a	0.324274	1.03759e-56	2.52481e-55	0.880184	0.55591	Nrip3	-0.562904	2.23283e-26	2.71661e-25	0.175115	0.738019
Smoc1	0.311406	4.55876e-20	4.75413e-19	0.442396	0.13099	Mirt1	-0.514244	2.98157e-114	7.25515e-113	0.156682	0.670926
Sorcs3	0.300835	0.904713	1	0.387097	0.086262	Fibcd1	-0.498093	1.13512e-139	8.28641e-138	0.0322581	0.530351
Col6a1	0.282667	2.10033e-61	3.06648e-60	0.682028	0.399361	Tanc1	-0.464893	8.03722e-108	9.77862e-107	0.400922	0.865815
Rgs2	0.276954	1.15211e-12	1.40173e-11	0.705069	0.428115	Pvrl1	-0.446224	7.17779e-18	5.23979e-17	0.253456	0.699681
Tshz1	0.275968	7.42958e-09	3.61573e-08	0.64977	0.373802	Cd24a	-0.44593	1.02521e-63	1.49681e-62	0.0460829	0.492013
Spata13	0.273553	4.58321e-47	1.11525e-45	0.35023	0.0766773	Vit	-0.43075	2.67903e-138	1.95569e-136	0.105991	0.536741
S100a10	0.271845	8.66281e-15	3.95241e-14	0.552995	0.28115	Hrh3	-0.389452	3.58953e-20	4.36726e-19	0.271889	0.661342
Galnt14	0.269195	1.21403e-17	1.77248e-16	0.419355	0.15016	Fjx1	-0.389217	7.68098e-13	5.09737e-12	0.105991	0.495208
Bhlhe41	0.247758	5.88941e-08	2.86618e-07	0.516129	0.268371	Col25a1	-0.380045	1.43825e-44	2.09984e-43	0.396313	0.776358
Prlr	0.247744	4.41937e-11	4.03268e-10	0.276498	0.028754	Crtac1	-0.375878	3.93767e-17	2.61318e-16	0.211982	0.587859
Grid2	0.242591	0.0396364	0.0826702	0.40553	0.162939	Hs3st4	-0.369738	0.122605	0.248615	0.138249	0.507987
Ipcef1	0.240382	0.382988	1	0.46083	0.220447	Ptpru	-0.368251	5.63554e-39	6.85657e-38	0.341014	0.709265
Kctd8	0.237423	4.18029e-17	3.05161e-16	0.294931	0.057508	Dio3	-0.361494	1.47255e-103	1.53566e-102	0.331797	0.693291
Adcyap1	0.236436	0.00251237	0.0101891	0.239631	0.00319489	Nrp1	-0.349259	2.50476e-66	2.6121e-65	0.465438	0.814697
Kcnab1	0.23492	1.36664e-05	4.75072e-05	0.557604	0.322684	Dkk3	-0.328941	2.61563e-07	2.72773e-06	0.156682	0.485623
Lingo2	0.233374	0.997413	1	0.396313	0.162939	Rgs5	-0.325569	1.34326e-49	2.45144e-48	0.0322581	0.357828
Pcdh11x	0.211275	1.673e-25	1.01774e-24	0.709677	0.498403	Mmd2	-0.322787	1.04849e-12	7.65399e-12	0.322581	0.645367
Gm13889	0.21126	1.18708e-05	7.87792e-05	0.470046	0.258786	Oxtr	-0.315676	3.10801e-19	2.83606e-18	0.0645161	0.380192
Npy2r	0.209405	0.274287	0.74159	0.276498	0.0670927	Kctd12	-0.31198	5.87015e-06	2.38067e-05	0.211982	0.523962
Ptprt	0.209096	0.935242	1	0.24424	0.0351438	Adamtsl1	-0.311671	1.42041e-50	1.48129e-49	0.24424	0.55591
Fam84a	0.207874	0.0235646	0.0637117	0.354839	0.146965	Spon1	-0.291824	0.00429629	0.0142559	0.267281	0.559105
Fbxo2	0.20247	0.00263661	0.00783604	0.410138	0.207668	Doc2b	-0.28782	2.55641e-37	2.07353e-36	0.447005	0.734824
Abca8a	0.201602	5.78541e-34	1.05584e-32	0.271889	0.0702875	Vgll3	-0.281121	5.97122e-159	7.26498e-158	0.479263	0.760383
Glra2	0.201116	5.22991e-09	2.9368e-08	0.364055	0.162939	Mgat5b	-0.278191	0.269778	0.782791	0.165899	0.44409
Adgrl2	0.200821	0.00272387	0.00994213	0.571429	0.370607	Sulf1	-0.267693	5.79823e-32	1.05818e-30	0.0230415	0.290735
Reln	0.194123	1.26911e-22	7.12652e-22	0.53917	0.345048	Mgll	-0.267075	5.3388e-06	5.5676e-05	0.0875576	0.354633
Runx1t1	0.194005	1.74529e-09	7.07812e-09	0.62212	0.428115	Rbms1	-0.265971	8.34442e-11	8.70203e-10	0.0599078	0.325879
Unc13b	0.193386	5.40097e-06	2.19039e-05	0.557604	0.364217	Krt2	-0.264248	8.82518e-32	1.28848e-30	0.0967742	0.361022
Rab3b	0.192694	0.136448	0.332024	0.294931	0.102236	Esr1	-0.259949	1.40315e-09	1.28038e-08	0.0691244	0.329074
Slc2a13	0.189809	0.999995	1	0.327189	0.13738	Sema6a	-0.251645	1.12189e-16	1.36497e-15	0.221198	0.472844
Eps8	0.187777	6.79955e-09	4.96367e-08	0.258064	0.0702875	Sox4	-0.24396	1.1045e-24	2.01571e-23	0.308756	0.552716
Gng4	0.181696	0.999998	1	0.290323	0.108626	Kitl	-0.242546	3.51351e-09	1.34993e-08	0.313364	0.55591
Tox	0.177456	0.00120139	0.00730844	0.276498	0.0990415	Gabrg1	-0.241943	1.67905e-08	5.5714e-08	0.138249	0.380192
Gm15261	0.177162	6.02317e-38	1.09923e-36	0.483871	0.306709	Lynx1	-0.241001	1.41994e-19	1.15173e-18	0.474654	0.715655
Mbp	0.17488	0.999997	1	0.341014	0.166134	Pou6f2	-0.239676	0.000245018	0.00127759	0.0414747	0.28115
C1ql2	0.174644	4.37295e-74	7.98063e-73	0.506912	0.332268	Zic5	-0.239175	3.9567e-40	4.81399e-39	0.18894	0.428115
Vat1l	0.173157	0.999054	1	0.304148	0.13099	Cdh22	-0.236657	0.318164	0.645166	0.165899	0.402556
Unc13c	0.172598	0.992806	1	0.198157	0.0255591	Rgs12	-0.235185	4.12704e-17	7.53185e-16	0.129032	0.364217
Nhs	0.166576	0.359871	0.571099	0.18894	0.0223642	Fam3c	-0.228486	0.999681	1	0.16129	0.389776
Nov	0.16447	6.80222e-47	3.54687e-46	0.921659	0.757189	Echdc2	-0.226896	6.16451e-22	9.00019e-21	0.0414747	0.268371
Klhl13	0.161541	0.860506	1	0.235023	0.0734824	Mdga1	-0.218533	4.24645e-26	2.06661e-25	0.152074	0.370607
Arhgap6	0.157035	3.17616e-64	5.7965e-63	0.907834	0.750799	Lgi2	-0.216266	0.0317381	0.0858104	0.0552995	0.271566
Pthlh	0.155946	7.46821e-29	1.81727e-27	0.175115	0.0191693	Kcnv1	-0.21447	1.22784e-06	8.14841e-06	0.290323	0.504792
Cdh7	0.154488	6.96492e-06	3.63171e-05	0.451613	0.297125	Matn2	-0.214175	0.241848	0.802497	0.0829493	0.297125
Wls	0.152707	1.91455e-12	1.27057e-11	0.456221	0.303514	Inf2	-0.214102	4.30127e-26	4.48561e-25	0.281106	0.495208
junction #8,left=(,43),,43,right=(,44),,44
left marker	left score	left p(binomial)	left q(binomial)	left mean	right mean	right marker	right score	right p(binomial)	right q(binomial)	left mean	right mean
Crabp1	0.594931	1.33815e-108	9.76846e-107	0.614286	0.0193548	Bdnf	-0.541014	4.7109e-14	2.8658e-13	0.142857	0.683871
Pcp4l1	0.530184	1.48044e-43	1.4484e-42	0.678571	0.148387	Col25a1	-0.537327	3.38336e-33	3.52837e-32	0.314286	0.851613
Zmat4	0.424424	1.81026e-11	1.65186e-10	0.585714	0.16129	Plcxd3	-0.510599	1.40898e-24	1.02855e-23	0.0571429	0.567742
Unc13c	0.402535	8.80186e-26	4.28357e-25	0.692857	0.290323	Tac1	-0.426498	8.70435e-53	9.0774e-52	0.192857	0.619355
Otof	0.390323	3.48539e-34	6.36083e-33	0.7	0.309677	Ecel1	-0.387558	7.71836e-55	1.12688e-53	0.328571	0.716129
Krt9	0.355299	1.90487e-24	2.78111e-23	0.471429	0.116129	Neto2	-0.385484	0.0348315	0.133826	0.15	0.535484
Olfm3	0.351843	1.82368e-16	7.8311e-16	0.435714	0.083871	Peg10	-0.371889	2.33626e-46	1.89497e-45	0.157143	0.529032
Mdga1	0.336636	3.66136e-50	4.45466e-49	0.678571	0.341936	Gng4	-0.329032	0.0151407	0.035654	0.2	0.529032
Nxph1	0.334793	4.79311e-12	1.66618e-11	0.392857	0.0580645	Dpy19l1	-0.315899	0.817808	1	0.135714	0.451613
Pkib	0.332949	0.0271145	0.094255	0.507143	0.174194	Fign	-0.306221	4.24548e-37	6.1984e-36	0.435714	0.741935
Mpped2	0.325576	1.59531e-08	7.27858e-08	0.564286	0.23871	Glra2	-0.276728	7.84919e-40	7.16239e-39	0.407143	0.683871
A230065H16Rik	0.296313	3.91649e-61	4.76506e-60	0.728571	0.432258	Trhr	-0.259217	0.0475472	0.138838	0.121429	0.380645
Kcnab1	0.288249	7.92503e-19	6.42808e-18	0.778571	0.490323	Dlk1	-0.251843	7.21713e-23	2.92695e-22	0.264286	0.516129
Mt1	0.273272	4.46096e-17	5.4275e-16	0.757143	0.483871	Lypd6	-0.250922	2.07995e-15	1.38033e-14	0.00714286	0.258064
Ramp1	0.270276	0.00381858	0.0116148	0.592857	0.322581	Sema3c	-0.246083	2.71735e-32	1.98367e-30	0.0571429	0.303226
Aldh3b2	0.267051	3.49384e-24	3.18813e-23	0.492857	0.225806	Pcdh20	-0.231336	6.49204e-06	2.36959e-05	0.342857	0.574194
Fbxo2	0.260829	5.55377e-36	1.35142e-34	0.828571	0.567742	Tmem255a	-0.222811	2.02263e-27	1.64058e-26	0.564286	0.787097
Nxph4	0.258064	4.18161e-17	1.3272e-16	0.4	0.141935	Rcn1	-0.212673	8.06208e-18	5.88532e-17	0.335714	0.548387
Gpr88	0.256452	2.18767e-22	1.77444e-21	0.65	0.393548	Ptpru	-0.207604	0.671903	1	0.121429	0.329032
Cxcl14	0.254839	4.45858e-64	8.13691e-63	0.7	0.445161	Kirrel3	-0.207373	0.511842	0.812272	0.0571429	0.264516
Trh	0.247696	2.30964e-31	2.10755e-30	0.492857	0.245161	Wnt5a	-0.196544	5.76793e-19	2.1053e-17	0.0357143	0.232258
Arhgap24	0.243779	4.5655e-49	6.66564e-48	0.585714	0.341936	Pcdh8	-0.195161	1	1	0.05	0.245161
BC030499	0.240783	4.38484e-13	2.66744e-12	0.421429	0.180645	Mrap2	-0.1947	4.93366e-26	4.50197e-25	0.321429	0.516129
Vwc2	0.240553	4.0858e-09	2.71149e-08	0.285714	0.0451613	Htr1b	-0.192166	0.729243	1	0.0142857	0.206452
Mylk	0.23871	0.00143793	0.0047713	0.4	0.16129	Khdrbs2	-0.184793	0.0135099	0.0298855	0.357143	0.541936
Nacc2	0.228111	2.31645e-16	4.22752e-15	0.557143	0.329032	Fgfr1	-0.181797	7.14673e-21	2.8984e-20	0.521429	0.703226
Tshz1	0.224424	0.955962	1	0.385714	0.16129	Prlr	-0.180876	2.67119e-06	9.28557e-06	0.0642857	0.245161
Tmem65	0.218894	1.15508e-13	1.05401e-12	0.728571	0.509677	Gabrg1	-0.178111	1.50374e-10	6.09851e-10	0.292857	0.470968
Mgst3	0.218433	0.175554	0.512618	0.457143	0.23871	Nrp1	-0.175807	0.999092	1	0.05	0.225806
Plk5	0.218203	9.90215e-05	0.000556044	0.321429	0.103226	Fat3	-0.170737	0.467163	0.897445	0.235714	0.406452
Mpped1	0.217742	6.73921e-29	3.78432e-28	0.65	0.432258	Fstl5	-0.161521	1.74054e-10	1.27059e-09	0.464286	0.625807
Col11a1	0.216359	3.28656e-10	1.99933e-09	0.235714	0.0193548	Chrm3	-0.160829	0.0113196	0.0388693	0.0714286	0.232258
Tmem163	0.213364	1.57655e-13	6.3938e-13	0.471429	0.258064	Zfhx3	-0.159217	6.78204e-22	3.09431e-21	0.421429	0.580645
Spats2l	0.21129	6.42188e-23	5.85997e-22	0.65	0.43871	Nell1	-0.153456	0.999923	1	0.0142857	0.167742
Rab3b	0.209447	0.00351879	0.0111683	0.364286	0.154839	Plagl1	-0.150461	0.0203329	0.0740284	0.178571	0.329032
Rreb1	0.208295	9.72665e-07	5.91705e-06	0.485714	0.277419	Cartpt	-0.15023	3.59423e-08	1.3119e-07	0.114286	0.264516
Barx2	0.20553	9.57754e-25	7.83199e-24	0.457143	0.251613	Lypd6b	-0.146313	1.68368e-09	1.11735e-08	0.0214286	0.167742
Megf10	0.203456	1.416e-33	1.03368e-31	0.235714	0.0322581	Tmem47	-0.139631	0.762479	1	0.157143	0.296774
Tle4	0.197926	0.0045765	0.0194184	0.578571	0.380645	Tgfb2	-0.138479	0.920786	1	0.0357143	0.174194
Fam3c	0.197005	0.000151708	0.00065145	0.635714	0.43871	Klhl13	-0.137558	2.43849e-11	5.74226e-11	0.378571	0.516129
Rgs12	0.192166	3.01028e-10	2.74688e-09	0.385714	0.193548	Lrrn3	-0.136866	0.015508	0.0870835	0.385714	0.522581
Galnt14	0.190553	1.98839e-13	2.07361e-12	0.435714	0.245161	Cckar	-0.136636	9.41542e-53	3.43663e-51	0.121429	0.258064
Ppp1r1b	0.189401	2.19348e-07	1.72707e-06	0.357143	0.167742	Gsg1l	-0.132489	3.04944e-07	1.39131e-06	0.164286	0.296774
Sertm1	0.185023	0.0507676	0.176478	0.378571	0.193548	Mc4r	-0.132489	5.52329e-25	8.064e-24	0.164286	0.296774
Dkk3	0.183641	0.317898	1	0.364286	0.180645	Cpne2	-0.129723	0.0452088	0.143489	0.192857	0.322581
Garnl3	0.18341	0.999382	1	0.228571	0.0451613	Btbd11	-0.129493	2.83664e-09	9.00325e-09	0.128571	0.258064
Jsrp1	0.176958	0.178066	0.565167	0.228571	0.0516129	Slitrk6	-0.129032	3.68617e-10	1.92208e-09	0	0.129032
Cntn4	0.175115	1.47716e-19	1.07832e-18	0.742857	0.567742	Adamts2	-0.128571	0.00049881	0.00202295	0.0714286	0.2
Cdh7	0.173963	0.876278	1	0.264286	0.0903226	Nts	-0.128341	3.03486e-28	2.46161e-27	0.207143	0.335484
Fam163b	0.171198	0.0106643	0.029942	0.435714	0.264516	Fam19a2	-0.12788	1	1	0.0785714	0.206452
junction #9,left=(,27),,27,right=(,28),,28
left marker	left score	left p(binomial)	left q(binomial)	left mean	right mean	right marker	right score	right p(binomial)	right q(binomial)	left mean	right mean
Stxbp6	0.555481	4.23784e-157	3.09362e-155	0.811295	0.255814	Trp73	-0.511628	6.72241e-47	4.90736e-45	0	0.511628
Thrsp	0.479243	4.45202e-207	3.24997e-205	0.665289	0.186047	Pcdh20	-0.32446	0.0994744	0.290465	0.163912	0.488372
Lamp5	0.451438	4.45766e-180	3.25409e-178	0.800276	0.348837	Nrp1	-0.319111	0.0362311	0.125946	0.146006	0.465116
1190002N15Rik	0.439618	1.23678e-93	4.51424e-92	0.672176	0.232558	Nrep	-0.315619	0.000542285	0.00263912	0.0564738	0.372093
Kcng1	0.382312	6.95682e-154	1.0157e-152	0.893939	0.511628	Npy2r	-0.278589	0.0726006	0.240902	0.0702479	0.348837
Galnt9	0.332564	2.59539e-136	3.78927e-135	0.820937	0.488372	Pou6f2	-0.269844	0.000290768	0.00141507	0.14876	0.418605
Doc2b	0.310366	4.80863e-104	3.5103e-102	0.775482	0.465116	Runx1t1	-0.263213	0.0133177	0.031361	0.318182	0.581395
Gabra5	0.309309	5.8952e-97	4.3035e-95	0.820937	0.511628	Foxo1	-0.249984	0.198728	0.690817	0.0523416	0.302326
Coch	0.308924	5.52375e-123	4.03234e-121	0.564738	0.255814	Ndnf	-0.24755	7.78367e-09	9.47013e-08	0.00826446	0.255814
Epha7	0.303639	1.40434e-82	2.05034e-81	0.792011	0.488372	Reln	-0.246909	0.0305702	0.089265	0.101928	0.348837
Sox5	0.298546	7.87997e-103	1.15047e-101	0.647383	0.348837	Trps1	-0.242456	0.00269732	0.0140646	0.152893	0.395349
Tyro3	0.297008	6.54972e-53	6.83042e-52	0.62259	0.325581	Htr2c	-0.237523	0.247678	0.420477	0.274105	0.511628
A230065H16Rik	0.281312	4.19581e-45	3.82868e-44	0.327824	0.0465116	Rnd2	-0.232975	0.63801	0.895668	0.139119	0.372093
Grik3	0.280479	2.25598e-143	4.11715e-142	0.606061	0.325581	Zic4	-0.232558	4.53901e-16	6.62696e-15	0	0.232558
Rasl11b	0.270837	1.00222e-87	1.46325e-86	0.596419	0.325581	Zmat4	-0.23054	0.382471	0.997157	0.0950413	0.325581
Kcnh1	0.26363	1.78109e-34	4.33398e-33	0.5427	0.27907	Mpped2	-0.229579	0.0306845	0.0973898	0.235537	0.465116
Cdh8	0.263213	3.14356e-91	4.5896e-90	0.681818	0.418605	Tgfb2	-0.229323	0.0824741	0.334478	0.0730028	0.302326
Scn7a	0.262669	5.15214e-76	1.25369e-74	0.402204	0.139535	Amigo2	-0.224134	0.00867903	0.03017	0.0316804	0.255814
Kcnv1	0.258441	1.85647e-30	2.2587e-29	0.584022	0.325581	Ap1s2	-0.215068	0.486728	0.84598	0.157025	0.372093
Pvrl1	0.256327	3.09037e-31	2.81996e-30	0.674931	0.418605	Fgfr1	-0.209078	0.0605076	0.113258	0.232782	0.44186
Pcsk5	0.248895	8.1415e-47	1.9811e-45	0.38843	0.139535	Bdnf	-0.20754	0.125405	0.326949	0.257576	0.465116
Wnt4	0.239637	6.43292e-24	6.70861e-23	0.634986	0.395349	Car2	-0.205747	0.00961707	0.140409	0.119835	0.325581
Id2	0.236306	2.88139e-60	5.25854e-59	0.747934	0.511628	Lhx2	-0.204049	0.466238	0.945427	0.168044	0.372093
Dkkl1	0.232942	1.31474e-65	2.3994e-64	0.256198	0.0232558	Cbln4	-0.19966	0.030103	0.137345	0.00964187	0.209302
Serpine2	0.231373	2.61064e-31	7.45495e-30	0.626722	0.395349	Oprk1	-0.193991	0.0245551	0.0814783	0.0385675	0.232558
Synpr	0.229259	4.94345e-37	4.5109e-36	0.717631	0.488372	Ptprz1	-0.191492	0.734003	1	0.203857	0.395349
Wnt7b	0.224422	3.14568e-42	4.59269e-41	0.410468	0.186047	Thsd7a	-0.18169	0.0275581	0.100587	0.236915	0.418605
Plxnd1	0.223845	1.1666e-29	7.742e-29	0.526171	0.302326	Adamtsl1	-0.180217	0.141793	0.608874	0.0523416	0.232558
S100b	0.223365	2.55349e-117	3.7281e-116	0.455923	0.232558	Vgll3	-0.177622	0.0181034	0.12014	0.0316804	0.209302
Bhlhe40	0.223365	2.8628e-06	9.49929e-06	0.455923	0.232558	Sema5a	-0.177462	0.782959	1	0.0550964	0.232558
Hrh3	0.217182	3.85024e-80	5.62134e-79	0.752066	0.534884	Cacna2d2	-0.175764	0.343853	0.557806	0.103306	0.27907
Cckbr	0.216958	1.23241e-36	1.79932e-35	0.519284	0.302326	Btg1	-0.174803	0.276571	0.877813	0.243802	0.418605
Tanc1	0.215741	1.76045e-52	1.8359e-51	0.541322	0.325581	Rcan2	-0.174226	0.67777	1	0.128099	0.302326
Mpped1	0.213883	6.70911e-52	9.7953e-51	0.469697	0.255814	Acvr1c	-0.173842	1.77013e-05	8.61465e-05	0.384298	0.55814
Tox	0.213402	8.33153e-38	3.04101e-36	0.399449	0.186047	Met	-0.17365	0.0564982	0.374943	0.0123967	0.186047
Hs3st4	0.210391	3.65828e-06	1.02713e-05	0.559229	0.348837	Matn2	-0.168236	0.0641019	0.292465	0.203857	0.372093
Sccpdh	0.204625	3.38112e-34	4.1137e-33	0.716253	0.511628	Shisa6	-0.16766	0.325154	1	0.0881543	0.255814
Hrk	0.204145	4.35562e-17	2.64967e-16	0.646006	0.44186	Rfx3	-0.165161	0.610193	1	0.253443	0.418605
Camk1	0.202607	6.26976e-14	1.98997e-13	0.621212	0.418605	Kcnk2	-0.164745	0.753501	1	0.114325	0.27907
Nov	0.200557	2.1075e-150	2.19782e-149	0.921488	0.72093	Gm9843	-0.161509	0.00624788	0.0456095	0.187328	0.348837
Ipcef1	0.199116	2.70834e-45	2.47136e-44	0.710744	0.511628	Erbb4	-0.161093	0.0156879	0.114522	0.0482094	0.209302
Cxxc4	0.198796	3.32941e-27	6.07617e-26	0.663912	0.465116	Cdh9	-0.157217	0.015563	0.0710062	0.214876	0.372093
Slc5a5	0.197194	9.4954e-44	1.38633e-42	0.429752	0.232558	Rbms3	-0.155263	0.277742	0.45056	0.100551	0.255814
Grm1	0.194343	4.21749e-13	7.69692e-12	0.612948	0.418605	Htr1b	-0.153725	0.173853	0.470047	0.125344	0.27907
Gpc6	0.192261	1.08912e-12	6.11583e-12	0.30854	0.116279	Cntn5	-0.152348	0.735207	1	0.126722	0.27907
Fjx1	0.190947	1.87818e-32	6.85536e-31	0.516529	0.325581	Cxcl12	-0.151291	0.0217064	0.0792283	0.0812672	0.232558
3110035E14Rik	0.190275	2.7077e-127	3.29437e-126	0.818182	0.627907	Man1a	-0.15081	0.0394386	0.179939	0.151515	0.302326
Hes1	0.189186	2.27187e-54	1.65846e-52	0.258953	0.0697674	Fbxo2	-0.149113	0.291767	0.591638	0.199724	0.348837
Mirt1	0.186655	4.34748e-129	1.05789e-127	0.488981	0.302326	Gpr101	-0.147479	0.488343	1	0.0385675	0.186047
Vat1l	0.185534	0.999998	1	0.325069	0.139535	Clmp	-0.147255	0.206872	0.335593	0.27135	0.418605
junction #10,left=(,9),,9,right=(,10),,10
left marker	left score	left p(binomial)	left q(binomial)	left mean	right mean	right marker	right score	right p(binomial)	right q(binomial)	left mean	right mean
Col23a1	0.508662	7.60575e-147	1.85073e-145	0.738589	0.229927	Gpr88	-0.493117	2.63943e-166	1.92678e-164	0.329875	0.822993
Lamp5	0.42488	2.3439e-35	2.85175e-34	0.558091	0.133212	Rnf152	-0.451464	3.33063e-227	2.43136e-225	0.190871	0.642336
Rxfp1	0.401165	4.51586e-98	6.59316e-97	0.406639	0.00547445	Sema5a	-0.43701	2.45009e-24	8.12983e-24	0.0684647	0.505475
Plxdc2	0.351334	8.01033e-19	9.7459e-18	0.614108	0.262774	Pkib	-0.393305	3.87558e-63	2.82917e-61	0.385892	0.779197
Wnt7b	0.338348	1.82984e-17	1.66973e-16	0.354772	0.0164234	Plk5	-0.380402	1.03503e-142	7.55573e-141	0.311203	0.691606
Wnt4	0.330239	5.6836e-07	4.14903e-06	0.560166	0.229927	Gatb	-0.372868	2.71637e-86	1.98295e-84	0.116183	0.489051
Met	0.32771	9.10472e-167	2.21548e-165	0.645228	0.317518	Strip2	-0.330171	2.1575e-88	7.87486e-87	0.0767635	0.406934
Galnt9	0.311998	0.0489601	0.19856	0.408714	0.0967153	Pcp4l1	-0.328747	9.90772e-52	2.84115e-50	0.103734	0.432482
Cryab	0.285027	7.35061e-63	1.07319e-61	0.381743	0.0967153	Pld5	-0.312059	7.37129e-117	5.38104e-115	0.302905	0.614963
Galnt14	0.284353	7.9125e-23	1.44403e-21	0.360996	0.0766423	Trhde	-0.299187	1.54687e-93	1.12922e-91	0.334025	0.633212
Kcng1	0.277978	0.974512	1	0.383817	0.105839	Tshz2	-0.268104	0.999999	1	0.122407	0.390511
Gfra2	0.27685	3.3556e-23	2.44959e-22	0.450207	0.173358	Rorb	-0.265447	8.39554e-163	1.53219e-161	0.462656	0.728102
Igfbp6	0.273677	4.26126e-15	3.11072e-14	0.408714	0.135037	Rasl10a	-0.246797	7.86518e-85	5.74158e-83	0.435685	0.682482
Clstn2	0.271527	0.0123992	0.0502856	0.421162	0.149635	Tcerg1l	-0.245177	7.39368e-14	2.57018e-13	0.0248963	0.270073
Sccpdh	0.264954	1	1	0.381743	0.116788	Tox	-0.244934	3.14657e-35	3.28143e-34	0.178423	0.423358
Nov	0.262183	1.02438e-54	6.23167e-54	0.813278	0.551095	Rcn1	-0.236666	5.41083e-51	1.31664e-49	0.292531	0.529197
Tyro3	0.258473	2.04887e-16	1.66186e-15	0.524896	0.266423	S100a10	-0.236204	1.05319e-122	2.56276e-121	0.553942	0.790146
Atp6ap1l	0.237726	6.20606e-84	2.26521e-82	0.504149	0.266423	Prdm8	-0.23107	3.94243e-16	2.87798e-15	0.369295	0.600365
Kitl	0.236022	7.19837e-17	3.50321e-16	0.580913	0.34489	Igfbp5	-0.222272	1.14778e-35	2.09469e-34	0.381743	0.604015
Ptpru	0.235788	0.999664	1	0.275934	0.040146	Luzp2	-0.216964	1.7466e-07	8.50012e-07	0.213693	0.430657
Tmeff1	0.229601	0.0265086	0.0967563	0.512448	0.282847	Tbr1	-0.204516	0.0256523	0.0720238	0.226141	0.430657
Slc20a1	0.226777	0.00577446	0.0301097	0.504149	0.277372	Gm11549	-0.204243	1.29116e-163	3.14183e-162	0.273859	0.478102
Krt2	0.223362	2.47809e-32	2.5843e-31	0.309129	0.0857664	Krt12	-0.198708	8.90932e-158	2.16794e-156	0.562241	0.760949
Adra2a	0.222234	8.90498e-17	8.1258e-16	0.375519	0.153285	Rab3b	-0.196232	9.27835e-117	2.25773e-115	0.537344	0.733577
Pvrl1	0.2176	3.14566e-06	1.53089e-05	0.564315	0.346715	Flrt2	-0.192583	6.29475e-47	2.29758e-45	0.537344	0.729927
Fat3	0.216411	0.997827	1	0.342324	0.125912	Medag	-0.190266	1.51444e-81	2.21108e-80	0.192946	0.383212
Shisa6	0.214851	1.7081e-46	1.55864e-45	0.541494	0.326642	Rassf3	-0.188872	1.6954e-134	4.12548e-133	0.325726	0.514598
Serpine2	0.214753	8.94023e-06	2.71932e-05	0.510373	0.29562	Gsg1l	-0.188585	5.56942e-13	4.06568e-12	0.0705394	0.259124
Bok	0.206416	0.958056	1	0.259336	0.0529197	Rgs16	-0.186457	9.81746e-27	1.79169e-25	0.0124481	0.198905
Cacna2d3	0.202456	8.017e-22	9.75401e-21	0.46888	0.266423	Foxo1	-0.181944	1.54971e-18	1.41411e-17	0.246888	0.428832
Lrrn1	0.198648	3.06338e-72	1.11813e-70	0.649378	0.45073	Krt9	-0.177711	1.11795e-18	6.80088e-18	0.0850622	0.262774
Sertm1	0.198095	5.77894e-69	5.27328e-68	0.705394	0.507299	Tex15	-0.176137	1.76079e-41	6.42688e-40	0.0829875	0.259124
Unc13b	0.194324	2.73429e-22	2.21781e-21	0.628631	0.434307	Rfx3	-0.169761	2.55784e-40	2.07469e-39	0.560166	0.729927
Enpp2	0.192969	0.00101719	0.00618793	0.238589	0.0456204	Rgs6	-0.169329	1.68862e-74	2.46538e-73	0.427386	0.596715
Arhgap6	0.189804	2.40373e-16	1.16981e-15	0.545643	0.355839	Rbms3	-0.163719	5.82459e-13	1.77165e-12	0.201245	0.364963
Khdrbs2	0.187547	2.9482e-23	2.15219e-21	0.678423	0.490876	Rgs12	-0.16069	2.85307e-11	3.47124e-10	0.120332	0.281022
Homer2	0.174546	4.54085e-60	8.28705e-59	0.721992	0.547445	Fstl5	-0.15907	0.685758	1	0.209544	0.368613
3110035E14Rik	0.168572	1	1	0.217842	0.0492701	Unc13c	-0.152724	1.69943e-18	6.20291e-18	0.292531	0.445256
Tmem178	0.168512	5.73753e-09	2.99171e-08	0.429461	0.260949	Itga4	-0.150438	3.82391e-173	9.30485e-172	0.553942	0.70438
Trhr	0.168004	5.98748e-33	7.28477e-32	0.576763	0.408759	Coch	-0.147265	3.30077e-05	0.000200797	0.0954357	0.242701
Adora1	0.163469	0.999998	1	0.296681	0.133212	Cartpt	-0.146288	1.14339e-10	4.39304e-10	0.0580913	0.20438
Cadm4	0.161485	0.401865	1	0.477178	0.315693	Otof	-0.140148	1.36068e-15	1.6555e-14	0.230291	0.370438
Hrh3	0.159433	1.8983e-07	1.1548e-06	0.520747	0.361314	Nppc	-0.13992	3.04049e-76	7.39852e-75	0.186722	0.326642
Trpc5	0.159191	0.980286	1	0.36722	0.208029	Amotl1	-0.136914	0.95009	1	0.060166	0.19708
mt-Nd6	0.158888	0.0276045	0.134342	0.425311	0.266423	Ndrg1	-0.135816	6.93694e-16	7.23424e-15	0.0995851	0.235402
Slc35f1	0.155412	0.669311	1	0.441909	0.286496	Nts	-0.129388	4.15723e-16	2.33445e-15	0.0165975	0.145985
Gm12027	0.152141	7.70017e-15	2.81056e-13	0.369295	0.217153	Cacna2d2	-0.129221	0.00478787	0.00944634	0.184647	0.313869
Syndig1l	0.151043	1.38754e-73	5.06451e-72	0.329875	0.178832	Camk1	-0.127593	1	1	0.122407	0.25
Nrip3	0.150582	2.36155e-08	1.14929e-07	0.568465	0.417883	Hspa2	-0.125292	6.58275e-87	1.6018e-85	0.580913	0.706204
Ramp3	0.149294	9.48835e-74	2.30883e-72	0.315353	0.166058	BC030499	-0.125004	3.76492e-54	9.16131e-53	0.325726	0.45073
junction #11,left=(,60),,60,right=(,61),,61
left marker	left score	left p(binomial)	left q(binomial)	left mean	right mean	right marker	right score	right p(binomial)	right q(binomial)	left mean	right mean
BC048546	0.505398	8.2477e-17	6.6898e-16	0.54386	0.0384615	Tacr1	-0.499663	7.76032e-16	4.35772e-15	0.0964912	0.596154
Tacr3	0.477733	3.16151e-78	2.3079e-76	0.631579	0.153846	Lhx2	-0.485493	5.24785e-05	0.000191546	0.149123	0.634615
Adamts5	0.401822	3.20845e-40	2.34217e-38	0.421053	0.0192308	Kctd8	-0.445682	1.40249e-13	6.82548e-13	0.0350877	0.480769
Kcnk2	0.383603	1.95232e-16	1.0963e-15	0.710526	0.326923	Tgfb2	-0.428812	6.89797e-19	4.57774e-18	0.359649	0.788462
Ptprz1	0.37112	2.27955e-05	6.65628e-05	0.640351	0.269231	Cartpt	-0.401822	4.55788e-12	1.95721e-11	0.0789474	0.480769
Gabrg1	0.362348	2.13648e-19	1.55963e-18	0.631579	0.269231	Neto2	-0.401485	0.0715531	0.248732	0.175439	0.576923
Mgat4c	0.355263	1.50803e-12	1.10086e-11	0.605263	0.25	Rgs2	-0.401147	0.00109759	0.00616337	0.27193	0.673077
Npnt	0.349528	1.12449e-47	8.20876e-46	0.464912	0.115385	Homer2	-0.378543	4.5079e-05	0.000205673	0.236842	0.615385
Chrm3	0.346154	2.99196e-17	2.42681e-16	0.5	0.153846	Htr1b	-0.365047	6.85725e-05	0.000357557	0.0964912	0.461539
Rab3b	0.34413	9.74284e-05	0.00033868	0.421053	0.0769231	Flrt2	-0.354588	0.364133	1	0.0877193	0.442308
Luzp2	0.335358	0.0204273	0.0621331	0.412281	0.0769231	Ramp1	-0.341768	0.0391337	0.11704	0.254386	0.596154
Unc13c	0.334008	2.93761e-09	7.14818e-09	0.526316	0.192308	Zmat4	-0.331646	0.00461311	0.0259044	0.149123	0.480769
Scn5a	0.317814	3.22499e-68	3.92373e-67	0.894737	0.576923	Lamp5	-0.324899	0.026808	0.122312	0.0789474	0.403846
Arl4c	0.308704	4.87089e-23	2.53982e-22	0.789474	0.480769	Adgrl2	-0.317139	0.0176395	0.0536534	0.298246	0.615385
Gfra2	0.305668	1.17394e-05	5.3561e-05	0.421053	0.115385	Rgs10	-0.31444	0.406151	0.988302	0.0701754	0.384615
Kit	0.288799	3.87095e-48	4.70966e-47	0.596491	0.307692	Col23a1	-0.308704	4.26172e-08	2.59254e-07	0.210526	0.519231
Cacna2d2	0.287449	6.59478e-24	2.40709e-23	0.710526	0.423077	Slc35f1	-0.299258	4.52387e-05	0.000254033	0.412281	0.711538
Cux2	0.278003	1.52142e-14	2.7766e-13	0.508772	0.230769	Chrdl1	-0.295209	4.81504e-25	8.78746e-24	0.0701754	0.365385
Gpr88	0.277328	0.0860015	0.272961	0.31579	0.0384615	Bhlhe40	-0.283401	3.97167e-08	1.52596e-07	0.447368	0.730769
Fat3	0.274966	1.51458e-07	7.89745e-07	0.640351	0.365385	Ptprt	-0.277665	0.0987455	0.248566	0.0877193	0.365385
Zfhx4	0.267544	1.13263e-23	9.18691e-23	0.517544	0.25	Cntn4	-0.274629	3.78099e-08	2.76013e-07	0.45614	0.730769
Cdh8	0.260459	3.00257e-05	0.000182656	0.491228	0.230769	Car2	-0.255061	0.0123219	0.149916	0.0526316	0.307692
Arxes1	0.259109	2.61057e-09	3.17619e-08	0.605263	0.346154	Hmcn1	-0.251687	7.3723e-18	1.07635e-16	0.0175439	0.269231
Oprk1	0.254386	0.000199883	0.000858321	0.254386	0	Cntnap4	-0.249663	7.88551e-06	4.42801e-05	0.0964912	0.346154
Fam3c	0.252024	0.0201354	0.0699943	0.578947	0.326923	Trhde	-0.246289	0.0596158	0.150067	0.0614035	0.307692
Nrip3	0.239541	0.0730974	0.213445	0.508772	0.269231	Drd1	-0.245614	9.12316e-09	5.123e-08	0.254386	0.5
Plxnd1	0.233806	0.134504	0.51678	0.368421	0.134615	Fam19a2	-0.241228	1.5875e-05	0.000105352	0.508772	0.75
Slc20a1	0.232793	0.00186163	0.0104538	0.578947	0.346154	Itgb8	-0.238529	5.32381e-05	0.000323865	0.280702	0.519231
Garnl3	0.230432	0.139149	0.534625	0.403509	0.173077	Spats2l	-0.236167	1.14048e-11	3.78432e-11	0.45614	0.692308
Bok	0.223684	2.15858e-05	7.50365e-05	0.473684	0.25	Trpc5	-0.235155	0.132828	0.440748	0.245614	0.480769
Adcy2	0.223684	0.00148413	0.00677133	0.473684	0.25	Tbr1	-0.22942	0.000293431	0.00112739	0.385965	0.615385
Tmeff1	0.22166	0.928497	1	0.394737	0.173077	Epb41l2	-0.220648	1.83466e-14	8.37064e-14	0.394737	0.615385
Spon1	0.221323	0.999966	1	0.298246	0.0769231	Hspa2	-0.219298	0.000691071	0.00360344	0.280702	0.5
Tyro3	0.219636	0.707835	1	0.31579	0.0961538	Ackr1	-0.218623	0.000257539	0.00170912	0.473684	0.692308
Plcxd3	0.216937	9.84891e-17	5.53054e-16	0.54386	0.326923	Galnt14	-0.217611	9.05765e-08	9.44584e-07	0.263158	0.480769
Ptpro	0.212213	1.07806e-08	6.55818e-08	0.692982	0.480769	Mpped2	-0.216599	0.820632	1	0.0526316	0.269231
Gpr83	0.207152	0.00430928	0.0224698	0.245614	0.0384615	Sorcs1	-0.216262	0.0804152	0.189365	0.149123	0.365385
Cadm4	0.206815	5.10427e-05	0.000338738	0.649123	0.442308	Nxph1	-0.211201	0.00187936	0.0045731	0.0964912	0.307692
Vwc2	0.202092	1.41424e-08	8.60329e-08	0.298246	0.0961538	Abi3bp	-0.210864	2.60681e-53	2.37871e-52	0.692982	0.903846
Bhlhe41	0.20108	9.59969e-05	0.000333703	0.508772	0.307692	Plagl1	-0.205466	0.00126651	0.0051364	0.236842	0.442308
Ap1s2	0.199393	0.000651426	0.001534	0.526316	0.326923	Aldoc	-0.203779	1.25066e-05	3.26065e-05	0.219298	0.423077
Sema6d	0.198718	2.05712e-38	3.75425e-37	0.833333	0.634615	Plpp4	-0.202766	3.42069e-05	0.000178364	0.00877193	0.211538
Col25a1	0.197368	0.0926888	0.23332	0.447368	0.25	Barx2	-0.197031	2.64468e-06	7.42545e-06	0.149123	0.346154
Vwc2l	0.197368	4.29957e-22	4.48384e-21	0.447368	0.25	Pcsk5	-0.195344	0.00125473	0.0101773	0.131579	0.326923
Nrp1	0.196356	2.49346e-12	1.51685e-11	0.657895	0.461539	Adcyap1	-0.192308	0.246436	0.666289	0	0.192308
Stxbp6	0.195344	0.170795	0.37782	0.368421	0.173077	Htr1a	-0.189946	7.48451e-08	3.64246e-07	0.175439	0.365385
Deptor	0.195344	8.72654e-10	3.5391e-09	0.368421	0.173077	Arhgap24	-0.18691	0.000704744	0.00190542	0.0438597	0.230769
Igfbp5	0.189946	0.633716	1	0.324561	0.134615	3110035E14Rik	-0.184885	0.843688	1	0.122807	0.307692
Wnt4	0.188597	0.563484	1	0.438597	0.25	Tmem255a	-0.18421	0.0175628	0.0356135	0.31579	0.5
Mpped1	0.188259	4.83128e-47	5.03834e-46	0.842105	0.653846	Tmem215	-0.174427	0.140435	0.28477	0.114035	0.288461
junction #12,left=(,14),,14,right=(,15),,15
left marker	left score	left p(binomial)	left q(binomial)	left mean	right mean	right marker	right score	right p(binomial)	right q(binomial)	left mean	right mean
Fibcd1	0.834469	1.10247e-108	8.04803e-107	0.857143	0.022674	Car12	-0.530839	0	0	0.371429	0.902267
Scrg1	0.697085	1.82936e-116	1.33543e-114	0.714286	0.0172009	Lpl	-0.509006	8.223079e-316	6.002848e-314	0.209524	0.71853
Vit	0.505253	1.21849e-56	2.96499e-55	0.590476	0.0852228	Col6a1	-0.447865	2.1058e-119	7.68615e-118	0.00952381	0.457389
Calb2	0.48144	6.61255e-10	2.19416e-09	0.619048	0.137607	Lhx2	-0.420596	1.71181e-201	1.24962e-199	0.371429	0.792025
Prokr2	0.477739	2.88107e-45	7.01059e-44	0.685714	0.207975	Gpr101	-0.373246	9.95469e-183	3.63346e-181	0.190476	0.563722
Cxcl12	0.439845	2.54485e-58	9.2887e-57	0.819048	0.379202	Met	-0.370178	4.45651e-147	1.08442e-145	0.0285714	0.398749
Mirt1	0.403619	1.48111e-20	1.08121e-19	0.485714	0.0820954	Npy2r	-0.36224	4.59382e-251	3.35349e-249	0.352381	0.714621
Fgfr1	0.391303	1.88262e-19	1.24937e-18	0.761905	0.370602	Pcdh11x	-0.343542	5.95623e-88	2.17403e-86	0.295238	0.63878
Meis2	0.373052	4.70917e-05	0.00011459	0.533333	0.160281	St3gal1	-0.33515	1.08973e-206	7.95506e-205	0.228571	0.563722
Kcnk2	0.355352	2.9094e-06	7.58521e-06	0.552381	0.197029	Zmat4	-0.332611	0	0	0.504762	0.837373
Lypd6	0.351718	6.23982e-61	1.51836e-59	0.676191	0.324472	Rgs2	-0.324413	0.146967	0.487663	0.161905	0.486317
Luzp2	0.327495	0.000940198	0.00361234	0.466667	0.139171	Mbp	-0.309557	0.959335	1	0.161905	0.471462
Fjx1	0.324636	4.35266e-17	3.9718e-16	0.695238	0.370602	Thsd7a	-0.30707	2.17437e-44	1.58729e-42	0.171429	0.478499
Olfml2b	0.319893	1.42529e-46	5.20231e-45	0.428571	0.108679	Nov	-0.30643	0.58602	1	0.161905	0.468335
Ndrg1	0.318404	3.58314e-13	5.23138e-12	0.380952	0.0625489	Smoc1	-0.296683	1.28046e-37	2.33684e-36	0.0285714	0.325254
Thrsp	0.316825	1.1679e-24	1.01029e-23	0.590476	0.273651	Otof	-0.295119	2.65314e-17	3.87358e-16	0.0285714	0.32369
Lynx1	0.312841	0.000144713	0.000503048	0.638095	0.325254	Mpped2	-0.291366	1.52707e-40	1.59252e-39	0.228571	0.519938
Trib2	0.301702	0.000573154	0.00174334	0.361905	0.0602033	Tmem255a	-0.285394	3.43511e-21	1.92894e-20	0.209524	0.494918
Rspo1	0.291016	3.8398e-41	4.67176e-40	0.695238	0.404222	Rilpl1	-0.283905	3.96517e-11	2.2266e-10	0.257143	0.541048
Pla2g7	0.288611	5.93555e-40	2.16648e-38	0.533333	0.244722	Clstn2	-0.280137	6.47553e-30	2.36357e-28	0.247619	0.527756
Baiap3	0.287688	0.000751427	0.00148255	0.52381	0.236122	Dlk1	-0.274865	2.42973e-52	2.95617e-51	0.0761905	0.351056
Cntnap4	0.285997	2.75847e-07	1.13992e-06	0.304762	0.0187647	Synpr	-0.274679	1.37073e-71	2.50158e-70	0.457143	0.731822
Cpne2	0.280442	7.30777e-06	3.81048e-05	0.457143	0.176701	Lhx9	-0.271894	9.01307e-204	3.28977e-202	0.276191	0.548084
Dkk3	0.273823	1.39253e-07	9.24135e-07	0.590476	0.316654	Cdh9	-0.27074	2.67475e-09	6.50856e-08	0.0380952	0.308835
Mt1	0.268417	4.81268e-07	2.70251e-06	0.647619	0.379202	Dpy19l1	-0.264142	0.70876	1	0.219048	0.48319
Igfbpl1	0.265498	7.24681e-74	2.64509e-72	0.714286	0.448788	Vgll3	-0.262795	2.76626e-283	1.00968e-281	0.257143	0.519938
Ptpru	0.255356	0.118518	0.480658	0.4	0.144644	Ngb	-0.25476	1.88671e-27	9.83783e-27	0.219048	0.473808
Grem1	0.253516	9.43282e-18	2.29532e-16	0.276191	0.022674	Arhgap6	-0.24616	7.78525e-14	3.55202e-13	0.219048	0.465207
Kcnh1	0.248252	0.296083	0.60039	0.342857	0.0946052	Trhr	-0.24164	0	0	0.628571	0.870211
Cbln1	0.243494	2.84581e-14	2.07744e-13	0.285714	0.0422205	Stc1	-0.24161	6.44436e-152	4.70438e-150	0.209524	0.451134
Flrt2	0.243486	0.753337	1	0.390476	0.14699	Apaf1	-0.237976	3.32314e-13	4.85179e-12	0.0857143	0.32369
Adora1	0.241565	0.295964	0.771621	0.419048	0.177482	Tmeff1	-0.231803	0.417748	1	0.238095	0.469898
Trpc5	0.241476	1.77488e-08	1.29566e-07	0.676191	0.434715	Acvr1c	-0.217722	1.11445e-10	6.25808e-10	0.133333	0.351056
Gng4	0.241066	0.520382	0.825824	0.438095	0.197029	Plxdc2	-0.21531	0.765592	1	0.190476	0.405786
Slc4a4	0.238579	5.95849e-12	4.3497e-11	0.428571	0.189992	Slc35f1	-0.214595	1	1	0.133333	0.347928
Adamts2	0.235318	6.48108e-09	5.91398e-08	0.314286	0.0789679	Rfx3	-0.213485	6.73446e-96	4.91616e-94	0.52381	0.737295
Sstr2	0.233962	0.00284994	0.0173371	0.380952	0.14699	Tacr1	-0.209405	4.70038e-69	1.71564e-67	0.114286	0.32369
Tmem178	0.233896	0.31289	0.878499	0.323809	0.089914	Ipcef1	-0.206843	1	1	0.0761905	0.283034
Angpt1	0.232674	2.41231e-22	1.95665e-21	0.504762	0.272088	Ackr1	-0.205644	0.999718	1	0.209524	0.415168
Ecel1	0.230023	5.97811e-49	1.77556e-47	0.8	0.569976	B3galt2	-0.201393	1.55285e-39	1.25954e-38	0.390476	0.591869
Nrep	0.229279	0.00341812	0.0155952	0.276191	0.0469116	Igfbp3	-0.1972	8.01474e-291	2.92538e-289	0.409524	0.606724
Kcnk1	0.228616	0.000352691	0.00159739	0.6	0.371384	Kirrel3	-0.194698	6.16742e-26	1.50074e-24	0.209524	0.404222
Gfra2	0.21633	6.6302e-07	3.2267e-06	0.457143	0.240813	Cacna2d2	-0.185174	1.46009e-27	1.06587e-26	0.219048	0.404222
Fezf2	0.210693	1.27862e-24	7.17992e-24	0.761905	0.551212	RP23-231J2.1	-0.183737	1.71252e-59	1.25014e-57	0	0.183737
Nxph3	0.209166	5.14251e-07	3.12836e-06	0.238095	0.0289288	Htr1a	-0.180118	9.65593e-62	7.04883e-60	0.0857143	0.265833
Sulf2	0.196798	4.69852e-07	2.6384e-06	0.247619	0.0508209	Bdnf	-0.179292	1.33438e-70	6.34397e-69	0.457143	0.636435
Igfbp5	0.195279	2.81036e-09	1.57813e-08	0.619048	0.423769	Pxdn	-0.17892	1.07432e-13	1.30709e-12	0.219048	0.397967
Ubash3b	0.192092	2.1567e-08	1.74933e-07	0.457143	0.265051	Crtac1	-0.17574	2.63895e-108	1.92644e-106	0.485714	0.661454
Timp3	0.190394	2.50048e-14	4.56338e-13	0.342857	0.152463	Lamp5	-0.174787	0.998706	1	0.0761905	0.250977
Lgi2	0.187691	0.000237063	0.000786617	0.371429	0.183737	Gm15261	-0.172724	4.42728e-24	5.38653e-23	0.0571429	0.229867
junction #13,left=(,24),,24,right=(,25),,25
left marker	left score	left p(binomial)	left q(binomial)	left mean	right mean	right marker	right score	right p(binomial)	right q(binomial)	left mean	right mean
Cbln4	0.482086	1.65074e-102	6.02521e-101	0.575835	0.09375	Bdnf	-0.473269	3.78198e-24	3.06761e-23	0.347044	0.820312
Dcn	0.418983	1.30239e-129	1.58457e-128	0.622108	0.203125	Igfbp6	-0.467625	1.56676e-37	1.27082e-36	0.313625	0.78125
Sema5a	0.322421	1.1477e-108	4.1891e-107	0.838046	0.515625	Nr4a2	-0.379177	1.68512e-17	8.78667e-17	0.120823	0.5
Col25a1	0.320493	2.80004e-15	2.04403e-14	0.586118	0.265625	Kcnv1	-0.35578	8.27556e-13	6.04116e-12	0.323908	0.679688
Dio3	0.317561	2.35123e-35	2.86067e-34	0.411311	0.09375	Sorcs3	-0.333548	8.55553e-14	3.90346e-13	0.416452	0.75
Foxo1	0.298863	2.54683e-16	1.54932e-15	0.447301	0.148438	Mylk	-0.331238	5.53996e-12	3.1109e-11	0.239075	0.570312
Otof	0.291613	1.16389e-59	8.49639e-58	0.604113	0.3125	Jsrp1	-0.325193	1.14854e-14	2.09609e-13	0.174807	0.5
Matn2	0.280989	1.03846e-110	1.26346e-109	0.820051	0.539062	Cyp26b1	-0.308704	1.10656e-20	1.15399e-19	0.308483	0.617188
Ptpru	0.263496	4.2987e-63	3.92256e-62	0.763496	0.5	Nrep	-0.293742	7.90802e-14	9.62143e-13	0.159383	0.453125
Tead1	0.244377	5.97893e-40	6.23517e-39	0.431877	0.1875	Ier3	-0.290368	4.2452e-16	1.5495e-14	0.100257	0.390625
Mdga1	0.233532	4.41026e-12	1.7886e-11	0.264782	0.03125	Luzp2	-0.258194	1.28857e-17	1.56776e-16	0.429306	0.6875
Gpr88	0.22608	5.01449e-14	2.81583e-13	0.437018	0.210938	Tyro3	-0.249719	3.20986e-30	2.3432e-29	0.578406	0.828125
Tmem255a	0.223269	7.72842e-31	7.05219e-30	0.652956	0.429688	Bmp3	-0.23319	1.34673e-41	3.27705e-40	0.508997	0.742188
Tgfb2	0.217987	1.69217e-157	2.47057e-156	0.858612	0.640625	Unc13b	-0.232487	8.10935e-11	5.38166e-10	0.455013	0.6875
Tshz2	0.210476	4.35392e-46	2.88942e-45	0.835476	0.625	Etl4	-0.232186	1.01337e-15	7.39758e-15	0.431877	0.664062
Synpr	0.208146	1.71665e-07	7.37151e-07	0.614396	0.40625	Grasp	-0.224373	2.98974e-18	2.42501e-17	0.431877	0.65625
Adamtsl1	0.206278	4.79754e-62	5.00314e-61	0.557841	0.351562	Elmo1	-0.214653	0.14093	0.324876	0.285347	0.5
Prdm8	0.205575	1.96107e-13	1.02256e-12	0.611825	0.40625	Epha7	-0.213428	1.30433e-17	1.05795e-16	0.59126	0.804688
Rfx3	0.19947	0.116201	0.340497	0.48072	0.28125	Bhlhe40	-0.20674	0.00424032	0.00884409	0.277635	0.484375
Lmo1	0.195935	2.21771e-28	4.04731e-27	0.352185	0.15625	Coch	-0.202362	1.53882e-06	1.02122e-05	0.141388	0.34375
Npy2r	0.1922	0.824403	1	0.239075	0.046875	Scg3	-0.188685	4.11954e-08	1.50363e-06	0.491003	0.679688
Ngb	0.184688	0.999999	1	0.215938	0.03125	Ccnb1	-0.188002	9.4843e-16	3.46177e-14	0.0385604	0.226562
Calb2	0.184588	0.999999	1	0.22365	0.0390625	Homer2	-0.186174	0.00124088	0.00503247	0.2982	0.484375
Runx1t1	0.184407	1.09874e-17	5.34718e-17	0.637532	0.453125	Rasl11b	-0.184668	0.00111854	0.0102066	0.182519	0.367188
Cald1	0.183885	0.000438267	0.00228525	0.277635	0.09375	Clmp	-0.173723	0.000296916	0.000699189	0.341902	0.515625
Cpne2	0.182118	0.988935	1	0.213368	0.03125	Sstr2	-0.173321	2.4428e-08	4.45812e-07	0.311054	0.484375
Fezf2	0.178101	8.9605e-23	4.67226e-22	0.521851	0.34375	Fras1	-0.171514	0.00462451	0.0241135	0.172236	0.34375
Hrh3	0.177338	0.844991	1	0.380463	0.203125	Rtn4rl1	-0.168923	1.69373e-14	8.24281e-14	0.573265	0.742188
Khdrbs2	0.174265	0.93796	1	0.416452	0.242188	Slc20a1	-0.160347	7.5434e-25	1.83556e-23	0.714653	0.875
Adra2a	0.173502	0.00129626	0.0039428	0.275064	0.101562	Fam84a	-0.159062	0.0202664	0.0704498	0.215938	0.375
Col12a1	0.171935	2.48722e-07	2.01741e-06	0.195373	0.0234375	Blnk	-0.157053	2.48587e-20	9.07341e-19	0.0616967	0.21875
Cntn5	0.165689	0.994761	1	0.275064	0.109375	Id2	-0.155326	0.194347	0.506691	0.329049	0.484375
Lrrn3	0.164806	1.57729e-34	1.91904e-33	0.742931	0.578125	Zdhhc2	-0.15372	0.998874	1	0.205655	0.359375
Hrk	0.163078	0.741639	1	0.475578	0.3125	Rspo2	-0.153559	1.75156e-39	4.26212e-38	0.393316	0.546875
Htr1b	0.158499	3.90092e-63	7.11918e-62	0.627249	0.46875	Cckbr	-0.153258	2.35568e-08	1.71965e-07	0.37018	0.523438
Cxxc4	0.156672	0.99995	1	0.367609	0.210938	Galnt9	-0.152896	3.80186e-14	2.52305e-13	0.542416	0.695312
Kitl	0.155989	4.84618e-67	8.84427e-66	0.820051	0.664062	Itgb8	-0.150747	0.0749313	0.227916	0.177378	0.328125
Plagl1	0.154904	0.0207721	0.0689257	0.303342	0.148438	Ackr1	-0.150727	4.47776e-10	4.08595e-09	0.575835	0.726562
Car2	0.15392	2.7216e-141	3.97353e-140	0.77892	0.625	Galnt14	-0.150285	5.37634e-17	1.30824e-15	0.341902	0.492188
Rgs10	0.14175	0.99577	1	0.313625	0.171875	Slc7a4	-0.149462	1.0254e-26	1.06935e-25	0.678663	0.828125
Sox4	0.140183	0.975362	1	0.233933	0.09375	Itgav	-0.147273	0.360362	1	0.11054	0.257812
Trpc5	0.139601	2.12182e-26	3.09786e-25	0.678663	0.539062	Pcdh11x	-0.14667	0.999878	1	0.0642674	0.210938
C1ql2	0.139079	1.09986e-54	1.60579e-53	0.318766	0.179688	Cpne9	-0.146268	2.01608e-07	2.10248e-06	0.033419	0.179688
Slc35f1	0.1346	0.329521	0.650136	0.462725	0.328125	Sema6d	-0.1442	0.840347	1	0.0745501	0.21875
Tox	0.13227	0.00840844	0.0409211	0.241645	0.109375	Bmp1	-0.140866	0.000177638	0.000997505	0.218509	0.359375
Stc1	0.124659	7.46994e-06	6.05895e-05	0.226221	0.101562	Acvr1c	-0.13938	7.53745e-43	7.86048e-42	0.70437	0.84375
Adamts2	0.120622	0.0822468	0.285906	0.136247	0.015625	Spry2	-0.13936	0.012442	0.0756887	0.102828	0.242188
Wnt4	0.119778	0.972494	1	0.401028	0.28125	Fstl4	-0.138737	1.37839e-21	1.67704e-20	0.455013	0.59375
Amigo2	0.11781	1.56474e-28	3.80753e-27	0.352185	0.234375	Kctd12	-0.137532	0.0103348	0.0342929	0.362468	0.5
Rcan2	0.11775	1	1	0.156812	0.0390625	Igfbp5	-0.13699	0.977585	1	0.120823	0.257812
junction #14,left=(,39),,39,right=(,40),,40
left marker	left score	left p(binomial)	left q(binomial)	left mean	right mean	right marker	right score	right p(binomial)	right q(binomial)	left mean	right mean
Dmrta2	0.569749	4.11036e-46	1.50028e-44	0.681818	0.112069	Meis2	-0.659091	4.34847e-19	1.02399e-18	0.0909091	0.75
Adcy2	0.507053	1.90513e-05	9.9339e-05	0.636364	0.12931	Tnfaip8	-0.497649	1.97449e-68	1.44138e-66	0.0454546	0.543103
Rspo3	0.459248	1.20523e-06	4.63061e-06	0.545454	0.0862069	Sox5	-0.492163	6.04243e-12	2.94065e-11	0.0681818	0.560345
Lamp5	0.444357	7.66606e-06	2.94538e-05	0.590909	0.146552	Eomes	-0.491379	1.6404e-107	1.19749e-105	0	0.491379
Nts	0.416928	8.57779e-17	1.25236e-15	0.477273	0.0603448	Vwc2	-0.474138	3.40788e-55	4.97551e-54	0.25	0.724138
Nxph1	0.394201	5.84625e-17	2.66735e-16	0.704546	0.310345	Reln	-0.464734	9.42149e-22	6.25244e-21	0.181818	0.646552
Elmo1	0.380878	0.0124432	0.0313226	0.613636	0.232759	Plcxd3	-0.445141	4.27177e-29	3.46488e-28	0.227273	0.672414
Slc6a1	0.360502	9.97129e-18	3.46621e-17	0.886364	0.525862	Sema3a	-0.435737	8.74169e-11	6.38143e-10	0.159091	0.594828
Cacna2d2	0.352665	2.22006e-15	7.04629e-15	0.818182	0.465517	Shisa6	-0.420846	8.02731e-12	4.88328e-11	0.113636	0.534483
Dpy19l1	0.352665	0.120648	0.550455	0.568182	0.215517	Gpc6	-0.416144	7.36681e-24	6.72221e-23	0.204545	0.62069
Lynx1	0.34326	0.00794793	0.0214889	0.636364	0.293103	Fst	-0.413793	2.79102e-51	2.03744e-49	0	0.413793
Pou6f2	0.337774	0.00350399	0.0182708	0.363636	0.0258621	Bdnf	-0.335423	0.00221798	0.00674636	0.181818	0.517241
Pcdh8	0.324451	0.140457	0.353563	0.522727	0.198276	Tshz2	-0.334639	3.4407e-28	1.19605e-27	0.613636	0.948276
Stc1	0.318182	0.000932264	0.00567127	0.318182	0	Cxcl12	-0.333856	5.51578e-12	2.87609e-11	0.0454546	0.37931
Rcan2	0.311128	2.42915e-17	8.06035e-17	0.931818	0.62069	Lypd6	-0.325235	2.64253e-23	2.75578e-22	0.0454546	0.37069
Tle4	0.295455	2.43286e-06	2.53713e-05	0.795454	0.5	Bcl11a	-0.302508	4.88896e-35	2.23059e-34	0.568182	0.87069
Ptprz1	0.293103	0.224806	0.468882	0.5	0.206897	Grm1	-0.300157	2.34793e-24	8.56995e-23	0.613636	0.913793
Ackr1	0.293103	0.261687	0.622035	0.5	0.206897	Id2	-0.29232	6.48816e-10	4.30578e-09	0.431818	0.724138
Nell1	0.274295	0.090343	0.286741	0.386364	0.112069	Tmem132c	-0.27116	1.82054e-24	1.89856e-23	0.0909091	0.362069
Adgrl2	0.268025	0.00537416	0.0170571	0.681818	0.413793	Fezf2	-0.270376	0.397892	1	0.0227273	0.293103
Hapln4	0.261755	0.0136479	0.0586058	0.477273	0.215517	Serpine2	-0.260972	1.04141e-11	4.75145e-11	0.454545	0.715517
Gpr101	0.260972	0.0409004	0.142178	0.295455	0.0344828	Ubash3b	-0.257837	7.05653e-28	1.28782e-26	0.431818	0.689655
Ptchd4	0.260972	1.28653e-05	4.26895e-05	0.295455	0.0344828	Hs3st4	-0.254702	1.65213e-05	4.82421e-05	0.409091	0.663793
Cacna2d3	0.252351	0.26871	0.754454	0.295455	0.0431035	Spon1	-0.252351	0.706792	1	0.204545	0.456897
Slc17a8	0.25	1.40183e-16	1.02334e-14	0.25	0	Cbln2	-0.24373	1.18561e-21	2.16374e-20	0.204545	0.448276
Zmat4	0.245298	7.62462e-07	4.28152e-06	0.659091	0.413793	Ache	-0.239812	2.13771e-07	9.75328e-07	0.363636	0.603448
Nova1	0.241379	5.11648e-11	2.07502e-10	0.75	0.508621	Hrk	-0.239028	0.999996	1	0.0454546	0.284483
Plcxd2	0.239812	2.50008e-06	1.07357e-05	0.636364	0.396552	Kcnk2	-0.236677	5.48809e-28	2.67087e-27	0.590909	0.827586
Thrsp	0.238244	0.0160459	0.0557785	0.272727	0.0344828	Neurod1	-0.23511	0.0194463	0.0725704	0.204545	0.439655
Enpp2	0.238244	0.0482068	0.185216	0.272727	0.0344828	Kirrel3	-0.23511	2.62642e-05	8.71494e-05	0.204545	0.439655
Cntnap4	0.235893	1.60874e-09	7.3399e-09	0.477273	0.241379	Meis1	-0.232759	0.000119599	0.000396853	0	0.232759
Klhdc8a	0.228056	0.00404941	0.0211148	0.409091	0.181034	Olfm3	-0.213166	2.47539e-19	7.52931e-19	0.295455	0.508621
Synpr	0.214733	0.982429	1	0.318182	0.103448	Tmem91	-0.205329	1.74713e-23	4.39795e-23	0.613636	0.818966
Zfhx4	0.213166	3.023e-08	1.05085e-07	0.454545	0.241379	Klhl13	-0.204545	4.1424e-08	8.17284e-08	0.295455	0.5
Chd7	0.210031	3.06682e-08	3.87617e-07	0.227273	0.0172414	Mpped1	-0.200627	1.44864e-06	4.23002e-06	0.204545	0.405172
Ap1s2	0.208464	5.40371e-12	1.71509e-11	0.863636	0.655172	Pcdh11x	-0.195925	3.6741e-17	1.16613e-16	0.545454	0.741379
Rims3	0.206113	6.17471e-15	1.50251e-14	0.818182	0.612069	Gpsm3	-0.19279	3.27452e-27	1.67453e-25	0.0227273	0.215517
Kitl	0.206113	0.81304	1	0.318182	0.112069	Ptprt	-0.184953	0.613658	1	0.0909091	0.275862
Mrap2	0.206113	0.001971	0.00568707	0.318182	0.112069	Sox4	-0.183386	0.00424052	0.0154779	0.204545	0.387931
Pid1	0.205329	0.00352131	0.00918055	0.636364	0.431034	Ptpro	-0.183386	0.837256	1	0.204545	0.387931
Nhlh2	0.203762	7.73455e-26	1.41156e-24	0.522727	0.318966	Itga4	-0.179467	0.00019264	0.00100448	0.113636	0.293103
Samd4	0.202978	9.92183e-06	2.58676e-05	0.590909	0.387931	Pcsk1	-0.178683	1.14944e-05	0.000139848	0.0454546	0.224138
Rfx3	0.202978	0.949906	1	0.340909	0.137931	Gm27199	-0.174765	5.08977e-54	7.43107e-53	0.204545	0.37931
Slc7a4	0.202978	0.731747	1	0.340909	0.137931	Cadm4	-0.170846	0.107122	0.411573	0.363636	0.534483
Rasd2	0.191223	0.807921	1	0.363636	0.172414	Deptor	-0.168495	1.91796e-07	1.16676e-06	0.159091	0.327586
Nxph3	0.188871	1.7821e-06	9.29237e-06	0.318182	0.12931	Fam84a	-0.167712	0.772702	1	0.0909091	0.258621
Sulf1	0.187304	0.000943156	0.00459002	0.204545	0.0172414	Pcdh20	-0.164577	0.0341709	0.103937	0.318182	0.482759
Flrt2	0.185737	0.908824	1	0.340909	0.155172	Trhde	-0.163009	2.26596e-18	1.10277e-17	0.431818	0.594828
Fgfr1	0.184953	0.130939	0.227584	0.409091	0.224138	Prokr2	-0.163009	4.49252e-12	2.9814e-11	0.181818	0.344828
Sgcz	0.183386	0.00827887	0.0201452	0.295455	0.112069	Sema3e	-0.159875	9.90962e-13	2.41134e-11	0.159091	0.318966
junction #15,left=(,47),,47,right=(,48,49),,48,49
left marker	left score	left p(binomial)	left q(binomial)	left mean	right mean	right marker	right score	right p(binomial)	right q(binomial)	left mean	right mean
Penk	0.529766	6.6864e-242	4.88107e-240	0.885321	0.355556	Nxph3	-0.531821	6.9298e-181	5.05875e-179	0.0366973	0.568519
Fezf1	0.501767	4.43075e-168	1.61722e-166	0.509174	0.00740741	Igfbp5	-0.421882	1.59389e-43	3.87846e-42	0.213303	0.635185
Trhr	0.406116	9.98449e-33	9.92309e-32	0.589449	0.183333	Medag	-0.336918	2.1021e-99	7.67266e-98	0.087156	0.424074
Col18a1	0.398216	1.42533e-145	1.04049e-143	0.442661	0.0444444	Npy2r	-0.327829	1.82242e-18	1.20943e-17	0.105505	0.433333
Serpine2	0.358002	3.06368e-31	7.45495e-30	0.68578	0.327778	Amotl1	-0.318434	7.82483e-63	6.34681e-62	0.240826	0.559259
Rreb1	0.334845	7.96883e-26	1.16345e-24	0.536697	0.201852	Calb2	-0.305386	3.71775e-104	3.87708e-103	0.481651	0.787037
Adcyap1	0.31964	5.22211e-125	1.27071e-123	0.678899	0.359259	Igfbp6	-0.303636	7.06543e-131	5.15777e-129	0.442661	0.746296
AW551984	0.314135	8.04707e-64	8.39194e-63	0.573395	0.259259	Fgf1	-0.275807	8.89181e-87	1.29821e-85	0.087156	0.362963
Ptprz1	0.291471	7.14631e-07	2.6084e-06	0.571101	0.27963	Doc2b	-0.275263	0.144712	0.422558	0.12844	0.403704
Irs4	0.277744	9.78799e-73	1.78631e-71	0.40367	0.125926	Htr2c	-0.261553	5.43067e-43	4.40487e-42	0.497706	0.759259
Tac1	0.269963	2.23831e-38	4.08492e-37	0.344037	0.0740741	Bok	-0.261179	5.3711e-40	1.96045e-38	0.307339	0.568519
Pld5	0.268026	2.0517e-19	1.66416e-18	0.353211	0.0851852	Ap1s2	-0.251257	0.00402983	0.0105063	0.18578	0.437037
Slit2	0.267771	5.35905e-24	5.58872e-23	0.630734	0.362963	Slc6a1	-0.250374	2.72338e-14	9.46699e-14	0.190367	0.440741
Zmat4	0.264781	5.85085e-05	0.000224796	0.40367	0.138889	Matn2	-0.24244	6.26751e-14	7.62547e-13	0.183486	0.425926
Stxbp6	0.248556	3.13411e-44	3.26843e-43	0.655963	0.407407	Pcdh20	-0.212419	1.05006e-06	4.50908e-06	0.291284	0.503704
Zfhx3	0.2386	1.27065e-21	5.1532e-21	0.431193	0.192593	Synpr	-0.20897	1	1	0.0688073	0.277778
Unc13c	0.237037	3.8044e-96	9.25736e-95	0.75	0.512963	Sox5	-0.202786	0.0225032	0.0746698	0.100917	0.303704
Wfs1	0.236205	8.57209e-17	5.21469e-16	0.639908	0.403704	Gm10605	-0.202582	8.92153e-29	1.08545e-27	0.178899	0.381481
Gpx3	0.233248	1.40593e-157	3.4211e-156	0.759174	0.525926	Sulf1	-0.20209	2.57673e-48	1.88101e-46	0.0756881	0.277778
Sgcz	0.224091	6.52928e-76	2.38319e-74	0.548165	0.324074	Pkib	-0.20158	0.0213318	0.0804163	0.270642	0.472222
Gpr101	0.222732	5.91915e-32	6.17283e-31	0.444954	0.222222	Nfia	-0.196551	0.999924	1	0.0275229	0.224074
Runx1t1	0.210856	1	1	0.277523	0.0666667	BC048546	-0.194377	2.57288e-24	2.49175e-23	0.192661	0.387037
Sertm1	0.20914	1.0418e-05	4.75321e-05	0.412844	0.203704	Slc35f1	-0.186952	0.870808	1	0.240826	0.427778
Plagl1	0.208987	1.67934e-23	3.0648e-22	0.479358	0.27037	Mgat5b	-0.181651	0.146969	0.466466	0.268349	0.45
Mt1	0.203007	1.41085e-06	6.86616e-06	0.525229	0.322222	Spats2l	-0.17489	1.35545e-67	1.64913e-66	0.438073	0.612963
Ppp1r17	0.198335	2.01338e-80	1.46977e-78	0.279817	0.0814815	Nova1	-0.174346	8.96452e-69	8.18012e-68	0.479358	0.653704
Pdyn	0.197978	6.35785e-50	2.32061e-48	0.268349	0.0703704	Lhx9	-0.170251	2.39951e-07	9.73136e-07	0.087156	0.257407
Drd1	0.195821	8.99207e-31	5.04939e-30	0.401376	0.205556	Elmo1	-0.170099	0.75552	1	0.270642	0.440741
Cntn5	0.192678	1.2563e-11	5.09501e-11	0.490826	0.298148	Plcxd3	-0.166038	0.508258	0.951355	0.0321101	0.198148
Fstl5	0.190588	1.00023e-15	7.30167e-15	0.566514	0.375926	Kirrel3	-0.165036	0.163994	0.299289	0.123853	0.288889
Pcdh11x	0.187156	0.878432	1	0.337156	0.15	Kcnk2	-0.161927	3.76567e-35	3.05438e-34	0.438073	0.6
Bhlhe41	0.182892	2.40431e-67	8.77573e-66	0.747706	0.564815	Fam163b	-0.159191	0.358484	0.844171	0.192661	0.351852
Unc13b	0.182756	0.979521	1	0.362385	0.17963	Wnt7b	-0.156524	0.964072	1	0.00458716	0.161111
Spint1	0.178355	2.00652e-120	7.32378e-119	0.387615	0.209259	Galr1	-0.156048	1.21084e-72	1.76782e-71	0.103211	0.259259
Zdhhc2	0.171865	2.88067e-25	3.50481e-24	0.738532	0.566667	Gfra2	-0.15542	0.0065289	0.031774	0.135321	0.290741
Bcl11a	0.169725	2.00369e-05	4.30203e-05	0.419725	0.25	Rab3b	-0.15316	0.99991	1	0.0412844	0.194444
Bdnf	0.167244	8.84845e-26	1.07656e-24	0.637615	0.47037	Ndrg1	-0.151478	5.06084e-11	3.35856e-10	0.059633	0.211111
Ptpro	0.164118	9.85494e-05	0.000294239	0.525229	0.361111	Aldoc	-0.143357	1.21051e-55	6.79746e-55	0.332569	0.475926
Phactr2	0.16157	9.89367e-14	5.55567e-13	0.550459	0.388889	Ebf3	-0.1395	1.32112e-78	4.82209e-77	0.0160551	0.155556
Tppp3	0.160211	7.23566e-51	1.76068e-49	0.697248	0.537037	Adcyap1r1	-0.138413	5.74794e-14	2.6225e-13	0.348624	0.487037
Htr1b	0.155692	1.71504e-13	7.82488e-13	0.385321	0.22963	Cd83	-0.137581	1.62633e-101	1.48402e-100	0.458716	0.596296
Lamb3	0.154264	1.19775e-168	4.37179e-167	0.589449	0.435185	Pou6f2	-0.137564	0.999707	1	0.00688073	0.144444
Dock10	0.151597	2.45779e-28	3.58838e-27	0.527523	0.375926	Oprk1	-0.136578	0.000271909	0.00110274	0.0504587	0.187037
Cdh22	0.150561	2.28297e-17	3.33313e-16	0.589449	0.438889	Arhgap36	-0.136306	4.03048e-21	2.94225e-20	0.0711009	0.207407
Kcnk1	0.144852	0.917311	1	0.405963	0.261111	Npffr1	-0.133503	3.90368e-21	7.12422e-20	0.0183486	0.151852
Adarb2	0.144682	1.23277e-100	4.4996e-99	0.424312	0.27963	Fndc5	-0.132501	0.999938	1	0.110092	0.242593
H2-Q2	0.143612	5.15601e-108	1.88194e-106	0.389908	0.246296	6430628N08Rik	-0.132025	6.8036e-100	7.09518e-99	0.208716	0.340741
Wnt4	0.143289	0.143821	0.552576	0.474771	0.331481	Plekhb1	-0.130326	6.18394e-76	9.02855e-75	0.275229	0.405556
Sv2c	0.140673	1.11484e-92	2.71278e-91	0.557339	0.416667	Gabrg1	-0.128118	2.44185e-19	2.22819e-18	0.286697	0.414815
Plxdc2	0.137785	0.974236	1	0.369266	0.231482	Adora1	-0.125127	1	1	0.0137615	0.138889
junction #16,left=(,45),,45,right=(,46),,46
left marker	left score	left p(binomial)	left q(binomial)	left mean	right mean	right marker	right score	right p(binomial)	right q(binomial)	left mean	right mean
Cbln1	0.621497	2.25269e-145	1.64446e-143	0.631206	0.00970874	Penk	-0.545686	7.26945e-61	7.581e-60	0.347518	0.893204
Trhde	0.600737	1.83478e-72	2.23232e-71	0.72695	0.126214	Serpine2	-0.474523	1.20101e-12	7.30616e-12	0.27305	0.747573
Pcp4l1	0.526096	7.33974e-67	1.3395e-65	0.613475	0.0873786	Fign	-0.427598	7.09821e-10	4.71063e-09	0.106383	0.533981
Rgs10	0.513186	2.24686e-26	1.82245e-25	0.687943	0.174757	Pbx3	-0.425739	4.11118e-13	1.25048e-12	0.12766	0.553398
Sim1	0.496626	6.17948e-102	1.50367e-100	0.535461	0.038835	Wfs1	-0.420918	2.06641e-05	9.42801e-05	0.219858	0.640777
Gpr101	0.490222	1.01829e-70	1.85837e-69	0.684397	0.194175	Cartpt	-0.389864	1.48039e-18	9.00572e-18	0.0567376	0.446602
Zic1	0.468085	3.34547e-171	2.44219e-169	0.468085	0	Klhl13	-0.386387	4.18819e-15	1.13236e-14	0.244681	0.631068
Synpr	0.387041	0.267965	0.724499	0.503546	0.116505	Runx1t1	-0.379295	8.29431e-06	2.63254e-05	0.251773	0.631068
Adcyap1	0.377677	3.46827e-56	6.32959e-55	0.58156	0.203883	Spon1	-0.34831	0.00405473	0.014095	0.27305	0.621359
Sema6a	0.367383	1.00355e-43	1.22098e-42	0.648936	0.281553	Htr2c	-0.34466	6.12412e-16	2.03209e-15	0.5	0.84466
Gabrq	0.361874	7.56359e-42	9.20236e-41	0.400709	0.038835	Tmem215	-0.337258	8.60453e-12	3.92582e-11	0.177305	0.514563
Mpped2	0.356813	2.62156e-05	9.56869e-05	0.453901	0.0970874	Ifi27	-0.304345	3.30818e-06	1.34165e-05	0.035461	0.339806
Ap1s2	0.355299	4.58247e-06	1.28662e-05	0.510638	0.15534	Lamb3	-0.29319	1.9114e-26	1.39532e-25	0.163121	0.456311
Fgf1	0.340185	3.16433e-81	1.15498e-79	0.485816	0.145631	Id2	-0.292261	0.337232	0.820597	0.173759	0.466019
Olfm3	0.337396	3.09171e-34	3.76157e-33	0.453901	0.116505	Tac1	-0.280865	9.01196e-18	5.98066e-17	0.156028	0.436893
Rab3b	0.335365	8.22792e-07	3.16125e-06	0.393617	0.0582524	Bcl11a	-0.279488	4.38121e-19	1.33262e-18	0.468085	0.747573
Angpt1	0.317634	3.58186e-28	3.73537e-27	0.375887	0.0582524	Ecel1	-0.278317	3.04074e-25	3.17106e-24	0.333333	0.61165
Zic2	0.295256	1.64893e-16	1.20372e-15	0.304965	0.00970874	Zim1	-0.26372	3.01603e-19	1.10085e-18	0.241135	0.504854
Mgat4c	0.272809	3.413e-06	1.24574e-05	0.41844	0.145631	Fbxo2	-0.255939	5.39752e-13	3.94019e-12	0.404255	0.660194
Zic5	0.269504	6.43621e-11	4.2713e-10	0.269504	0	Sv2c	-0.252324	7.57568e-17	4.60854e-16	0.223404	0.475728
Epha7	0.264029	0.676588	1	0.429078	0.165048	Gm13889	-0.249535	0.000115452	0.000766183	0.255319	0.504854
Klhl1	0.263341	2.24446e-27	2.34065e-26	0.27305	0.00970874	Barx2	-0.2432	6.32535e-26	2.56528e-25	0.29078	0.533981
Garnl3	0.262756	0.721894	1	0.340425	0.0776699	Foxp2	-0.24203	3.82539e-18	1.99467e-17	0.156028	0.398058
Arhgap24	0.259313	7.54727e-88	1.8365e-86	0.560284	0.300971	Dpy19l1	-0.23838	0.00537575	0.0245269	0.382979	0.621359
Elmo1	0.256868	1.63722e-07	9.95977e-07	0.606383	0.349515	Kctd8	-0.210459	5.92109e-11	2.27495e-10	0.109929	0.320388
Cd36	0.255663	4.98284e-60	1.81874e-58	0.333333	0.0776699	Hs3st4	-0.209358	0.982301	1	0.159575	0.368932
Zic4	0.255319	1.4202e-98	1.03675e-96	0.255319	0	Vstm2b	-0.199132	0.13861	0.43471	0.276596	0.475728
Greb1	0.250603	6.57908e-94	3.76657e-92	0.386525	0.135922	Chrm3	-0.197549	0.0270259	0.0857778	0.035461	0.23301
Unc13c	0.249707	3.64108e-72	3.79713e-71	0.783688	0.533981	Glra2	-0.194485	5.12809e-14	2.07972e-13	0.329787	0.524272
Igfbp5	0.248158	0.000886268	0.00308084	0.432624	0.184466	Fstl4	-0.19383	0.0568982	0.319505	0.0780142	0.271845
Nrip3	0.245955	0.999919	1	0.333333	0.0873786	Hrh3	-0.186635	0.0281762	0.137124	0.308511	0.495146
Crtac1	0.236246	0.783495	1	0.333333	0.0970874	Kcnab1	-0.184948	0.100388	0.236396	0.29078	0.475728
Cbln4	0.224506	1.55773e-12	1.62449e-11	0.27305	0.0485437	Tmem65	-0.1803	0.0179465	0.0655048	0.343972	0.524272
Nhs	0.216587	2.01915e-30	1.22832e-29	0.478723	0.262136	Neto2	-0.169834	0.309692	0.869521	0.315603	0.485437
Cited2	0.216346	1.32665e-19	4.84226e-18	0.624113	0.407767	Unc13b	-0.16825	0.999749	1	0.0744681	0.242718
Nxph3	0.213868	2.87647e-19	4.19964e-18	0.262411	0.0485437	Fam19a2	-0.167149	0.999959	1	0.124114	0.291262
Lpl	0.208635	0.0107133	0.0434486	0.276596	0.0679612	Aldoc	-0.164601	8.382e-12	2.91374e-11	0.301418	0.466019
Chrm2	0.207533	6.57839e-11	5.3358e-10	0.22695	0.0194175	Clstn2	-0.154961	1.00133e-08	8.12192e-08	0.485816	0.640777
Ndrg1	0.202472	1.01107e-14	1.84521e-13	0.280142	0.0776699	Krt9	-0.153308	0.00389678	0.013546	0.0602837	0.213592
Ptpro	0.196585	0.000100767	0.000294239	0.546099	0.349515	Doc2b	-0.147387	0.719439	1	0.202128	0.349515
Zfhx3	0.196275	3.94831e-120	7.20567e-119	0.875887	0.679612	Gm27199	-0.145459	4.0503e-18	3.28524e-17	0.0390071	0.184466
Pou3f2	0.193349	8.83558e-27	1.29e-25	0.212766	0.0194175	Sfrp2	-0.140226	5.51487e-08	4.47317e-07	0.0248227	0.165048
Pkib	0.192935	0.99991	1	0.319149	0.126214	Mt1	-0.138849	0.0887929	0.324094	0.336879	0.475728
Flrt2	0.186601	1	1	0.283688	0.0970874	H2-Q2	-0.138022	2.56196e-14	1.16889e-13	0.124114	0.262136
St3gal1	0.185499	0.00964454	0.0414148	0.234043	0.0485437	Hapln4	-0.137575	3.06122e-07	1.17615e-06	0.425532	0.563107
Cbln2	0.18271	1.82073e-06	1.2083e-05	0.202128	0.0194175	Zbtb7c	-0.134029	1.59877e-23	7.78067e-23	0.429078	0.563107
Klhdc8a	0.181953	0.621516	1	0.230496	0.0485437	Nacc2	-0.131516	0.0143465	0.0341327	0.198582	0.330097
Vwc2	0.177305	0.000353073	0.00135654	0.177305	0	Hrk	-0.129897	0.445823	1	0.365248	0.495146
Zic3	0.177305	3.64184e-46	2.65854e-44	0.177305	0	Rims3	-0.128107	4.92705e-20	1.19892e-19	0.570922	0.699029
Cdh7	0.175549	0.00746721	0.0272553	0.379433	0.203883	Gng4	-0.125078	0.00357529	0.00899985	0.457447	0.582524
junction #17,left=(,11),,11,right=(,9,10),,9,10
left marker	left score	left p(binomial)	left q(binomial)	left mean	right mean	right marker	right score	right p(binomial)	right q(binomial)	left mean	right mean
9330185C12Rik	0.65791	1.80774e-54	2.6393e-53	0.764706	0.106796	Nov	-0.497316	1.60861e-39	1.17428e-38	0.176471	0.673786
Bdnf	0.62313	3.7003e-14	2.70122e-13	0.882353	0.259223	Meis2	-0.420027	1.01513e-41	3.5288e-41	0.137255	0.557282
Rmst	0.514601	2.53231e-07	6.60209e-07	0.803922	0.28932	Itga4	-0.398686	2.07113e-249	1.51193e-247	0.235294	0.633981
Itgb8	0.461394	3.86149e-17	4.02698e-16	0.823529	0.362136	Vat1l	-0.391491	2.72231e-25	1.04594e-24	0.176471	0.567961
Stard8	0.453874	1.14494e-28	1.67162e-27	0.54902	0.0951456	Rnf152	-0.352637	5.61487e-189	2.04943e-187	0.0784314	0.431068
Slc23a3	0.44921	3.19846e-42	5.83719e-41	0.568627	0.119417	Trh	-0.340472	0	0	0.431372	0.771845
Htr2c	0.443194	0.105636	0.202933	0.54902	0.105825	Kcnk2	-0.338283	9.7744e-25	3.96406e-24	0.156863	0.495146
Cacna2d2	0.432876	6.46553e-11	1.74809e-10	0.686275	0.253398	Cdkn1c	-0.324881	5.14321e-127	1.25151e-125	0.137255	0.462136
Thsd7a	0.421607	3.56962e-11	2.60582e-10	0.72549	0.303883	Id2	-0.316981	1.51549e-96	1.10631e-94	0.45098	0.767961
Col13a1	0.420293	1.42832e-29	2.08534e-28	0.490196	0.0699029	Adgrl2	-0.308015	1.42668e-11	8.01133e-11	0.27451	0.582524
Synpr	0.379688	0.0559215	0.185558	0.607843	0.228155	S100a10	-0.307063	3.13076e-136	2.28545e-134	0.372549	0.679612
Lhx9	0.379516	3.66615e-08	1.48683e-07	0.490196	0.11068	Fjx1	-0.302951	6.4164e-39	1.17099e-37	0.196078	0.499029
Pcdh20	0.378146	0.0125962	0.0383135	0.54902	0.170874	Pld5	-0.292461	1.22994e-104	4.48928e-103	0.176471	0.468932
Nfia	0.359909	0.00296875	0.0120399	0.470588	0.11068	Bhlhe41	-0.286046	3.8328e-08	1.11918e-07	0.137255	0.423301
Grasp	0.346278	6.21665e-09	5.04239e-08	0.666667	0.320388	Hrk	-0.283781	2.25041e-66	1.6428e-64	0.470588	0.754369
Cpne8	0.32827	0.0757506	0.145521	0.411765	0.0834952	Hrh3	-0.27906	0.0277979	0.137124	0.156863	0.435922
Tanc1	0.321245	6.0815e-07	2.95966e-06	0.588235	0.26699	Phactr2	-0.275214	7.92074e-60	5.78214e-58	0.352941	0.628155
Sorcs3	0.311708	2.2848e-05	6.17742e-05	0.705882	0.394175	Lamp5	-0.273215	0.00119298	0.00725731	0.0588235	0.332039
Zmat4	0.301256	0.000514958	0.0018796	0.529412	0.228155	Gm12027	-0.268742	2.61522e-08	3.81823e-07	0.0196078	0.288349
Pcsk5	0.300133	0.00268628	0.0130732	0.313725	0.0135922	Wnt4	-0.266819	0.99999	1	0.117647	0.384466
Sema3a	0.296002	1.20943e-05	3.83864e-05	0.588235	0.292233	Reln	-0.25989	2.49482e-211	1.82122e-209	0.431372	0.691262
Zic5	0.289834	8.6249e-06	4.84321e-05	0.352941	0.0631068	Mgat5b	-0.256729	0.826333	1	0.156863	0.413592
Cckbr	0.283172	1.00764e-08	6.68709e-08	0.666667	0.383495	Ece2	-0.236722	0.272336	0.382319	0.117647	0.354369
Homer2	0.272835	4.66671e-17	3.78522e-16	0.901961	0.629126	Ptprt	-0.232534	1.93574e-231	7.06546e-230	0.54902	0.781553
Rasd2	0.27213	0.0777971	0.177475	0.529412	0.257282	Tox	-0.230306	5.71094e-19	5.21123e-18	0.0784314	0.308738
Sema6d	0.271959	0.00625472	0.0138362	0.411765	0.139806	Arhgap6	-0.228974	5.91698e-08	1.79975e-07	0.215686	0.44466
Tmem47	0.271711	3.50448e-08	2.84252e-07	0.686275	0.414563	Adcyap1r1	-0.214791	4.05907e-05	8.46606e-05	0.176471	0.391262
Rorb	0.258862	3.66599e-26	2.67618e-25	0.862745	0.603884	Apaf1	-0.214639	9.55596e-143	6.97585e-141	0.392157	0.606796
Rtn4rl1	0.257929	8.71526e-05	0.000289188	0.666667	0.408738	Dock10	-0.212241	0.962723	1	0.0392157	0.251456
Crtac1	0.253284	0.000238195	0.00102284	0.588235	0.334952	Spats2l	-0.210889	0.0128389	0.0260345	0.0784314	0.28932
Gpr88	0.250904	4.5627e-19	3.02798e-18	0.843137	0.592233	Cxxc4	-0.208947	1	1	0.0784314	0.287379
Slc7a4	0.249991	0.00389879	0.0135529	0.54902	0.299029	Snca	-0.207995	9.13317e-113	6.66721e-111	0.176471	0.384466
Ddah1	0.237027	0.005862	0.0138041	0.313725	0.076699	Smoc1	-0.201066	2.93203e-288	1.07019e-286	0.490196	0.691262
Dkk3	0.236627	0.305203	1	0.372549	0.135922	Nacc2	-0.199239	0.00240505	0.00675265	0.0784314	0.27767
Elmo1	0.233847	0.000277647	0.000965155	0.686275	0.452427	Garnl3	-0.198706	4.56579e-30	8.33257e-29	0.333333	0.532039
Prdm8	0.233257	4.93251e-06	1.80037e-05	0.72549	0.492233	Rxfp1	-0.193204	7.43632e-40	2.71426e-38	0	0.193204
Pcdh11x	0.230973	0.024315	0.0455127	0.490196	0.259223	Runx1t1	-0.191852	1	1	0.0392157	0.231068
Kcnv1	0.228041	0.000636899	0.00309958	0.588235	0.360194	Pid1	-0.191319	0.00470903	0.0122771	0.294118	0.485437
Nr4a2	0.223244	0.01238	0.0564837	0.294118	0.0708738	Lrrn1	-0.190748	3.24997e-83	2.37248e-81	0.352941	0.543689
Acan	0.21995	5.51544e-16	4.02627e-14	0.254902	0.0349515	Igfbp5	-0.186275	5.05764e-25	6.15346e-24	0.313725	0.5
Ptpro	0.219475	2.95844e-05	0.000127039	0.705882	0.486408	Ap1s2	-0.185551	2.07061e-145	7.55771e-144	0.588235	0.773786
Kirrel3	0.217	0.00164518	0.00363934	0.45098	0.233981	Gfra2	-0.185266	1.01232e-05	7.38992e-05	0.117647	0.302913
Unc13c	0.214449	5.43722e-07	1.20278e-06	0.588235	0.373786	Trpc5	-0.184485	1	1	0.0980392	0.282524
Kcnk1	0.214449	0.0117528	0.038998	0.588235	0.373786	Rcn1	-0.183152	9.57824e-40	1.16535e-38	0.235294	0.418447
Mas1	0.205901	8.94602e-09	4.35373e-08	0.607843	0.401942	Tmem65	-0.183133	1	1	0.137255	0.320388
Ddit4l	0.204188	1.09106e-11	7.96473e-11	0.431372	0.227185	Stk32b	-0.182524	2.06725e-43	1.50909e-41	0	0.182524
Rasl11b	0.202265	0.064836	0.394419	0.333333	0.131068	Tshz1	-0.181496	3.26479e-184	1.19165e-182	0.705882	0.887379
1190002N15Rik	0.200514	0.176299	0.536244	0.352941	0.152427	Spon1	-0.17925	1	1	0.137255	0.316505
Rgs2	0.197163	0.035701	0.096525	0.607843	0.41068	Adra2a	-0.17885	0.000224833	0.0010258	0.0784314	0.257282
Npy2r	0.195031	1.94975e-07	1.09486e-06	0.588235	0.393204	BC030499	-0.176547	6.98642e-66	5.10009e-64	0.215686	0.392233
junction #18,left=(,12),,12,right=(,9,10,11),,9,10,11
left marker	left score	left p(binomial)	left q(binomial)	left mean	right mean	right marker	right score	right p(binomial)	right q(binomial)	left mean	right mean
Nfia	0.652631	1.57345e-136	5.74309e-135	0.780291	0.12766	Ptprt	-0.54118	8.62459e-232	6.29595e-230	0.229402	0.770583
Synpr	0.506759	3.64014e-42	3.79614e-41	0.752827	0.246068	Nov	-0.477464	1.22796e-32	8.14917e-32	0.172859	0.650324
Car12	0.40712	1.32366e-88	3.2209e-87	0.623586	0.216466	Meis2	-0.464767	3.77254e-36	1.19737e-35	0.0726979	0.537465
Cacna2d2	0.406309	1.39421e-103	3.39257e-102	0.680129	0.273821	Flrt2	-0.454116	1.22147e-41	2.22919e-40	0.177706	0.631822
Prdm8	0.39337	8.94765e-133	1.30636e-131	0.896607	0.503238	Rnf152	-0.380505	2.40123e-182	5.84299e-181	0.0339257	0.414431
Pcdh20	0.381561	2.37137e-17	1.15407e-16	0.570275	0.188714	Phactr2	-0.377691	1.4389e-56	5.25197e-55	0.23748	0.615171
Zic5	0.367484	3.94935e-84	7.20756e-83	0.444265	0.0767808	Smoc1	-0.363521	4.80322e-292	3.50635e-290	0.318255	0.681776
Lhx9	0.34799	9.68054e-69	1.41336e-67	0.476575	0.128585	Pld5	-0.353357	1.30263e-100	3.16975e-99	0.101777	0.455134
Npy2r	0.342344	6.64428e-140	2.42516e-138	0.74475	0.402405	S100a10	-0.342023	2.72816e-132	9.95778e-131	0.323102	0.665125
Krt2	0.322229	1.72111e-139	6.28204e-138	0.520194	0.197965	Tyro3	-0.334761	0.000649512	0.00278908	0.0565428	0.391304
Cryab	0.308782	7.5095e-166	5.48193e-164	0.536349	0.227567	Vat1l	-0.333013	4.06417e-21	1.41278e-20	0.216478	0.549491
Pcsk5	0.305043	1.54969e-24	2.26255e-23	0.332795	0.0277521	Sorcs3	-0.329721	0.944622	1	0.0791599	0.408881
Btg1	0.275438	1.13028e-88	4.12554e-87	0.778675	0.503238	Lrrn1	-0.324674	4.09761e-82	1.49563e-80	0.210016	0.53469
Esr1	0.264359	6.83216e-45	9.97495e-44	0.434572	0.170213	Pid1	-0.31486	0.0195204	0.0474996	0.161551	0.476411
Pvrl1	0.263533	1.07101e-38	1.30306e-37	0.720517	0.456984	Atp6ap1l	-0.277944	8.92942e-84	3.25924e-82	0.092084	0.370028
Oxtr	0.261665	1.23598e-40	3.00754e-39	0.3958	0.134135	Arhgap6	-0.275538	1.285e-06	3.60789e-06	0.15832	0.433858
Dpy19l1	0.24496	0.9997	1	0.421648	0.176688	Tox3	-0.26834	1.77666e-145	1.29696e-143	0.478191	0.746531
Rab3b	0.244668	7.83297e-242	1.90602e-240	0.894992	0.650324	Sema6a	-0.260329	6.77451e-96	4.94539e-94	0.295638	0.555967
Thsd7a	0.241654	2.02531e-45	7.39239e-44	0.565428	0.323774	Cdkn1c	-0.25941	6.93062e-122	1.26484e-120	0.187399	0.446808
Tex15	0.240113	4.50933e-126	8.22953e-125	0.416801	0.176688	Tox	-0.252638	9.97039e-17	8.0871e-16	0.0452342	0.297872
9330185C12Rik	0.225654	2.44746e-193	8.93321e-192	0.36349	0.137835	Adgrl2	-0.251353	2.38522e-09	1.16081e-08	0.31664	0.567993
Cntn5	0.224143	1.28744e-101	3.13278e-100	0.756058	0.531915	Tshz1	-0.250383	2.08886e-184	1.19165e-182	0.628433	0.878816
Thrsp	0.223442	1.06511e-22	7.77533e-22	0.315024	0.0915819	Trh	-0.250127	0	0	0.505654	0.755782
Crtac1	0.213681	7.16348e-25	1.30734e-23	0.560582	0.346901	Fjx1	-0.245641	2.18448e-35	3.18933e-34	0.239095	0.484736
Cpne8	0.207964	0.859084	1	0.306947	0.0989824	Gm11549	-0.236437	2.65011e-214	1.93458e-212	0.150242	0.386679
Tacr1	0.206691	8.69056e-16	4.88008e-15	0.252019	0.0453284	Lamp5	-0.230296	0.0140357	0.0731859	0.088853	0.319149
Col13a1	0.197829	7.74943e-141	2.82854e-139	0.287561	0.0897317	Bhlhe41	-0.228869	2.16199e-06	5.6366e-06	0.180937	0.409806
Kit	0.197729	1.35283e-32	1.09729e-31	0.224556	0.026827	Egln3	-0.226655	1.29317e-90	2.36003e-89	0.00646204	0.233118
RP23-231J2.1	0.194994	2.42975e-38	8.86859e-37	0.20517	0.0101758	Spats2l	-0.226059	0.0603364	0.10487	0.0533118	0.279371
Angpt1	0.190522	7.52928e-17	4.99671e-16	0.242326	0.0518039	Itga4	-0.225833	8.7743e-243	3.20262e-241	0.389338	0.615171
Ngb	0.189663	2.36815e-08	1.1525e-07	0.432956	0.243293	Igfbp6	-0.222111	0.0719681	0.238803	0.0452342	0.267345
Zmat4	0.188973	1.06134e-09	7.04341e-09	0.431341	0.242368	Serpine2	-0.216152	0.811272	1	0.182553	0.398705
Ipcef1	0.18354	2.65128e-79	3.22572e-78	0.819063	0.635523	Spon1	-0.214349	1	1	0.0936995	0.308048
Nrip3	0.176918	9.05479e-29	9.44285e-28	0.667205	0.490287	Rassf3	-0.211594	2.40779e-175	1.75768e-173	0.214863	0.426457
Mmd2	0.173755	6.26741e-21	7.62534e-20	0.631664	0.457909	Nacc2	-0.206881	0.0144947	0.0341327	0.0613893	0.26827
Igfbp3	0.169742	3.39015e-06	2.74978e-05	0.226171	0.0564292	Elmo1	-0.204978	0.312196	0.599744	0.258481	0.46346
Efna5	0.169507	0.89112	1	0.227787	0.0582794	Snca	-0.201794	5.74221e-111	2.09591e-109	0.172859	0.374653
Zic2	0.167496	1.059e-33	1.28845e-32	0.305331	0.137835	Medag	-0.193776	3.40811e-85	8.29306e-84	0.098546	0.292322
Lpl	0.165357	4.68136e-11	2.441e-10	0.332795	0.167438	Gng4	-0.1896	0.999718	1	0.203554	0.393155
Igfbp5	0.164685	1.62219e-56	2.36839e-55	0.655897	0.491212	Kcnk2	-0.188394	3.03169e-21	1.10657e-20	0.290792	0.479186
Rnd2	0.164183	7.1052e-15	2.72989e-14	0.563813	0.39963	Reln	-0.186271	2.33153e-210	8.51009e-209	0.49273	0.679001
Gpr88	0.160065	1.04574e-149	1.90847e-148	0.764136	0.60407	Kcng1	-0.184183	1	1	0.0452342	0.229417
Trhr	0.15894	7.07246e-62	1.03258e-60	0.638126	0.479186	Fam19a2	-0.182142	1.81245e-46	1.32309e-44	0.508885	0.691027
Htr2c	0.149517	1	1	0.276252	0.126734	Bhlhe40	-0.182127	1.84939e-09	7.94152e-09	0.279483	0.46161
Slc7a4	0.146366	1.32748e-05	6.92184e-05	0.457189	0.310823	Ackr1	-0.181526	1.06583e-145	7.78059e-144	0.657512	0.839038
Tmem163	0.141159	0.878744	1	0.180937	0.039778	Strip2	-0.180992	1.49465e-53	3.63699e-52	0.0678514	0.248844
Rreb1	0.139563	0.801974	1	0.281098	0.141536	Syndig1l	-0.176146	1.29099e-90	9.42424e-89	0.0726979	0.248844
Rasd2	0.138603	0.93861	1	0.408724	0.27012	Rxfp1	-0.176011	8.92218e-37	2.17107e-35	0.00807754	0.184089
Pkib	0.138152	1.33721e-54	2.44041e-53	0.736672	0.59852	Plagl1	-0.174592	2.08107e-21	2.53197e-20	0.214863	0.389454
Rcan2	0.136359	0.999995	1	0.264943	0.128585	Trhde	-0.17413	1.30288e-87	4.75551e-86	0.326333	0.500463
junction #19,left=(,53),,53,right=(,54,55),,54,55
left marker	left score	left p(binomial)	left q(binomial)	left mean	right mean	right marker	right score	right p(binomial)	right q(binomial)	left mean	right mean
Nr4a2	0.669397	1.5629e-98	2.85229e-97	0.858586	0.189189	Pcdh11x	-0.454791	2.1487e-30	1.0457e-29	0.318182	0.772973
Zfhx4	0.479416	3.93384e-100	9.57236e-99	0.792929	0.313514	Tshz1	-0.432733	8.31148e-25	6.06738e-24	0.388889	0.821622
Dlk1	0.434862	1.98641e-38	1.8126e-37	0.580808	0.145946	Pkib	-0.38867	0.00158666	0.00679799	0.146465	0.535135
Dgkk	0.347502	3.81843e-73	2.78745e-71	0.439394	0.0918919	Col12a1	-0.346574	8.21166e-30	8.56359e-29	0.0858586	0.432432
Kirrel3	0.326945	8.94592e-07	3.43712e-06	0.424242	0.0972973	Foxp2	-0.328938	4.23774e-30	2.37965e-29	0.0656566	0.394595
Fgf1	0.314005	3.50518e-51	5.11757e-50	0.454545	0.140541	Dkk3	-0.324952	0.0341146	0.155648	0.0858586	0.410811
Acvr1c	0.309582	0.00160557	0.00689453	0.363636	0.054054	Sema6a	-0.304586	5.60343e-19	8.18101e-18	0.257576	0.562162
Nxph1	0.29929	1.28612e-30	7.22205e-30	0.510101	0.210811	Peg10	-0.290227	1.34287e-48	1.40042e-47	0.207071	0.497297
Zmat4	0.298935	2.64978e-09	1.61195e-08	0.515151	0.216216	Gabrg1	-0.271881	2.24119e-10	8.61088e-10	0.176768	0.448649
Rbms1	0.286978	6.86227e-20	7.15637e-19	0.454545	0.167568	Calcr	-0.27027	4.8128e-58	8.78336e-57	0	0.27027
Plcxd2	0.268086	1.48471e-22	2.16767e-21	0.646465	0.378378	Igfbp6	-0.261589	0.07545	0.239472	0.030303	0.291892
Nrp1	0.266066	0.00142618	0.00473232	0.444444	0.178378	Adgrl2	-0.242643	0.627058	1	0.222222	0.464865
Zfhx3	0.265411	2.07594e-75	2.16491e-74	0.838384	0.572973	Trhde	-0.242288	5.68319e-13	2.44043e-12	0.217172	0.45946
Adarb2	0.263773	2.2319e-28	4.07321e-27	0.323232	0.0594595	Itgb8	-0.240595	0.0057822	0.0248295	0.116162	0.356757
Gabrq	0.261261	1.48365e-84	1.08306e-82	0.666667	0.405405	Arhgap36	-0.23953	1.09881e-24	1.00266e-23	0.10101	0.340541
Tle4	0.259678	0.0321091	0.111617	0.535354	0.275676	6430628N08Rik	-0.23377	5.09155e-34	3.71683e-33	0.0959596	0.32973
Ache	0.253372	3.39876e-21	3.10137e-20	0.70202	0.448649	Cdh7	-0.232624	0.0113916	0.0415794	0.156566	0.389189
Bdnf	0.251788	1.15147e-07	5.60382e-07	0.570707	0.318919	Fam46a	-0.230494	1.69799e-42	6.19765e-41	0.126263	0.356757
Cntn5	0.249386	1.03843e-23	6.89142e-23	0.681818	0.432432	Plekhb1	-0.228119	2.53523e-52	1.68247e-51	0.323232	0.551351
Gpr50	0.246765	1.61283e-74	1.17736e-72	0.257576	0.0108108	Gpr88	-0.226945	0.0981391	0.358208	0.0757576	0.302703
Hs3st4	0.244772	2.33212e-15	7.40195e-15	0.747475	0.502703	Ppp1r17	-0.222877	9.64595e-62	7.82394e-61	0.171717	0.394595
Ndst4	0.244335	8.0195e-65	1.95141e-63	0.676768	0.432432	Otof	-0.218264	0.000505062	0.00184348	0.106061	0.324324
Lhx9	0.243898	3.13624e-43	3.27065e-42	0.606061	0.362162	Olfm3	-0.211985	5.6006e-24	2.27136e-23	0.247475	0.45946
Igfbp5	0.240977	2.60644e-11	1.58558e-10	0.570707	0.32973	Clstn2	-0.183101	0.0010034	0.00563448	0.29798	0.481081
Fign	0.24065	0.346169	1	0.267677	0.027027	Fstl5	-0.178761	0.000734707	0.00268168	0.313131	0.491892
Clmp	0.232733	2.1051e-12	8.53734e-12	0.611111	0.378378	Cartpt	-0.177587	1.39541e-07	4.85071e-07	0.0656566	0.243243
Slit2	0.231067	0.352021	0.988367	0.40404	0.172973	Tmem215	-0.17573	0.00655182	0.0144934	0.116162	0.291892
Runx1t1	0.228993	1.14052e-30	8.32581e-30	0.818182	0.589189	Meis1	-0.175403	1.108e-55	5.77742e-55	0.419192	0.594595
Vat1l	0.22801	9.3618e-51	1.36682e-49	0.909091	0.681081	Kctd12	-0.174666	0.999788	1	0.10101	0.275676
Pde1c	0.223724	3.61548e-51	2.6393e-49	0.277778	0.054054	Wnt4	-0.165111	0.607178	1	0.272727	0.437838
Rab3b	0.21952	7.00686e-42	8.52502e-41	0.722222	0.502703	Penk	-0.163855	0.00021067	0.000732329	0.10101	0.264865
B630019K06Rik	0.216844	2.56989e-39	9.3801e-38	0.914141	0.697297	Fhad1	-0.162108	1.25627e-39	6.11385e-39	0.383838	0.545946
Cacna2d2	0.215097	4.41034e-27	1.89385e-26	0.631313	0.416216	Pcdh15	-0.154655	9.29227e-11	4.84525e-10	0.277778	0.432432
Ikzf2	0.214496	1.48709e-19	2.17115e-18	0.409091	0.194595	Btbd11	-0.15217	2.21186e-27	1.34555e-26	0.242424	0.394595
Deptor	0.213705	7.71655e-13	4.33314e-12	0.343434	0.12973	Sertm1	-0.148976	0.17778	0.609871	0.19697	0.345946
Ubash3b	0.210592	8.9078e-15	1.62567e-13	0.464647	0.254054	Sulf2	-0.146847	2.45572e-18	1.11274e-16	0.166667	0.313514
RP23-231J2.1	0.209282	1.1971e-20	2.18471e-19	0.252525	0.0432432	Cpne8	-0.14368	1.75421e-12	6.40287e-12	0.429293	0.572973
Adcy2	0.206525	0.2023	0.540166	0.368687	0.162162	Doc2b	-0.142342	0.00395448	0.016981	0.333333	0.475676
Lingo2	0.205979	0.132278	0.229912	0.530303	0.324324	Kcnh1	-0.141714	0.024802	0.0754393	0.247475	0.389189
Bhlhe40	0.203767	0.000585987	0.0014259	0.484849	0.281081	Spats2l	-0.139503	1.07257e-07	3.13191e-07	0.292929	0.432432
Id4	0.200928	1.52743e-32	1.49737e-31	0.525253	0.324324	Col18a1	-0.137183	4.01348e-23	3.6623e-22	0.106061	0.243243
Slc5a5	0.196424	1.41111e-07	7.9239e-07	0.358586	0.162162	Tcerg1l	-0.136664	3.44304e-16	1.32285e-15	0.252525	0.389189
Efna5	0.195359	4.16794e-05	0.000169033	0.373737	0.178378	Tnnt2	-0.135408	5.64991e-12	2.94602e-11	0.0808081	0.216216
Rasgrp2	0.194458	5.57982e-39	4.07327e-38	0.540404	0.345946	Chn2	-0.132214	0.252526	0.877827	0.0353535	0.167568
Syt10	0.191646	1.50998e-11	6.88928e-11	0.272727	0.0810811	Tmtc4	-0.131259	1.93977e-25	2.36006e-24	0.252525	0.383784
Gabre	0.188725	8.80611e-47	6.42846e-45	0.237374	0.0486487	Lrrn3	-0.129757	0.487609	1	0.308081	0.437838
Emx2	0.186841	6.97577e-87	5.09231e-85	0.494949	0.308108	St8sia2	-0.129211	2.00916e-22	1.62965e-21	0.146465	0.275676
Phactr2	0.185504	4.19481e-10	1.8013e-09	0.590909	0.405405	Neurod1	-0.126099	1	1	0.0252525	0.151351
Vwc2l	0.181709	4.7918e-31	6.99603e-30	0.414141	0.232432	Igfbp3	-0.126017	0.00511414	0.0266666	0.10101	0.227027
Cux2	0.178351	5.0862e-05	0.000371292	0.308081	0.12973	Rfx3	-0.124706	0.620578	1	0.313131	0.437838
junction #20,left=(,50),,50,right=(,47,48,49),,47,48,49
left marker	left score	left p(binomial)	left q(binomial)	left mean	right mean	right marker	right score	right p(binomial)	right q(binomial)	left mean	right mean
Oxt	0.781616	1.53629e-48	1.12149e-46	0.785714	0.00409836	Igfbp6	-0.503513	4.59268e-127	1.67633e-125	0.107143	0.610656
Avp	0.590749	5.62627e-24	4.10718e-22	0.607143	0.0163934	Krt9	-0.450234	2.88032e-228	2.10263e-226	0.107143	0.557377
Fign	0.580211	5.69142e-07	3.46228e-06	0.678571	0.0983607	Unc13c	-0.440281	1.48857e-113	2.17332e-112	0.178571	0.618853
Pou3f2	0.57743	8.08224e-19	7.37505e-18	0.607143	0.0297131	Tmem215	-0.440281	1.47763e-161	1.07867e-159	0.178571	0.618853
C1ql2	0.570404	2.80221e-14	2.2729e-13	0.571429	0.00102459	Calb2	-0.436329	4.6544e-91	3.39771e-90	0.214286	0.650615
Fam46a	0.570258	3.28905e-18	8.00336e-17	0.607143	0.0368853	Htr2c	-0.428132	2.37656e-27	9.63828e-27	0.214286	0.642418
Sim1	0.568208	2.82207e-15	3.43351e-14	0.607143	0.0389344	Grm1	-0.413495	1.15621e-06	4.96492e-06	0.142857	0.556353
Pdyn	0.555474	1.10155e-21	1.60827e-20	0.714286	0.158811	Adcyap1	-0.394906	5.99797e-128	1.4595e-126	0.107143	0.502049
Tmem178	0.549766	0.000254436	0.00103188	0.607143	0.057377	Lamb3	-0.361241	3.17581e-275	7.7278e-274	0.142857	0.504098
Foxp2	0.544789	1.09603e-11	5.334e-11	0.571429	0.0266393	Serpine2	-0.344848	8.76593e-07	2.37005e-06	0.142857	0.487705
Tmeff1	0.524737	0.00226002	0.0103113	0.714286	0.189549	Penk	-0.342213	8.02722e-200	1.46497e-198	0.25	0.592213
Otp	0.497658	2.69321e-16	3.27674e-15	0.571429	0.0737705	Igfbp5	-0.339579	1.73738e-11	9.05917e-11	0.107143	0.446721
Tmem176b	0.484631	8.68666e-20	6.34126e-18	0.5	0.0153688	Ngb	-0.337676	3.64037e-146	5.31495e-145	0.392857	0.730533
Ebf3	0.478191	7.74187e-29	1.88385e-27	0.571429	0.0932377	Wnt4	-0.324063	0.99971	1	0.0714286	0.395492
Angpt1	0.477313	1.77761e-08	9.26897e-08	0.535714	0.0584016	Rreb1	-0.31572	0.000124077	0.00060384	0.0357143	0.351434
Lgi2	0.473653	5.20382e-08	3.45344e-07	0.678571	0.204918	Vstm2b	-0.311768	0.997304	1	0.0714286	0.383197
Cdh9	0.441598	0.00063436	0.00308722	0.5	0.0584016	Hapln4	-0.308402	1.28652e-49	2.3479e-48	0.25	0.558402
Dact1	0.439403	3.16879e-09	7.71072e-08	0.535714	0.0963115	Sv2c	-0.300937	1.17885e-141	2.1514e-140	0.178571	0.479508
Tead1	0.423302	1.83132e-05	0.000102836	0.464286	0.0409836	Barx2	-0.299473	2.73206e-95	3.98881e-94	0.0714286	0.370902
Rbms1	0.414959	1.97865e-05	9.02759e-05	0.5	0.085041	Kcnab1	-0.298741	0.0657776	0.177843	0.142857	0.441598
Cntn4	0.409397	0.00349063	0.0134114	0.607143	0.197746	Nxph3	-0.295228	4.48803e-105	5.46044e-104	0.0357143	0.330943
Pcsk1	0.407933	6.0146e-08	5.48832e-07	0.464286	0.0563525	Cpne8	-0.289374	1.79987e-06	4.23841e-06	0.107143	0.396516
Scg3	0.402664	0.000289595	0.00302007	0.75	0.347336	Matn2	-0.281909	0.00278922	0.0145438	0.0357143	0.317623
Dlk1	0.399736	8.04876e-05	0.000309242	0.464286	0.0645492	Bok	-0.273273	3.58186e-25	4.35793e-24	0.178571	0.451844
Slc2a13	0.392564	0.00307292	0.00862783	0.714286	0.321721	RP24-267C3.3	-0.272834	3.12023e-35	2.53085e-34	0.321429	0.594262
Tshz1	0.391833	0.0167438	0.0470115	0.642857	0.251025	Adarb2	-0.272834	3.83477e-147	6.99846e-146	0.0714286	0.344262
Kcnh1	0.380269	4.60519e-06	2.80149e-05	0.714286	0.334016	Prlr	-0.272102	1.11082e-123	1.6218e-122	0.142857	0.414959
Igsf3	0.378074	3.70495e-05	0.000122937	0.5	0.121926	Bhlhe40	-0.270638	3.34391e-31	6.10264e-30	0.285714	0.556353
Luzp2	0.362998	2.89084e-05	0.000124136	0.678571	0.315574	Gabrg3	-0.267418	7.23388e-21	4.40061e-20	0.25	0.517418
Pde1c	0.354069	4.85613e-13	7.08995e-12	0.357143	0.00307377	Pcdh20	-0.265954	0.355645	0.927218	0.142857	0.408811
Nrip3	0.340018	0.12496	0.316776	0.535714	0.195697	Cckbr	-0.265369	0.981374	1	0	0.265369
Runx1t1	0.339139	0.159834	0.307049	0.5	0.160861	Mgat5b	-0.26171	0.999916	1	0.107143	0.368853
Pkib	0.332114	0.000598966	0.00312318	0.714286	0.382172	Hs3st4	-0.255708	1	1	0.142857	0.398566
Rbms3	0.328308	6.03636e-07	1.37705e-06	0.642857	0.314549	Gabra5	-0.254684	0.998766	1	0.142857	0.397541
Id4	0.321721	6.26456e-06	1.90547e-05	0.5	0.178279	Spint1	-0.25322	4.9076e-159	1.19418e-157	0.0357143	0.288934
Rgs10	0.315574	0.0666598	0.167799	0.5	0.184426	Dpy19l1	-0.249122	0.00293481	0.0142827	0.285714	0.534836
Cited2	0.307523	3.33979e-05	0.000203171	0.714286	0.406762	Epb41l2	-0.236973	5.23418e-31	7.6419e-30	0.0714286	0.308402
Ache	0.307523	6.33036e-05	0.000210053	0.714286	0.406762	Sertm1	-0.225703	0.904694	1	0.0714286	0.297131
mt-Nd6	0.30284	0.00487446	0.0323487	0.607143	0.304303	Bdnf	-0.223653	9.46155e-23	6.90693e-22	0.321429	0.545082
Rab3b	0.302547	0.0180296	0.0526464	0.428571	0.126025	Trhr	-0.221897	0.000372112	0.00135821	0.142857	0.364754
Neto2	0.300498	0.00693833	0.0281388	0.678571	0.378074	Cdh22	-0.220433	1.43656e-13	1.74781e-12	0.285714	0.506147
Gabrq	0.297277	7.96044e-08	3.87408e-07	0.464286	0.167008	Id2	-0.216335	0.000542277	0.0023286	0.285714	0.502049
Trpc5	0.290252	0.00128102	0.00623431	0.678571	0.38832	Clmp	-0.216189	3.9371e-10	1.91605e-09	0.25	0.466189
Klhl13	0.286592	1.37695e-10	4.18821e-10	0.821429	0.534836	Mgat4c	-0.215603	0.0239742	0.0448748	0.107143	0.322746
Fezf2	0.284543	0.264971	1	0.321429	0.0368853	Rspo1	-0.215164	6.7923e-142	7.0834e-141	0.25	0.465164
Rtn4rl1	0.279274	0.665763	1	0.357143	0.0778689	Hrh1	-0.214871	2.59525e-69	4.73634e-68	0.178571	0.393443
Uncx	0.277225	3.07924e-06	9.99877e-06	0.357143	0.079918	Lingo2	-0.21209	0.972069	1	0.25	0.46209
Tanc1	0.273419	0.351645	1	0.285714	0.0122951	Tcerg1l	-0.209309	1.20827e-26	1.10255e-25	0.0714286	0.280738
Rgs2	0.267711	0.00829712	0.0252371	0.678571	0.410861	Doc2b	-0.209309	1	1	0.0714286	0.280738
Ubash3b	0.261856	0.0298227	0.0702276	0.357143	0.0952869	BC039966	-0.209016	1.36462e-91	2.49044e-90	0	0.209016
junction #21,left=(,62),,62,right=(,60,61),,60,61
left marker	left score	left p(binomial)	left q(binomial)	left mean	right mean	right marker	right score	right p(binomial)	right q(binomial)	left mean	right mean
Rxfp1	0.779116	5.58045e-36	4.52637e-35	0.833333	0.0542169	Lgi2	-0.557372	3.08048e-60	2.24875e-58	0.261905	0.819277
Tacr1	0.580321	7.01964e-26	5.12433e-25	0.833333	0.253012	Epha7	-0.496271	9.20512e-11	6.10885e-10	0.190476	0.686747
Cd24a	0.553356	5.36059e-14	5.59033e-13	0.571429	0.0180723	Sema6d	-0.48537	1.29867e-43	2.37008e-42	0.285714	0.771084
Col11a1	0.486231	2.43559e-22	2.22248e-21	0.642857	0.156627	Mpped1	-0.473609	2.24826e-55	5.47076e-54	0.309524	0.783133
Synpr	0.485944	0.00613066	0.0223769	0.666667	0.180723	Tshz3	-0.472461	2.16959e-26	3.1676e-25	0.214286	0.686747
C1ql1	0.463282	8.73094e-17	1.06226e-15	0.547619	0.0843374	Tacr3	-0.458118	3.35316e-73	2.4478e-71	0.0238095	0.481928
Nxph1	0.456397	1.75242e-12	6.39632e-12	0.619048	0.162651	Sema6a	-0.416523	6.85201e-11	3.57284e-10	0.0714286	0.487952
Ndnf	0.450947	8.05499e-27	1.17603e-25	0.571429	0.120482	Emx2	-0.391853	1.97531e-55	2.05997e-54	0.0238095	0.415663
Pantr1	0.438612	5.07357e-20	4.62963e-19	0.595238	0.156627	Kcng1	-0.388124	2.40463e-06	1.25385e-05	0.214286	0.60241
Hmcn1	0.403614	1.49452e-32	2.7275e-31	0.5	0.0963855	Abi3bp	-0.378084	7.49144e-117	2.73438e-115	0.380952	0.759036
Pou3f2	0.391566	5.78285e-20	6.03069e-19	0.5	0.108434	Cntn4	-0.375502	3.66039e-06	2.11444e-05	0.166667	0.542169
Sorcs1	0.378371	7.24921e-06	2.20497e-05	0.595238	0.216867	BC048546	-0.361733	8.96844e-09	2.61879e-08	0.0238095	0.385542
Barhl2	0.371199	6.04543e-25	2.94211e-24	0.690476	0.319277	Sertm1	-0.344521	0.000346577	0.00158126	0.0952381	0.439759
Rmst	0.356856	4.11118e-09	1.11154e-08	0.880952	0.524096	Kit	-0.339357	8.93073e-51	1.08657e-49	0.166667	0.506024
Gm10605	0.349398	4.87409e-07	2.09299e-06	0.5	0.150602	Phactr2	-0.337349	5.28134e-35	6.42563e-34	0.5	0.837349
Lhx9	0.331325	2.19505e-07	8.43362e-07	0.5	0.168675	Cux2	-0.326449	6.33425e-12	9.248e-11	0.0952381	0.421687
Thsd7a	0.325875	0.00943788	0.0382758	0.452381	0.126506	Cckbr	-0.309524	1.18463e-08	1.08098e-07	0.190476	0.5
Ap1s2	0.321859	1.8213e-08	5.53979e-08	0.785714	0.463855	Ipcef1	-0.308663	0.718477	1	0.119048	0.427711
Jsrp1	0.320711	0.00200176	0.00974189	0.380952	0.060241	Npnt	-0.307803	2.64114e-44	1.92803e-42	0.0476191	0.355422
Gabrq	0.320425	2.40469e-08	1.25387e-07	0.404762	0.0843374	B3galt2	-0.307516	0.977304	1	0.0238095	0.331325
Rgs2	0.316695	0.000421317	0.00192226	0.714286	0.39759	Clmp	-0.306082	1.35357e-19	1.0979e-18	0.404762	0.710843
Runx1t1	0.315835	3.88742e-07	1.41891e-06	0.785714	0.46988	Tmem163	-0.305508	7.05892e-39	5.72556e-38	0.357143	0.662651
Pcdh15	0.305795	7.55948e-09	2.62782e-08	0.619048	0.313253	Plxnd1	-0.295181	0.761879	1	0	0.295181
Mpped2	0.28428	0.145017	0.37808	0.404762	0.120482	Mgst3	-0.293746	4.40725e-11	8.04324e-10	0.380952	0.674699
Peg10	0.279116	1.19655e-06	6.71908e-06	0.333333	0.0542169	Ptpro	-0.293173	3.37508e-07	2.58209e-06	0.333333	0.626506
Flrt2	0.277395	0.216696	0.632751	0.476191	0.198795	Mbp	-0.293173	0.000278254	0.000967265	0.333333	0.626506
Klhl13	0.267068	2.81091e-15	9.77125e-15	0.833333	0.566265	Nrip3	-0.290878	0.5876	1	0.142857	0.433735
Cachd1	0.265347	2.15237e-11	1.42839e-10	0.476191	0.210843	Scg3	-0.2751	1.26283e-05	0.000230467	0.333333	0.608434
Deptor	0.2642	2.16151e-11	9.28176e-11	0.571429	0.307229	Vat1l	-0.266208	1.61454e-34	9.8218e-34	0.595238	0.861446
Vstm2b	0.257889	0.00965892	0.0470068	0.595238	0.337349	Rab3b	-0.265634	0.0666826	0.211645	0.0476191	0.313253
Etl4	0.254446	6.78268e-15	2.75076e-14	0.880952	0.626506	Nov	-0.262192	0.0767074	0.223986	0.261905	0.524096
Fstl5	0.25043	2.56799e-06	1.10273e-05	0.714286	0.463855	Zfhx3	-0.26047	8.86967e-73	8.09358e-72	0.619048	0.879518
Oxtr	0.242972	0.00286202	0.00835709	0.333333	0.0903614	Mafb	-0.25961	1.38716e-20	1.01263e-19	0.0476191	0.307229
AW551984	0.238095	1.70443e-14	7.31902e-14	0.738095	0.5	Cited2	-0.255307	0.0107402	0.037335	0.190476	0.445783
Pou3f3	0.236661	1.93545e-09	1.41288e-08	0.357143	0.120482	Rspo3	-0.253299	0.0588959	0.159237	0.0238095	0.277108
Qrfpr	0.231211	2.95075e-07	2.39339e-06	0.309524	0.0783133	Scn5a	-0.247562	1.38338e-73	1.12207e-72	0.547619	0.795181
Ptprt	0.230063	0.0423344	0.103014	0.404762	0.174699	Cdh22	-0.245267	1.29028e-08	7.84923e-08	0.357143	0.60241
Runx1	0.22576	4.00719e-12	4.87542e-11	0.261905	0.0361446	Igsf3	-0.242398	3.67708e-08	2.06482e-07	0.119048	0.361446
Tenm3	0.224326	0.00932469	0.0243108	0.380952	0.156627	Gpr88	-0.228916	0.82009	1	0	0.228916
Cpne2	0.218302	0.03394	0.112619	0.380952	0.162651	Tshz1	-0.228916	6.97001e-13	2.99301e-12	0.5	0.728916
Rgs10	0.212278	0.421675	0.879493	0.380952	0.168675	Adamts5	-0.223752	3.24447e-32	2.36847e-30	0.0714286	0.295181
Ifi27	0.207975	0.069879	0.231871	0.238095	0.0301205	Adcyap1r1	-0.222605	1.58113e-22	1.28247e-21	0.476191	0.698795
Zfp521	0.207401	9.06859e-12	7.35564e-11	0.285714	0.0783133	Fat3	-0.220884	4.645e-05	0.000178466	0.333333	0.554217
Lhx2	0.198795	0.0388138	0.094447	0.5	0.301205	Col25a1	-0.218876	0.523679	1	0.166667	0.385542
Neto2	0.198795	0.274723	0.911581	0.5	0.301205	Luzp2	-0.211991	0.659943	1	0.0952381	0.307229
Pvrl1	0.198221	0.104083	0.303924	0.547619	0.349398	Epb41l2	-0.201951	1.16384e-20	8.49603e-20	0.261905	0.463855
Rbms3	0.198221	2.10236e-06	4.65067e-06	0.547619	0.349398	Tox3	-0.199082	0.999933	1	0.0238095	0.222892
Nova1	0.197935	3.83823e-05	0.000100068	0.571429	0.373494	Grid2	-0.199082	3.50853e-23	2.13436e-22	0.52381	0.722892
Mmd2	0.188181	0.755016	1	0.380952	0.192771	Efna5	-0.193918	0.105993	0.257917	0.0952381	0.289157
Fgfr1	0.185026	1.58589e-05	3.61782e-05	0.642857	0.457831	Arxes1	-0.190763	4.67561e-07	2.27547e-06	0.333333	0.524096
junction #22,left=(,72),,72,right=(,70,71),,70,71
left marker	left score	left p(binomial)	left q(binomial)	left mean	right mean	right marker	right score	right p(binomial)	right q(binomial)	left mean	right mean
Col23a1	0.537937	3.40653e-37	3.55252e-36	0.683099	0.145161	Col25a1	-0.465925	0.00193146	0.00563985	0.0985916	0.564516
Kctd8	0.479555	1.19252e-57	2.90181e-56	0.640845	0.16129	Fign	-0.446842	1.90756e-08	1.16043e-07	0.133803	0.580645
Tshz1	0.364153	1.26755e-26	1.02813e-25	0.880282	0.516129	Dgkk	-0.38119	5.64075e-26	5.14718e-25	0.0704225	0.451613
Tfap2c	0.350068	1.17743e-72	4.2976e-71	0.366197	0.016129	Reln	-0.373239	1.5119e-06	5.51843e-06	0.126761	0.5
Meis1	0.342344	3.16282e-60	1.53924e-59	0.697183	0.354839	Kcnk2	-0.36438	1.10691e-05	2.44862e-05	0.232394	0.596774
Flrt2	0.330304	2.33209e-09	1.30956e-08	0.669014	0.33871	Fat3	-0.349387	4.53835e-05	0.000178466	0.295775	0.645161
Rxfp1	0.313721	3.66488e-28	2.05797e-27	0.394366	0.0806452	Id4	-0.33303	2.46388e-11	9.46647e-11	0.183099	0.516129
Kit	0.268514	3.52872e-18	2.14664e-17	0.316901	0.0483871	Kcnab1	-0.31304	0.00347111	0.0126695	0.267606	0.580645
Pld5	0.238982	4.46418e-16	2.96259e-15	0.464789	0.225806	Spon1	-0.310086	0.0168146	0.0490987	0.302817	0.612903
Itgb8	0.229214	0.150723	0.478383	0.309859	0.0806452	Vstm2b	-0.304861	0.0627451	0.223713	0.211268	0.516129
Sema5a	0.228532	2.61005e-18	1.05852e-17	0.647887	0.419355	Fam19a2	-0.293049	0.00260197	0.0118715	0.352113	0.645161
Plk5	0.223989	2.75113e-09	2.23147e-08	0.401409	0.177419	Gpr88	-0.289641	0.00043019	0.00209359	0.161972	0.451613
Adcy2	0.216038	0.442335	1	0.34507	0.129032	Bok	-0.277601	0.0014116	0.00412186	0.190141	0.467742
Cald1	0.213085	0.00157424	0.00675995	0.309859	0.0967742	Tmem163	-0.26965	7.34846e-09	2.23515e-08	0.246479	0.516129
Epb41l2	0.208769	9.07737e-17	6.62648e-16	0.450704	0.241935	Cxxc4	-0.263062	2.81982e-06	7.09816e-06	0.478873	0.741935
Tox3	0.206043	0.923344	1	0.302817	0.0967742	Mafb	-0.262154	2.72265e-08	1.65628e-07	0.028169	0.290323
Igfbp6	0.198092	0.477186	1	0.246479	0.0483871	Vat1	-0.261472	0.0175911	0.0347067	0.190141	0.451613
Homer2	0.191731	0.121127	0.401922	0.401409	0.209677	BC048546	-0.260563	2.69691e-08	7.5721e-08	0.239437	0.5
Efna5	0.190595	9.09312e-09	4.74141e-08	0.464789	0.274193	Ubash3b	-0.257383	0.000130981	0.000434619	0.161972	0.419355
Sox6	0.183099	2.11461e-12	1.71518e-11	0.183099	0	Rbms1	-0.257156	0.00418535	0.0179724	0.0492958	0.306452
Pcp4l1	0.176965	0.0165837	0.0465619	0.225352	0.0483871	Lynx1	-0.256702	0.0272306	0.0736235	0.323944	0.580645
Ddit4l	0.16697	0.000129541	0.000788044	0.183099	0.016129	Rcan2	-0.253976	3.05371e-10	7.4307e-10	0.471831	0.725807
Sgcz	0.160836	0.0204347	0.0466167	0.225352	0.0645161	Aldoc	-0.252612	1.63353e-11	5.42036e-11	0.295775	0.548387
Neurod1	0.157656	0.869506	1	0.302817	0.145161	Baiap3	-0.233985	5.06347e-12	1.1551e-11	0.556338	0.790323
Rspo3	0.155384	3.24727e-08	1.39441e-07	0.429578	0.274193	Runx1t1	-0.233076	3.16453e-12	1.65008e-11	0.605634	0.83871
Rtn4rl1	0.152658	0.999362	1	0.28169	0.129032	Tmeff1	-0.232394	0.260155	0.730434	0.267606	0.5
Itgav	0.144707	0.702971	1	0.225352	0.0806452	Tle4	-0.226261	0.577127	1	0.225352	0.451613
Syt10	0.139482	6.48774e-13	3.15736e-12	0.316901	0.177419	Eps8	-0.226034	1.39811e-06	6.37887e-06	0.112676	0.33871
Col12a1	0.1388	0.0367033	0.141018	0.15493	0.016129	Tac1	-0.222853	0.000328301	0.00149788	0.0352113	0.258064
Kcng1	0.138573	0.999949	1	0.267606	0.129032	Fjx1	-0.216947	0.32638	0.768573	0.105634	0.322581
Gm12027	0.126533	0.220105	0.573845	0.239437	0.112903	Chn2	-0.214902	0.000653185	0.00366788	0.0915493	0.306452
Plpp4	0.125625	1.23871e-08	6.45897e-08	0.190141	0.0645161	Htr1b	-0.214221	1.13931e-05	6.93081e-05	0.253521	0.467742
Kcnh1	0.124943	1.56453e-07	1.42763e-06	0.528169	0.403226	Tshz2	-0.211949	2.50127e-09	5.8901e-09	0.626761	0.83871
Abi3bp	0.124716	0.000198164	0.000964396	0.140845	0.016129	Khdrbs2	-0.205361	0.0334869	0.0626806	0.359155	0.564516
Stk32b	0.120627	9.11439e-07	3.69639e-06	0.169014	0.0483871	Trib2	-0.204225	6.49008e-07	2.63209e-06	0.295775	0.5
Unc13c	0.1204	2.35918e-37	1.7222e-36	0.78169	0.66129	Clmp	-0.203317	0.00145385	0.0032161	0.34507	0.548387
Ap1s2	0.1204	5.34626e-23	2.43923e-22	0.78169	0.66129	Pvrl1	-0.201272	0.11006	0.401717	0.330986	0.532258
Nov	0.118582	1	1	0.183099	0.0645161	Tmem65	-0.197183	0.0971759	0.295577	0.302817	0.5
Lrrn1	0.112222	0.0155529	0.0516073	0.338028	0.225806	Doc2b	-0.196047	0.161088	0.435534	0.239437	0.435484
Trhr	0.109496	0.999379	1	0.190141	0.0806452	Cntnap4	-0.195593	0.0185275	0.0563545	0.0140845	0.209677
Adora1	0.108814	0.000668786	0.00212267	0.528169	0.419355	Pax6	-0.190595	8.42428e-14	2.04991e-12	0.0352113	0.225806
Nell1	0.107451	0.994907	1	0.204225	0.0967742	Vat1l	-0.190141	0.0564229	0.111321	0.309859	0.5
Ggt7	0.106088	0.985117	1	0.380282	0.274193	Rnd2	-0.189687	1.22726e-09	2.89001e-09	0.584507	0.774193
Lhfpl3	0.105861	2.80012e-14	1.36272e-13	0.492958	0.387097	Calb2	-0.185597	0.922294	1	0.056338	0.241935
Ngb	0.105179	0.434959	1	0.330986	0.225806	Klhl13	-0.184689	1.96284e-18	5.9703e-18	0.605634	0.790323
Pcdh15	0.103816	4.66719e-14	2.12941e-13	0.507042	0.403226	Adarb2	-0.181508	3.74096e-05	0.000143732	0.028169	0.209677
S100a10	0.102453	0.99924	1	0.183099	0.0806452	Mrap2	-0.1806	0.0123573	0.0290993	0.0774648	0.258064
Fam84a	0.10109	0.0401263	0.101008	0.359155	0.258064	Nacc2	-0.177874	0.00139298	0.0040675	0.225352	0.403226
Igsf3	0.100182	0.000143915	0.000456773	0.309859	0.209677	Sccpdh	-0.164698	0.98195	1	0.190141	0.354839
Tenm3	0.0983644	0.679592	1	0.211268	0.112903	Adgrl2	-0.162881	0.621946	1	0.288732	0.451613
junction #23,left=(,41),,41,right=(,39,40),,39,40
left marker	left score	left p(binomial)	left q(binomial)	left mean	right mean	right marker	right score	right p(binomial)	right q(binomial)	left mean	right mean
Tcf7l2	0.850987	1.92726e-130	1.4069e-128	0.894737	0.04375	Ndst4	-0.529934	1.5744e-78	2.87328e-77	0.276316	0.80625
Oprk1	0.460197	1.66027e-20	1.34667e-19	0.578947	0.11875	Reln	-0.466118	2.24537e-15	1.09275e-14	0.0526316	0.51875
Cachd1	0.44046	7.93198e-37	1.15807e-35	0.684211	0.24375	Pcdh11x	-0.398026	3.43109e-17	1.1385e-16	0.289474	0.6875
Nxph1	0.410197	1.67662e-39	1.11266e-38	0.828947	0.41875	Rmst	-0.396711	2.42863e-10	6.3318e-10	0.31579	0.7125
Kcnab1	0.390132	0.00670813	0.0153029	0.552632	0.1625	Id2	-0.354276	2.94287e-07	1.65254e-06	0.289474	0.64375
Pcdh8	0.383553	4.02877e-05	0.000154789	0.671053	0.2875	Eomes	-0.343092	4.72984e-97	1.72639e-95	0.0131579	0.35625
Fam84a	0.379605	1.96534e-08	1.59411e-07	0.592105	0.2125	Tnfaip8	-0.327303	1.10666e-59	4.0393e-58	0.0789474	0.40625
Kcnk1	0.367434	1.48715e-07	1.80937e-06	0.723684	0.35625	Mgat4c	-0.323355	7.4181e-31	6.76902e-30	0.407895	0.73125
Tmem255a	0.339803	1.93831e-08	8.84352e-08	0.671053	0.33125	Calb2	-0.275329	1.71343e-50	5.95619e-50	0.618421	0.89375
Aldoc	0.325658	2.29416e-29	2.39248e-28	0.763158	0.4375	Khdrbs2	-0.257237	2.69941e-05	8.95713e-05	0.355263	0.6125
Col24a1	0.312829	2.68759e-36	1.96194e-34	0.381579	0.06875	Fras1	-0.236842	0.403497	1	0.0131579	0.25
Tmem163	0.310526	1.20306e-22	7.31862e-22	0.710526	0.4	Fst	-0.23421	3.34777e-43	1.22194e-41	0.0657895	0.3
Lhx2	0.310197	0.000128414	0.000390594	0.578947	0.26875	Igfbp5	-0.228947	0.0608232	0.130591	0.171053	0.4
Lynx1	0.309868	4.06808e-05	0.0001563	0.697368	0.3875	Ipcef1	-0.193421	0.99935	1	0.131579	0.325
Neto2	0.303289	6.76977e-11	4.11828e-10	0.815789	0.5125	Baiap3	-0.191447	4.44349e-10	9.26784e-10	0.421053	0.6125
Ddah1	0.302961	4.84962e-23	5.05746e-22	0.684211	0.38125	Glra2	-0.190132	1.18156e-08	3.92063e-08	0.197368	0.3875
Gabrg3	0.290461	8.3617e-09	3.21266e-08	0.684211	0.39375	Samd3	-0.187829	9.97099e-41	3.63941e-39	0.118421	0.30625
Thsd7a	0.289474	2.17811e-06	1.13573e-05	0.539474	0.25	Unc13c	-0.186513	6.85776e-17	2.38389e-16	0.394737	0.58125
Tgfb2	0.287829	0.000608856	0.00222232	0.381579	0.09375	Ptpro	-0.179605	0.99371	1	0.157895	0.3375
Ephb1	0.280263	2.4101e-09	1.95547e-08	0.355263	0.075	Vwc2	-0.172697	5.97946e-50	7.27501e-49	0.421053	0.59375
Meis2	0.273355	1.65482e-19	4.47414e-19	0.842105	0.56875	Pid1	-0.17171	0.126221	0.230354	0.31579	0.4875
Plcb4	0.273355	2.10414e-27	1.70669e-26	0.842105	0.56875	Lamp5	-0.163487	0.681054	1	0.105263	0.26875
Skor1	0.271711	2.20331e-59	8.04207e-58	0.43421	0.1625	Gpr149	-0.162829	7.77184e-35	7.0918e-34	0.118421	0.28125
Cacna2d2	0.266447	1.04879e-25	4.25345e-25	0.828947	0.5625	Gpr88	-0.160197	0.022603	0.0916677	0.171053	0.33125
Tenm3	0.257237	0.000475418	0.00138822	0.394737	0.1375	Ubash3b	-0.158224	5.3026e-28	1.28782e-26	0.460526	0.61875
Zfhx4	0.252632	5.37998e-19	3.27282e-18	0.552632	0.3	Serpine2	-0.156908	1.17317e-09	3.72354e-09	0.486842	0.64375
Gpr83	0.252632	0.000366637	0.00243314	0.302632	0.05	Fign	-0.141118	0.964844	1	0.0526316	0.19375
Mpped2	0.252632	0.706761	1	0.302632	0.05	Sox4	-0.140132	0.0441446	0.123944	0.197368	0.3375
Ggt7	0.251974	0.105681	0.335422	0.539474	0.2875	Nts	-0.135526	1.01576e-08	3.90267e-08	0.0394737	0.175
Ache	0.251974	3.29437e-14	2.00407e-13	0.789474	0.5375	Sox5	-0.135526	4.7761e-06	2.05091e-05	0.289474	0.425
Sccpdh	0.248355	0.0354144	0.152074	0.592105	0.34375	Pcdh20	-0.134868	0.169385	0.47558	0.302632	0.4375
Zmat4	0.242434	7.55866e-14	8.69438e-13	0.723684	0.48125	AW551984	-0.13454	0.000281063	0.000707505	0.18421	0.31875
Dpy19l1	0.240132	0.118001	0.550455	0.552632	0.3125	Tox3	-0.13125	0.29074	0.66325	0.25	0.38125
Lmo1	0.240132	3.28637e-05	0.000218096	0.302632	0.0625	Pcp4l1	-0.129605	1.77085e-05	7.18176e-05	0.157895	0.2875
Gpc3	0.238816	9.8916e-12	9.02608e-11	0.276316	0.0375	Prokr2	-0.128947	1.68828e-11	1.02704e-10	0.171053	0.3
Chrm2	0.236184	7.00067e-18	7.30069e-17	0.473684	0.2375	Nxph3	-0.128618	3.1428e-05	0.000163875	0.0526316	0.18125
Tmem65	0.235855	0.00126996	0.00618045	0.592105	0.35625	Htr1a	-0.127961	0.00016696	0.000580385	0.0657895	0.19375
Tcerg1l	0.235197	2.14578e-05	7.1201e-05	0.328947	0.09375	Sema5a	-0.127632	0.212993	0.398679	0.197368	0.325
Adra1b	0.228947	2.20883e-17	5.37482e-16	0.328947	0.1	Pkib	-0.127632	0.995728	1	0.197368	0.325
Runx1t1	0.227632	0.00928602	0.0199376	0.552632	0.325	Pde1c	-0.124342	5.76485e-15	7.0139e-14	0.0131579	0.1375
Ackr1	0.225658	0.162753	0.434469	0.513158	0.2875	Tmem176b	-0.124342	7.67589e-15	5.6034e-13	0.0131579	0.1375
Coch	0.222697	0.000376227	0.00211266	0.328947	0.10625	Efna5	-0.115132	0.029867	0.0872117	0.197368	0.3125
Fbxo2	0.221382	1.05084e-05	5.11409e-05	0.552632	0.33125	Samd4	-0.114803	1.81751e-05	4.42261e-05	0.328947	0.44375
Lgi2	0.220395	0.000112808	0.000457501	0.407895	0.1875	Homer2	-0.109868	0.0645888	0.235749	0.302632	0.4125
Bdnf	0.219737	2.32041e-06	1.05869e-05	0.644737	0.425	Camk1	-0.109868	2.0474e-06	4.03947e-06	0.552632	0.6625
Cdh22	0.217434	0.0569376	0.118756	0.473684	0.25625	Lef1	-0.100987	2.28365e-46	8.3353e-45	0.105263	0.20625
Klhl1	0.217105	2.23862e-13	1.6342e-12	0.342105	0.125	Hrk	-0.100329	1	1	0.118421	0.21875
Grid2	0.214474	0.000248367	0.00075545	0.539474	0.325	Nfia	-0.1	1	1	0	0.1
Tmem132c	0.2125	7.71688e-29	9.38888e-28	0.5	0.2875	Jsrp1	-0.0980263	0.975469	1	0.0394737	0.1375
Trpc5	0.210855	0.00060835	0.00317211	0.592105	0.38125	Tnnt2	-0.0973684	5.1061e-05	0.000138054	0.0526316	0.15
junction #24,left=(,58),,58,right=(,59),,59
left marker	left score	left p(binomial)	left q(binomial)	left mean	right mean	right marker	right score	right p(binomial)	right q(binomial)	left mean	right mean
Ebf1	0.623188	0	0	0.956522	0.333333	Luzp2	-0.703297	2.31087e-12	1.68694e-11	0.142857	0.846154
Doc2b	0.418379	9.00028e-10	7.30023e-09	0.546584	0.128205	Cartpt	-0.692467	3.42463e-31	4.99995e-30	0.204969	0.897436
Kirrel3	0.385014	2.46106e-17	2.56653e-16	0.487578	0.102564	Pcdh11x	-0.628842	5.95908e-16	1.74005e-15	0.319876	0.948718
Gfra1	0.384297	2.99785e-47	1.09421e-45	0.409938	0.025641	Spon1	-0.565854	3.36375e-06	1.44444e-05	0.254658	0.820513
Ptprz1	0.381032	5.62941e-09	2.56842e-08	0.611801	0.230769	Pkib	-0.520784	3.60827e-06	2.02618e-05	0.248447	0.769231
Plcxd3	0.376493	2.56046e-25	2.07682e-24	0.453416	0.0769231	Ap1s2	-0.485905	3.55465e-10	1.29745e-09	0.360248	0.846154
Fam19a2	0.36001	1.69132e-12	1.12242e-11	0.667702	0.307692	Rmst	-0.440835	3.83903e-05	8.00713e-05	0.354037	0.794872
Kcnh1	0.359372	3.76193e-10	5.49242e-09	0.487578	0.128205	Rgs12	-0.436694	4.72587e-06	3.83321e-05	0.0248447	0.461539
Tenm3	0.348543	4.84454e-15	3.53651e-14	0.425466	0.0769231	Neurod1	-0.421166	0.0558334	0.185265	0.0403727	0.461539
Chrm3	0.345437	2.58688e-28	3.14737e-27	0.42236	0.0769231	Col23a1	-0.407947	0.000156309	0.000815038	0.0279503	0.435897
A230065H16Rik	0.34472	2.81979e-24	1.58342e-23	0.34472	0	Nxph1	-0.402691	1.13619e-13	4.60789e-13	0.263975	0.666667
Amotl1	0.344482	3.78504e-60	5.52615e-59	0.652174	0.307692	Kctd8	-0.382386	4.75709e-12	2.04275e-11	0.130435	0.512821
Mdga1	0.343128	1.99899e-31	1.45926e-30	0.39441	0.0512821	Trhde	-0.36216	0.00028649	0.000871408	0.0993789	0.461539
Cpne8	0.333732	7.62182e-10	3.47746e-09	0.487578	0.153846	Arhgap24	-0.338111	2.41084e-11	1.03524e-10	0.149068	0.487179
Meis1	0.324972	7.18236e-160	8.73854e-159	0.76087	0.435897	Id4	-0.332696	7.85656e-08	2.60695e-07	0.180124	0.512821
Ptpro	0.316691	0.726923	1	0.419255	0.102564	Adgrl2	-0.325848	0.00219468	0.00762914	0.36646	0.692308
Mgat4c	0.315894	4.54789e-09	2.2133e-08	0.444099	0.128205	Emx2	-0.318602	2.41877e-12	1.03865e-11	0.0403727	0.358974
Fat3	0.293279	8.6531e-08	4.85905e-07	0.549689	0.25641	Tmem215	-0.307931	1.48753e-08	4.93588e-08	0.307453	0.615385
Gsg1l	0.288024	2.86184e-15	1.60703e-14	0.313665	0.025641	Lhx2	-0.283007	0.0305363	0.0768673	0.229814	0.512821
Kcnk2	0.283962	7.89589e-14	4.11714e-13	0.540373	0.25641	Pid1	-0.279185	0.0245859	0.0558232	0.310559	0.589744
Trpc5	0.281653	0.000155874	0.000875293	0.512422	0.230769	Sema6a	-0.272894	0.000591359	0.00187692	0.214286	0.487179
Reln	0.274805	7.86018e-05	0.000273235	0.326087	0.0512821	Rspo3	-0.264214	0.0890433	0.232149	0.0434783	0.307692
Slc35f1	0.263816	0.262672	0.563973	0.468944	0.205128	Cdh7	-0.25657	0.0171917	0.0597615	0.204969	0.461539
Rbms3	0.261507	2.97655e-17	1.08644e-16	0.440994	0.179487	Bcl11a	-0.251393	2.58477e-09	5.54966e-09	0.543478	0.794872
Galnt14	0.256968	7.12002e-07	3.05742e-06	0.282609	0.025641	Neto2	-0.233238	0.70304	1	0.177019	0.410256
Tmem255a	0.247492	1.68351e-05	6.46823e-05	0.478261	0.230769	Rgs2	-0.232601	0.051198	0.207636	0.357143	0.589744
Fgfr1	0.242793	3.59755e-12	1.54483e-11	0.524845	0.282051	Apaf1	-0.230053	0.108438	0.465647	0.0776397	0.307692
Nell1	0.239051	0.0641431	0.212839	0.341615	0.102564	Htr1b	-0.220099	0.000116823	0.000568537	0.267081	0.487179
Meis2	0.237777	3.88354e-135	2.57726e-134	0.981367	0.74359	Zmat4	-0.213888	0.00865622	0.045136	0.273292	0.487179
Fam84a	0.235945	0.0501253	0.118037	0.338509	0.102564	Hrk	-0.20465	0.0858753	0.223889	0.385093	0.589744
Lhfpl3	0.233477	7.48301e-34	7.80371e-33	0.515528	0.282051	Kcnab1	-0.202341	0.00415794	0.0144538	0.413044	0.615385
Cpne2	0.231247	9.43236e-07	5.29663e-06	0.385093	0.153846	Tox3	-0.201306	0.812948	1	0.0807453	0.282051
Barx2	0.226628	9.65588e-25	7.83199e-24	0.329192	0.102564	Kctd12	-0.198997	0.852882	1	0.108696	0.307692
Zfhx4	0.225832	1.03159e-24	9.41329e-24	0.354037	0.128205	Arhgap6	-0.197802	4.99769e-08	1.58622e-07	0.571429	0.769231
Cux2	0.22201	0.0002511	0.00152753	0.273292	0.0512821	Rfx3	-0.193661	0.513596	1	0.242236	0.435897
Calb2	0.22193	0.050799	0.119623	0.375776	0.153846	St3gal1	-0.192706	0.263218	0.873406	0.0124224	0.205128
Pvrl1	0.22193	0.998995	1	0.375776	0.153846	Cacna2d3	-0.188087	0.474959	1	0.068323	0.25641
Tshz3	0.215799	0.827361	1	0.267081	0.0512821	Hspa2	-0.173435	0.0898825	0.303942	0.21118	0.384615
Gabrg3	0.21556	5.13102e-14	2.4971e-13	0.574534	0.358974	Cntn5	-0.170489	0.000341158	0.000922391	0.419255	0.589744
Zdhhc2	0.212454	0.00333424	0.00737575	0.571429	0.358974	Lypd6b	-0.17017	0.000292418	0.0010165	0.00931677	0.179487
Synpr	0.211897	1	1	0.28882	0.0769231	Mpped1	-0.169533	0.0128902	0.0294059	0.189441	0.358974
Gabrg1	0.211817	8.61998e-10	3.70152e-09	0.391304	0.179487	Epb41l2	-0.165791	9.96386e-09	3.46363e-08	0.372671	0.538462
Scn5a	0.203058	2.37231e-91	4.32947e-90	0.664596	0.461539	Vps8	-0.165711	0.128996	0.672624	0.270186	0.435897
Fmod	0.201863	3.07529e-81	2.24496e-79	0.201863	0	Prokr2	-0.160854	0.0595532	0.181141	0.0186335	0.179487
Rspo1	0.199474	1.99535e-12	1.21384e-11	0.276398	0.0769231	Elmo1	-0.156554	0.00661724	0.0210025	0.484472	0.641026
Oxtr	0.199474	7.91963e-07	3.21185e-06	0.276398	0.0769231	BC030499	-0.153926	0.0524681	0.116066	0.102485	0.25641
Hs3st4	0.19828	1.80584e-36	7.75451e-36	0.813665	0.615385	Id2	-0.15082	0.989833	1	0.10559	0.25641
Serpine2	0.196847	1.81196e-19	1.88962e-18	0.658385	0.461539	Wasf3	-0.148113	7.1353e-05	0.000186027	0.621118	0.769231
Ptchd4	0.19406	6.43225e-18	4.26868e-17	0.245342	0.0512821	Plcb4	-0.137761	0.00523672	0.0107021	0.298137	0.435897
Plxdc2	0.19175	1	1	0.217391	0.025641	Tmem65	-0.130037	0.175984	0.49411	0.357143	0.487179
junction #25,left=(,19),,19,right=(,20),,20
left marker	left score	left p(binomial)	left q(binomial)	left mean	right mean	right marker	right score	right p(binomial)	right q(binomial)	left mean	right mean
Adgrl2	0.583192	2.52118e-62	1.84046e-60	0.879896	0.296703	Bdnf	-0.559608	1.49257e-26	1.36197e-25	0.35248	0.912088
Vstm2b	0.57754	4.53037e-60	5.51195e-59	0.830287	0.252747	Spry2	-0.462858	1.31875e-20	1.92538e-19	0.130548	0.593407
Gm29771	0.566034	1.21096e-219	8.83998e-218	0.577024	0.010989	Cartpt	-0.457435	1.08795e-46	1.98552e-45	0.289817	0.747253
Sox5	0.556882	1.03199e-70	1.25559e-69	0.699739	0.142857	Nr4a2	-0.450578	2.83612e-30	2.3004e-29	0.263708	0.714286
Dio3	0.544917	9.97551e-115	2.42737e-113	0.665796	0.120879	Penk	-0.440765	2.66436e-15	1.62082e-14	0.075718	0.516483
Tmem215	0.492382	8.11291e-38	1.48061e-36	0.51436	0.021978	Tmem47	-0.434683	1.64482e-08	1.5009e-07	0.169713	0.604396
Lhx2	0.485181	6.16152e-39	4.49791e-38	0.704961	0.21978	Wls	-0.420538	1.03486e-12	1.07921e-11	0.16188	0.582418
Cd36	0.480418	2.23861e-149	1.63418e-147	0.480418	0	Tshz1	-0.411299	4.50638e-05	0.000137069	0.248042	0.659341
Ndrg1	0.469859	1.2147e-85	8.86733e-84	0.524804	0.0549451	Ier3	-0.409979	2.01561e-22	1.4714e-20	0.117494	0.527473
Bcl11a	0.45669	1.84921e-22	6.74963e-22	0.56658	0.10989	Sorcs3	-0.408688	4.38871e-06	1.1442e-05	0.250653	0.659341
Oxtr	0.44375	1.08708e-49	3.96784e-48	0.498694	0.0549451	Fign	-0.40031	1.19884e-15	9.72392e-15	0.248042	0.648352
Adra2a	0.437208	1.4303e-68	5.22061e-67	0.624021	0.186813	Rgs2	-0.396522	1.30968e-13	2.12951e-12	0.438642	0.835165
Mdga1	0.418615	4.73603e-68	1.15243e-66	0.506527	0.0879121	Gm15261	-0.369954	1.35268e-28	2.46864e-27	0.245431	0.615385
Mmd2	0.417726	5.00611e-21	7.30892e-20	0.681462	0.263736	A830036E02Rik	-0.32947	0.00481672	0.0185063	0.154047	0.483517
Calb2	0.411184	1.88677e-81	3.44336e-80	0.806789	0.395604	Fgfr1	-0.326858	0.0016902	0.00373893	0.156658	0.483517
Pvrl1	0.390296	4.7703e-39	6.96464e-38	0.785901	0.395604	Unc13b	-0.322756	8.31782e-13	7.59001e-12	0.446475	0.769231
Hrk	0.384099	1.19109e-24	9.66104e-24	0.746736	0.362637	Tshz2	-0.320977	0.905127	1	0.0966057	0.417582
Hs3st4	0.380857	0.00404823	0.0098507	0.545692	0.164835	Grasp	-0.29174	8.37428e-14	5.55748e-13	0.37859	0.67033
Sertm1	0.377672	1.45285e-91	1.76764e-90	0.817232	0.43956	Vgll3	-0.291166	5.1908e-13	4.21032e-12	0.104439	0.395604
Shisa6	0.37661	4.18296e-45	3.39284e-44	0.574412	0.197802	Mylk	-0.285973	3.67838e-14	2.44111e-13	0.373368	0.659341
Ap1s2	0.373454	8.41517e-16	3.2332e-15	0.582245	0.208791	Cited2	-0.27923	1.60969e-10	2.93769e-09	0.402089	0.681319
Mpped1	0.372163	1.42433e-24	7.42684e-24	0.449086	0.0769231	Cckbr	-0.278886	3.32021e-06	2.0198e-05	0.237598	0.516483
Cxcl12	0.343988	6.75853e-42	1.23343e-40	0.409922	0.0659341	Pcsk1	-0.272774	3.10089e-11	7.5455e-10	0.0678851	0.340659
Tgfb2	0.336011	1.48666e-95	1.80877e-94	0.720627	0.384615	1190002N15Rik	-0.268901	3.41828e-18	2.49534e-17	0.467363	0.736264
Runx1t1	0.334835	9.00712e-06	2.63008e-05	0.532637	0.197802	Elmo1	-0.264769	1.16493e-09	9.44885e-09	0.493473	0.758242
Meis2	0.32815	1.88492e-156	1.52888e-155	0.976501	0.648352	Itgb8	-0.26081	0.0253195	0.0840146	0.101828	0.362637
Ptpru	0.312713	1.94281e-92	2.36376e-91	0.851175	0.538462	Eps8	-0.256793	4.13843e-15	4.31579e-14	0.182768	0.43956
Id4	0.301552	1.37535e-36	1.67334e-35	0.43342	0.131868	Acan	-0.252747	6.77386e-26	4.94492e-24	0	0.252747
Lmo1	0.298167	9.90337e-84	3.61473e-82	0.550914	0.252747	Rmst	-0.249161	0.999791	1	0.0365535	0.285714
Matn2	0.294896	1.24877e-42	1.30229e-41	0.613577	0.318681	Fam46a	-0.242848	1.13947e-13	1.03977e-12	0.0208877	0.263736
Tbr1	0.276848	5.01646e-05	0.000228876	0.48564	0.208791	Igfbp6	-0.242217	3.08502e-06	1.40754e-05	0.219321	0.461539
Fibin	0.26979	4.07409e-33	7.43522e-32	0.357702	0.0879121	Btg1	-0.236135	0.000583818	0.00327836	0.313316	0.54945
Pou6f2	0.264454	7.60514e-21	5.55176e-20	0.407311	0.142857	Tshz3	-0.23295	0.596385	1	0.0417755	0.274725
Rspo3	0.261929	2.06587e-58	3.77021e-57	0.613577	0.351648	Ptprc	-0.226092	1.38084e-06	2.01603e-05	0.0156658	0.241758
Lingo2	0.258457	0.117719	0.209597	0.522193	0.263736	Grp	-0.22001	0.000251851	0.00131322	0.109661	0.32967
Sox4	0.253694	0.195839	0.595678	0.29765	0.043956	Rreb1	-0.207184	0.00144048	0.00584194	0.232376	0.43956
Bhlhe40	0.250079	1.49865e-09	7.29344e-09	0.524804	0.274725	Sema6a	-0.20466	0.678947	1	0.0261097	0.230769
Adcyap1r1	0.246837	0.629531	0.820639	0.32376	0.0769231	Wfs1	-0.204401	4.80056e-17	3.18582e-16	0.652741	0.857143
Dkk3	0.24127	2.73262e-08	2.21646e-07	0.483029	0.241758	C1ql2	-0.198577	7.99106e-14	4.86123e-13	0.120104	0.318681
Clmp	0.240525	0.885485	1	0.339426	0.0989011	Fras1	-0.19413	1.57133e-05	9.5589e-05	0.245431	0.43956
Luzp2	0.239951	7.73779e-31	9.41431e-30	0.613577	0.373626	Chrm2	-0.19106	0.000165526	0.00120834	0.0287206	0.21978
Enpp2	0.237483	7.76972e-08	5.15627e-07	0.292428	0.0549451	Id2	-0.189223	0.978061	1	0.151436	0.340659
Htr2c	0.226638	1.0443e-107	7.62342e-106	0.97389	0.747253	Trhr	-0.188793	0.0622424	0.174758	0.195823	0.384615
Hrh3	0.224084	0.0648231	0.225337	0.443864	0.21978	Cpne2	-0.18469	7.67613e-16	5.60357e-15	0.48564	0.67033
Frzb	0.220842	1.88366e-23	3.43769e-22	0.24282	0.021978	Khdrbs2	-0.183485	0.00323101	0.00842369	0.409922	0.593407
Dcn	0.216768	3.16936e-158	4.62727e-157	0.689295	0.472527	Epha7	-0.177259	0.929431	1	0.185379	0.362637
Slc5a5	0.215276	2.37278e-19	2.47447e-18	0.402089	0.186813	Jsrp1	-0.177144	0.00545589	0.03319	0.130548	0.307692
Lynx1	0.214816	4.5927e-10	2.79389e-09	0.62141	0.406593	Fam19a2	-0.173902	0.256524	0.749049	0.331593	0.505494
Zmat4	0.213325	0.220706	0.55557	0.334204	0.120879	Ccdc3	-0.173012	4.94684e-06	2.77784e-05	0.156658	0.32967
Fam163b	0.21321	0.0331951	0.0865445	0.389034	0.175824	Fam150b	-0.172898	6.60228e-13	1.60655e-11	0.101828	0.274725
junction #26,left=(,26),,26,right=(,24,25),,24,25
left marker	left score	left p(binomial)	left q(binomial)	left mean	right mean	right marker	right score	right p(binomial)	right q(binomial)	left mean	right mean
Sccpdh	0.627625	2.07396e-174	1.51399e-172	0.848128	0.220503	Sema5a	-0.625072	2.52003e-103	1.83962e-102	0.133148	0.75822
S100b	0.622424	0	0	0.682386	0.0599613	Lpl	-0.528761	1.56087e-104	2.27887e-103	0.136616	0.665377
Garnl3	0.55699	1.65872e-149	1.21087e-147	0.696255	0.139265	Otof	-0.485452	1.54522e-53	1.12801e-51	0.0464632	0.531915
Sema3e	0.549646	0	0	0.619279	0.0696325	Dcn	-0.485088	4.85829e-116	7.0931e-115	0.0332871	0.518375
Prss23	0.54315	0	0	0.618585	0.0754352	Ptprz1	-0.367168	7.23091e-51	2.63928e-49	0.408461	0.775629
Grik3	0.528115	2.16044e-304	7.8856e-303	0.624827	0.0967118	Ramp1	-0.365333	0.0103147	0.034226	0.168516	0.533849
Oprk1	0.51765	0	0	0.705271	0.187621	Cdh22	-0.360346	3.70439e-61	2.70421e-59	0.386269	0.746615
Ptprc	0.513773	0	0	0.631761	0.117988	Pcdh8	-0.353836	0.000196498	0.000843785	0.176144	0.529981
Cyp26b1	0.503437	0	0	0.88835	0.384913	Synpr	-0.329159	0.000231274	0.000803951	0.233703	0.562863
Hrh3	0.451931	6.33934e-193	4.62772e-191	0.788488	0.336557	Nrp1	-0.312575	2.56583e-58	2.34132e-57	0.377947	0.690522
Rasl11b	0.419472	3.79539e-223	9.23544e-222	0.647711	0.22824	Gpr88	-0.31239	1.8268e-09	1.1113e-08	0.0686546	0.381045
Bok	0.396901	4.28029e-55	1.56231e-53	0.491678	0.0947776	Fstl4	-0.306976	7.55058e-45	1.83731e-43	0.182386	0.489362
Satb1	0.384316	0	0	0.881415	0.497099	Wfs1	-0.306535	9.78785e-84	7.14513e-82	0.546463	0.852998
Nell1	0.383782	2.75708e-182	1.00633e-180	0.671983	0.288201	Cdh7	-0.29609	5.45524e-36	3.98232e-34	0.282247	0.578337
Etl4	0.383731	0	0	0.873093	0.489362	Spink8	-0.280758	3.46542e-135	2.52975e-133	0.316921	0.597679
Klhdc8a	0.382596	3.51229e-107	8.54657e-106	0.508322	0.125725	Tmem255a	-0.279371	5.99419e-27	4.37575e-26	0.318308	0.597679
Clstn2	0.377782	0	0	0.871012	0.49323	Dio3	-0.270969	6.23172e-25	4.54915e-24	0.0617198	0.332689
Tmem91	0.3777	9.20412e-11	2.09969e-10	0.457004	0.0793037	Lhx2	-0.270083	0.0297701	0.0768673	0.147711	0.417795
Fat3	0.376526	1.16798e-132	8.52625e-131	0.724688	0.348162	Arhgap6	-0.258516	0.0614273	0.124561	0.138003	0.396518
Doc2b	0.376501	2.75395e-21	2.87198e-20	0.504161	0.12766	Stxbp6	-0.252901	0.273736	0.555075	0.0894591	0.34236
Adcy2	0.374591	2.7126e-192	9.90099e-191	0.724688	0.350097	C1ql2	-0.252433	4.13588e-57	4.31313e-56	0.0319001	0.284333
Deptor	0.370695	9.66719e-188	7.05705e-186	0.467406	0.0967118	Amigo2	-0.245347	3.30578e-29	4.82643e-28	0.0776699	0.323017
Cdh9	0.363942	0	0	0.793343	0.4294	Cpne8	-0.233855	0.982448	1	0.0485437	0.282398
Grp	0.358396	8.33336e-134	2.02778e-132	0.466713	0.108317	Acvr1c	-0.23333	2.07073e-109	3.02327e-108	0.505548	0.738878
Gfra2	0.358279	2.83435e-39	4.13815e-38	0.400832	0.0425532	Hrk	-0.227852	0.995366	1	0.207351	0.435203
Wls	0.354004	1.78623e-280	6.51974e-279	0.688627	0.334623	Lingo2	-0.227485	0.937998	1	0.230929	0.458414
Slc5a5	0.352844	6.17239e-81	4.50584e-79	0.424411	0.0715667	Dock10	-0.22118	2.80051e-06	8.88858e-06	0.146324	0.367505
Sstr2	0.350612	3.29241e-269	1.20173e-267	0.704577	0.353965	Tgfb2	-0.203394	1.00308e-173	3.66125e-172	0.601248	0.804642
Cpne2	0.347672	2.01465e-91	7.35349e-90	0.51595	0.168278	Ppp1r1b	-0.198517	1.12063e-19	1.16865e-18	0.147711	0.346228
Mirt1	0.344409	1.17579e-143	4.29164e-142	0.386963	0.0425532	Htr1b	-0.192723	1.64336e-68	1.19965e-66	0.395284	0.588008
3110035E14Rik	0.338341	0	0	0.961165	0.622824	Foxo1	-0.192309	3.14425e-09	1.76562e-08	0.180999	0.373308
Inf2	0.325338	1.89224e-138	6.90668e-137	0.528433	0.203095	Cntn5	-0.184112	1	1	0.0499307	0.234043
Lamp5	0.314639	1.29911e-51	1.8967e-50	0.477115	0.162476	Mdga1	-0.183385	2.73125e-06	8.66875e-06	0.0235784	0.206963
Cdkn1c	0.313057	2.86555e-83	6.97283e-82	0.353675	0.040619	Kitl	-0.180183	2.16771e-72	7.91216e-71	0.601248	0.781431
Slit2	0.310957	1.95063e-277	1.42396e-275	0.846741	0.535783	Kctd12	-0.171137	0.595921	1	0.225381	0.396518
Wnt4	0.303384	2.04671e-66	4.98034e-65	0.674757	0.371373	Rgs10	-0.17104	0.999999	1	0.10749	0.27853
Scube1	0.303071	4.39262e-252	3.20661e-250	0.486824	0.183752	Sv2c	-0.161156	1.09243e-06	5.69626e-06	0.0554785	0.216634
Onecut2	0.301965	5.80663e-229	4.23884e-227	0.379334	0.0773694	Adcyap1r1	-0.161015	6.55637e-16	3.19077e-15	0.341886	0.502901
Nr4a2	0.300556	1.75873e-187	6.41938e-186	0.515257	0.2147	Rfx3	-0.160877	0.814103	1	0.270458	0.431335
Galnt9	0.30045	0	0	0.880721	0.580271	Mmd2	-0.159482	0.00322653	0.011216	0.345354	0.504836
Dpy19l1	0.298633	9.777765e-317	7.137769e-315	0.946602	0.647969	Khdrbs2	-0.154168	0.999921	1	0.21914	0.373308
Nrip3	0.290838	2.16161e-125	7.88989e-124	0.753121	0.462282	Stc1	-0.148201	0.000759766	0.00346643	0.0471567	0.195358
Nrep	0.28939	1.69078e-196	1.23427e-194	0.521498	0.232108	Adra2a	-0.148197	0.122052	0.329992	0.0839112	0.232108
Wwox	0.282475	1.4313e-285	1.04485e-283	0.698336	0.415861	Dlk1	-0.145757	0.299686	0.705713	0.036061	0.181818
Tshz3	0.282046	1.06789e-34	1.55912e-33	0.444522	0.162476	Lmo1	-0.145561	2.96719e-24	2.40672e-23	0.158114	0.303675
Fgfr1	0.279159	4.25279e-09	1.55227e-08	0.412621	0.133462	Neurod1	-0.143201	1	1	0.0540915	0.197292
Rspo2	0.27671	0	0	0.708044	0.431335	Matn2	-0.13814	8.10949e-111	5.91993e-109	0.612344	0.750484
Adamts2	0.274338	3.07423e-154	2.24419e-152	0.380721	0.106383	Oxtr	-0.137619	0.481513	1	0.0325936	0.170213
Slc2a13	0.273685	5.20276e-98	1.89901e-96	0.747573	0.473888	Cbln4	-0.131237	3.29037e-80	2.40197e-78	0.325243	0.45648
Frem1	0.268344	3.12175e-242	2.27888e-240	0.295423	0.0270793	Col12a1	-0.129226	0.00109114	0.00388057	0.0235784	0.152805
junction #27,left=(,13),,13,right=(,14,15),,14,15
left marker	left score	left p(binomial)	left q(binomial)	left mean	right mean	right marker	right score	right p(binomial)	right q(binomial)	left mean	right mean
Tac1	0.682953	4.50407e-42	1.09599e-40	0.724138	0.041185	Zmat4	-0.639725	2.525151e-316	9.216800e-315	0.172414	0.812139
Rmst	0.482426	0.0857518	0.156497	0.54023	0.0578035	Rspo3	-0.605691	1.27302e-234	4.64653e-233	0.0344828	0.640173
Angpt1	0.468881	1.3595e-43	3.30812e-42	0.758621	0.28974	Cd24a	-0.594529	0	0	0.103448	0.697977
Ipcef1	0.456797	8.40485e-08	3.60914e-07	0.724138	0.267341	Car12	-0.586132	0	0	0.275862	0.861994
Tshz2	0.418519	0.607911	0.905663	0.471264	0.0527457	Foxo1	-0.556832	0	0	0.206897	0.763728
Camk1	0.410637	0.640919	0.917394	0.45977	0.049133	Tanc1	-0.517615	7.87035e-228	5.74535e-226	0.172414	0.690029
Tmem178	0.409582	1.39858e-05	6.38103e-05	0.517241	0.107659	Trhr	-0.507051	0	0	0.344828	0.851879
A830036E02Rik	0.402681	1.09072e-05	4.4235e-05	0.586207	0.183526	Lhx9	-0.48148	7.2045e-199	1.75309e-197	0.045977	0.527457
Adcyap1r1	0.38975	0.00949258	0.016499	0.448276	0.058526	Vgll3	-0.477011	6.30453e-281	1.5341e-279	0.0229885	0.5
Rcan2	0.377334	0.00673541	0.0117068	0.471264	0.0939306	Igfbp3	-0.465326	9.66836e-296	7.05791e-294	0.126437	0.591763
Plcb4	0.371163	0.000597329	0.00117851	0.413793	0.0426301	Crtac1	-0.464213	3.96469e-107	1.44711e-105	0.183908	0.648121
Htr2c	0.36951	0.0208153	0.0460461	0.574713	0.205202	Sertm1	-0.434597	1.64494e-234	6.00403e-233	0.310345	0.744942
Vat1l	0.366429	0.0654388	0.111094	0.482759	0.11633	Col25a1	-0.433219	1.84225e-167	1.34484e-165	0.321839	0.755058
Kcnk2	0.350724	2.50162e-06	6.76364e-06	0.574713	0.223988	Pde11a	-0.429797	0	0	0.229885	0.659682
Cntnap4	0.350342	6.69922e-11	3.49316e-10	0.390805	0.0404624	Clstn2	-0.426043	1.4165e-24	3.44682e-23	0.0804598	0.506503
Tmem215	0.347518	0.000181892	0.000698849	0.37931	0.0317919	Lhx2	-0.403794	2.34604e-184	8.56305e-183	0.356322	0.760116
Igfbp5	0.343025	1.30634e-17	1.19203e-16	0.781609	0.438584	Nrp1	-0.401302	2.09896e-299	1.53224e-297	0.425287	0.82659
Tmem91	0.338582	0.140998	0.245068	0.425287	0.0867052	Dio3	-0.38926	1.12071e-182	2.04529e-181	0.091954	0.481214
Clmp	0.329978	0.170814	0.296892	0.413793	0.083815	Lmo1	-0.384659	2.39838e-162	8.75408e-161	0.045977	0.430636
Fndc5	0.325643	0.023648	0.0616537	0.413793	0.0881503	Pou6f2	-0.376711	4.36114e-79	1.59182e-77	0.045977	0.422688
Tbr1	0.320186	0.0295121	0.0718128	0.482759	0.162572	Thsd7a	-0.374742	2.46856e-37	9.01023e-36	0.0804598	0.455202
Kcnk1	0.312421	2.47454e-07	2.58059e-06	0.701149	0.388728	Celsr1	-0.370009	0	0	0.0114942	0.381503
Trhde	0.311458	0.000831715	0.00209363	0.367816	0.0563584	Foxq1	-0.370009	4.42328e-225	3.229e-223	0.0114942	0.381503
Amotl1	0.306001	4.25392e-06	1.00173e-05	0.436782	0.13078	St3gal1	-0.365881	3.92602e-197	1.433e-195	0.172414	0.538295
Cxxc4	0.29851	0.34075	0.552772	0.482759	0.184249	Fezf2	-0.3603	4.91229e-105	7.17194e-104	0.206897	0.567196
Hrh3	0.297721	0.0396624	0.152387	0.494253	0.196532	Krt2	-0.359254	0	0	0.275862	0.635116
Calb2	0.297131	0.00286446	0.00746805	0.471264	0.174133	Pvrl1	-0.350076	1.72308e-281	1.25785e-279	0.563218	0.913295
Serpine2	0.296608	0.282631	0.503221	0.436782	0.140173	B3galt2	-0.33521	4.38711e-36	2.91145e-35	0.241379	0.57659
Rgs16	0.290047	5.20707e-14	6.33527e-13	0.321839	0.0317919	Synpr	-0.331672	1.23956e-64	1.80975e-63	0.37931	0.710983
Stxbp6	0.289183	0.00235765	0.00593477	0.471264	0.182081	Met	-0.324688	1.42874e-132	2.60745e-131	0.045977	0.370665
Rbms3	0.288926	0.000270439	0.000512605	0.390805	0.101879	Sox5	-0.322985	5.87778e-49	4.76753e-48	0.126437	0.449422
Cxcl12	0.288577	4.71268e-35	6.88052e-34	0.701149	0.412572	Reln	-0.322263	1.93142e-68	2.34989e-67	0.126437	0.448699
Pld5	0.280588	0.000110735	0.000404182	0.333333	0.0527457	Plagl1	-0.316814	9.16002e-83	6.68681e-81	0.183908	0.500722
Adgrl2	0.269791	8.82091e-06	4.02454e-05	0.701149	0.431358	Lypd6	-0.316673	1.5928e-222	1.16275e-220	0.0344828	0.351156
Gabrg3	0.264825	0.857807	1	0.310345	0.0455202	Hs3st4	-0.316167	1.27543e-33	8.46424e-33	0.321839	0.638006
Spats2l	0.2597	0.0748715	0.127108	0.321839	0.0621387	Kitl	-0.314256	8.69393e-34	7.05174e-33	0.241379	0.555636
Zbtb7c	0.252018	0.000528587	0.00183747	0.275862	0.0238439	Inf2	-0.311823	2.79893e-116	1.02161e-114	0.195402	0.507225
Rgcc	0.251296	1.29606e-16	3.15376e-15	0.275862	0.0245665	Npy2r	-0.307828	2.93855e-240	1.07257e-238	0.37931	0.687139
Col27a1	0.249261	1.22806e-27	8.96484e-26	0.252874	0.00361272	Mmd2	-0.298834	3.6991e-115	2.70035e-113	0.448276	0.74711
Tcerg1l	0.247932	3.35229e-14	1.88244e-13	0.482759	0.234827	Runx1t1	-0.296583	1.38099e-05	4.20052e-05	0.183908	0.480491
Gpr88	0.242426	0.13258	0.403264	0.310345	0.0679191	Pdlim1	-0.29454	2.20568e-270	1.61014e-268	0.0804598	0.375
Plcxd3	0.240848	0.00109677	0.00320258	0.333333	0.0924855	Trps1	-0.288436	1.97622e-73	1.44264e-71	0.149425	0.437861
Krt12	0.239669	0.0637765	0.258649	0.287356	0.0476879	Bdnf	-0.278005	8.576e-68	2.08683e-66	0.344828	0.622832
Rims3	0.233232	0.422772	0.701417	0.275862	0.0426301	Slit2	-0.277465	0.206616	0.628456	0.126437	0.403902
Fat3	0.232501	0.486525	1	0.402299	0.169798	Doc2b	-0.272814	1.05955e-57	1.10496e-56	0.321839	0.594653
Elmo1	0.228357	0.207508	0.352281	0.494253	0.265896	Btg1	-0.270323	5.77078e-95	2.10633e-93	0.390805	0.661127
Scn5a	0.221871	0.0194601	0.0443933	0.241379	0.0195087	Pcdh11x	-0.267889	3.48486e-78	8.47984e-77	0.344828	0.612717
Kcnh1	0.219894	0.373908	0.686049	0.333333	0.113439	Acvr1c	-0.265572	6.56409e-08	3.42271e-07	0.0689655	0.334538
Samd4	0.214446	0.584234	0.927155	0.275862	0.0614162	Rbm20	-0.264393	2.33725e-188	1.70619e-186	0.114943	0.379335
Nxph3	0.208076	6.6142e-07	3.71413e-06	0.252874	0.0447977	Dlk1	-0.261237	3.82322e-45	3.98707e-44	0.0689655	0.330202
junction #28,left=(,29),,29,right=(,27,28),,27,28
left marker	left score	left p(binomial)	left q(binomial)	left mean	right mean	right marker	right score	right p(binomial)	right q(binomial)	left mean	right mean
Bdnf	0.66503	8.03747e-25	8.38193e-24	0.934211	0.269181	Sccpdh	-0.507443	1.48823e-32	3.62136e-31	0.197368	0.704811
Cbln2	0.541236	1.17013e-24	1.42366e-23	0.578947	0.0377113	Thrsp	-0.506913	1.52154e-198	1.11073e-196	0.131579	0.638491
Lpl	0.521833	1.21987e-40	1.48417e-39	0.921053	0.39922	Cxxc4	-0.481743	1.00944e-25	9.25707e-25	0.171053	0.652796
Pcdh11x	0.4711	4.21804e-09	1.33877e-08	0.697368	0.226268	Synpr	-0.481127	5.67986e-35	4.1463e-34	0.223684	0.704811
Nr4a2	0.462391	8.33715e-38	1.01435e-36	0.842105	0.379714	Hrh3	-0.463606	8.19041e-79	2.9895e-77	0.276316	0.739922
Col6a1	0.415714	1.9229e-19	1.55969e-18	0.631579	0.215865	Grik3	-0.458798	1.15751e-141	8.44984e-140	0.131579	0.590377
Sorcs1	0.407381	1.36454e-13	5.53396e-13	0.697368	0.289987	Doc2b	-0.455496	2.47336e-100	9.02776e-99	0.302632	0.758127
Sorcs3	0.390802	4.06729e-23	4.94854e-22	0.947368	0.556567	Prdm8	-0.447403	3.16943e-12	2.10335e-11	0.105263	0.552666
Itgb8	0.388474	1.01477e-06	6.17319e-06	0.526316	0.137841	Grp	-0.441825	3.25696e-73	4.75516e-72	0.0263158	0.46814
Acvr1c	0.36914	6.32613e-20	3.84839e-19	0.763158	0.394018	Ptpru	-0.436007	2.34616e-21	2.14087e-20	0.0789474	0.514954
Tmem47	0.361406	9.02028e-10	1.09747e-08	0.657895	0.296489	S100b	-0.430275	2.04876e-116	1.4956e-114	0.0131579	0.443433
Jsrp1	0.350164	1.28867e-20	1.3439e-19	0.697368	0.347204	Cpne2	-0.41337	1.38669e-22	1.44612e-21	0.0131579	0.426528
Igfbp6	0.332729	6.93781e-22	6.33075e-21	0.763158	0.430429	Slit2	-0.408545	7.32474e-10	8.63241e-09	0.0921053	0.50065
Gm11549	0.327271	3.31062e-19	3.45251e-18	0.407895	0.0806242	Gabrg3	-0.397834	1.24627e-16	6.06519e-16	0.118421	0.516255
Elmo1	0.309852	1.89414e-05	7.27749e-05	0.697368	0.387516	Cyp26b1	-0.397457	1.22887e-34	1.79414e-33	0.0394737	0.436931
Gpr83	0.299124	3.48616e-10	3.63557e-09	0.447368	0.148245	Hs3st4	-0.376412	3.76143e-05	0.000105609	0.171053	0.547464
Col23a1	0.27457	4.45062e-08	1.91115e-07	0.460526	0.185956	Fezf2	-0.364708	1.17051e-47	8.54475e-47	0.171053	0.535761
Kcnv1	0.272534	7.84389e-18	5.20549e-17	0.842105	0.569571	Wnt7b	-0.358446	3.67155e-40	1.34011e-38	0.0394737	0.397919
Lingo2	0.271987	0.000247899	0.000624021	0.684211	0.412224	Garnl3	-0.356136	4.50412e-40	3.28801e-38	0.236842	0.592978
Car12	0.269523	4.66586e-06	2.43291e-05	0.473684	0.204161	Slc5a5	-0.352936	2.85749e-42	1.04298e-40	0.0657895	0.418726
A830036E02Rik	0.268702	3.24628e-12	2.15435e-11	0.736842	0.46814	Trpc5	-0.348795	7.13143e-14	1.04119e-12	0.197368	0.546164
Igfn1	0.268513	5.99602e-19	7.29516e-18	0.276316	0.00780234	Fjx1	-0.347957	3.68232e-31	4.48015e-30	0.157895	0.505852
Homer2	0.259291	9.4132e-11	6.87164e-10	0.710526	0.451235	Lrrn3	-0.343132	2.12987e-15	3.10962e-14	0.236842	0.579974
Phactr2	0.250103	4.8557e-05	0.000131284	0.592105	0.342003	Galnt9	-0.341814	6.98818e-132	2.55069e-130	0.460526	0.802341
Ddit4l	0.247639	6.09078e-13	4.9403e-12	0.381579	0.13394	Wnt4	-0.332113	6.26074e-22	1.52345e-20	0.289474	0.621587
Nrep	0.241667	0.000850978	0.00517678	0.31579	0.0741222	Gabra5	-0.329957	8.76592e-93	6.39912e-91	0.473684	0.803641
Rgs6	0.232958	3.89015e-06	1.77488e-05	0.460526	0.227568	Kcng1	-0.306772	2.95121e-146	1.07719e-144	0.565789	0.872562
Stard8	0.230494	2.30327e-12	2.40198e-11	0.25	0.0195059	Fstl5	-0.295941	1.13793e-05	5.53793e-05	0.157895	0.453836
Penk	0.230118	0.000132811	0.000807931	0.328947	0.0988297	Rreb1	-0.290671	0.00269895	0.00985116	0.0526316	0.343303
Rspo3	0.228373	1.64875e-08	7.52244e-08	0.513158	0.284785	Tmem65	-0.273373	0.00591754	0.0254106	0.197368	0.470741
Mylk	0.225412	1.24638e-22	1.2998e-21	0.815789	0.590377	A230065H16Rik	-0.27262	1.99787e-41	9.72296e-41	0.0394737	0.312094
Mt1	0.220348	0.000276848	0.00100867	0.605263	0.384916	Trib2	-0.270019	4.95998e-08	2.26299e-07	0.0394737	0.309493
Itgav	0.217661	2.07221e-06	1.16362e-05	0.486842	0.269181	Dpy19l1	-0.268924	4.96457e-14	7.24828e-13	0.355263	0.624187
Cbln1	0.217422	8.21161e-16	6.66053e-15	0.355263	0.137841	Mgst3	-0.268394	2.30302e-14	8.40601e-13	0.289474	0.557867
Fstl4	0.215283	8.57071e-05	0.000521385	0.394737	0.179454	Fam163b	-0.267025	5.59252e-10	3.7114e-09	0.18421	0.451235
Serpine2	0.215163	1.44445e-14	1.05445e-13	0.828947	0.613784	Klhdc8a	-0.254261	1.11231e-05	0.000202996	0.0526316	0.306892
Chrm2	0.214513	6.91044e-09	5.04462e-08	0.328947	0.114434	Spon1	-0.251728	0.999989	1	0.157895	0.409623
Cacna2d3	0.213521	0.0334579	0.13569	0.355263	0.141742	Adcy2	-0.249042	3.25819e-25	5.9462e-24	0.276316	0.525358
Gpr88	0.212066	0.0485951	0.168926	0.342105	0.130039	Clstn2	-0.240247	1.13278e-11	1.37822e-10	0.25	0.490247
Sertm1	0.21015	0.648365	1	0.289474	0.0793238	Tanc1	-0.239785	6.43303e-51	5.2179e-50	0.289474	0.529259
Wfs1	0.203597	0.000796563	0.00290746	0.618421	0.414824	1190002N15Rik	-0.226542	1.0727e-86	3.91535e-85	0.421053	0.647594
Lhx2	0.202125	0.426728	0.890032	0.381579	0.179454	Trhr	-0.224266	9.14412e-07	4.76801e-06	0.171053	0.395319
Rasl10a	0.200756	4.71622e-05	0.00020252	0.486842	0.286086	Neurod6	-0.223889	2.57815e-06	2.68864e-05	0.0921053	0.315995
Rgs2	0.193501	0.000838497	0.00340057	0.644737	0.451235	Zfhx3	-0.221443	1.15345e-06	3.82737e-06	0.0789474	0.30039
Coch	0.189378	1.01921e-27	8.26693e-27	0.736842	0.547464	Grm1	-0.220502	7.31985e-12	8.90582e-11	0.381579	0.602081
Fbxo2	0.186674	0.0722524	0.170143	0.394737	0.208062	Tppp3	-0.217234	0.913157	1	0.105263	0.322497
Arxes1	0.184536	0.0356944	0.100219	0.43421	0.249675	3110035E14Rik	-0.215437	9.06969e-128	3.31044e-126	0.592105	0.807542
Plagl1	0.183389	0.000117004	0.000502428	0.447368	0.263979	Camk1	-0.215146	1.38628e-12	3.48959e-12	0.394737	0.609883
Gabrd	0.178564	1.46425e-07	9.7173e-07	0.368421	0.189857	Lamp5	-0.209243	7.09673e-172	2.59031e-170	0.565789	0.775033
Pcdh20	0.173208	0.769479	1	0.355263	0.182055	Adora1	-0.203905	9.28549e-20	9.68344e-19	0.355263	0.559168
junction #29,left=(,5),,5,right=(,6),,6
left marker	left score	left p(binomial)	left q(binomial)	left mean	right mean	right marker	right score	right p(binomial)	right q(binomial)	left mean	right mean
Trhr	0.529131	6.31756e-07	2.30591e-06	0.666667	0.137536	Plcxd3	-0.414791	1.12523e-38	2.05355e-37	0.0952381	0.510029
Matn2	0.491268	2.33978e-17	1.42337e-16	0.880952	0.389685	Mylk	-0.353936	1.96571e-24	1.79371e-23	0.190476	0.544413
Drd1	0.489221	9.32185e-11	4.25309e-10	0.595238	0.106017	Ndst4	-0.344658	3.46453e-95	2.52911e-93	0.285714	0.630373
BC048546	0.43744	7.32748e-12	4.11466e-11	0.666667	0.229226	Mas1	-0.325078	4.76724e-19	4.3501e-18	0.119048	0.444126
Prox1	0.408514	5.36179e-14	7.82822e-13	0.428571	0.0200573	Igfn1	-0.308569	3.43431e-102	2.50704e-100	0.0238095	0.332378
Tshz2	0.402374	0.117419	0.182375	0.571429	0.169054	Rora	-0.307204	4.1686e-12	3.80384e-11	0.214286	0.52149
Sv2c	0.388047	1.09294e-11	8.86492e-11	0.571429	0.183381	Lgi2	-0.300177	3.65507e-13	2.96467e-12	0.0952381	0.395415
BC030499	0.387843	9.40022e-13	5.27858e-12	0.642857	0.255014	Adora1	-0.271047	1.47837e-07	6.74507e-07	0.261905	0.532951
Vat1l	0.384568	1.2649e-07	3.84739e-07	0.785714	0.401146	Cckbr	-0.26975	1.39273e-06	9.24264e-06	0.142857	0.412607
Col12a1	0.383408	4.55112e-12	5.5372e-11	0.52381	0.140401	Pid1	-0.268591	3.27184e-18	3.98073e-17	0.404762	0.673352
Sema5a	0.379656	0.00194645	0.00546503	0.5	0.120344	Stard8	-0.258289	2.36407e-106	1.72577e-104	0.142857	0.401146
Rreb1	0.337358	1.58712e-05	7.24121e-05	0.595238	0.25788	Clmp	-0.25672	6.54349e-09	2.80985e-08	0.261905	0.518625
Igfbp5	0.325078	5.69166e-14	4.61657e-13	0.880952	0.555874	Serpine2	-0.25365	0.104342	0.190425	0.190476	0.444126
Ngb	0.318597	0.0157089	0.0546071	0.476191	0.157593	Fras1	-0.251876	1.75954e-23	2.56893e-22	0.238095	0.489971
Otof	0.318393	1.00865e-06	4.33125e-06	0.547619	0.229226	Kirrel3	-0.244849	4.31474e-05	0.000136946	0.119048	0.363897
Gabrg3	0.302497	0.176823	0.318373	0.428571	0.126075	Sorcs1	-0.244645	0.372412	0.755169	0.0476191	0.292264
Spon1	0.291991	6.87444e-05	0.000313646	0.761905	0.469914	Mgst3	-0.238641	7.26524e-05	0.000757661	0.285714	0.524355
Smoc1	0.291922	8.67026e-06	4.86869e-05	0.452381	0.160459	Sorcs3	-0.235571	0.248976	0.403895	0.214286	0.449857
Vwc2	0.289262	9.85586e-07	5.13912e-06	0.380952	0.0916905	Ptprt	-0.231546	3.10308e-58	5.66311e-57	0.476191	0.707736
Col25a1	0.287147	3.55489e-08	1.73004e-07	0.785714	0.498567	Phactr2	-0.228271	1.23228e-12	5.99711e-12	0.333333	0.561605
Dock10	0.277391	0.000195791	0.000752251	0.52381	0.246418	Gpr83	-0.221927	3.87666e-18	7.07491e-17	0.119048	0.340974
Echdc2	0.272752	3.60749e-12	2.92607e-11	0.476191	0.203438	Krt12	-0.219471	1.22369e-26	1.11661e-25	0.261905	0.481375
Prdm8	0.263337	2.79228e-06	1.07282e-05	0.761905	0.498567	Tmem178	-0.217287	0.000923613	0.00481598	0.166667	0.383954
Ptprz1	0.257607	1.22499e-05	3.72602e-05	0.761905	0.504298	Runx1t1	-0.215309	0.993526	1	0.142857	0.358166
Neurod1	0.252763	1.50039e-09	9.95713e-09	0.785714	0.532951	Slc2a13	-0.211352	1	1	0.0952381	0.30659
Trpc5	0.247851	0.100138	0.348099	0.5	0.252149	Tshz3	-0.208692	0.000359228	0.00163898	0.166667	0.375358
Mpped2	0.236663	2.61322e-08	1.12215e-07	0.738095	0.501433	Esr1	-0.205622	1.9123e-07	1.55109e-06	0.0952381	0.30086
Rnd2	0.235094	0.00203242	0.0036187	0.619048	0.383954	Lynx1	-0.204735	1	1	0.119048	0.323782
Cntn4	0.223632	0.000364204	0.00166168	0.619048	0.395415	Dkk3	-0.204257	2.44107e-08	2.96997e-07	0.285714	0.489971
Samd4	0.222063	0.00140855	0.00311589	0.5	0.277937	Luzp2	-0.202551	0.99997	1	0.0238095	0.226361
Grid2	0.217424	0.0632903	0.123397	0.452381	0.234957	Fat3	-0.201187	0.346867	0.767312	0.214286	0.415473
Mdga1	0.214081	0.00278164	0.00655032	0.285714	0.0716332	Synpr	-0.201119	4.80831e-20	2.34004e-19	0.52381	0.724928
Hrk	0.212444	1.4335e-07	6.1556e-07	0.857143	0.644699	Scube1	-0.200573	1.14088e-05	9.2538e-05	0	0.200573
Sertm1	0.211898	0.145979	0.463324	0.380952	0.169054	Gt(ROSA)26Sor	-0.195456	0.00111365	0.0062536	0.214286	0.409742
Gsg1l	0.211557	1.02673e-24	8.32796e-24	0.833333	0.621776	Plxnd1	-0.194501	3.19643e-58	2.91675e-57	0.547619	0.74212
Shisa6	0.200641	0.109284	0.398885	0.309524	0.108882	Tmem47	-0.194092	7.51173e-26	5.48356e-24	0.404762	0.598854
Pou3f1	0.200027	2.48681e-15	4.53843e-14	0.52381	0.323782	Igfbp6	-0.191499	1.94071e-06	9.44478e-06	0.166667	0.358166
Tmem65	0.199823	0.00924734	0.0355292	0.595238	0.395415	Tle4	-0.190408	1	1	0.119048	0.309456
Foxo1	0.199345	0.00500316	0.0202906	0.428571	0.229226	Igsf3	-0.189726	1.63802e-21	1.99292e-20	0.214286	0.404012
Slit2	0.196684	0.623217	1	0.357143	0.160459	Trim54	-0.187338	2.15937e-64	1.57634e-62	0.0476191	0.234957
Apaf1	0.195388	0.000175059	0.00116176	0.476191	0.280802	Rspo3	-0.183381	0.975965	1	0	0.183381
Pla2g16	0.193137	9.95375e-10	1.21104e-08	0.261905	0.0687679	Sox4	-0.179834	0.544022	1	0.0952381	0.275072
Gm13889	0.191431	0.00348474	0.0101754	0.52381	0.332378	Chrm3	-0.178742	0.00115207	0.00420506	0.0476191	0.226361
Lamp5	0.19034	3.48417e-05	0.000127172	0.571429	0.381089	Itga4	-0.174717	6.45864e-44	6.73544e-43	0.309524	0.484241
Fbxo2	0.19034	0.000248521	0.00100789	0.571429	0.381089	3110035E14Rik	-0.174308	0.951517	1	0.166667	0.340974
RP24-267C3.3	0.189862	0.402909	0.653609	0.404762	0.2149	Rasl11b	-0.172329	0.0023205	0.0169397	0.142857	0.315186
Rilpl1	0.189316	3.86568e-12	2.35162e-11	0.928571	0.739255	Kcnk1	-0.167826	2.20414e-30	8.04511e-29	0.571429	0.739255
Nov	0.188429	3.41299e-10	1.38416e-09	0.904762	0.716332	Pvrl1	-0.167417	2.24008e-07	1.25789e-06	0.428571	0.595989
Plk5	0.185291	3.25724e-12	3.39683e-11	0.666667	0.481375	Gabrd	-0.164552	6.27738e-87	2.29124e-85	0.428571	0.593123
Gm10073	0.185018	0.0547373	0.418766	0.428571	0.243553	Sema6a	-0.164415	0.973966	1	0.0476191	0.212034
junction #30,left=(,63),,63,right=(,64,65),,64,65
left marker	left score	left p(binomial)	left q(binomial)	left mean	right mean	right marker	right score	right p(binomial)	right q(binomial)	left mean	right mean
Pappa2	0.764105	5.24257e-208	3.82708e-206	0.790323	0.0262172	Tshz1	-0.492449	1.18788e-27	1.08394e-26	0.290323	0.782771
Mpped1	0.494684	8.0489e-33	6.52855e-32	0.61828	0.123595	Foxp2	-0.483871	3.02186e-120	4.41192e-119	0.182796	0.666667
Prokr2	0.457352	2.85857e-46	2.08675e-44	0.532258	0.0749064	Gpx3	-0.473964	1.87399e-55	8.04713e-55	0.129032	0.602996
Tacr1	0.428899	2.48184e-55	2.26468e-54	0.623656	0.194757	Pcdh15	-0.467923	2.86112e-46	5.22154e-45	0.16129	0.629213
Cd34	0.395493	1.35324e-86	9.87868e-85	0.575269	0.179775	Runx1	-0.428537	2.84809e-183	2.07911e-181	0.11828	0.546817
Cdh8	0.38607	5.11864e-18	4.15179e-17	0.61828	0.23221	A230065H16Rik	-0.42606	1.29419e-77	1.04973e-76	0.188172	0.614232
Prkcq	0.359732	2.18309e-87	1.59366e-85	0.370968	0.011236	Cdhr1	-0.404917	3.52516e-109	1.28668e-107	0.134409	0.539326
Clstn2	0.35949	8.18214e-07	5.42997e-06	0.543011	0.183521	Rasd2	-0.388909	4.17156e-10	2.5377e-09	0.236559	0.625468
Serpine2	0.355141	1.33665e-10	5.73972e-10	0.639785	0.284644	Olfm3	-0.378398	1.69419e-123	3.09189e-122	0.419355	0.797753
Lypd6b	0.346019	8.21875e-111	2.99984e-109	0.634409	0.28839	Tmem215	-0.358886	1.37349e-10	5.57028e-10	0.0268817	0.385768
Tac1	0.325239	3.80824e-29	4.63336e-28	0.430107	0.104869	Htr2c	-0.345596	8.99375e-54	1.31309e-52	0.564516	0.910112
Plpp4	0.310318	7.3361e-76	1.78512e-74	0.553763	0.243446	AW551984	-0.342093	1.24119e-80	9.06068e-80	0.403226	0.745318
Chrm3	0.305243	1.27306e-90	3.09777e-89	0.833333	0.52809	Rgs10	-0.339435	1.79943e-06	1.01045e-05	0.177419	0.516854
Cachd1	0.288027	1.56769e-64	3.81471e-63	0.591398	0.303371	Calb2	-0.334602	4.12053e-42	1.25333e-41	0.403226	0.737828
Slc35d3	0.284946	1.25898e-41	4.5953e-40	0.284946	0	Ngb	-0.326266	2.69846e-06	8.20782e-06	0.134409	0.460674
Gm29771	0.282711	6.48678e-55	1.57845e-53	0.376344	0.093633	Abi3bp	-0.325299	6.4779e-69	1.18222e-67	0.112903	0.438202
Tmem132c	0.272623	1.8825e-43	4.58076e-42	0.392473	0.11985	Sorcs3	-0.321373	2.53354e-36	2.64212e-35	0.483871	0.805243
Lypd6	0.267307	5.60681e-64	2.04648e-62	0.510753	0.243446	Pantr1	-0.317627	8.66941e-72	2.10956e-70	0.150538	0.468165
Adcyap1r1	0.26477	2.61285e-19	2.11931e-18	0.650538	0.385768	Slit2	-0.315815	4.97719e-05	0.000213727	0.193548	0.509363
Rab3b	0.252688	6.86586e-21	3.85545e-20	0.586021	0.333333	Tmem255a	-0.30621	7.86489e-06	2.39224e-05	0.188172	0.494382
Tmeff1	0.251963	1.15506e-17	1.054e-16	0.768817	0.516854	Phactr2	-0.302223	4.06054e-20	3.29355e-19	0.349462	0.651685
Trpa1	0.250574	4.358e-69	3.18134e-67	0.258064	0.00749064	Tppp3	-0.301921	4.10969e-18	1.66671e-17	0.301075	0.602996
Trpc5	0.24858	0.00319735	0.0137298	0.510753	0.262172	Rmst	-0.295216	6.45011e-10	1.62365e-09	0.360215	0.655431
Plcxd2	0.246768	3.71861e-06	1.5081e-05	0.467742	0.220974	Luzp2	-0.29437	0.0161241	0.0452716	0.0913979	0.385768
Tyro3	0.243687	9.72292e-06	4.73182e-05	0.494624	0.250936	Cdh7	-0.290745	4.28249e-08	2.84202e-07	0.177419	0.468165
Rcn1	0.242358	1.52053e-10	1.10999e-09	0.44086	0.198502	Mt1	-0.283738	1.08497e-39	3.96013e-38	0.521505	0.805243
BC048546	0.242237	7.66237e-24	1.39838e-22	0.526882	0.284644	Dlk1	-0.269723	5.31165e-31	2.585e-30	0.209677	0.479401
Rnf152	0.240365	2.9674e-25	2.40689e-24	0.360215	0.11985	Htr1a	-0.268455	1.09216e-39	1.59455e-38	0.139785	0.40824
Adcy2	0.233901	1.82657e-37	1.66674e-36	0.795699	0.561798	Zim1	-0.265193	9.83095e-29	4.7844e-28	0.150538	0.41573
Adra2a	0.232572	4.18119e-10	2.77479e-09	0.408602	0.17603	Sox6	-0.257279	5.20805e-43	7.60375e-42	0.016129	0.273408
Prlr	0.232512	1.48251e-10	1.20248e-09	0.284946	0.0524345	Aldh3b2	-0.255286	6.09727e-19	2.47278e-18	0.0967742	0.35206
Unc13c	0.231606	1.32159e-06	2.83752e-06	0.430107	0.198502	Adora1	-0.250755	6.13816e-14	4.97873e-13	0.370968	0.621723
Cux1	0.222846	1.44581e-43	2.63861e-42	0.833333	0.610487	Pou3f3	-0.248762	2.40469e-49	5.85142e-48	0.11828	0.367041
Oprk1	0.222544	2.4724e-40	3.60971e-39	0.548387	0.325843	Trhde	-0.248339	6.98741e-34	7.28687e-33	0.317204	0.565543
Mpped2	0.22188	7.09829e-49	6.47719e-48	0.854839	0.632959	Ptprz1	-0.245137	0.543659	1	0.204301	0.449438
Gpr83	0.220974	5.57234e-10	5.08476e-09	0.333333	0.11236	Fhad1	-0.241694	1.62577e-44	9.89008e-44	0.252688	0.494382
Pde11a	0.214933	3.65195e-13	4.44321e-12	0.301075	0.0861423	P2ry1	-0.233116	1.46231e-86	3.55829e-85	0.145161	0.378277
Satb1	0.211913	6.98102e-09	6.37018e-08	0.451613	0.2397	Flrt2	-0.229612	3.98608e-05	0.000193989	0.317204	0.546817
Ppp1r1b	0.211006	0.00196047	0.0110088	0.263441	0.0524345	Zfhx4	-0.227317	1.96274e-66	2.04686e-65	0.349462	0.576779
Galnt9	0.210282	0.0170926	0.0779851	0.446237	0.235955	Neto2	-0.221336	0.30747	0.869521	0.258064	0.479401
Sst	0.206657	7.43119e-14	5.42477e-12	0.360215	0.153558	Khdrbs2	-0.217651	1.42309e-14	1.29857e-13	0.467742	0.685393
Thsd7a	0.19965	0.0414551	0.151643	0.349462	0.149813	Homer2	-0.216443	3.33454e-06	1.73872e-05	0.274193	0.490637
Slc5a5	0.198804	0.00304059	0.0111107	0.284946	0.0861423	Ndst4	-0.213121	1.05464e-09	3.49949e-09	0.0752688	0.28839
Mrap2	0.193609	5.21813e-53	1.26974e-51	0.650538	0.456929	Elfn1	-0.209436	9.23456e-70	2.24708e-68	0.284946	0.494382
Lhx2	0.188293	4.24154e-28	2.58027e-27	0.768817	0.580524	Cpne8	-0.207261	5.73194e-22	5.2304e-21	0.403226	0.610487
Fat3	0.185635	0.983397	1	0.327957	0.142322	Kctd12	-0.206415	1.04637e-19	5.87575e-19	0.467742	0.674157
Cntnap4	0.185333	5.11743e-19	4.1508e-18	0.376344	0.191011	Col11a1	-0.204724	5.99886e-70	1.09479e-68	0.263441	0.468165
Fjx1	0.184366	0.00284222	0.0103741	0.39785	0.213483	Gm12027	-0.20267	2.0319e-06	1.85411e-05	0.134409	0.337079
Penk	0.179896	0.00153053	0.0085945	0.247312	0.0674157	Vstm2b	-0.201764	0.000599506	0.00336646	0.322581	0.524345
Nhlh2	0.178748	1.76092e-27	4.28492e-26	0.231183	0.0524345	Baiap3	-0.192461	4.01517e-70	1.72416e-69	0.698925	0.891386
junction #31,left=(,7),,7,right=(,8),,8
left marker	left score	left p(binomial)	left q(binomial)	left mean	right mean	right marker	right score	right p(binomial)	right q(binomial)	left mean	right mean
Rmst	0.691038	1.66263e-49	1.34858e-48	0.748181	0.0571429	Met	-0.718112	5.51797e-19	4.02812e-18	0.0247453	0.742857
Plcxd3	0.576045	1.08309e-135	7.90657e-134	0.633188	0.0571429	Col23a1	-0.680848	2.40337e-23	1.9494e-22	0.262009	0.942857
Rorb	0.459056	4.21946e-68	3.85026e-67	0.487627	0.0285714	Smoc1	-0.65681	3.81958e-18	3.98328e-17	0.171761	0.828571
Pcsk5	0.418299	6.61433e-67	2.41423e-65	0.446871	0.0285714	Npy2r	-0.639884	3.48971e-12	1.81963e-11	0.160116	0.8
Gpr83	0.416469	2.86375e-99	1.04527e-97	0.502183	0.0857143	Sertm1	-0.603701	2.65727e-16	1.38558e-15	0.339156	0.942857
Mylk	0.402246	9.17829e-92	6.70015e-90	0.659389	0.257143	Trh	-0.58873	5.07443e-16	7.40867e-15	0.0684134	0.657143
Esr1	0.401164	8.17471e-126	2.98377e-124	0.601164	0.2	Mdga1	-0.573799	1.88824e-11	7.25482e-11	0.0262009	0.6
Tbr1	0.400998	8.04447e-12	4.89372e-11	0.515284	0.114286	Nov	-0.569141	0	0	0.430859	1
Sema3a	0.392971	3.27312e-63	5.97344e-62	0.621543	0.228571	Trhr	-0.5513	2.02411e-16	1.847e-15	0.391558	0.942857
Kcnk2	0.39135	2.53987e-25	3.70821e-24	0.534207	0.142857	Adra2a	-0.544895	2.47201e-12	1.50381e-11	0.197962	0.742857
Plcxd2	0.381327	4.12277e-58	3.00962e-56	0.609898	0.228571	Ptprz1	-0.482346	1.0488e-12	5.10414e-12	0.489083	0.971429
Tox3	0.371845	1.51809e-78	2.77051e-77	0.714702	0.342857	Plxdc2	-0.472323	9.11779e-10	1.664e-08	0.413392	0.885714
Rora	0.34057	1.3669e-34	2.4946e-33	0.569141	0.228571	Shisa6	-0.46047	5.06225e-11	2.84265e-10	0.282387	0.742857
Rgs6	0.325847	5.84382e-42	1.0665e-40	0.468705	0.142857	Nrip3	-0.4534	6.9143e-09	6.3093e-08	0.432314	0.885714
Mirt1	0.324225	2.60285e-67	3.1668e-66	0.381368	0.0571429	St3gal1	-0.440424	4.08844e-08	2.98456e-07	0.131004	0.571429
Cbln4	0.321688	6.40742e-44	7.7957e-43	0.321688	0	Tmem255a	-0.432605	0.00146882	0.00357414	0.167395	0.6
3110035E14Rik	0.320025	1.5262e-05	7.42753e-05	0.462882	0.142857	Clstn2	-0.391474	0.0131096	0.0598125	0.151383	0.542857
Pcdh11x	0.316157	1.78046e-78	3.24934e-77	0.716157	0.4	Hrh3	-0.388771	0.000229871	0.00152551	0.296943	0.685714
Kcnk1	0.303764	4.03121e-93	2.94278e-91	0.818049	0.514286	Rcn1	-0.387856	1.80623e-08	7.32529e-08	0.269287	0.657143
Sorcs1	0.301851	0.00484984	0.0118013	0.330422	0.0285714	Car12	-0.364941	8.85505e-10	5.38682e-09	0.349345	0.714286
Trhde	0.291121	3.26307e-05	9.52816e-05	0.291121	0	Kitl	-0.352589	2.36163e-08	8.61994e-08	0.475982	0.828571
Unc13c	0.287461	9.24506e-14	2.59573e-13	0.401747	0.114286	Lhx2	-0.348763	6.11805e-08	2.62716e-07	0.451237	0.8
Synpr	0.272655	1.63453e-48	2.38641e-47	0.75837	0.485714	Cdh9	-0.344354	5.06751e-06	5.28469e-05	0.227074	0.571429
Ndst4	0.272364	3.64434e-43	6.65092e-42	0.358079	0.0857143	Id2	-0.331795	0.102466	0.287693	0.211063	0.542857
Lynx1	0.269453	1	1	0.355167	0.0857143	Gpr101	-0.33167	3.6648e-18	1.91093e-17	0.525473	0.857143
Mybpc1	0.267831	6.85759e-156	5.00604e-154	0.267831	0	Garnl3	-0.32618	2.06113e-05	0.000125385	0.359534	0.685714
Clmp	0.265419	1.91316e-16	9.31072e-16	0.522562	0.257143	Kcnab1	-0.325639	0.000100629	0.000489726	0.388646	0.714286
Fras1	0.260345	2.94774e-20	3.58641e-19	0.403202	0.142857	Meis2	-0.324142	0.0351415	0.0625691	0.161572	0.485714
Amotl1	0.260345	2.34876e-25	1.55872e-24	0.403202	0.142857	Ptpru	-0.31886	0.0674658	0.273611	0.138282	0.457143
Rcan2	0.257268	0.967394	1	0.31441	0.0571429	Lpl	-0.316365	6.36356e-12	3.09693e-11	0.426492	0.742857
Bdnf	0.255604	0.000252593	0.00108466	0.455604	0.2	Gm28050	-0.315949	0.000100403	0.00052353	0.141194	0.457143
Efna5	0.251612	2.9991e-17	2.73668e-16	0.394469	0.142857	Crtac1	-0.313787	0.00297287	0.014468	0.257642	0.571429
Coch	0.249782	2.53701e-62	4.63004e-61	0.449782	0.2	Rspo3	-0.310127	0.000747978	0.00260012	0.147016	0.457143
Pde11a	0.245997	3.92449e-24	7.1622e-23	0.245997	0	Ifi27	-0.304845	4.41082e-05	0.000169468	0.123726	0.428571
Ptchd4	0.245997	6.70808e-36	1.22422e-34	0.245997	0	Zdhhc2	-0.30418	0.000228028	0.000619123	0.467249	0.771429
Mgll	0.23194	6.09252e-44	1.11188e-42	0.489083	0.257143	Lmo1	-0.299189	0.000353854	0.00198703	0.0436681	0.342857
Camk1	0.231441	1	1	0.231441	0	Dock10	-0.298482	0.00680589	0.0171321	0.158661	0.457143
Mpped1	0.230152	6.45254e-10	2.35518e-09	0.315866	0.0857143	Wnt4	-0.298357	2.53665e-05	0.000205751	0.473071	0.771429
Tcerg1l	0.230152	7.64277e-29	1.39481e-27	0.315866	0.0857143	Scg3	-0.295779	0.024478	0.137453	0.304221	0.6
Lgi2	0.228322	4.8102e-18	5.85241e-17	0.371179	0.142857	Slc2a13	-0.292327	0.0242736	0.0843798	0.336245	0.628571
Stxbp6	0.224163	1	1	0.224163	0	mt-Nd6	-0.284134	0.00288622	0.0150496	0.315866	0.6
Nacc2	0.223248	0.22107	0.491551	0.251819	0.0285714	Erdr1	-0.277937	0.000400093	0.0048678	0.26492	0.542857
Bok	0.221793	0.995538	1	0.250364	0.0285714	Dio3	-0.269162	0.00417235	0.0203054	0.0451237	0.314286
Fndc5	0.221793	0.999948	1	0.250364	0.0285714	Ptpro	-0.268164	3.53711e-07	2.58209e-06	0.560408	0.828571
Zic5	0.211187	2.9725e-138	1.08496e-136	0.525473	0.314286	Oxtr	-0.267748	1.0033e-07	4.57754e-07	0.275109	0.542857
Adora1	0.206696	1	1	0.206696	0	Wfs1	-0.266334	1.87633e-05	9.13147e-05	0.505095	0.771429
Gng4	0.205032	1	1	0.347889	0.142857	Krt2	-0.26571	5.36369e-05	0.000391549	0.077147	0.342857
Tyro3	0.204658	0.00048212	0.00207028	0.404658	0.2	Ackr1	-0.265253	1.5979e-06	1.16647e-05	0.563319	0.828571
Rgs16	0.204325	3.04919e-47	7.41971e-46	0.232897	0.0285714	Cacna2d3	-0.262092	0.00457225	0.0208609	0.195051	0.457143
Scube1	0.203785	5.18904e-10	4.735e-09	0.203785	0	Adgrl2	-0.259763	0.0111244	0.0353079	0.39738	0.657143
junction #32,left=(,57),,57,right=(,58,59),,58,59
left marker	left score	left p(binomial)	left q(binomial)	left mean	right mean	right marker	right score	right p(binomial)	right q(binomial)	left mean	right mean
Emx2	0.791874	1.77844e-52	2.59652e-51	0.866667	0.0747922	Serpine2	-0.526008	2.66683e-18	2.43348e-17	0.111111	0.637119
Zfhx3	0.683964	6.37013e-24	2.90637e-23	0.911111	0.227147	Sema5a	-0.41422	4.69703e-119	4.28604e-118	0.466667	0.880886
Grp	0.616682	1.21317e-11	8.85616e-11	0.622222	0.00554017	Fstl5	-0.398769	0.00579859	0.0151177	0.0444444	0.443213
Rab3b	0.528162	3.28232e-09	1.33116e-08	0.666667	0.138504	Chrm3	-0.362819	3.76665e-24	3.43707e-23	0.0222222	0.385042
Rnf152	0.492151	9.92795e-23	7.24741e-22	0.666667	0.174515	Gfra1	-0.323977	1.97281e-41	2.40025e-40	0.0444444	0.368421
Plagl1	0.447769	1.12909e-08	9.15818e-08	0.644444	0.196676	Plcxd3	-0.323854	7.27638e-21	4.42646e-20	0.0888889	0.412742
Tmtc4	0.439397	1.14258e-18	2.78029e-17	0.622222	0.182826	Fam163b	-0.32096	7.71526e-06	3.52009e-05	0.133333	0.454294
St3gal1	0.433426	2.39761e-06	2.18782e-05	0.466667	0.033241	Dock10	-0.304401	5.13742e-09	2.34395e-08	0.111111	0.415513
Id4	0.406156	5.22497e-13	2.54282e-12	0.622222	0.216066	Baiap3	-0.289258	2.97871e-84	1.55318e-83	0.577778	0.867036
Plxdc2	0.403324	0.00424493	0.0182282	0.6	0.196676	Dpy19l1	-0.287904	1	1	0.0666667	0.354571
Epha7	0.386888	0.000808729	0.00347278	0.666667	0.279778	Nxph1	-0.285257	3.34657e-13	1.28579e-12	0.0222222	0.307479
Mab21l1	0.386827	4.66389e-23	2.1279e-22	0.644444	0.257618	Bhlhe40	-0.276208	6.90046e-14	4.19778e-13	0.288889	0.565097
Cxxc4	0.37353	2.6472e-08	7.72982e-08	0.844444	0.470914	Fat3	-0.273561	7.77407e-06	3.54692e-05	0.244444	0.518006
Col23a1	0.372422	3.68529e-05	0.000116968	0.444444	0.0720222	Fam19a2	-0.273253	2.39357e-09	1.94146e-08	0.355556	0.628809
Tshz3	0.356233	4.56034e-06	1.85299e-05	0.6	0.243767	Unc13c	-0.267959	2.57698e-26	1.34371e-25	0.266667	0.534626
Fndc5	0.353894	3.27925e-10	1.25992e-09	0.755556	0.401662	Pcdh15	-0.265682	6.3576e-09	2.73003e-08	0.0888889	0.354571
AW551984	0.353709	4.34586e-13	1.66972e-12	0.688889	0.33518	Ecel1	-0.260265	3.31789e-12	1.86312e-11	0.0444444	0.304709
Lhx2	0.339612	0.000787404	0.00221079	0.6	0.260388	Cartpt	-0.257556	5.45004e-19	3.61685e-18	0.0222222	0.279778
Zfhx4	0.337027	1.27109e-17	7.13767e-17	0.666667	0.32964	Sv2c	-0.252078	1.5429e-08	8.66399e-08	0	0.252078
Phactr2	0.334688	1.57578e-10	7.18951e-10	0.822222	0.487535	Cpne2	-0.249	2.76994e-05	0.000118945	0.111111	0.360111
Ptpro	0.32607	5.5815e-05	0.000209186	0.711111	0.385042	Htr1b	-0.246414	0.00336687	0.0129359	0.0444444	0.290859
Cntn4	0.31462	0.00427296	0.0148536	0.577778	0.263158	Stxbp6	-0.242475	2.10635e-49	1.53764e-48	0.466667	0.709141
Kctd12	0.31425	0.233934	0.656816	0.444444	0.130194	Gabrg1	-0.235088	2.6238e-08	8.32772e-08	0.133333	0.368421
Vwc2l	0.305879	3.75934e-09	2.74432e-08	0.422222	0.116344	Klhl13	-0.234534	3.28559e-33	1.41087e-32	0.333333	0.567867
Slc2a13	0.301016	0.00329802	0.00891687	0.666667	0.365651	Rspo1	-0.232625	1.16487e-10	4.25177e-10	0.0222222	0.254848
Rasgrp2	0.300893	3.53806e-14	1.35936e-13	0.622222	0.32133	Oxtr	-0.232625	2.04074e-05	7.84072e-05	0.0222222	0.254848
Id2	0.300339	0.588997	1	0.422222	0.121884	Adcyap1	-0.227085	3.00748e-05	0.00012197	0.0222222	0.249307
Lgi2	0.292644	3.39153e-10	2.7509e-09	0.644444	0.351801	Vat1	-0.226408	7.90436e-11	2.30807e-10	0.266667	0.493075
Ipcef1	0.289504	0.175834	0.513435	0.511111	0.221607	Lhfpl3	-0.223638	2.36596e-32	1.72715e-31	0.266667	0.490305
Fbxo2	0.281317	0.000363961	0.00132846	0.555556	0.274238	Ptprt	-0.221176	0.000252779	0.000922644	0.155556	0.376731
Nrep	0.280886	9.24011e-05	0.000674528	0.4	0.119114	Barx2	-0.21582	5.45434e-22	2.09562e-21	0.0888889	0.304709
Npy2r	0.272392	0.103995	0.33007	0.333333	0.0609418	Ptprz1	-0.215082	3.99152e-06	1.71401e-05	0.355556	0.570637
B630019K06Rik	0.265251	5.65215e-05	0.000294719	0.755556	0.490305	Tshz1	-0.206156	7.57461e-37	1.10589e-35	0.577778	0.783933
Lingo2	0.265128	0.000908212	0.00213869	0.711111	0.445983	Spon1	-0.204678	1	1	0.111111	0.31579
Runx1t1	0.265005	0.000313921	0.000763875	0.666667	0.401662	Cited2	-0.204617	0.814966	1	0.133333	0.33795
Nacc2	0.261742	7.63098e-05	0.000348164	0.488889	0.227147	Efna5	-0.20197	0.0334377	0.0912294	0.0888889	0.290859
Kit	0.261557	1.23855e-11	6.45813e-11	0.422222	0.160665	Kcnk2	-0.198584	1.63127e-11	4.58009e-11	0.311111	0.509695
Rgs10	0.244875	0.325004	0.718947	0.4	0.155125	Ngb	-0.192921	2.83247e-18	9.8462e-18	0.355556	0.548477
Dlc1	0.242228	0.0233868	0.155204	0.444444	0.202216	Col25a1	-0.190889	0.999994	1	0.0888889	0.279778
Ubash3b	0.242167	0.000686774	0.00278525	0.422222	0.180055	Doc2b	-0.190274	1.75227e-06	1.06597e-05	0.311111	0.501385
Man1a	0.23915	0.0122291	0.0637661	0.333333	0.0941828	Gm10605	-0.188304	0.0588484	0.143198	0.0222222	0.210526
Aldoc	0.234041	5.45365e-07	1.80962e-06	0.488889	0.254848	Tenm3	-0.187812	1.19466e-11	5.45062e-11	0.2	0.387812
Sema3a	0.23361	0.31098	0.613555	0.333333	0.099723	Mgat4c	-0.18775	1.0675e-06	2.68716e-06	0.222222	0.409972
Gfod2	0.231148	0.00083475	0.0055397	0.444444	0.213296	Tmem255a	-0.184857	0.00039282	0.000988823	0.266667	0.451524
Igf1	0.230656	8.36367e-14	3.05274e-12	0.266667	0.0360111	Mylk	-0.182702	0.993324	1	0.0444444	0.227147
Rcan2	0.221114	9.99314e-12	2.70185e-11	0.822222	0.601108	Fmod	-0.180055	1.08102e-77	7.89143e-76	0	0.180055
Ache	0.217852	7.20061e-05	0.000228541	0.644444	0.426593	Mgat5b	-0.168175	0.125814	0.437354	0.288889	0.457064
Bcl11a	0.207141	9.31323e-11	2.51802e-10	0.777778	0.570637	Bdnf	-0.163312	1	1	0.0444444	0.207756
Lrrn1	0.203324	0.0132657	0.0461139	0.4	0.196676	Thsd7a	-0.16048	0.997215	1	0.0666667	0.227147
Ndst4	0.203201	0.000123229	0.000529159	0.355556	0.152355	Mbp	-0.159803	0.818274	1	0.311111	0.470914
junction #33,left=(,68,69),,68,69,right=(,70,71,72),,70,71,72
left marker	left score	left p(binomial)	left q(binomial)	left mean	right mean	right marker	right score	right p(binomial)	right q(binomial)	left mean	right mean
Dlk1	0.61991	2.48918e-76	3.0285e-75	0.737557	0.117647	Kctd8	-0.4227	8.8638e-49	1.29411e-47	0.0723982	0.495098
Nxph4	0.512443	2.34355e-115	2.13849e-114	0.791855	0.279412	Tshz1	-0.384993	5.50313e-20	3.09022e-19	0.384615	0.769608
Fstl5	0.489819	8.15251e-33	1.19027e-31	0.769231	0.279412	Sema5a	-0.297888	4.23498e-17	1.34415e-16	0.280543	0.578431
Etl4	0.411765	1.00232e-41	6.65175e-41	0.764706	0.352941	Col23a1	-0.266214	1.65297e-25	1.72381e-24	0.253394	0.519608
Sema3a	0.363499	6.51511e-17	3.17069e-16	0.579186	0.215686	Tfap2c	-0.255279	1.53016e-64	3.72338e-63	0.00452489	0.259804
Mpped2	0.342383	6.15915e-06	2.36641e-05	0.479638	0.137255	Cited2	-0.223982	0.00824092	0.0316625	0.217195	0.441177
Olfm3	0.332579	1.37243e-22	7.70674e-22	0.420814	0.0882353	Plk5	-0.215686	6.86419e-07	4.55532e-06	0.117647	0.333333
Rxfp1	0.32994	6.14707e-104	1.12184e-102	0.628959	0.29902	Gpr88	-0.195701	0.633335	1	0.0542986	0.25
Vat1	0.323152	5.29866e-16	2.57868e-15	0.59276	0.269608	Lgi2	-0.188914	1.27136e-08	8.43719e-08	0.208145	0.397059
Gabrq	0.319759	6.74606e-33	7.03518e-32	0.39819	0.0784314	Tox3	-0.181372	0.999891	1	0.0588235	0.240196
Elmo1	0.319759	1.33937e-19	1.39677e-18	0.751131	0.431372	Cartpt	-0.1727	2.6812e-30	3.26212e-29	0.248869	0.421569
Mgat4c	0.315988	9.44433e-07	3.62861e-06	0.443439	0.127451	Gpr101	-0.17006	4.06617e-06	1.85519e-05	0.158371	0.328431
Ifi27	0.308069	3.03225e-20	3.1622e-19	0.420814	0.112745	Pld5	-0.165912	7.87278e-14	5.22466e-13	0.226244	0.392157
Kcnk2	0.299397	1.80416e-20	1.88148e-19	0.642534	0.343137	Id2	-0.164404	1	1	0.0904977	0.254902
Zmat4	0.291855	6.80494e-14	8.69438e-13	0.556561	0.264706	Plcb4	-0.138009	7.43021e-14	2.35828e-13	0.361991	0.5
Adra2a	0.290724	1.18252e-22	1.43873e-21	0.511312	0.220588	Fam163b	-0.133107	3.82531e-10	2.79247e-09	0.420814	0.553922
Gabrg1	0.277526	1.01121e-10	4.61364e-10	0.434389	0.156863	Dgkk	-0.127451	4.36217e-18	2.8949e-17	0.0588235	0.186275
Trib2	0.271116	4.16488e-38	6.08073e-37	0.628959	0.357843	Clstn2	-0.120664	0.997982	1	0.153846	0.27451
Deptor	0.270362	2.17191e-21	1.98187e-20	0.402715	0.132353	Atp6ap1l	-0.120287	0.00110679	0.0047527	0.0904977	0.210784
Nrp1	0.264329	1.61375e-14	1.17804e-13	0.59276	0.328431	Plagl1	-0.119155	0.0325825	0.108115	0.19457	0.313725
Rbms3	0.263575	5.80186e-17	2.01684e-16	0.484163	0.220588	Otof	-0.116139	0.54944	0.978271	0.0995475	0.215686
Lrrn1	0.257164	8.61177e-22	7.85824e-21	0.561086	0.303922	Kcnh1	-0.11463	2.82396e-07	2.57686e-06	0.375566	0.490196
Kirrel3	0.25264	2.03169e-08	9.26958e-08	0.438914	0.186275	Kit	-0.113122	1.56867e-13	9.54276e-13	0.122172	0.235294
Tacr1	0.25	1.43577e-85	2.09622e-84	0.705882	0.455882	Igsf3	-0.107466	0.0004689	0.00162999	0.171946	0.279412
Tenm3	0.243967	6.10953e-11	2.97331e-10	0.425339	0.181372	Bhlhe41	-0.104827	1.9694e-05	4.95744e-05	0.375566	0.480392
Mt1	0.243967	8.40158e-05	0.000322798	0.542986	0.29902	Qrfpr	-0.10445	0.00115612	0.00649207	0.0180995	0.122549
Gm10605	0.241327	2.94174e-30	3.06781e-29	0.515837	0.27451	Cacna2d2	-0.103695	4.47349e-30	4.08206e-29	0.538462	0.642157
Clmp	0.240196	2.34116e-17	1.31465e-16	0.647059	0.406863	Fign	-0.102187	0.322336	1	0.167421	0.269608
Rspo3	0.237557	3.24754e-36	3.95118e-35	0.61991	0.382353	Ptprt	-0.101056	9.69991e-06	5.90078e-05	0.330317	0.431372
Arhgap36	0.237557	2.10253e-17	1.27904e-16	0.266968	0.0294118	Ddit4l	-0.100679	0.014363	0.087375	0.0316742	0.132353
Trhde	0.237179	0.000121244	0.000327807	0.330317	0.0931373	Sv2c	-0.0991704	0.0880263	0.201058	0.0723982	0.171569
Zdhhc2	0.233786	0.0599736	0.118326	0.547511	0.313725	Mgst3	-0.0980392	0.00465501	0.0339815	0.411765	0.509804
Nrip3	0.230392	0.825857	1	0.411765	0.181372	BC048546	-0.096908	1.85529e-05	4.67021e-05	0.22172	0.318628
Fgfr1	0.223982	8.92413e-11	3.61923e-10	0.547511	0.323529	Ptchd4	-0.0965309	6.76579e-30	8.84881e-29	0.276018	0.372549
3110035E14Rik	0.222851	0.999859	1	0.266968	0.0441177	Trhr	-0.0935143	1	1	0.0633484	0.156863
Gpx3	0.220588	5.14876e-06	1.56608e-05	0.294118	0.0735294	A830036E02Rik	-0.0912519	3.68144e-08	1.91961e-07	0.447964	0.539216
Ptprz1	0.217949	0.605244	1	0.443439	0.22549	Tmem215	-0.0904977	0.00382191	0.00899997	0.20362	0.294118
Lhx9	0.217572	3.61372e-09	1.64876e-08	0.330317	0.112745	Hrk	-0.0901207	0.99998	1	0.257919	0.348039
Barhl2	0.21644	2.2752e-102	2.37271e-101	0.638009	0.421569	Ramp1	-0.0897436	0.999967	1	0.253394	0.343137
Adgrl2	0.213801	0.0130334	0.0380574	0.552036	0.338235	Fat3	-0.0897436	0.523879	0.956079	0.312217	0.401961
Synpr	0.213424	0.999111	1	0.38009	0.166667	Pax6	-0.0886124	3.10276e-10	4.53003e-09	0.00452489	0.0931373
Gng4	0.211538	3.26399e-30	2.97839e-29	0.81448	0.602941	Stxbp6	-0.086727	0.999997	1	0.0995475	0.186275
Tmeff1	0.209276	0.00710994	0.0305309	0.547511	0.338235	Ngb	-0.0863499	0.793154	1	0.21267	0.29902
Prokr2	0.20362	8.48543e-11	6.19436e-10	0.262443	0.0588235	Scg3	-0.0855958	0.869831	1	0.321267	0.406863
Sccpdh	0.203243	0.929919	1	0.443439	0.240196	Tmem255a	-0.0852187	0.99999	1	0.140271	0.22549
Tyro3	0.199095	0.00234462	0.00900829	0.434389	0.235294	BC030499	-0.0848416	0.552972	1	0.0769231	0.161765
Wasf3	0.198718	1.59581e-42	2.32988e-41	0.909502	0.710784	Syt10	-0.0844646	1.42611e-12	8.67549e-12	0.190045	0.27451
Slc2a13	0.196456	4.49154e-12	2.18588e-11	0.701357	0.504902	Samd4	-0.0844646	0.00091384	0.00196207	0.307692	0.392157
Crh	0.196078	2.59033e-51	1.89094e-49	0.235294	0.0392157	Esr1	-0.0833333	0.952079	1	0.0588235	0.142157
Pbx3	0.196078	8.93792e-116	8.15585e-115	0.941176	0.745098	Sgcz	-0.081448	0.266979	0.526743	0.0950226	0.176471
junction #34,left=(,33),,33,right=(,34),,34
left marker	left score	left p(binomial)	left q(binomial)	left mean	right mean	right marker	right score	right p(binomial)	right q(binomial)	left mean	right mean
Mafb	0.739189	4.15209e-184	1.51551e-182	0.855856	0.116667	Calb2	-0.586036	3.02396e-10	6.49261e-10	0.130631	0.716667
Ebf2	0.736487	2.6183e-204	1.91136e-202	0.81982	0.0833333	Gpr83	-0.582432	7.39687e-19	1.79991e-17	0.0675676	0.65
Nxph3	0.552703	2.24447e-114	1.63846e-112	0.702703	0.15	Nell1	-0.541892	7.73553e-09	5.64694e-08	0.108108	0.65
Pcdh11x	0.474775	6.64268e-14	3.23277e-13	0.608108	0.133333	Adarb2	-0.46982	4.71707e-20	3.44346e-19	0.0135135	0.483333
Pkib	0.457658	2.63218e-12	2.13499e-11	0.657658	0.2	Nov	-0.451351	0.0169671	0.0563	0.148649	0.6
Col6a1	0.457658	1.91104e-27	1.99294e-26	0.490991	0.0333333	Amotl1	-0.431081	2.5486e-07	5.814e-07	0.0855856	0.516667
Grp	0.43964	1.79952e-23	1.45961e-22	0.472973	0.0333333	Bdnf	-0.423874	0.00439376	0.0128298	0.126126	0.55
Fezf1	0.436036	1.91066e-94	3.48696e-93	0.536036	0.1	Adcyap1	-0.409009	4.3423e-13	1.86463e-12	0.157658	0.566667
Ebf1	0.428378	8.53309e-92	1.55729e-90	0.545045	0.116667	Npy2r	-0.396396	2.14997e-05	9.23221e-05	0.103604	0.5
Spats2l	0.398649	9.65425e-35	1.7619e-33	0.648649	0.25	Kcnab1	-0.378378	3.04916e-05	0.000185491	0.288288	0.666667
Cacna2d2	0.391441	5.1827e-09	1.3512e-08	0.441441	0.05	Plcxd3	-0.373874	4.6705e-08	2.00557e-07	0.126126	0.5
Gfra1	0.378829	5.59815e-90	4.08665e-88	0.662162	0.283333	Hrh3	-0.365315	0.00905284	0.0508352	0.184685	0.55
Mylk	0.376577	5.51408e-20	5.0316e-19	0.576577	0.2	Trhr	-0.364865	4.98346e-09	3.0316e-08	0.301802	0.666667
Syt2	0.363063	8.79335e-88	6.41915e-86	0.396396	0.0333333	Rab3b	-0.359459	0.00743132	0.0258327	0.0405405	0.4
Id2	0.347748	5.70946e-20	3.47325e-19	0.747748	0.4	Kirrel3	-0.348198	0.000119167	0.000362465	0.135135	0.483333
Pcp4l1	0.327027	1.36354e-13	7.10987e-13	0.36036	0.0333333	Sema3e	-0.345496	5.13569e-09	7.4981e-08	0.0045045	0.35
Rgs10	0.322973	0.00173545	0.00575854	0.472973	0.15	Abca8a	-0.345496	2.4036e-16	2.50661e-15	0.0045045	0.35
Satb1	0.321622	1.62721e-10	1.69695e-09	0.454955	0.133333	Adamts2	-0.331081	3.01394e-10	2.20018e-09	0.0855856	0.416667
Scn5a	0.316667	2.60538e-64	2.71704e-63	0.666667	0.35	Gpx3	-0.326577	2.56411e-13	8.13826e-13	0.256757	0.583333
Mgat4c	0.274324	1.15826e-29	2.81842e-28	0.657658	0.383333	Vwc2	-0.325225	3.73748e-11	1.81891e-10	0.108108	0.433333
Tshz2	0.272973	1.89859e-59	1.73247e-58	0.972973	0.7	Pcsk5	-0.312613	4.72852e-05	0.000431478	0.054054	0.366667
Kcnip1	0.270721	3.67745e-30	3.83505e-29	0.387387	0.116667	Hrk	-0.31036	9.70012e-07	3.93394e-06	0.472973	0.783333
Tcerg1l	0.264414	2.49323e-22	2.60008e-21	0.414414	0.15	Rasl10a	-0.30991	0.0170459	0.0829568	0.0900901	0.4
Mgll	0.261712	3.57845e-06	2.37479e-05	0.378378	0.116667	B3galt2	-0.303153	0.100026	0.347708	0.18018	0.483333
Nrp1	0.252703	0.197098	0.45259	0.369369	0.116667	Rcn1	-0.302703	0.000185484	0.000588709	0.130631	0.433333
Ndst4	0.25	6.63509e-36	9.68723e-35	0.5	0.25	Rxfp1	-0.3	1.12355e-08	6.30917e-08	0	0.3
Cited2	0.25	9.98291e-06	7.28752e-05	0.5	0.25	3110035E14Rik	-0.298649	0.0467885	0.170778	0.184685	0.483333
Nts	0.248649	4.07352e-35	2.97367e-33	0.315315	0.0666667	Arhgap36	-0.294144	1.9773e-08	7.597e-08	0.0225225	0.316667
Sema6d	0.237838	4.90566e-38	7.16226e-37	0.671171	0.433333	Grid2	-0.287838	7.59194e-06	1.97933e-05	0.328829	0.616667
Cpne8	0.228378	6.56948e-12	3.99644e-11	0.545045	0.316667	Gng4	-0.274775	0.163736	0.373524	0.225225	0.5
Otof	0.226126	0.00559728	0.0163441	0.292793	0.0666667	Fjx1	-0.271622	0.00123851	0.00410961	0.211712	0.483333
Ccdc3	0.223423	1.23229e-05	5.99716e-05	0.256757	0.0333333	Krt12	-0.269369	0.000651323	0.00339618	0.130631	0.4
Adgrl2	0.222523	0.0885569	0.248641	0.522523	0.3	Epha7	-0.265315	0.00249163	0.0121259	0.351351	0.616667
Aox3	0.220721	2.17015e-65	1.58421e-63	0.220721	0	Wnt4	-0.264865	0.026637	0.162042	0.301802	0.566667
Dlk1	0.217117	1.87323e-05	7.59697e-05	0.283784	0.0666667	Tmem91	-0.256306	2.10856e-11	4.16014e-11	0.527027	0.783333
Igfbp4	0.20991	1.62668e-18	5.93738e-17	0.243243	0.0333333	Thrsp	-0.250451	0.00171007	0.00832234	0.0495495	0.3
Nxph1	0.204054	0.00503383	0.0108079	0.220721	0.0166667	Sox5	-0.245045	3.06423e-06	1.39805e-05	0.288288	0.533333
Bhlhe40	0.202703	6.98934e-07	2.42963e-06	0.536036	0.333333	Bmp3	-0.240991	0.112202	0.481809	0.00900901	0.25
Hes1	0.194595	1.26302e-18	1.84401e-17	0.261261	0.0666667	Wfs1	-0.23964	0.516526	1	0.193694	0.433333
Kitl	0.192793	0.0220824	0.0671672	0.45946	0.266667	Adcyap1r1	-0.235135	0.0394408	0.0575835	0.198198	0.433333
Sema6a	0.190541	5.60468e-05	0.000185974	0.373874	0.183333	Col23a1	-0.222973	2.35312e-05	0.000132137	0.193694	0.416667
Gabrg3	0.190541	0.440557	0.699144	0.373874	0.183333	Rspo2	-0.222973	7.96558e-05	0.00145372	0.027027	0.25
Fat3	0.19009	1.27995e-08	8.49422e-08	0.59009	0.4	Prlr	-0.22027	0.000115997	0.000338712	0.0630631	0.283333
Tmtc4	0.18964	3.48734e-18	6.36439e-17	0.306306	0.116667	Gabrg1	-0.219369	0.0203383	0.0511963	0.130631	0.35
Luzp2	0.188739	0.997029	1	0.238739	0.05	Tmeff1	-0.218919	0.451998	1	0.247748	0.466667
Rmst	0.188288	1.18901e-22	4.56831e-22	0.788288	0.6	Barx2	-0.213513	8.70735e-08	2.76364e-07	0.153153	0.366667
Serpine2	0.186486	1.52262e-13	1.01047e-12	0.653153	0.466667	Zdhhc2	-0.212613	0.0425938	0.0840364	0.387387	0.6
Pou3f3	0.185586	1.97772e-19	2.06248e-18	0.252252	0.0666667	Medag	-0.206757	1.74019e-06	6.35168e-06	0.0765766	0.283333
Rasgrp2	0.183784	4.31644e-08	1.08655e-07	0.283784	0.1	Gpr88	-0.201351	0.0507189	0.194867	0.148649	0.35
Fam84a	0.182883	0.00195467	0.00648597	0.382883	0.2	Lamp5	-0.200901	0.00114661	0.00725731	0.265766	0.466667
junction #35,left=(,51),,51,right=(,52),,52
left marker	left score	left p(binomial)	left q(binomial)	left mean	right mean	right marker	right score	right p(binomial)	right q(binomial)	left mean	right mean
Igfbp6	0.58156	1.02537e-22	1.06931e-21	0.666667	0.0851064	Fezf1	-0.595745	1.4585e-97	1.7745e-96	0	0.595745
Nxph3	0.529433	3.42148e-42	8.3256e-41	0.566667	0.037234	Prlr	-0.56578	9.12351e-81	9.51452e-80	0.141667	0.707447
Gfra2	0.386348	0.000127591	0.00054789	0.391667	0.00531915	Gpr101	-0.555851	2.13291e-47	1.73003e-46	0.125	0.680851
Plagl1	0.379964	3.48537e-29	1.27216e-27	0.741667	0.361702	Tppp3	-0.555319	4.99404e-31	3.31423e-30	0.2	0.755319
Tgfb2	0.375532	1.21452e-08	4.92556e-08	0.45	0.0744681	Tac1	-0.53156	1.28136e-144	3.11797e-143	0.383333	0.914894
Efna5	0.337411	3.40761e-09	1.9135e-08	0.491667	0.154255	Spon1	-0.519681	1.49363e-13	7.78819e-13	0.225	0.744681
Npy2r	0.326773	1.96547e-08	1.30436e-07	0.491667	0.164894	AW551984	-0.493972	1.0629e-60	5.54227e-60	0.266667	0.760638
Ndst4	0.324113	7.25038e-10	4.41065e-09	0.366667	0.0425532	Meis2	-0.484575	5.05456e-59	1.94202e-58	0.425	0.909574
Bhlhe40	0.311702	1.17431e-13	1.22464e-12	0.7	0.388298	Arhgap6	-0.47305	4.89427e-45	5.9547e-44	0.383333	0.856383
Nrip3	0.304787	0.22795	0.504252	0.475	0.170213	Bcl11a	-0.461702	3.54853e-16	9.96317e-16	0.15	0.611702
Col25a1	0.304078	0.0552587	0.155149	0.458333	0.154255	Rreb1	-0.399291	1.24397e-10	9.08098e-10	0.116667	0.515957
Cited2	0.295745	1.36591e-14	2.49279e-13	0.7	0.404255	Runx1t1	-0.393972	0.0109262	0.026587	0.116667	0.510638
Cd63	0.288298	4.79052e-26	1.74854e-24	0.4	0.111702	Emx2	-0.385284	4.12468e-57	5.01836e-56	0.00833333	0.393617
BC048546	0.284397	1.46494e-09	6.97394e-09	0.433333	0.148936	Baiap3	-0.379255	5.00307e-53	1.82612e-52	0.525	0.904255
Fam46a	0.279433	2.04211e-23	7.45369e-22	0.316667	0.037234	Lhx2	-0.36578	0.011043	0.0298569	0.0916667	0.457447
Rora	0.278901	0.000253914	0.00102976	0.491667	0.212766	Sema3a	-0.364894	0.00106695	0.00389436	0.05	0.414894
Syt10	0.278546	1.37988e-14	7.74857e-14	0.358333	0.0797872	Kctd8	-0.363475	1.09703e-36	1.14405e-35	0.0833333	0.446808
Nfia	0.277837	0.124931	0.434283	0.341667	0.0638298	Gabrq	-0.351064	1.7273e-65	2.52186e-64	0.25	0.601064
S100a10	0.27695	0.0252794	0.0838817	0.383333	0.106383	Cntn5	-0.350532	2.91978e-21	2.6643e-20	0.325	0.675532
Adora1	0.273404	0.983707	1	0.3	0.0265957	Pcdh11x	-0.34344	3.01566e-10	6.671e-10	0.241667	0.585106
Ier3	0.271631	1.27131e-14	4.25014e-13	0.383333	0.111702	Btbd11	-0.340957	3.13598e-48	3.27038e-47	0.175	0.515957
Nhs	0.270745	1.91816e-10	5.8344e-10	0.425	0.154255	Dlk1	-0.332447	6.66279e-20	2.31611e-19	0.125	0.457447
Sorcs1	0.27039	1.2962e-09	4.73112e-09	0.541667	0.271277	Barx2	-0.321808	8.28848e-31	4.32185e-30	0.125	0.446808
Rorb	0.267376	0.00603386	0.0314623	0.283333	0.0159575	Ngb	-0.313298	1.00309e-18	3.66126e-18	0.325	0.638298
Epb41l2	0.265957	1.2799e-18	1.16791e-17	0.5	0.234043	Ptprz1	-0.301773	0.000127803	0.000444267	0.283333	0.585106
Phactr2	0.265425	1.17604e-11	5.72341e-11	0.675	0.409575	Fhad1	-0.299113	8.84415e-27	3.79778e-26	0.158333	0.457447
Igfbp5	0.262411	0.0408801	0.10658	0.416667	0.154255	Oprk1	-0.298227	6.58295e-22	8.00926e-21	0.116667	0.414894
B3galt2	0.254964	0.808447	1	0.366667	0.111702	Arhgap24	-0.292376	1.36978e-44	1.11104e-43	0.191667	0.484043
Oxtr	0.254433	0.000335387	0.00111287	0.291667	0.037234	Trhr	-0.28617	0.000174253	0.000669498	0.15	0.43617
Serpine2	0.237234	5.29653e-11	2.41654e-10	0.7	0.462766	Bhlhe41	-0.279787	1.06804e-11	3.54395e-11	0.3	0.579787
Slc35f1	0.233865	0.00806279	0.0346226	0.558333	0.324468	6430628N08Rik	-0.278546	1.09268e-52	8.86288e-52	0.141667	0.420213
Htr1b	0.226241	0.0115521	0.0401573	0.316667	0.0904255	Fstl5	-0.273582	4.34389e-30	6.34208e-29	0.508333	0.781915
Sema6d	0.225886	1.48784e-05	5.43062e-05	0.433333	0.207447	Cpne2	-0.271099	1.91614e-09	9.99128e-09	0.191667	0.462766
Ephb1	0.225532	2.41086e-09	1.95547e-08	0.3	0.0744681	Sema6a	-0.267021	0.000377611	0.00125298	0.1	0.367021
Jsrp1	0.22305	8.15295e-06	4.95971e-05	0.366667	0.143617	A230065H16Rik	-0.262589	4.06792e-22	1.48479e-21	0.141667	0.404255
Slc6a1	0.21773	0.0261489	0.0545392	0.366667	0.148936	Dock10	-0.261348	7.584e-11	4.25871e-10	0.233333	0.494681
Peg10	0.212589	8.8417e-13	9.22063e-12	0.308333	0.0957447	Adgrl2	-0.259929	1.75941e-17	1.28437e-16	0.516667	0.776596
Ddah1	0.212411	3.0326e-07	1.1069e-06	0.366667	0.154255	Mbp	-0.255851	1.03934e-07	6.89745e-07	0.425	0.680851
Sostdc1	0.211347	6.74787e-07	7.03707e-06	0.216667	0.00531915	Otof	-0.252482	0.000799979	0.00265448	0.0666667	0.319149
Pld5	0.209752	0.0247815	0.0695789	0.241667	0.0319149	Man1a	-0.249291	0.0138174	0.0672449	0.0166667	0.265957
Sox5	0.209043	0.819357	1	0.225	0.0159575	Wnt4	-0.248404	0.24089	1	0.225	0.473404
A830036E02Rik	0.20656	0.919644	1	0.291667	0.0851064	Dkk3	-0.245213	0.0178357	0.100154	0.175	0.420213
Fam84a	0.205142	3.00696e-07	1.46339e-06	0.508333	0.303192	Rfx3	-0.241844	0.00213597	0.00974538	0.316667	0.558511
Itgb8	0.202128	5.07953e-08	3.37096e-07	0.5	0.297872	Gm15261	-0.235993	9.86851e-19	8.00446e-18	0.141667	0.37766
Nell1	0.198759	1.53606e-12	8.62559e-12	0.608333	0.409575	Irs4	-0.235638	3.92405e-51	4.09222e-50	0.275	0.510638
Fam163b	0.197518	4.10201e-05	0.000157604	0.516667	0.319149	Sema5a	-0.232624	1.67276e-40	7.18305e-40	0.533333	0.765957
Mylk	0.189894	0.56301	1	0.275	0.0851064	Id4	-0.216489	4.59396e-20	2.09599e-19	0.225	0.441489
Rgs10	0.189716	0.825235	1	0.333333	0.143617	Rspo1	-0.210816	3.35676e-46	1.53152e-45	0.358333	0.569149
Tbr1	0.188298	0.973118	1	0.3	0.111702	Foxp2	-0.209752	2.1196e-08	9.10183e-08	0.00833333	0.218085
Fam150b	0.187057	5.60687e-10	5.11627e-09	0.208333	0.0212766	Adarb2	-0.20922	4.99756e-69	5.21174e-68	0.333333	0.542553
junction #36,left=(,36),,36,right=(,37),,37
left marker	left score	left p(binomial)	left q(binomial)	left mean	right mean	right marker	right score	right p(binomial)	right q(binomial)	left mean	right mean
Rorb	0.765819	2.52802e-118	3.07576e-117	0.908676	0.142857	Pou3f1	-0.444227	4.37971e-13	3.99649e-12	0.0319635	0.476191
Prox1	0.697652	8.27476e-152	3.02029e-150	0.721461	0.0238095	Cntn5	-0.410633	0.00152146	0.00368927	0.136986	0.547619
Stxbp6	0.613829	1.90918e-70	4.64567e-69	0.899543	0.285714	Cpne8	-0.406719	0.0308388	0.0549082	0.0456621	0.452381
Neurod6	0.564253	1.82771e-31	1.48248e-30	0.611872	0.0476191	Serpinb1b	-0.401174	8.52344e-25	6.22211e-23	0.0273973	0.428571
Sorcs1	0.465101	4.83783e-38	5.04517e-37	0.703196	0.238095	Efna5	-0.397586	0.00125141	0.00480804	0.0547945	0.452381
Kcnab1	0.465101	4.4714e-18	3.26412e-17	0.703196	0.238095	Zic5	-0.383236	1.27086e-11	1.32533e-10	0.164384	0.547619
Nell1	0.427593	1.85563e-32	2.25768e-31	0.689498	0.261905	Tmem163	-0.330724	0.00194351	0.00429928	0.0502283	0.380952
Fign	0.374429	5.73437e-05	0.000299006	0.374429	0	Gpr83	-0.321592	9.04013e-05	0.00109988	0.0593607	0.380952
Phactr2	0.362687	1.59365e-16	9.69472e-16	0.648402	0.285714	Baiap3	-0.30985	7.28729e-08	1.32993e-07	0.452055	0.761905
Zdhhc2	0.361709	7.16735e-08	2.49151e-07	0.671233	0.309524	Cacna2d2	-0.307893	0.0342111	0.0624352	0.0730594	0.380952
Gabra5	0.354207	1.08925e-18	1.98788e-17	0.73516	0.380952	Hrh1	-0.28604	3.21617e-05	0.0001118	0.118721	0.404762
Rgs16	0.350293	1.39072e-69	1.01523e-67	0.493151	0.142857	Adgrl2	-0.285714	0.0244341	0.0641725	0.333333	0.619048
Gng4	0.349315	0.0153795	0.0340214	0.515982	0.166667	Klhl13	-0.279843	0.00124771	0.00216864	0.196347	0.476191
Dach1	0.348989	5.7099e-34	5.21029e-33	0.634703	0.285714	Calb2	-0.263862	1.08102e-05	2.2547e-05	0.378995	0.642857
Zmat4	0.346054	2.73342e-32	9.97699e-31	0.703196	0.357143	Kcnip1	-0.263862	3.95217e-05	0.000103039	0.0456621	0.309524
Gfra1	0.334964	2.48118e-32	6.03753e-31	0.406393	0.0714286	5031425F14Rik	-0.261905	1.80403e-21	1.31694e-19	0	0.261905
Bhlhe41	0.333333	4.77248e-23	4.97701e-22	0.666667	0.333333	Nts	-0.258643	1.54316e-12	7.51007e-12	0.146119	0.404762
Ubash3b	0.331376	3.70013e-08	2.70109e-07	0.378995	0.0476191	Krt2	-0.257339	0.00157893	0.00960516	0.00456621	0.261905
Lamp5	0.329419	6.95398e-06	2.82023e-05	0.424658	0.0952381	Tmem91	-0.255382	0.00760157	0.012905	0.292237	0.547619
Lhfp	0.313111	2.23398e-40	3.2616e-39	0.360731	0.0476191	Cbln2	-0.244618	0.000296122	0.00308813	0.0410959	0.285714
Synpr	0.312785	4.15787e-24	2.52937e-23	0.812785	0.5	Scn5a	-0.242988	0.000523636	0.00112428	0.114155	0.357143
Scn7a	0.304631	1.18195e-31	1.72565e-30	0.447489	0.142857	Sox4	-0.241357	0.0123568	0.0410022	0.187215	0.428571
Col12a1	0.301044	1.06931e-32	3.90297e-31	0.420091	0.119048	Pcdh8	-0.238748	0.323388	0.814045	0.237443	0.476191
Fbxo2	0.296804	2.82175e-21	5.14969e-20	0.630137	0.333333	Tmem255a	-0.237769	0.0959996	0.175199	0.214612	0.452381
Arhgap36	0.287671	2.92177e-20	1.93899e-19	0.287671	0	Cxcl14	-0.229941	0.000938048	0.00622523	0.0319635	0.261905
Mgst3	0.285388	0.164867	0.501471	0.452055	0.166667	Htr2c	-0.22668	0.000119695	0.000249649	0.511416	0.738095
Igfbp5	0.271689	6.1465e-39	7.47824e-38	0.77169	0.5	Mpped1	-0.223744	0.0262846	0.0581446	0.109589	0.333333
Rbms3	0.271363	6.47592e-26	4.29765e-25	0.557078	0.285714	Wasf3	-0.216569	0.000758648	0.00184604	0.497717	0.714286
Fjx1	0.270711	4.46317e-07	2.32722e-06	0.461187	0.190476	Gabrg1	-0.211676	0.303426	0.651473	0.0502283	0.261905
Cpne9	0.269406	5.60935e-25	1.02371e-23	0.269406	0	Grm1	-0.20548	0.00498593	0.0134805	0.461187	0.666667
S100a10	0.268428	0.617063	1	0.292237	0.0238095	Esr1	-0.200587	0.262581	0.833409	0.0136986	0.214286
Medag	0.261579	1.31573e-47	4.8024e-46	0.452055	0.190476	Rgs2	-0.197652	0.416609	1	0.278539	0.476191
Tshz1	0.257665	0.00599011	0.0182199	0.543379	0.285714	Peg10	-0.196021	0.00265003	0.00879329	0.0182648	0.214286
Timp3	0.25636	8.52653e-29	6.22437e-27	0.351598	0.0952381	Fgf1	-0.192433	0.000107356	0.000412472	0.0456621	0.238095
Sgcz	0.255055	2.6202e-30	6.37581e-29	0.493151	0.238095	Col25a1	-0.188519	0.0996399	0.242457	0.287671	0.476191
Tmem132c	0.253751	2.39552e-31	3.49746e-30	0.30137	0.0476191	Cd83	-0.187867	3.40468e-09	9.55929e-09	0.383562	0.571429
Etl4	0.244292	0.0030156	0.00733796	0.410959	0.166667	Mylk	-0.187215	0.197091	0.599484	0.146119	0.333333
Thsd7a	0.242661	0.0664456	0.230978	0.3379	0.0952381	Pcdh11x	-0.182322	0.00516089	0.00819011	0.365297	0.547619
Fam19a2	0.240704	1.73865e-13	1.26921e-12	0.716895	0.476191	Ap1s2	-0.18167	0.789655	1	0.127854	0.309524
Rtn4rl1	0.240052	0.999942	1	0.287671	0.0476191	B3galt2	-0.180692	0.932837	1	0.105023	0.285714
Nxph1	0.238748	5.70767e-89	5.95229e-88	0.762557	0.52381	Tle4	-0.178734	0.074515	0.36264	0.392694	0.571429
Rims3	0.236138	2.75753e-42	1.54846e-41	0.712329	0.476191	Fgfr1	-0.176451	0.147631	0.256597	0.22831	0.404762
BC030499	0.230594	2.36226e-16	1.91606e-15	0.39726	0.166667	Cxxc4	-0.173516	0.00282875	0.00589997	0.493151	0.666667
Slc2a13	0.229289	0.0285023	0.0650209	0.538813	0.309524	6430628N08Rik	-0.172211	0.000194875	0.000711295	0.0182648	0.190476
Cox6a2	0.22831	1.5012e-38	1.09588e-36	0.22831	0	Ecel1	-0.167645	0.213649	0.557014	0.022831	0.190476
Prox1os	0.22831	9.38677e-51	3.42617e-49	0.22831	0	Nrp1	-0.164384	0.48926	1	0.16895	0.333333
Elmo1	0.223744	0.00114844	0.00310504	0.557078	0.333333	Cadm4	-0.162427	0.0197044	0.0899013	0.456621	0.619048
Uncx	0.216243	2.33895e-21	3.41487e-20	0.287671	0.0714286	Nxph4	-0.162101	0.143523	0.374184	0.00456621	0.166667
Kirrel3	0.215917	4.01173e-06	1.46428e-05	0.406393	0.190476	Fstl5	-0.160796	0.550981	1	0.196347	0.357143
Olfm3	0.212655	9.90933e-06	2.5835e-05	0.260274	0.0476191	Wnt7b	-0.159491	0.278309	1	0.0547945	0.214286
junction #37,left=(,45,46),,45,46,right=(,47,48,49,50),,47,48,49,50
left marker	left score	left p(binomial)	left q(binomial)	left mean	right mean	right marker	right score	right p(binomial)	right q(binomial)	left mean	right mean
Otp	0.811052	0	0	0.898701	0.0876494	Igfbp6	-0.505705	2.97906e-121	5.43679e-120	0.0909091	0.596614
Zfhx3	0.524572	8.91273e-137	3.25315e-135	0.823377	0.298805	Krt9	-0.443522	6.15695e-223	2.24729e-221	0.101299	0.544821
Sema6a	0.451048	5.13781e-34	5.358e-33	0.550649	0.0996016	Tmem215	-0.339041	9.22591e-157	3.36746e-155	0.267533	0.606574
Trhde	0.447708	5.74295e-48	5.98908e-47	0.566234	0.118526	Lamb3	-0.252466	3.44109e-273	6.27999e-272	0.241558	0.494024
Cbln1	0.437047	3.55032e-114	6.47934e-113	0.464935	0.0278884	Id2	-0.244068	0.00169152	0.00617403	0.251948	0.496016
Pld5	0.388024	2.21254e-75	8.07578e-74	0.592208	0.204183	Drd1	-0.226507	3.74214e-21	2.48342e-20	0.0623377	0.288845
Col25a1	0.36693	1.17123e-42	2.1375e-41	0.732468	0.365538	Fam19a2	-0.213639	1	1	0.168831	0.38247
Rgs10	0.357422	6.52452e-12	3.40207e-11	0.550649	0.193227	Medag	-0.210785	1.00869e-64	1.05192e-63	0.0571429	0.267928
Pcp4l1	0.352209	5.31105e-47	7.75413e-46	0.472727	0.120518	Spats2l	-0.206201	2.86766e-75	4.55074e-74	0.324675	0.530876
Sim1	0.347816	2.95919e-81	5.40052e-80	0.402597	0.0547809	Klhl13	-0.194777	9.41925e-75	9.82294e-74	0.348052	0.542829
Zic1	0.340865	1.00665e-148	3.67427e-147	0.342857	0.00199203	6430628N08Rik	-0.193775	1.51513e-123	2.21209e-122	0.0831169	0.276892
Tmem255a	0.327948	1.82994e-54	3.33965e-53	0.753247	0.425299	Plekhb1	-0.191375	9.65253e-95	7.04635e-93	0.153247	0.344622
Mpped2	0.316609	0.197695	0.497647	0.358442	0.0418327	Sox5	-0.182193	0.999988	1	0.025974	0.208167
AW551984	0.312286	8.23373e-102	2.00354e-100	0.711688	0.399402	Sv2c	-0.180206	2.32832e-139	3.39935e-138	0.290909	0.471116
Cacna2d2	0.307347	5.26818e-42	3.84577e-41	0.592208	0.284861	Hs3st4	-0.17585	1	1	0.215584	0.391434
Greb1	0.305536	1.03194e-93	3.76657e-92	0.319481	0.0139442	Wfs1	-0.173509	4.23516e-05	0.000162719	0.332468	0.505976
Irs4	0.305239	1.36928e-120	4.99789e-119	0.553247	0.248008	Rspo1	-0.173449	2.46158e-141	2.24619e-140	0.285714	0.459163
Pcdh11x	0.300396	1.75068e-11	7.09997e-11	0.532467	0.232072	Gm10605	-0.165771	2.16252e-17	1.43513e-16	0.122078	0.287849
Slc2a13	0.295902	8.16084e-10	3.72338e-09	0.628571	0.332669	Epb41l2	-0.156338	2.06936e-29	2.51773e-28	0.145454	0.301793
Ptprz1	0.280941	7.12606e-21	5.20202e-20	0.688312	0.407371	Tbr1	-0.151102	1	1	0.0311688	0.182271
Adgrl2	0.277053	6.78882e-36	1.65195e-34	0.787013	0.50996	Plk5	-0.150264	3.68567e-08	2.69054e-07	0.111688	0.261952
Luzp2	0.274303	7.71154e-29	6.25491e-28	0.6	0.325697	Adarb2	-0.14964	1.25721e-144	1.83554e-143	0.187013	0.336653
Arhgap24	0.27079	5.02728e-91	1.83496e-89	0.490909	0.220119	Lhx9	-0.147118	0.284672	0.769669	0.0311688	0.178287
Pcdh20	0.263541	1.33331e-25	8.84833e-25	0.664935	0.401394	Unc13b	-0.146456	1	1	0.119481	0.265936
Ecel1	0.26337	4.1594e-32	6.07272e-31	0.407792	0.144422	Lynx1	-0.144627	4.4181e-20	5.37535e-19	0.464935	0.609562
Kcnip1	0.257901	4.25296e-68	1.03489e-66	0.444156	0.186255	H2-Q2	-0.143742	3.19832e-156	5.83694e-155	0.161039	0.304781
Nrp1	0.252121	0.0845713	0.220489	0.376623	0.124502	Tox3	-0.139525	0.155534	0.405498	0.238961	0.378486
Pcdh15	0.250851	6.81977e-18	3.82956e-17	0.418182	0.167331	Ppp1r17	-0.136162	2.32115e-72	3.38888e-71	0.0311688	0.167331
Cxcl14	0.247493	2.15357e-41	3.14421e-40	0.361039	0.113546	Ndst4	-0.129855	2.8924e-07	8.12098e-07	0.0753247	0.205179
Prlr	0.236785	6.1106e-133	2.23037e-131	0.644156	0.407371	Matn2	-0.127943	0.0116876	0.0568799	0.181818	0.309761
Gpr101	0.235518	2.91841e-53	3.55074e-52	0.553247	0.317729	S100a10	-0.127824	1	1	0.0883117	0.216136
Peg10	0.219468	3.95126e-57	1.44221e-55	0.381818	0.162351	Tnnt2	-0.124054	1.42685e-49	2.60399e-48	0.0831169	0.207171
Angpt1	0.219196	3.25437e-19	2.37569e-18	0.290909	0.0717132	Pkib	-0.123902	0.992563	1	0.267533	0.391434
Slc6a1	0.218371	2.53092e-26	1.23172e-25	0.548052	0.329681	Kcng1	-0.121242	1	1	0.0909091	0.212151
Zic2	0.218006	6.13398e-09	3.44447e-08	0.225974	0.00796813	Hrk	-0.11992	0.0428658	0.125168	0.4	0.51992
Synpr	0.214741	0.999628	1	0.4	0.185259	Pcdh8	-0.119372	0.85153	1	0.316883	0.436255
Tmeff1	0.211401	0.976773	1	0.415584	0.204183	Nxph3	-0.117514	4.82705e-102	5.03392e-101	0.205195	0.322709
Bcl11a	0.210188	2.27721e-18	7.22766e-18	0.542857	0.332669	Sulf1	-0.113137	9.48191e-32	1.38436e-30	0.0701299	0.183267
Ngb	0.20356	1.05548e-135	3.8525e-134	0.924675	0.721116	Spint1	-0.113041	2.06149e-156	3.00977e-155	0.168831	0.281873
Calb2	0.197917	6.6876e-93	1.62732e-91	0.836364	0.638446	Krt17	-0.110403	3.44917e-98	6.29473e-97	0.0519481	0.162351
Tmem47	0.194839	1.1512e-09	1.20054e-08	0.472727	0.277888	Sgcz	-0.108025	1.60831e-84	2.34813e-83	0.314286	0.422311
Cbln4	0.193067	1.31501e-07	1.06662e-06	0.212987	0.0199203	Cdh22	-0.107792	1.17298e-12	1.22325e-11	0.392208	0.5
Zic5	0.191426	4.80488e-05	0.00025054	0.197403	0.0059761	Fstl5	-0.105917	1.16572e-07	6.07837e-07	0.353247	0.459163
Gabrg1	0.191088	1.40452e-38	2.0506e-37	0.550649	0.359562	Pvrl1	-0.105213	0.986714	1	0.322078	0.427291
Cd36	0.190234	3.97769e-53	9.67906e-52	0.264935	0.0747012	Pdyn	-0.104173	2.60856e-44	9.52126e-43	0.0701299	0.174303
Sccpdh	0.187551	1.73081e-08	1.57937e-07	0.633766	0.446215	Acvr1c	-0.100911	1	1	0.0285714	0.129482
Amotl1	0.186048	2.07418e-55	2.16308e-54	0.597403	0.411355	Gpc6	-0.100347	2.74082e-05	9.52762e-05	0.150649	0.250996
Zic4	0.186017	1.16179e-87	4.24054e-86	0.187013	0.000996016	Ass1	-0.100054	2.42646e-118	3.54264e-117	0.181818	0.281873
Esr1	0.184648	0.000273345	0.00153494	0.262338	0.0776892	Cckbr	-0.0969292	0.995856	1	0.161039	0.257968
Runx1t1	0.182928	0.997561	1	0.353247	0.170319	Sertm1	-0.0960315	0.961045	1	0.194805	0.290837
junction #38,left=(,4),,4,right=(,5,6),,5,6
left marker	left score	left p(binomial)	left q(binomial)	left mean	right mean	right marker	right score	right p(binomial)	right q(binomial)	left mean	right mean
Kcng1	0.447787	1.41866e-08	7.39731e-08	0.677966	0.230179	Trps1	-0.502037	1.23655e-67	4.51342e-66	0.127119	0.629156
Rreb1	0.434696	8.79546e-23	1.07012e-21	0.728814	0.294118	Ndst4	-0.491656	2.5229e-92	9.20859e-91	0.101695	0.59335
Trhr	0.424271	2.95944e-12	1.54314e-11	0.618644	0.194373	Flrt2	-0.455655	5.35091e-22	4.88271e-21	0.211864	0.667519
Matn2	0.413477	2.57038e-40	2.34547e-39	0.855932	0.442455	Pcdh11x	-0.454094	8.72418e-14	2.27452e-13	0.0932203	0.547315
Gpr101	0.386818	1.41865e-11	9.41468e-11	0.466102	0.0792839	Fam19a2	-0.442975	2.26967e-44	8.28428e-43	0.372881	0.815857
Col23a1	0.385214	1.13608e-10	5.92387e-10	0.449153	0.0639386	Fam163b	-0.414539	1.07705e-56	7.8625e-55	0.322034	0.736573
Neto2	0.378885	1.52309e-05	7.94183e-05	0.652542	0.273657	Tox3	-0.405761	1.08027e-38	1.31433e-37	0.279661	0.685422
Otof	0.338268	1.49418e-19	1.09075e-18	0.601695	0.263427	Igfbp5	-0.404352	2.81553e-23	2.56918e-22	0.186441	0.590793
Dio3	0.32173	1.16972e-09	7.11576e-09	0.372881	0.0511509	Ppp1r1b	-0.401144	1.56186e-83	1.14016e-81	0.220339	0.621483
Car12	0.320018	2.21736e-10	1.47152e-09	0.516949	0.196931	Plcxd3	-0.397676	8.44828e-33	1.02787e-31	0.0677966	0.465473
Stxbp6	0.312346	2.33579e-05	6.31529e-05	0.516949	0.204604	Cited2	-0.380879	7.09705e-08	8.63475e-07	0.11017	0.491049
Hrh3	0.308834	0.00204157	0.00876676	0.533898	0.225064	Slc4a4	-0.368395	3.92674e-66	7.1663e-65	0.161017	0.529412
Wnt4	0.308032	0.0424424	0.206553	0.525424	0.217391	Rgs6	-0.367593	5.70978e-39	6.94689e-38	0.169491	0.537084
Ptpru	0.294248	0.0819948	0.374101	0.40678	0.112532	Clmp	-0.36393	4.44802e-07	1.41176e-06	0.127119	0.491049
Plxdc2	0.281395	7.86728e-11	6.38124e-10	0.70339	0.421995	Mylk	-0.362326	1.8727e-20	1.51897e-19	0.144068	0.506394
Rcn1	0.278447	9.58913e-10	6.3637e-09	0.483051	0.204604	Tbr1	-0.358121	7.97006e-27	2.90907e-25	0.29661	0.654732
Pvrl1	0.277927	9.26169e-20	6.76104e-19	0.855932	0.578005	Ptprt	-0.352356	1.11875e-57	1.63337e-56	0.330508	0.682864
Spink8	0.264511	7.74783e-13	5.14174e-12	0.389831	0.12532	Pkib	-0.350795	5.14112e-08	3.75302e-07	0.211864	0.56266
Erdr1	0.252568	5.45612e-09	1.99148e-07	0.533898	0.28133	Cux1	-0.350644	3.54754e-15	2.35428e-14	0.186441	0.537084
Acvr1c	0.249512	7.01333e-07	3.65695e-06	0.474576	0.225064	Mt1	-0.348888	5.32322e-06	2.59063e-05	0.177966	0.526854
Thsd7a	0.244787	4.78599e-20	3.88197e-19	0.694915	0.450128	Gsg1l	-0.347891	3.59632e-114	2.62532e-112	0.29661	0.644501
Enpp2	0.240279	9.45232e-24	1.15003e-22	0.59322	0.352941	Itgb8	-0.347089	4.59954e-55	1.67883e-53	0.305085	0.652174
Nrp1	0.229659	0.226724	0.501541	0.372881	0.143223	Kcnk2	-0.341411	0.0020901	0.00412372	0.0677966	0.409207
Nov	0.229529	1.21201e-33	5.89846e-33	0.966102	0.736573	Stard8	-0.339503	2.02983e-105	7.40889e-104	0.0338983	0.373401
Cacna2d3	0.229355	7.7279e-05	0.000402955	0.423729	0.194373	Hspa2	-0.331939	3.47365e-21	5.07152e-20	0.194915	0.526854
Cdh7	0.228445	1.0508e-09	8.52313e-09	0.576271	0.347826	Id2	-0.331137	0.00035687	0.00162822	0.20339	0.534527
Spon1	0.227535	2.54968e-08	1.24085e-07	0.728814	0.501279	Krt12	-0.330682	5.07629e-25	4.11743e-24	0.127119	0.4578
Amigo2	0.221791	5.2326e-05	0.000347254	0.262712	0.0409207	Itgav	-0.329641	7.44361e-83	1.35846e-81	0.381356	0.710997
Htr2c	0.209437	0.000480269	0.00125213	0.618644	0.409207	Rora	-0.327474	8.50657e-10	5.64527e-09	0.161017	0.488491
Mid1	0.205341	6.21675e-12	4.53822e-10	0.305085	0.0997443	Igsf3	-0.32431	3.48817e-20	3.63767e-19	0.059322	0.383632
Pcdh8	0.200659	1.76511e-06	7.15851e-06	0.661017	0.460358	Ipcef1	-0.323421	2.68538e-17	1.78212e-16	0.338983	0.662404
St3gal1	0.199272	6.75281e-05	0.000492955	0.322034	0.122762	Fam84a	-0.317851	2.81532e-32	1.02759e-30	0.262712	0.580563
Gabra5	0.198253	1.17067e-05	5.34116e-05	0.635593	0.43734	Grasp	-0.317851	3.63235e-33	1.32581e-31	0.262712	0.580563
Trh	0.195566	3.38045e-05	0.000189825	0.228814	0.0332481	Rasl10a	-0.317504	2.77066e-56	4.04516e-55	0.347458	0.664962
Ccdc3	0.194352	4.38637e-14	3.20205e-13	0.432203	0.237852	Phactr2	-0.316745	6.15466e-11	2.49606e-10	0.220339	0.537084
Htr1b	0.189497	0.304284	0.740424	0.245763	0.056266	Pid1	-0.313993	9.00761e-16	8.21944e-15	0.330508	0.644501
Mdga1	0.185032	1.09421e-05	3.47294e-05	0.279661	0.0946292	Bcl11a	-0.309116	0.0022474	0.00420667	0.0847458	0.393862
Lamp5	0.183211	6.24282e-12	4.14296e-11	0.584746	0.401535	Fbxo2	-0.308314	0.000407507	0.00118992	0.0932203	0.401535
Vstm2b	0.182106	4.30562e-06	2.85737e-05	0.627119	0.445013	Unc13b	-0.306017	1.48666e-12	1.20584e-11	0.279661	0.585678
Slc7a4	0.181802	7.39115e-12	5.99504e-11	0.677966	0.496164	Pou3f1	-0.302896	1.0879e-52	3.97084e-51	0.0423729	0.345268
RP24-134N2.1	0.181022	5.94177e-07	4.81944e-06	0.237288	0.056266	Tshz3	-0.302094	0.00418094	0.0168958	0.0508475	0.352941
Adra2a	0.174195	8.56394e-06	3.31318e-05	0.381356	0.207161	Bdnf	-0.298041	3.78067e-08	1.83993e-07	0.228814	0.526854
Doc2b	0.174	0.99263	1	0.271186	0.0971867	Mpped2	-0.298041	2.11127e-14	1.02749e-13	0.228814	0.526854
Wnt7b	0.17064	0.0228072	0.0876276	0.262712	0.0920716	Plk5	-0.297889	3.47328e-43	6.33874e-42	0.20339	0.501279
Cdh22	0.161689	4.80102e-17	5.84124e-16	0.762712	0.601023	Plcxd2	-0.291712	0.407466	0.929533	0.0254237	0.317136
Dcn	0.157506	0.0104723	0.0645547	0.177966	0.0204604	Igfn1	-0.282284	6.08157e-97	2.21977e-95	0.0169491	0.299233
Dock10	0.155989	9.8904e-05	0.000424705	0.432203	0.276215	Tmem47	-0.281395	2.27601e-24	8.30744e-23	0.29661	0.578005
Oxtr	0.15484	2.76893e-06	1.01066e-05	0.338983	0.184143	A830036E02Rik	-0.278144	1.42229e-55	1.29784e-54	0.466102	0.744246
Cd36	0.146474	9.0323e-09	5.99416e-08	0.169491	0.0230179	Gpr83	-0.274763	5.11045e-16	7.46126e-15	0.0423729	0.317136
Kitl	0.142182	2.49385e-15	1.13782e-14	0.745763	0.603581	Adcy2	-0.273766	7.08102e-05	0.000369225	0.161017	0.434783
junction #39,left=(,35),,35,right=(,33,34),,33,34
left marker	left score	left p(binomial)	left q(binomial)	left mean	right mean	right marker	right score	right p(binomial)	right q(binomial)	left mean	right mean
Penk	0.515864	1.91129e-30	1.9932e-29	0.842105	0.326241	Ebf2	-0.628033	3.89072e-179	2.84023e-177	0.0350877	0.663121
Pld5	0.430571	3.56236e-10	1.73368e-09	0.526316	0.0957447	Nxph3	-0.567562	2.14343e-101	1.95588e-100	0.0175439	0.585106
Cntn5	0.387645	0.00015291	0.000429324	0.561404	0.173759	Sema6d	-0.392497	2.23924e-37	2.3352e-36	0.22807	0.620567
Krt12	0.355916	3.5108e-08	1.97145e-07	0.54386	0.187943	Bcl11a	-0.35629	4.78781e-73	5.82517e-72	0.491228	0.847518
Plagl1	0.341919	4.43152e-06	2.69584e-05	0.526316	0.184397	Mpped1	-0.349011	1.7054e-24	1.13176e-23	0.140351	0.489362
Cdkn1c	0.318216	1.45367e-07	8.16292e-07	0.421053	0.102837	Fam163b	-0.338186	2.42366e-05	0.000104075	0.122807	0.460993
Trhr	0.304778	2.25495e-09	9.683e-09	0.684211	0.379433	Ebf1	-0.331094	7.23385e-84	8.80119e-83	0.122807	0.453901
Phactr2	0.294326	2.68138e-06	8.15585e-06	0.666667	0.37234	Spats2l	-0.318216	6.99039e-28	3.64499e-27	0.245614	0.56383
Bdnf	0.274916	0.0472615	0.150004	0.491228	0.216312	Satb1	-0.316349	1.49247e-06	1.55643e-05	0.0701754	0.386525
Stxbp6	0.274543	1.65399e-17	8.04944e-17	0.859649	0.585106	Nfia	-0.316349	4.89531e-49	3.97064e-48	0.403509	0.719858
Ngb	0.270623	8.8328e-05	0.000339366	0.561404	0.29078	Rspo3	-0.315976	1.08109e-06	4.38444e-06	0.0350877	0.351064
Zdhhc2	0.251586	0.00141707	0.00344821	0.684211	0.432624	Wnt7b	-0.304965	2.02016e-06	1.84339e-05	0	0.304965
Tshz1	0.24692	0.474303	0.935787	0.45614	0.20922	Cntn4	-0.298806	0.303859	0.792205	0.0877193	0.386525
Zbtb7c	0.233669	7.91363e-06	3.3982e-05	0.368421	0.134752	Ifi27	-0.294886	1.428e-14	7.446e-14	0.0526316	0.347518
A830036E02Rik	0.224151	6.79182e-05	0.000260949	0.596491	0.37234	Galnt9	-0.282008	0.00156232	0.00814637	0.175439	0.457447
Col12a1	0.216685	2.34085e-05	0.000152617	0.298246	0.0815603	Sema3a	-0.264278	2.2874e-06	1.04363e-05	0.175439	0.439716
Fam19a2	0.213886	0.0789964	0.213583	0.561404	0.347518	Dpy19l1	-0.256812	8.6716e-17	2.00826e-15	0.473684	0.730496
Neto2	0.207727	0.400369	1	0.473684	0.265957	Kcnk2	-0.256252	3.1739e-31	2.10632e-30	0.421053	0.677305
Tshz3	0.203621	6.36203e-05	0.000221156	0.526316	0.322695	Col6a1	-0.253266	2.33648e-18	1.70563e-17	0.140351	0.393617
Id2	0.203434	2.37657e-12	1.1566e-11	0.877193	0.673759	Cacna2d2	-0.252893	0.000232615	0.000499439	0.105263	0.358156
Jsrp1	0.192236	0.0941269	0.343563	0.263158	0.070922	Gfra1	-0.248227	4.29012e-87	1.04393e-85	0.333333	0.58156
Adarb2	0.18477	1.21474e-08	9.85285e-08	0.298246	0.113475	Igfbp5	-0.243561	4.171e-06	1.38401e-05	0.22807	0.471631
[truncated: 1,796 more rows]

## Sheet: GABA_dendrogram_split_fraction
junction #1,left=(,19),,19,right=(,20),,20
left marker	left score	left p(binomial)	left q(binomial)	left mean	right mean	right marker	right score	right p(binomial)	right q(binomial)	left mean	right mean
Isl1	0.518047	1.79515e-270	3.29111e-269	0.673387	0.15534	Gabre	-0.522667	6.15517e-78	5.64224e-77	0.254032	0.776699
Cdh13	0.429494	0.00019523	0.000631625	0.53629	0.106796	Unc13c	-0.395925	1.1044e-14	4.33871e-14	0.215726	0.61165
Chst15	0.418885	2.86311e-97	1.57471e-95	0.564516	0.145631	Sema3a	-0.351198	6.12693e-24	3.36981e-23	0.270161	0.621359
Prlr	0.407689	9.01905e-44	7.0864e-43	0.524193	0.116505	Ndst4	-0.334286	1.14301e-09	7.85817e-09	0.0443548	0.378641
Nell1	0.381264	1.219e-16	1.11742e-15	0.439516	0.0582524	Stxbp6	-0.297937	0.00188092	0.00470231	0.1875	0.485437
Nptx1	0.342174	8.63161e-55	4.74739e-53	0.643145	0.300971	Sema6d	-0.285194	1.79844e-11	1.23642e-10	0.375	0.660194
Olfm3	0.336811	8.01369e-41	1.10188e-39	0.550403	0.213592	Trhr	-0.278206	5.21915e-13	2.87053e-12	0.0907258	0.368932
Gpr83	0.318392	0.785873	1	0.366936	0.0485437	Gpx3	-0.264406	2.09291e-12	7.67401e-12	0.201613	0.466019
Synpr	0.304338	0.0908367	0.237906	0.459677	0.15534	Cbln2	-0.263193	3.09808e-08	1.41995e-07	0.0766129	0.339806
Pou6f2	0.291654	1.39209e-58	1.91412e-57	0.379032	0.0873786	Rmst	-0.257967	3.45141e-53	2.71182e-52	0.586693	0.84466
Tle4	0.290186	2.09482e-71	3.8405e-70	0.707661	0.417476	Gabrq	-0.256812	1.27738e-33	1.00366e-32	0.354839	0.61165
Luzp2	0.287249	9.21028e-08	3.61833e-07	0.364919	0.0776699	Cpne4	-0.253954	0.00202986	0.00620234	0.221774	0.475728
Tmem255a	0.285194	1.02012e-37	1.12213e-36	0.625	0.339806	Sowaha	-0.240996	1.09364e-10	5.01254e-10	0.467742	0.708738
Cadps2	0.280516	5.3497e-12	1.63463e-11	0.445564	0.165048	Efna5	-0.229114	1.95694e-15	1.19591e-14	0.421371	0.650485
Edil3	0.274115	2.16568e-50	1.70161e-49	0.798387	0.524272	Etl4	-0.222224	0.00349241	0.0101096	0.292339	0.514563
Vstm2b	0.270279	0.00224398	0.00560994	0.483871	0.213592	Kcnip4	-0.209482	6.64466e-08	2.07427e-07	0.479839	0.68932
Clstn2	0.260198	3.01981e-28	3.32179e-27	0.47379	0.213592	Aldh3b2	-0.205841	1.11212e-10	5.09721e-10	0.104839	0.31068
Neto1	0.251762	0.000141657	0.000389556	0.455645	0.203883	Trp53i11	-0.205175	1.96605e-27	1.08133e-26	0.649193	0.854369
Rgs8	0.243384	3.78127e-14	2.31078e-13	0.544355	0.300971	Tox3	-0.20451	0.000120614	0.000331689	0.193548	0.398058
Six3	0.242151	0.687983	1	0.300403	0.0582524	Irs4	-0.201378	3.72023e-18	1.57394e-17	0.225806	0.427185
Kcnb2	0.236964	2.43275e-23	1.91144e-22	0.528226	0.291262	Pdzrn4	-0.19946	0.000202156	0.000654033	0.383064	0.582524
Nt5dc3	0.235691	1.61812e-15	1.77994e-14	0.546371	0.31068	Cxcl14	-0.198462	3.01403e-08	1.38143e-07	0.199597	0.398058
Gfra2	0.229956	1.94847e-32	1.7861e-31	0.443548	0.213592	Frmpd4	-0.195016	0.37342	0.978005	0.135081	0.330097
Robo2	0.228214	7.26216e-11	4.99274e-10	0.606855	0.378641	Nos1	-0.190495	2.38577e-06	1.00936e-05	0.362903	0.553398
Kcnk2	0.226354	4.79358e-13	2.63647e-12	0.556452	0.330097	Zfp804a	-0.189594	3.42717e-08	9.92076e-08	0.334677	0.524272
Lynx1	0.222224	2.20965e-49	6.07653e-48	0.707661	0.485437	Arhgap6	-0.188851	0.0112122	0.0280305	0.354839	0.543689
Sema3c	0.215197	1.35901e-22	7.47454e-22	0.254032	0.038835	Mpped2	-0.187794	0.0905492	0.237153	0.278226	0.466019
AW551984	0.215002	1.31844e-17	5.578e-17	0.564516	0.349515	Sv2c	-0.186443	9.38541e-25	3.03646e-24	0.735887	0.92233
Penk	0.213299	0.000288373	0.0011329	0.465726	0.252427	Tppp3	-0.171117	1.71972e-32	1.18231e-31	0.625	0.796117
Ecel1	0.209795	1.11725e-10	4.72682e-10	0.423387	0.213592	Rasd2	-0.163757	3.64738e-06	1.18003e-05	0.350807	0.514563
Lamp5	0.206839	3.42515e-53	2.69119e-52	0.711693	0.504854	Gm12027	-0.162445	0.00403167	0.0138589	0.0705645	0.23301
Fam19a1	0.203903	7.87934e-56	2.16682e-54	0.368952	0.165048	Hs3st4	-0.16131	3.016e-28	1.6588e-27	0.469758	0.631068
Kcnc2	0.203375	0.0625641	0.163858	0.407258	0.203883	Epb41l4b	-0.160351	2.25528e-11	1.772e-10	0.548387	0.708738
3110035E14Rik	0.202787	3.34089e-35	6.12497e-34	0.33871	0.135922	Syt6	-0.159842	0.000109049	0.000374855	0.141129	0.300971
Mgll	0.202415	0.849839	1	0.328629	0.126214	Trpc5	-0.157278	3.85644e-11	2.12104e-10	0.47379	0.631068
Coro6	0.201358	6.22729e-31	4.89287e-30	0.405242	0.203883	Dbp	-0.152032	0.00174291	0.00504527	0.352823	0.504854
Pou3f2	0.19668	3.53979e-48	6.48961e-47	0.225806	0.0291262	Cnksr2	-0.150427	1.61665e-08	5.92772e-08	0.606855	0.757282
Brinp1	0.194429	4.64614e-52	8.51792e-51	0.796371	0.601942	Crim1	-0.150368	4.74418e-22	1.73953e-21	0.71371	0.864078
Adra2a	0.19392	2.41145e-09	1.65787e-08	0.203629	0.00970874	Arhgef40	-0.149331	2.12027e-09	2.3323e-08	0.268145	0.417476
Rapgef4	0.193881	0.482699	1	0.465726	0.271845	Cdh7	-0.146727	1.19724e-12	6.5848e-12	0.33871	0.485437
Ache	0.193842	7.76126e-42	1.06717e-40	0.727823	0.533981	Klhl13	-0.145377	6.22983e-26	5.71067e-25	0.796371	0.941748
Grin3a	0.192628	8.75179e-73	1.60449e-71	0.852823	0.660194	Vdr	-0.139211	3.35461e-14	4.61259e-13	0.016129	0.15534
Tmem215	0.189947	1.69941e-29	1.55779e-28	0.306452	0.116505	Wfs1	-0.137743	6.3404e-16	2.32481e-15	0.6875	0.825243
Sorcs1	0.188048	6.77446e-29	1.24198e-27	0.518145	0.330097	Sdk2	-0.135061	0.00385627	0.0132559	0.233871	0.368932
Tmem132a	0.188009	3.43602e-42	6.29937e-41	0.780242	0.592233	A230065H16Rik	-0.133848	0.000165878	0.000651664	0.108871	0.242718
Rnf152	0.186443	7.76517e-07	2.66928e-06	0.264113	0.0776699	Kcnip2	-0.133241	4.20171e-08	1.54063e-07	0.546371	0.679612
Ptn	0.183057	0.037651	0.0862836	0.435484	0.252427	Cntn4	-0.127956	0.00472782	0.0152959	0.163306	0.291262
Ipcef1	0.182626	6.57825e-07	3.61803e-06	0.318548	0.135922	Tacr3	-0.127584	7.13873e-15	3.9263e-14	0.173387	0.300971
Chst2	0.179866	1	1	0.296371	0.116505	Ppp1r1b	-0.126683	0.077938	0.285773	0.145161	0.271845
St6galnac5	0.176793	0.00642297	0.0220789	0.370968	0.194175	Chn2	-0.125763	6.55847e-06	2.00398e-05	0.485887	0.61165
junction #2,left=(,40),,40,right=(,41),,41
left marker	left score	left p(binomial)	left q(binomial)	left mean	right mean	right marker	right score	right p(binomial)	right q(binomial)	left mean	right mean
Rbp4	0.500177	9.2545e-143	5.08998e-141	0.855615	0.355438	Ndst4	-0.537993	8.27791e-92	1.13821e-90	0.0588235	0.596817
Satb1	0.381722	5.35668e-28	2.45514e-27	0.636364	0.254642	Pvalb	-0.531752	2.62659e-231	7.22313e-230	0.176471	0.708223
Gabrg3	0.367353	0.199007	0.390907	0.497326	0.129973	Sorcs1	-0.524475	7.00637e-42	2.65979e-40	0.0909091	0.615385
Cartpt	0.361324	1.76002e-15	1.07557e-14	0.406417	0.0450928	Gpr83	-0.48517	6.40439e-78	7.04483e-77	0.363636	0.848806
Slit2	0.335523	2.9334e-23	2.01671e-22	0.497326	0.161804	Nfib	-0.452347	1.54082e-08	4.23725e-08	0.15508	0.607427
Gnb4	0.322388	2.46222e-06	1.04171e-05	0.513369	0.190981	Sema3a	-0.395921	2.8207e-90	5.17128e-89	0.245989	0.64191
Etv1	0.269678	9.23048e-27	8.46127e-26	0.55615	0.286472	Col25a1	-0.390318	1.38747e-28	8.47898e-28	0.283423	0.67374
Sst	0.267365	1.4259e-16	7.1295e-16	0.598931	0.331565	Npy2r	-0.380942	3.36018e-37	2.31012e-36	0.128342	0.509284
Pnoc	0.247394	0.000972479	0.00232549	0.42246	0.175066	3110035E14Rik	-0.362459	4.59784e-64	6.32203e-63	0.117647	0.480106
2001-03-01	0.244145	0.420132	0.825259	0.347594	0.103448	Ddr2	-0.35792	1.78173e-66	1.9599e-65	0.0213904	0.37931
Stxbp6	0.24301	2.68691e-50	2.9556e-49	0.871658	0.628647	Il1rapl2	-0.357409	4.80116e-100	1.32032e-98	0.0855615	0.442971
Tcap	0.238032	1.46168e-43	2.67975e-42	0.245989	0.00795756	Kitl	-0.355452	5.58777e-133	1.02442e-131	0.331551	0.687003
Runx1t1	0.237975	0.011555	0.0244432	0.572192	0.334218	Tshz2	-0.354374	0.000199264	0.000456647	0.13369	0.488064
Rgs12	0.229762	4.03687e-23	2.77535e-22	0.540107	0.310345	Thsd7a	-0.34575	3.99451e-89	2.74623e-88	0.550802	0.896552
Wipf3	0.229294	0.131852	0.290074	0.481283	0.251989	Ptprt	-0.345494	1.26499e-79	2.31914e-78	0.582888	0.928382
Gm38112	0.225024	0.398166	1	0.278075	0.0530504	Adamts5	-0.343381	6.18366e-134	1.13367e-132	0.181818	0.525199
Pak7	0.218429	0.376787	1	0.449198	0.230769	Cdh4	-0.326827	1.73523e-05	4.7719e-05	0.262032	0.588859
Dlx1	0.218173	0.00189593	0.00434483	0.417112	0.198939	Hapln1	-0.307054	1.53449e-35	2.10992e-34	0.0802139	0.387268
Nr4a2	0.214329	2.49236e-29	4.56933e-28	0.26738	0.0530504	Ccnd1	-0.301366	3.70113e-31	1.01781e-29	0.128342	0.429708
Rspo3	0.214159	4.0873e-16	3.74669e-15	0.245989	0.0318302	Tmem176b	-0.295635	2.36983e-66	3.25852e-65	0.181818	0.477454
Ddah1	0.213251	0.00398645	0.00996612	0.465241	0.251989	Nos1	-0.281862	1.41541e-14	8.64975e-14	0.245989	0.527852
Phlda1	0.21101	1.73505e-61	3.18092e-60	0.850267	0.639257	Tmem176a	-0.275096	1.88804e-50	2.07685e-49	0.0962567	0.371353
Lypd6	0.207563	2.50724e-31	1.72373e-30	0.417112	0.209549	Col19a1	-0.270699	2.04432e-89	1.87396e-88	0.315508	0.586207
Grm1	0.206797	0.792317	1	0.320856	0.114058	Sertm1	-0.266812	1.63447e-94	1.79792e-93	0.470588	0.737401
Gpx3	0.198372	0.0010174	0.00279785	0.262032	0.0636605	Nefm	-0.26616	5.27737e-22	4.14651e-21	0.219251	0.485411
Cck	0.198272	4.13178e-06	1.4203e-05	0.582888	0.384615	Mrap2	-0.265607	3.09202e-27	2.42945e-26	0.28877	0.554377
Npy	0.197251	1.00948e-13	6.16905e-13	0.454545	0.257294	Laptm4b	-0.258684	4.10423e-68	4.51465e-67	0.491979	0.750663
AW551984	0.193407	0.977428	1	0.304813	0.111406	Kctd4	-0.258373	1.49987e-25	1.64986e-24	0.197861	0.456233
2900055J20Rik	0.188144	0.999234	1	0.31016	0.122016	Grin3a	-0.252004	2.05592e-06	5.38455e-06	0.331551	0.583554
Penk	0.187719	0.999921	1	0.256684	0.0689655	Cntnap4	-0.236826	3.21063e-109	3.53169e-108	0.572192	0.809019
Kcnj4	0.184499	9.3012e-11	4.26305e-10	0.518717	0.334218	Elfn1	-0.231337	1.88751e-23	7.4152e-23	0.262032	0.493369
Pde1b	0.183861	0.159688	0.462254	0.438503	0.254642	Slc7a11	-0.230684	1.51806e-54	2.78311e-53	0.0106952	0.241379
Rgs2	0.183861	0.943243	1	0.438503	0.254642	Sox1	-0.224017	5.96414e-11	2.52329e-10	0.181818	0.405836
Cd63	0.181634	6.28899e-37	1.15298e-35	0.491979	0.310345	Moxd1	-0.223521	2.07243e-170	1.89973e-169	0.57754	0.801061
Pcp4l1	0.172641	1.12146e-24	8.81149e-24	0.695187	0.522546	Pcdh18	-0.222258	6.93904e-09	2.24498e-08	0.0695187	0.291777
Chn2	0.172612	0.821434	1	0.358289	0.185676	Kcns3	-0.216741	1.27508e-59	1.75323e-58	0.0962567	0.312997
Sel1l3	0.171705	2.648e-48	2.9128e-47	0.57754	0.405836	Ahr	-0.211606	4.16497e-20	4.58147e-19	0.0748663	0.286472
Eps8	0.171151	5.46496e-08	2.50477e-07	0.508021	0.33687	Tmem132c	-0.211365	6.83161e-128	9.39346e-127	0.438503	0.649867
Arx	0.170243	7.03568e-17	3.22469e-16	0.727273	0.557029	Lynx1	-0.199946	7.77822e-46	5.89803e-45	0.540107	0.740053
Pdlim3	0.168598	3.13352e-38	1.72344e-36	0.187166	0.0185676	Grik3	-0.197847	5.40089e-49	7.42622e-48	0.470588	0.668435
Lancl3	0.16735	1.17696e-19	9.24755e-19	0.363636	0.196287	Pde3a	-0.193038	4.27073e-20	1.95742e-19	0.0748663	0.267904
Grik1	0.166584	4.51025e-11	3.1008e-10	0.26738	0.100796	Fam150b	-0.190953	6.83262e-165	7.51588e-164	0.336898	0.527852
Dab1	0.164187	0.988211	1	0.299465	0.135278	Fjx1	-0.183847	2.01033e-20	3.68561e-19	0.229946	0.413793
Mgat4c	0.164059	0.0138835	0.0401892	0.283423	0.119363	Klhl32	-0.182059	1.81682e-35	1.66542e-34	0.454545	0.636605
Kit	0.161577	0.00230045	0.00744265	0.304813	0.143236	Whrn	-0.18196	5.31488e-09	1.71952e-08	0.13369	0.31565
Creb5	0.160641	4.31904e-33	2.37547e-31	0.187166	0.0265252	Nacc2	-0.181719	1.73435e-33	1.58983e-32	0.497326	0.679045
Cnr1	0.15935	0.999844	1	0.358289	0.198939	Mxra7	-0.181024	2.59713e-32	2.85684e-31	0.251337	0.432361
Filip1	0.155463	0.0211387	0.0894328	0.203209	0.0477454	Tmtc4	-0.180045	8.82884e-56	8.0931e-55	0.374332	0.554377
Dbpht2	0.154343	0.972351	1	0.395722	0.241379	Lgi3	-0.178073	6.60599e-54	1.2111e-52	0.28877	0.466844
Gm3764	0.153307	3.61966e-11	1.53139e-10	0.598931	0.445623	Syt2	-0.177378	5.3924e-38	2.96582e-36	0.0427807	0.220159
junction #3,left=(,3),,3,right=(,4),,4
left marker	left score	left p(binomial)	left q(binomial)	left mean	right mean	right marker	right score	right p(binomial)	right q(binomial)	left mean	right mean
Col6a1	0.434271	3.11e-302	1.7105e-300	0.7057	0.271429	Npy	-0.47091	4.56267e-24	5.01894e-23	0.300518	0.771429
Vwc2l	0.389045	4.5974e-120	2.52857e-118	0.417617	0.0285714	Spon1	-0.468468	8.75221e-26	8.02286e-25	0.260104	0.728571
Nfix	0.371281	2.27689e-32	1.25229e-31	0.456995	0.0857143	Cck	-0.446484	1.42833e-08	6.04292e-08	0.296373	0.742857
Nt5dc3	0.28342	0.237282	0.551154	0.38342	0.1	Prlr	-0.424056	1.0018e-10	3.44368e-10	0.161658	0.585714
Tenm3	0.265951	1.42756e-24	7.85156e-23	0.508808	0.242857	Hrh3	-0.390007	6.93823e-07	3.18002e-06	0.25285	0.642857
6530403H02Rik	0.261806	3.28124e-192	1.80468e-190	0.304663	0.0428571	Sox4	-0.373797	1.95167e-12	1.53346e-11	0.311917	0.685714
Tmod1	0.255958	3.69945e-171	2.0347e-169	0.655958	0.4	Pax6	-0.361584	2.9598e-35	1.80877e-34	0.509845	0.871429
Unc13c	0.25581	1.7849e-68	2.45423e-67	0.512953	0.257143	A730046J19Rik	-0.354034	9.59815e-52	1.75966e-50	0.403109	0.757143
St6galnac5	0.227683	1.28723e-46	7.07976e-45	0.541969	0.314286	Lamp5	-0.330866	1.76654e-09	5.11366e-09	0.38342	0.714286
Plekha2	0.222798	2.14953e-108	1.18224e-106	0.222798	0	Rxrg	-0.271651	4.61181e-16	2.11375e-15	0.385492	0.657143
Crim1	0.209845	1	1	0.309845	0.1	Brinp2	-0.271503	1.55692e-08	7.1359e-08	0.528497	0.8
Arl4a	0.202739	0.970936	1	0.445596	0.242857	Gabrg1	-0.267209	0.695539	1	0.0756477	0.342857
Gpr88	0.199926	1.39892e-35	7.69408e-35	0.528497	0.328571	Gpr150	-0.259882	1.32572e-07	8.10164e-07	0.154404	0.414286
Kcnf1	0.180977	0.999998	1	0.223834	0.0428571	Cpne4	-0.25544	2.12081e-23	1.94408e-22	0.64456	0.9
Gprin3	0.168394	1.51253e-54	2.77297e-53	0.468394	0.3	Pak7	-0.25507	7.57516e-14	5.20792e-13	0.602073	0.857143
Syt6	0.165803	0.123147	0.347951	0.165803	0	Gpc3	-0.251962	1.17796e-14	1.6197e-13	0.205181	0.457143
Pdyn	0.164989	1.30705e-64	1.19813e-63	0.379275	0.214286	Nos1	-0.247742	0.000343115	0.00111008	0.280829	0.528571
Trps1	0.16114	0.00324284	0.0137197	0.26114	0.1	Chst2	-0.238786	0.0615992	0.199292	0.332643	0.571429
Usp2	0.157735	3.5109e-07	1.8033e-06	0.372021	0.214286	Myh7	-0.226055	7.29873e-21	4.0143e-20	0.631088	0.857143
Rab40b	0.153886	2.55679e-30	2.81247e-29	0.453886	0.3	Fat3	-0.222206	3.88567e-05	0.000106856	0.349223	0.571429
Nrip3	0.153442	0.999911	1	0.42487	0.271429	Mrap2	-0.221244	0.370476	0.849007	0.0787565	0.3
Blnk	0.153368	9.86072e-105	5.4234e-103	0.153368	0	Htr1f	-0.220429	4.62575e-25	3.20718e-24	0.465285	0.685714
Crym	0.153294	1.97065e-222	5.41929e-221	0.681865	0.528571	Ano3	-0.214434	7.99416e-26	3.66399e-25	0.656995	0.871429
Mpped2	0.151739	4.09685e-28	3.21896e-27	0.580311	0.428571	Mpp6	-0.21399	0.162172	0.318552	0.28601	0.5
Tox	0.150111	9.78536e-05	0.000336372	0.207254	0.0571429	Fign	-0.211547	0.0011186	0.00473254	0.0455959	0.257143
Pantr1	0.148631	0.999997	1	0.177202	0.0285714	Nr2f2	-0.208512	0.848955	1	0.177202	0.385714
Igfbp6	0.147816	1.44066e-22	2.64122e-21	0.190674	0.0428571	Klhl13	-0.207032	0.00666931	0.0152838	0.407254	0.614286
Ipcef1	0.145448	1.81762e-79	3.33231e-78	0.502591	0.357143	6330403A02Rik	-0.205329	0.0169437	0.034515	0.251814	0.457143
Stc1	0.135899	4.90877e-60	1.34991e-58	0.278757	0.142857	Clmn	-0.204071	0.00289254	0.00923295	0.267358	0.471429
Pcp4l1	0.135085	6.44466e-25	5.9076e-24	0.492228	0.357143	Rnf207	-0.202813	0.00145762	0.00445385	0.0829016	0.285714
Shtn1	0.129608	0.00203102	0.00797899	0.401036	0.271429	Kcnip4	-0.197409	2.4032e-06	6.00799e-06	0.502591	0.7
Mt2	0.129386	3.31343e-32	1.82238e-30	0.186529	0.0571429	Parm1	-0.195115	0.898438	1	0.119171	0.314286
Ddn	0.124648	0.541911	1	0.410363	0.285714	Sox2	-0.182161	0.00475168	0.0113627	0.432124	0.614286
Mylk	0.12376	1.77088e-94	3.24661e-93	0.352332	0.228571	Xylt1	-0.180459	1.65994e-07	6.08645e-07	0.276684	0.457143
Penk	0.123094	3.23447e-252	8.89479e-251	0.908808	0.785714	Cdh13	-0.180089	1.72018e-10	7.27768e-10	0.634197	0.814286
Necab2	0.122132	1	1	0.379275	0.257143	Nrip1	-0.17772	2.68069e-07	9.21487e-07	0.52228	0.7
Shisa8	0.121244	2.26677e-19	4.15575e-18	0.121244	0	Cacna2d3	-0.177646	0.000619224	0.0017775	0.393782	0.571429
Wipf3	0.118431	4.45278e-24	2.04086e-23	0.604145	0.485714	1500009L16Rik	-0.176536	0.63384	0.9174	0.266321	0.442857
Pbx3	0.116654	5.56077e-288	1.01947e-286	0.888083	0.771429	A230065H16Rik	-0.175944	0.00786824	0.0288502	0.038342	0.214286
Car12	0.113842	1.74668e-38	3.20225e-37	0.170985	0.0571429	Brinp3	-0.175056	0.000716426	0.00151552	0.496373	0.671429
Tmem255a	0.112805	5.324e-47	7.3205e-46	0.569948	0.457143	Kcnk2	-0.172835	8.47785e-05	0.000259045	0.441451	0.614286
Abi3bp	0.110733	1.14552e-73	6.30038e-72	0.167876	0.0571429	Kcnb2	-0.171947	0.738844	1	0.0994819	0.271429
Cacng5	0.110733	1.32113e-55	2.42208e-54	0.367876	0.257143	Pdzrn4	-0.167728	0.82396	1	0.175129	0.342857
Luzp2	0.10829	0.999881	1	0.20829	0.1	Enpp2	-0.161658	0.00167947	0.0115464	0.038342	0.2
Tcf12	0.108142	1	1	0.265285	0.157143	Csgalnact1	-0.161436	8.37339e-18	3.8378e-17	0.45285	0.614286
Slc4a4	0.102665	1.27737e-91	3.51278e-90	0.374093	0.271429	Pex5l	-0.160696	4.0031e-19	2.75213e-18	0.767876	0.928571
Etl4	0.10185	1	1	0.187565	0.0857143	Spata13	-0.159882	0.000107851	0.000539256	0.154404	0.314286
BC048546	0.0995559	2.10835e-40	2.89898e-39	0.370984	0.271429	Edil3	-0.158401	0.982467	1	0.184456	0.342857
Pde4b	0.0991118	9.39431e-20	5.74096e-19	0.541969	0.442857	Glra2	-0.153146	0.0130964	0.0343001	0.26114	0.414286
Tacr1	0.0986676	0.673615	1	0.112953	0.0142857	Arhgap6	-0.153146	1.69548e-11	5.18063e-11	0.66114	0.814286
junction #4,left=(,14),,14,right=(,15),,15
left marker	left score	left p(binomial)	left q(binomial)	left mean	right mean	right marker	right score	right p(binomial)	right q(binomial)	left mean	right mean
Strip2	0.536491	6.35945e-46	6.9954e-45	0.732143	0.195652	Hpcal1	-0.460016	7.68796e-09	2.81892e-08	0.366071	0.826087
Scn4b	0.5	2.09387e-59	5.75814e-58	0.5	0	Arhgef26	-0.399068	3.46367e-14	4.76255e-13	0.0357143	0.434783
Kcnk2	0.421972	0.00695045	0.0159281	0.508929	0.0869565	Ebf1	-0.364519	3.28696e-42	2.58261e-41	0.526786	0.891304
Tle4	0.411102	1.74757e-22	1.20145e-21	0.758929	0.347826	Ngb	-0.350544	0.0154314	0.0385785	0.0625	0.413044
Serpine2	0.402174	4.99416e-12	2.11292e-11	0.75	0.347826	Slit2	-0.32764	1.73266e-05	5.0156e-05	0.107143	0.434783
Lpl	0.39868	8.36403e-42	2.30011e-40	0.616071	0.217391	Dlk1	-0.320264	2.34565e-11	1.84301e-10	0.223214	0.543478
Hist1h2bc	0.397516	1.90799e-25	1.16599e-24	0.571429	0.173913	Mpped1	-0.30396	0.000140281	0.000428636	0.348214	0.652174
Lrrc10b	0.38354	3.67714e-34	5.05607e-33	0.535714	0.152174	Igfbp4	-0.302019	0.000421991	0.00178535	0.0892857	0.391304
Nexn	0.380047	3.14948e-38	8.66107e-37	0.401786	0.0217391	Enpp2	-0.266304	8.39066e-09	6.59267e-08	0.125	0.391304
Fat3	0.37927	2.73462e-15	1.50404e-14	0.705357	0.326087	Pou3f2	-0.261258	8.76709e-16	1.20547e-14	0.151786	0.413044
Inf2	0.371506	1.62355e-47	1.78591e-46	0.741071	0.369565	Rnf152	-0.255823	0.0545512	0.125013	0.0267857	0.282609
Pdyn	0.371118	1.4804e-68	1.62844e-67	0.892857	0.521739	Sv2b	-0.251553	6.91137e-07	2.92404e-06	0.357143	0.608696
Etv1	0.360637	3.35407e-12	1.84474e-11	0.491071	0.130435	Tenm2	-0.251165	0.506716	0.870918	0.205357	0.456522
Pde1c	0.359084	1.62397e-38	4.46592e-37	0.598214	0.23913	S100a10	-0.249612	0.00010232	0.000432892	0.0982143	0.347826
Neto1	0.326863	1.84098e-12	1.01254e-11	0.696429	0.369565	Plcxd2	-0.239519	0.133844	0.33461	0.151786	0.391304
Sv2c	0.324534	0.000589583	0.00133161	0.607143	0.282609	Crim1	-0.237189	0.15394	0.338667	0.241071	0.478261
Tmod1	0.324534	7.0613e-18	6.47286e-17	0.607143	0.282609	Pex5l	-0.233308	0.365603	0.794981	0.223214	0.456522
Pou3f1	0.322593	8.96275e-23	8.21585e-22	0.366071	0.0434783	Igfbp5	-0.232919	0.244691	0.4486	0.0714286	0.304348
Pbx3	0.317158	0.000144046	0.000495158	0.491071	0.173913	Col6a1	-0.230202	1.05171e-18	5.25856e-18	0.508929	0.73913
Mgll	0.314441	4.28982e-06	1.38788e-05	0.553571	0.23913	Cck	-0.221662	0.611011	1	0.169643	0.391304
Pitpnc1	0.310171	4.72357e-08	1.85569e-07	0.723214	0.413044	Trpc5	-0.219332	0.00944743	0.0288671	0.258929	0.478261
Htr2c	0.309006	5.62813e-06	1.19057e-05	0.678571	0.369565	Klhdc8b	-0.215062	0.18505	0.598691	0.0892857	0.304348
Pdzd2	0.305124	1.1624e-34	1.06553e-33	0.696429	0.391304	Vstm2b	-0.212733	0.602048	1	0.178571	0.391304
Brinp1	0.30396	2.73103e-05	8.8357e-05	0.651786	0.347826	Isl1	-0.212345	1.20604e-32	9.47604e-32	0.526786	0.73913
Slc4a4	0.295808	3.19075e-10	2.19364e-09	0.339286	0.0434783	Epha4	-0.210015	3.87872e-10	1.4222e-09	0.616071	0.826087
Rasd2	0.291149	3.23501e-15	2.22407e-14	0.660714	0.369565	Cntn5	-0.208851	0.257885	0.50656	0.160714	0.369565
Prkca	0.284938	0.000652953	0.00199513	0.589286	0.304348	Npy2r	-0.207298	0.165986	0.36517	0.0535714	0.26087
Mpp6	0.283773	0.0259192	0.0619806	0.544643	0.26087	Sox4	-0.198758	0.0270103	0.0873863	0.214286	0.413044
Kctd8	0.282997	5.94773e-05	0.000192427	0.348214	0.0652174	Dio3	-0.19837	1.98457e-07	1.09152e-06	0.0625	0.26087
Dab1	0.28222	9.71933e-10	4.45469e-09	0.651786	0.369565	Pdzrn4	-0.19604	0.735197	1	0.151786	0.347826
A830036E02Rik	0.27795	3.27546e-13	4.50375e-12	0.321429	0.0434783	Pantr1	-0.191382	8.10987e-06	2.78777e-05	0.330357	0.521739
Ankrd33b	0.275233	5.01889e-19	3.94341e-18	0.383929	0.108696	Pou3f3	-0.189829	0.0130778	0.0378569	0.223214	0.413044
Ngef	0.272516	2.84597e-30	1.95661e-29	0.946429	0.673913	Epb41l4b	-0.187112	0.680065	1	0.160714	0.347826
Rasgrp1	0.268634	5.46085e-38	5.00578e-37	0.964286	0.695652	Vwc2	-0.186724	0.903558	1	0.00892857	0.195652
Dlx6os1	0.259705	0.406743	1	0.455357	0.195652	Parm1	-0.184394	0.959461	1	0.0982143	0.282609
Ntng1	0.256988	0.00269637	0.0082389	0.517857	0.26087	Crabp1	-0.18323	3.72003e-08	2.92288e-07	0.142857	0.326087
Brinp2	0.255823	0.576636	0.991093	0.473214	0.217391	Frmpd4	-0.179736	0.0185911	0.063907	0.276786	0.456522
Hs3st4	0.251941	3.91932e-17	2.39514e-16	0.491071	0.23913	Sox8	-0.177407	6.13928e-12	3.3766e-11	0.366071	0.543478
Dach1	0.248447	2.13817e-20	2.93998e-19	0.357143	0.108696	Flrt2	-0.177019	0.235185	0.497506	0.214286	0.391304
Nrip1	0.247671	2.86056e-08	1.96664e-07	0.660714	0.413044	Gfra1	-0.173137	7.48088e-05	0.000205724	0.196429	0.369565
Thsd7a	0.239519	0.882042	1	0.348214	0.108696	Cpd	-0.170808	0.0721263	0.30515	0.285714	0.456522
Etv5	0.239519	0.100378	0.368054	0.348214	0.108696	Crym	-0.169255	9.91926e-22	4.95963e-21	0.678571	0.847826
Tesc	0.239519	2.72695e-30	1.49982e-29	0.848214	0.608696	Kcnip1	-0.168867	0.971447	1	0.0267857	0.195652
Penk	0.236413	8.21076e-05	0.000347378	0.5625	0.326087	Cd36	-0.168867	5.24368e-13	2.88402e-11	0.0267857	0.195652
Synpr	0.234084	0.159005	0.380228	0.473214	0.23913	Atp1a2	-0.167702	0.0192338	0.0590562	0.0714286	0.23913
Rgs8	0.232531	5.53324e-06	2.17377e-05	0.580357	0.347826	Adrbk2	-0.166537	0.992823	1	0.116071	0.282609
Sh3rf2	0.228261	1.16834e-22	1.28517e-21	0.25	0.0217391	Gm10073	-0.165761	0.00370625	0.0101922	0.3125	0.478261
Sec14l1	0.224767	0.000566932	0.00183419	0.616071	0.391304	Slc16a2	-0.164596	3.99371e-05	0.000168964	0.357143	0.521739
Sema3e	0.224379	5.04941e-07	2.13629e-06	0.267857	0.0434783	Kcnc2	-0.16382	0.982689	1	0.0535714	0.217391
Gpc6	0.224379	9.45418e-05	0.000324988	0.267857	0.0434783	Edil3	-0.163044	0.754876	1	0.25	0.413044
junction #5,left=(,52),,52,right=(,53),,53
left marker	left score	left p(binomial)	left q(binomial)	left mean	right mean	right marker	right score	right p(binomial)	right q(binomial)	left mean	right mean
Cxcl14	0.594275	6.08272e-37	8.36374e-36	0.979167	0.384892	Cpne4	-0.710881	1.93216e-49	3.5423e-48	0.0625	0.773381
Prox1	0.580036	8.84388e-29	5.40459e-28	0.875	0.294964	Nr2e1	-0.47497	1.42044e-86	2.60414e-85	0.104167	0.579137
Ptprt	0.557254	0.000425152	0.00166453	0.708333	0.151079	Pcp4l1	-0.440348	9.98267e-08	2.49567e-07	0.0416667	0.482014
Cck	0.544065	1.04692e-11	4.79837e-11	0.875	0.330935	Trp53i11	-0.4375	5.15984e-08	1.57662e-07	0.0625	0.5
Vwc2	0.504197	7.19021e-06	2.63641e-05	0.583333	0.0791367	Satb1	-0.416816	1.99574e-34	1.09766e-33	0.1875	0.604317
Adra1b	0.472422	3.99842e-19	3.14162e-18	0.666667	0.194245	Plpp3	-0.402278	9.76508e-61	5.37079e-59	0.0833333	0.485611
Sertm1	0.452488	4.90679e-06	1.68671e-05	0.520833	0.0683453	Brinp3	-0.39988	1.17904e-32	5.8952e-32	0.416667	0.816547
Tac2	0.446793	5.74893e-14	4.51701e-13	0.479167	0.0323741	Sorcs3	-0.38774	4.19258e-49	3.8432e-48	0.479167	0.866907
Kit	0.446793	1.67154e-05	6.129e-05	0.479167	0.0323741	Chd7	-0.383543	1.67288e-77	3.06694e-76	0.0625	0.446043
Sox5	0.446793	1.25075e-05	5.29164e-05	0.479167	0.0323741	Ntng1	-0.37485	5.66002e-70	1.03767e-68	0.520833	0.895683
Cryab	0.438549	1.74386e-20	1.91825e-19	0.708333	0.269784	Adcy2	-0.361811	5.05705e-71	1.39069e-69	0.458333	0.820144
Pnoc	0.401229	7.181e-07	2.07871e-06	0.645833	0.244604	Rbms3	-0.361661	6.50307e-29	3.9741e-28	0.354167	0.715827
Dab1	0.394934	0.014255	0.0435569	0.520833	0.125899	Runx1t1	-0.343225	0.999591	1	0.0416667	0.384892
Trhde	0.38759	7.74913e-11	4.26202e-10	0.625	0.23741	Kcnb2	-0.31205	4.42523e-37	4.05646e-36	0.375	0.68705
Nrip3	0.374101	0	0	1	0.625899	Igfbp6	-0.309652	1.71745e-75	9.44597e-74	0.208333	0.517986
Cntn5	0.371403	9.86871e-16	1.35695e-14	0.875	0.503597	Esr1	-0.309352	1.32242e-26	1.21222e-25	0	0.309352
Nkain3	0.369754	0.000103583	0.000438237	0.520833	0.151079	Gucy1a3	-0.305905	0.252695	0.60427	0.104167	0.410072
Crim1	0.339928	5.73452e-07	1.85529e-06	0.75	0.410072	Peg10	-0.303058	9.05389e-13	1.65988e-11	0.125	0.428058
Sema6a	0.338729	2.76632e-06	1.08677e-05	0.583333	0.244604	Gabrg3	-0.302908	0.999999	1	0.0208333	0.323741
Calb2	0.336781	2.01238e-25	1.58115e-24	0.9375	0.600719	Mob3b	-0.298561	1.61953e-44	8.9074e-43	0	0.298561
Kcnh7	0.328087	0.238417	0.45217	0.479167	0.151079	Tmem176a	-0.297212	2.22089e-35	1.74499e-34	0.0625	0.359712
Nfix	0.325989	1.88316e-23	9.41582e-23	0.9375	0.611511	St6galnac5	-0.294514	6.11815e-09	3.05908e-08	0.1875	0.482014
Zfp804a	0.316697	0.0257132	0.078568	0.395833	0.0791367	Gm38112	-0.290767	8.95818e-05	0.000379	0.0833333	0.374101
Prox1os	0.313099	4.9374e-14	4.52595e-13	0.395833	0.0827338	Epha7	-0.278178	3.80313e-32	2.61465e-31	0.333333	0.611511
Ncam2	0.292866	0.00271361	0.00785518	0.458333	0.165468	Npy2r	-0.273381	3.1317e-89	8.61216e-88	0.5	0.773381
Gpc6	0.292116	2.62731e-09	1.44502e-08	0.479167	0.18705	Hpcal1	-0.272932	0.162252	0.297463	0.1875	0.460432
Sstr2	0.283573	1.68559e-09	1.03009e-08	0.416667	0.133094	Grm1	-0.270234	1.56945e-15	7.84724e-15	0.3125	0.582734
Ndst4	0.272182	0.000248722	0.00113998	0.333333	0.0611511	Lancl3	-0.269934	4.97518e-30	6.84088e-29	0.104167	0.374101
Kcnip4	0.269934	0.661942	0.983968	0.395833	0.125899	Igsf3	-0.265288	8.9679e-37	8.22058e-36	0.375	0.640288
Rxrg	0.267836	0.00913508	0.0239252	0.354167	0.0863309	Npffr1	-0.256145	9.31524e-17	4.65762e-16	0.0208333	0.276978
Cdh13	0.267086	0.842899	1	0.375	0.107914	Tmem176b	-0.254946	8.59515e-42	6.75333e-41	0.1875	0.442446
Chrna4	0.265438	3.34352e-16	2.29867e-15	0.520833	0.255396	Brinp1	-0.254197	0.929778	1	0.166667	0.420863
Ubash3b	0.261391	1.72149e-09	6.76299e-09	0.833333	0.571942	Nxph3	-0.254047	1.13991e-52	1.56737e-51	0.0625	0.316547
Chst2	0.258243	0.267696	0.613471	0.520833	0.26259	Timp3	-0.252248	1.12478e-57	3.09316e-56	0.3125	0.564748
Robo2	0.256895	0.474153	0.869281	0.458333	0.201439	Flrt2	-0.24985	0.0564694	0.155291	0.145833	0.395684
Sowaha	0.256895	0.181551	0.399412	0.458333	0.201439	Npy1r	-0.244454	1.93656e-68	1.33139e-67	0.395833	0.640288
Sorcs1	0.255845	1.13457e-09	5.67284e-09	0.6875	0.431655	Tcerg1l	-0.240408	1.20316e-05	5.09031e-05	0.0833333	0.323741
Ptprz1	0.252998	0.00109	0.00352645	0.666667	0.413669	Rab3b	-0.239658	2.67388e-56	1.83829e-55	0.5625	0.802158
Sema6d	0.251649	6.80189e-05	0.000196897	0.604167	0.352518	Shisa6	-0.22557	1.72524e-49	1.58147e-48	0.270833	0.496403
Kcnip1	0.24985	0.3273	0.750062	0.354167	0.104317	Pde3a	-0.223171	5.74148e-25	5.26302e-24	0.104167	0.327338
Cplx3	0.244904	1.79836e-06	1.64849e-05	0.291667	0.0467626	Msi2	-0.218825	4.26485e-36	2.6063e-35	0.583333	0.802158
Btbd11	0.242806	1.54057e-10	5.64875e-10	0.75	0.507194	Kctd12	-0.218225	0.0538527	0.141043	0.166667	0.384892
S100a10	0.239808	0.000187351	0.00061093	0.333333	0.0935252	Clic4	-0.206535	1.00524e-07	1.10577e-06	0.0416667	0.248201
Plxdc2	0.238609	1.35354e-07	5.31749e-07	0.666667	0.428058	Ptprm	-0.206535	0.241953	0.739302	0.0416667	0.248201
Kcnq5	0.233213	0.00211275	0.00726258	0.416667	0.183453	Islr2	-0.202938	0.000146344	0.000731719	0.0416667	0.244604
Pcdh18	0.232614	1.56268e-24	9.54973e-24	0.833333	0.600719	Pantr1	-0.20009	1.22929e-76	1.69028e-75	0.5625	0.76259
Tmtc4	0.226019	8.39076e-05	0.000419538	0.416667	0.190647	Stk32a	-0.199341	6.28644e-27	8.64386e-26	0.0416667	0.241007
Adcy1	0.22497	0.0016929	0.00547702	0.645833	0.420863	Rgs16	-0.198741	1.2602e-26	1.38622e-25	0.125	0.323741
Gpd1	0.224221	2.89675e-17	1.77023e-16	0.666667	0.442446	Necab2	-0.193195	0.867359	1	0.270833	0.464029
Socs2	0.223771	1.869e-05	7.90729e-05	0.479167	0.255396	Ngb	-0.190797	0.22621	0.540938	0.104167	0.294964
junction #6,left=(,54),,54,right=(,55),,55
left marker	left score	left p(binomial)	left q(binomial)	left mean	right mean	right marker	right score	right p(binomial)	right q(binomial)	left mean	right mean
Reln	0.447059	1.15815e-79	1.06164e-78	0.8	0.352941	Sema3c	-0.712641	6.24611e-50	8.5884e-49	0.0638298	0.776471
Npy2r	0.414017	2.91071e-77	8.00446e-76	0.778723	0.364706	Vip	-0.686358	4.52318e-74	3.55393e-73	0.148936	0.835294
Tnfaip8l3	0.373217	1.54061e-150	8.47336e-149	0.808511	0.435294	Tac2	-0.645557	9.5021e-87	2.61308e-85	0.319149	0.964706
Kcnc2	0.343179	2.28569e-15	9.67021e-15	0.625532	0.282353	Rgs8	-0.582979	4.08397e-16	2.49576e-15	0.217021	0.8
Igfbp5	0.324906	5.48257e-09	2.51284e-08	0.442553	0.117647	Edn3	-0.570713	5.08106e-102	1.39729e-100	0.123404	0.694118
Parm1	0.322403	3.60099e-23	2.47568e-22	0.710638	0.388235	Itih5	-0.557447	1.46284e-63	4.02282e-62	0.0425532	0.6
Prkca	0.321151	4.22791e-63	7.75117e-62	0.944681	0.623529	Enpp2	-0.526658	2.25471e-33	1.24009e-31	0.0851064	0.611765
Cadps2	0.309387	5.1341e-99	5.64751e-98	0.944681	0.635294	Fam107a	-0.462078	1.43391e-42	2.62884e-41	0.208511	0.670588
Rspo3	0.301877	4.76487e-39	6.55169e-38	0.348936	0.0470588	Mgll	-0.459074	7.23859e-12	5.68746e-11	0.246808	0.705882
Pde3a	0.299875	7.10821e-21	3.90951e-20	0.323404	0.0235294	Sparcl1	-0.454568	1.37765e-16	6.31425e-16	0.404255	0.858823
Cntnap4	0.277847	1.22308e-09	3.73718e-09	0.442553	0.164706	Dpy19l1	-0.42428	1.04855e-07	4.43618e-07	0.140426	0.564706
Phactr2	0.273842	8.93449e-05	0.000272998	0.391489	0.117647	Frem1	-0.421026	3.83317e-47	7.02748e-46	0.131915	0.552941
Mrap2	0.271089	2.79718e-12	1.39859e-11	0.506383	0.235294	Cd24a	-0.402253	1.81321e-19	1.99453e-18	0.0212766	0.423529
Ptprt	0.269587	0.997668	1	0.387234	0.117647	Cbln2	-0.402002	5.41014e-42	3.71947e-41	0.374468	0.776471
Timp3	0.267835	8.10651e-11	4.05325e-10	0.314894	0.0470588	Gpd1	-0.362203	3.21239e-31	1.76681e-30	0.331915	0.694118
Adcy2	0.25557	0.000366561	0.00112005	0.408511	0.152941	Ptpre	-0.356946	0.000979356	0.00256498	0.148936	0.505882
Nell1	0.239049	2.77072e-14	1.38536e-13	0.497872	0.258823	Htra1	-0.355695	1.60887e-39	1.26411e-38	0.314894	0.670588
Sema6d	0.236295	0.0124811	0.029846	0.412766	0.176471	Shisa8	-0.333166	3.28727e-27	2.26e-26	0.102128	0.435294
Nxph3	0.219775	2.32002e-96	6.38004e-95	0.502128	0.282353	Trp53i11	-0.321151	1.13145e-37	1.24459e-36	0.655319	0.976471
Nr2e1	0.218273	5.05927e-31	3.47825e-30	0.382979	0.164706	Dkk3	-0.3204	1.58981e-16	1.09299e-15	0.114894	0.435294
Cdh13	0.216521	0.0595174	0.136394	0.510638	0.294118	Rasd2	-0.318899	7.57982e-07	2.60556e-06	0.234043	0.552941
Islr2	0.207009	3.21268e-07	1.35921e-06	0.289362	0.0823529	Pbx3	-0.313642	0.210848	0.644259	0.0510638	0.364706
Stxbp6	0.205507	2.60011e-12	1.02147e-11	0.570213	0.364706	St6galnac5	-0.306383	0.045549	0.119295	0.093617	0.4
Dfna5	0.201752	3.38381e-09	1.8611e-08	0.67234	0.470588	Flrt2	-0.285106	9.41808e-07	7.39992e-06	0.314894	0.6
Adra2c	0.196245	9.57735e-20	6.58443e-19	0.502128	0.305882	Adra1b	-0.284606	2.32994e-61	1.42385e-60	0.621277	0.905882
Cpne4	0.193993	0.715249	1	0.323404	0.129412	Kcnf1	-0.2796	3.55607e-08	1.50449e-07	0.285106	0.564706
Ccnd1	0.186733	2.22528e-05	0.000174843	0.280851	0.0941176	Nfix	-0.271339	2.26726e-25	9.59226e-25	0.540426	0.811765
Cnih3	0.181477	0.0196831	0.0515511	0.46383	0.282353	Cryab	-0.269837	1.68494e-18	1.02968e-17	0.259574	0.529412
Car10	0.178723	0.0562331	0.114549	0.378723	0.2	Rgs16	-0.26383	1.28573e-14	8.83937e-14	0.13617	0.4
Adcy1	0.172466	0.998425	1	0.348936	0.176471	Igf1	-0.263329	6.41613e-47	3.92097e-46	0.642553	0.905882
Klhl13	0.168711	1.63874e-08	6.93315e-08	0.651064	0.482353	Fam46a	-0.262578	9.35914e-13	8.57921e-12	0.302128	0.564706
Bcl2l11	0.16771	2.11845e-28	3.88382e-27	0.238298	0.0705882	Sp8	-0.262328	9.00551e-32	1.23826e-30	0.255319	0.517647
Crim1	0.164706	4.05148e-09	1.48554e-08	0.6	0.435294	Luzp2	-0.262078	8.61759e-06	3.94973e-05	0.208511	0.470588
Fstl5	0.162203	1.74711e-30	9.60912e-30	0.668085	0.505882	Gabrg3	-0.262078	0.445523	0.875135	0.208511	0.470588
Stk32a	0.159449	1.64748e-13	2.26529e-12	0.182979	0.0235294	Unc5c	-0.260826	9.26412e-07	3.63948e-06	0.374468	0.635294
Whrn	0.158448	7.80758e-11	3.06727e-10	0.370213	0.211765	Sorcs1	-0.260826	2.86899e-27	1.75327e-26	0.574468	0.835294
Ecel1	0.158198	0.993156	1	0.217021	0.0588235	Ar	-0.254819	0.0880174	0.230522	0.251064	0.505882
Slc16a2	0.155945	0.747973	1	0.238298	0.0823529	Prox1	-0.24831	9.88065e-50	6.03818e-49	0.634043	0.882353
AW551984	0.155444	0.917365	1	0.331915	0.176471	Shisa9	-0.243554	2.54795e-18	2.33562e-17	0.544681	0.788235
Lypd1	0.150688	0.970976	1	0.421277	0.270588	Kcnb2	-0.242553	1.6533e-08	5.68323e-08	0.357447	0.6
Mctp1	0.150688	0.999999	1	0.221277	0.0705882	RP23-291B1.2	-0.23179	1.92791e-30	9.63957e-30	0.544681	0.776471
Ptprm	0.148936	1.93839e-05	8.20086e-05	0.348936	0.2	Ptprz1	-0.221277	2.01127e-11	7.90143e-11	0.578723	0.8
Crabp1	0.148435	1.42862e-17	1.30957e-16	0.242553	0.0941176	Ptk2b	-0.21627	0.582483	1	0.242553	0.458823
Nr2f2	0.146683	1.9658e-69	2.16238e-68	0.970213	0.823529	St8sia4	-0.212516	0.0423014	0.129254	0.140426	0.352941
Mpp6	0.145682	0.000323964	0.00118787	0.557447	0.411765	Igsf3	-0.209762	0.00064595	0.00177636	0.225532	0.435294
Igfbp4	0.14443	0.448904	1	0.191489	0.0470588	Pex5l	-0.206008	0.0430452	0.102934	0.323404	0.529412
Mns1	0.14368	8.47307e-42	2.33009e-40	0.331915	0.188235	Sdk2	-0.205006	1.09851e-21	8.63112e-21	0.53617	0.741177
Brinp1	0.140426	0.00996161	0.0260899	0.540426	0.4	Wnt5a	-0.204255	2.66342e-17	1.46488e-16	0.395745	0.6
Hrh3	0.137422	1.29051e-05	6.45256e-05	0.502128	0.364706	Fgf9	-0.202503	0.013089	0.0553767	0.268085	0.470588
Pantr1	0.137172	5.55354e-62	7.63612e-61	0.748936	0.611765	Col25a1	-0.196746	2.28266e-14	8.96759e-14	0.591489	0.788235
junction #7,left=(,31),,31,right=(,32),,32
left marker	left score	left p(binomial)	left q(binomial)	left mean	right mean	right marker	right score	right p(binomial)	right q(binomial)	left mean	right mean
Grin3a	0.663362	2.31566e-16	9.79704e-16	0.85567	0.192308	Tac1	-0.776665	4.29032e-181	2.35968e-179	0.175258	0.951923
Trpc5	0.650707	1.14431e-19	6.29372e-19	0.762887	0.11218	Pnoc	-0.728588	8.63188e-106	1.58251e-104	0.175258	0.903846
St6galnac5	0.610263	3.54197e-31	9.74042e-30	0.876289	0.266026	Moxd1	-0.624042	2.42783e-98	1.48368e-97	0.0618557	0.685897
Npy2r	0.592486	5.82046e-22	4.00157e-21	0.659794	0.0673077	Nfib	-0.602465	1.98142e-24	6.41049e-24	0.14433	0.746795
Tacr1	0.519363	2.38578e-23	1.64023e-22	0.525773	0.00641026	Pdyn	-0.585151	4.72533e-74	6.49734e-73	0.0206186	0.605769
Plagl1	0.515497	3.30348e-50	3.63383e-49	0.896907	0.38141	Cpne4	-0.583928	4.30586e-42	5.92056e-41	0.134021	0.717949
Gfra1	0.509252	2.95648e-47	4.06515e-46	0.804124	0.294872	Arhgap6	-0.550919	2.32185e-29	1.16093e-28	0.195876	0.746795
Stxbp6	0.496696	1.25661e-25	6.91133e-25	0.85567	0.358974	Ptprt	-0.526038	3.42114e-74	4.70407e-73	0.42268	0.948718
Tshz2	0.493325	3.84841e-32	1.62818e-31	0.948454	0.455128	Unc13c	-0.525806	2.1957e-43	1.34182e-42	0.0927835	0.61859
Phactr2	0.489922	1.8343e-15	8.40722e-15	0.659794	0.169872	Crtac1	-0.509781	1.62393e-62	2.9772e-61	0.0927835	0.602564
Calcr	0.474227	1.87236e-46	3.43266e-45	0.474227	0	Id4	-0.462298	6.78811e-79	6.22244e-78	0.226804	0.689103
Pex5l	0.43831	3.71774e-17	2.55594e-16	0.845361	0.407051	Sox2	-0.439334	2.64496e-28	2.90946e-27	0.329897	0.769231
Pou3f4	0.433948	1.16546e-22	6.41003e-21	0.494845	0.0608974	Sox5	-0.429223	9.01829e-26	4.96006e-25	0.0515464	0.480769
Sema5a	0.426183	3.91285e-33	5.38017e-32	0.85567	0.429487	Inf2	-0.423242	1.51868e-55	1.67055e-54	0.0927835	0.516026
Peg10	0.417757	4.07978e-14	2.24388e-13	0.587629	0.169872	Car10	-0.416832	3.34785e-11	9.20659e-11	0.0927835	0.509615
Galntl6	0.401996	1.32625e-16	6.07865e-16	0.639175	0.237179	Pcp4l1	-0.394892	4.77435e-56	2.62589e-54	0.371134	0.766026
Gpc3	0.401632	3.1285e-18	2.15084e-17	0.443299	0.0416667	Nptx1	-0.383294	6.11302e-35	4.80309e-34	0.257732	0.641026
P2ry1	0.397304	1.54137e-21	1.05969e-20	0.474227	0.0769231	Chodl	-0.356199	3.24216e-45	3.56637e-44	0.0412371	0.397436
Gabrg1	0.394561	3.16515e-19	1.24345e-18	0.814433	0.419872	Csgalnact1	-0.349095	5.13429e-23	4.03408e-22	0.0515464	0.400641
Klhl13	0.390927	7.42908e-16	5.10749e-15	0.85567	0.464744	Cox6a2	-0.347971	1.17378e-15	8.06977e-15	0.0206186	0.36859
Shisa9	0.375562	0.000951249	0.00307757	0.484536	0.108974	Lamp5	-0.344303	4.51184e-33	2.48151e-32	0.360825	0.705128
Satb1	0.37543	4.23067e-51	3.3241e-50	0.958763	0.583333	Dab1	-0.343544	0.000100809	0.000351535	0.134021	0.477564
Trhr	0.368127	1.23849e-39	1.70292e-38	0.659794	0.291667	Tmod1	-0.33297	5.99509e-30	4.71043e-29	0.195876	0.528846
Edil3	0.363006	0.0953083	0.169095	0.536083	0.173077	Chst2	-0.327947	0.259267	0.594153	0.175258	0.503205
Fgf9	0.362741	0.00418571	0.0164439	0.484536	0.121795	Pappa	-0.323718	2.89947e-90	5.3157e-89	0	0.323718
Thrb	0.356694	3.37652e-09	2.06343e-08	0.680412	0.323718	Esr1	-0.323189	2.00465e-58	5.51278e-57	0.103093	0.426282
Pitpnc1	0.354348	0.00726928	0.0148078	0.597938	0.24359	Dkk3	-0.31407	1.41262e-141	3.88471e-140	0.381443	0.695513
Pcdh18	0.352002	2.16924e-14	9.17754e-14	0.515464	0.163462	Etv1	-0.313475	4.37563e-44	1.2033e-42	0.247423	0.560897
B3galt1	0.336935	8.35303e-05	0.000287135	0.57732	0.240385	Jsrp1	-0.313144	3.43448e-36	4.72241e-35	0.0618557	0.375
Nefm	0.335018	8.57428e-06	4.28714e-05	0.453608	0.11859	Zfp804a	-0.310798	6.53519e-12	2.56739e-11	0.14433	0.455128
Lynx1	0.329666	9.00651e-09	3.30238e-08	0.659794	0.330128	Tox3	-0.305611	4.40968e-05	0.000127648	0.0309278	0.336539
Arx	0.323949	6.65499e-07	1.74298e-06	0.670103	0.346154	Nkx2-1	-0.301712	5.00742e-62	9.18027e-61	0.0412371	0.342949
Parm1	0.318828	0.00185354	0.00599674	0.546392	0.227564	Nrip3	-0.300225	0.213548	0.469805	0.206186	0.50641
Cbln1	0.316515	6.54364e-109	1.7995e-107	0.845361	0.528846	Cdh13	-0.292493	1.68839e-27	1.85723e-26	0.463917	0.75641
Clmn	0.316052	5.28505e-05	0.000161488	0.505155	0.189103	Sox1	-0.285851	8.34184e-11	3.27715e-10	0.134021	0.419872
Pcdh11x	0.3144	0.00676646	0.0218915	0.43299	0.11859	Map3k15	-0.284298	2.35208e-106	1.29364e-104	0.0618557	0.346154
Whrn	0.31027	1.24512e-33	1.14136e-32	0.752577	0.442308	Cacna2d1	-0.280994	0.35748	0.854845	0.206186	0.487179
Gpx3	0.307758	7.71062e-38	6.05834e-37	0.762887	0.455128	Tesc	-0.274485	2.28561e-26	1.18786e-25	0.350515	0.625
Pld5	0.30376	4.2953e-22	4.72483e-21	0.608247	0.304487	Lhfp	-0.272436	1.05125e-55	5.78185e-54	0	0.272436
Chn2	0.303331	1.0939e-07	4.62803e-07	0.649485	0.346154	C1ql1	-0.272172	4.23362e-52	7.76164e-51	0.0515464	0.323718
Dlx1	0.294673	5.23398e-16	2.05621e-15	0.71134	0.416667	Neto2	-0.271279	7.07001e-09	3.535e-08	0.350515	0.621795
Hlf	0.293286	3.61061e-12	1.65486e-11	0.690722	0.397436	Tmem255a	-0.26814	5.17962e-79	9.49598e-78	0.587629	0.855769
Sstr1	0.28139	8.12795e-15	6.38625e-14	0.371134	0.0897436	Kcnip2	-0.258294	0.000369211	0.00106877	0.257732	0.516026
Irs4	0.277095	5.23445e-57	9.59649e-56	0.783505	0.50641	Fam19a2	-0.257699	4.92413e-05	0.00015046	0.123711	0.38141
Syt2	0.275839	7.16881e-17	1.97142e-15	0.28866	0.0128205	Igsf3	-0.2576	1.1133e-20	6.12317e-20	0.268041	0.525641
Prlr	0.272436	0	0	1	0.727564	Adamtsl1	-0.247918	4.92175e-33	2.70696e-31	0.0309278	0.278846
Gal	0.267612	7.01489e-30	1.9291e-28	0.309278	0.0416667	Gpr26	-0.247918	1.10858e-09	8.71028e-09	0.0309278	0.278846
Slit2	0.266753	3.46762e-07	1.36228e-06	0.391753	0.125	Ppargc1a	-0.24729	9.30655e-05	0.000301094	0.278351	0.525641
Penk	0.263812	0.122156	0.373253	0.443299	0.179487	Tenm2	-0.245737	0.70604	1	0.206186	0.451923
Hs3st2	0.256708	3.57908e-21	2.81213e-20	0.43299	0.176282	Tox	-0.241145	4.3468e-37	5.97685e-36	0.226804	0.467949
junction #8,left=(,43),,43,right=(,44),,44
left marker	left score	left p(binomial)	left q(binomial)	left mean	right mean	right marker	right score	right p(binomial)	right q(binomial)	left mean	right mean
Adamts5	0.878703	1.17599e-199	6.46792e-198	0.894231	0.015528	Unc5b	-0.773501	1.87009e-240	1.02855e-238	0.0432692	0.81677
Moxd1	0.809185	1.24871e-111	9.81128e-111	0.855769	0.0465839	Itpr1	-0.767111	1.67461e-78	2.30259e-77	0.149038	0.916149
Etv1	0.721214	6.26397e-113	3.44518e-111	0.923077	0.201863	Cacna2d3	-0.709179	5.91482e-35	1.08438e-33	0.0144231	0.723603
Il1rapl2	0.699893	1.35726e-176	7.46495e-175	0.836538	0.136646	C1ql1	-0.679736	1.80193e-232	9.91062e-231	0.0625	0.742236
Crhbp	0.68108	8.0864e-80	5.5594e-79	0.730769	0.0496894	Fstl5	-0.65731	1.47615e-72	2.70628e-71	0.134615	0.791925
Mafb	0.677735	4.92146e-111	9.02268e-110	0.923077	0.245342	Rasgrp1	-0.656504	2.40751e-38	1.65516e-37	0.110577	0.767081
Serpine2	0.639513	4.02521e-14	2.21387e-13	0.692308	0.052795	Tpbgl	-0.649486	1.06439e-227	5.85417e-226	0.0865385	0.736025
Crabp1	0.626702	4.61539e-98	2.53847e-96	0.629808	0.00310559	Hs3st4	-0.636765	1.09996e-117	3.0249e-116	0.0961538	0.732919
Ptn	0.616161	2.43292e-24	2.67621e-23	0.740385	0.124224	Plcxd3	-0.636497	2.07728e-113	1.1425e-111	0.254808	0.891304
St18	0.591346	3.32263e-114	9.13723e-113	0.591346	0	Cck	-0.632077	1.2827e-51	7.83875e-51	0.197115	0.829192
Luzp2	0.581104	5.59224e-43	1.53787e-41	0.711538	0.130435	A830036E02Rik	-0.629838	2.10327e-138	1.1568e-136	0.0192308	0.649068
Htr2c	0.557573	1.04258e-07	3.37307e-07	0.653846	0.0962733	Glul	-0.62497	1.04903e-74	5.76967e-73	0.225962	0.850932
Galnt14	0.547271	4.07709e-49	5.606e-48	0.572115	0.0248447	Mpdz	-0.592003	4.63293e-66	8.49371e-65	0.1875	0.779503
Chst2	0.544016	1.08238e-23	1.48827e-22	0.817308	0.273292	Mxra7	-0.558678	9.08685e-192	4.99777e-190	0.360577	0.919255
Gpr83	0.541477	3.83528e-82	5.27352e-81	0.985577	0.444099	Nek7	-0.553482	7.29461e-255	2.00602e-253	0.427885	0.981367
Igf1	0.491281	6.37198e-26	3.89399e-25	0.519231	0.0279503	Clstn2	-0.54315	1.78076e-139	9.79417e-138	0.360577	0.903727
Arl4a	0.484621	7.25677e-17	1.33041e-15	0.754808	0.270186	Bhlhe41	-0.524875	2.44812e-42	4.48821e-41	0.149038	0.673913
Nrtn	0.479963	1.22538e-66	3.36979e-65	0.504808	0.0248447	Pxdc1	-0.524546	2.41045e-149	1.32575e-147	0.00961539	0.534161
Cnr1	0.479754	0.0453272	0.0958845	0.548077	0.068323	Ptpre	-0.519201	1.54853e-78	4.25847e-77	0.331731	0.850932
Cdh13	0.474349	0.0236303	0.0618888	0.524038	0.0496894	Pde5a	-0.510422	1.80875e-95	2.48703e-94	0.0144231	0.524845
Kcnk2	0.473214	1.03943e-17	9.52809e-17	0.6875	0.214286	Pvalb	-0.507256	6.16821e-206	1.13084e-204	0.216346	0.723603
Hapln1	0.473005	3.53388e-87	3.88726e-86	0.730769	0.257764	Gabrg3	-0.492714	4.35521e-09	1.33076e-08	0.134615	0.627329
Egfr	0.466913	1.36643e-79	1.87884e-78	0.634615	0.167702	Pde11a	-0.490385	8.39354e-85	2.30822e-83	0.00961539	0.5
Ndst4	0.462404	1.21839e-60	9.57308e-60	0.639423	0.177019	Kcnip2	-0.487219	4.15829e-24	2.54118e-23	0.211538	0.698758
Prox1	0.455626	7.51024e-26	4.13063e-25	0.471154	0.015528	Nyap2	-0.473543	2.45454e-86	6.74998e-85	0.451923	0.925466
Col19a1	0.453894	5.79793e-57	5.31477e-56	0.615385	0.161491	Dab1	-0.472587	1.04298e-24	1.14728e-23	0.182692	0.65528
Pou3f3	0.4461	1.41096e-13	6.46689e-13	0.514423	0.068323	Col26a1	-0.468765	1.58972e-125	8.74345e-124	0.105769	0.574534
Epha4	0.44389	1.37133e-05	4.19019e-05	0.543269	0.0993789	Krt12	-0.459329	2.54952e-126	1.40224e-124	0.00961539	0.468944
Necab2	0.423853	0.06958	0.127563	0.548077	0.124224	Tox3	-0.445144	2.4575e-58	4.50542e-57	0.216346	0.661491
Rpp25	0.42233	7.43355e-17	3.14496e-16	0.649038	0.226708	Pcp4l1	-0.437142	1.23844e-43	1.36229e-42	0.274039	0.71118
Sema5a	0.41594	2.23002e-15	1.36279e-14	0.543269	0.127329	Nacc2	-0.431289	3.64291e-135	2.0036e-133	0.5625	0.993789
Etl4	0.412924	4.67205e-10	1.97664e-09	0.596154	0.18323	Pthlh	-0.427467	1.063059e-314	5.846823e-313	0.485577	0.913044
Pde3a	0.410595	7.73666e-101	1.41839e-99	0.721154	0.310559	Tmem44	-0.422301	6.01123e-110	5.5103e-109	0.201923	0.624224
Chn2	0.403637	0.0510647	0.122111	0.447115	0.0434783	Inpp4b	-0.410266	8.19934e-56	2.25482e-54	0.139423	0.549689
Efna5	0.372372	7.39761e-11	4.06869e-10	0.490385	0.118012	Pygm	-0.398441	1.26951e-174	6.98229e-173	0.120192	0.518633
Grm1	0.364548	1.38122e-08	5.06448e-08	0.538462	0.173913	Kcnc2	-0.387184	3.5148e-61	2.14793e-60	0.432692	0.819876
Calb2	0.349737	2.19459e-11	8.04683e-11	0.461539	0.111801	Osbpl3	-0.383063	8.36584e-106	1.1503e-104	0.365385	0.748447
Pld5	0.347647	3.97749e-15	2.43069e-14	0.394231	0.0465839	Rora	-0.380106	4.54237e-139	2.4983e-137	0.610577	0.990683
Lypd6	0.344631	6.32899e-40	6.96189e-39	0.447115	0.102485	Kcnmb2	-0.374134	9.14364e-105	1.67633e-103	0.302885	0.677019
Camk1g	0.338031	0.00721817	0.0283571	0.384615	0.0465839	Fam19a2	-0.371267	4.20672e-108	1.15685e-106	0.495192	0.86646
Rgs10	0.336568	2.47011e-12	1.50951e-11	0.6875	0.350932	Gpr176	-0.37073	1.14388e-123	3.14566e-122	0.3125	0.68323
Epha7	0.33612	1.73566e-06	7.34317e-06	0.423077	0.0869565	Itih5	-0.360248	3.58847e-106	1.97366e-104	0	0.360248
Grip1	0.332537	8.03474e-28	4.95505e-27	0.807692	0.475155	Trpc5	-0.360189	3.40066e-19	2.33795e-18	0.201923	0.562112
Wbscr17	0.319577	2.69446e-07	1.23496e-06	0.490385	0.170808	Unc5c	-0.353768	1.39805e-06	5.12619e-06	0.158654	0.512422
Klhl13	0.312948	0.00184974	0.00462435	0.576923	0.263975	Gabrd	-0.350782	2.63081e-100	1.44694e-98	0.254808	0.60559
Nfix	0.30605	1.91986e-12	8.12249e-12	0.504808	0.198758	Wnt5a	-0.34272	1.58196e-12	5.80053e-12	0.0144231	0.357143
Lgi2	0.293777	1.1047e-22	6.07586e-22	0.759615	0.465838	Phlda1	-0.3383	2.18958e-83	2.40854e-82	0.456731	0.795031
Sulf2	0.292135	1.22498e-21	7.48599e-21	0.456731	0.164596	Itgb8	-0.337912	3.67573e-13	2.24628e-12	0.0192308	0.357143
Gna14	0.290164	7.26625e-69	3.99644e-67	0.293269	0.00310559	Trps1	-0.335225	8.34414e-171	4.58928e-169	0.605769	0.940994
Hs3st2	0.287237	4.14074e-36	4.55482e-35	0.399039	0.111801	Elfn1	-0.334956	3.70371e-39	1.69753e-38	0.264423	0.599379
junction #9,left=(,6),,6,right=(,7),,7
left marker	left score	left p(binomial)	left q(binomial)	left mean	right mean	right marker	right score	right p(binomial)	right q(binomial)	left mean	right mean
A230065H16Rik	0.556306	3.29239e-143	1.81082e-141	0.583333	0.027027	Cyp26b1	-0.662623	4.58222e-68	6.30055e-67	0.157197	0.81982
Mpped2	0.508702	1.19752e-47	1.64659e-46	0.715909	0.207207	Nr2f2	-0.484695	0.0175471	0.0344675	0.0738636	0.558559
Tshz1	0.455262	1.02524e-34	6.26538e-34	0.617424	0.162162	Sv2c	-0.471796	4.90204e-15	1.49785e-14	0.339015	0.810811
Luzp2	0.402795	4.54086e-33	8.32492e-32	0.501894	0.0990991	Sst	-0.44743	6.21221e-15	3.79635e-14	0.210227	0.657658
Pbx3	0.388053	3.94134e-22	1.97067e-21	0.532197	0.144144	Tacr3	-0.434941	9.95067e-45	1.82429e-43	0.0965909	0.531532
Cntn5	0.334152	9.67249e-06	6.64983e-05	0.424242	0.0900901	Ecel1	-0.432791	1.95691e-18	1.19589e-17	0.251894	0.684685
Kcnk2	0.333896	5.71995e-22	6.29194e-21	0.604167	0.27027	Epha4	-0.413135	2.06415e-23	8.73294e-23	0.433712	0.846847
Pitpnc1	0.33062	5.56354e-06	1.91247e-05	0.573864	0.243243	Npnt	-0.404484	4.17505e-27	1.14814e-25	0.0189394	0.423423
Rgs8	0.316083	6.51229e-05	0.000198987	0.460227	0.144144	Slit2	-0.37285	6.31575e-14	3.15788e-13	0.113636	0.486486
Kcnip1	0.30948	6.22997e-07	1.9036e-06	0.435606	0.126126	Cpne4	-0.37111	1.94791e-08	8.9279e-08	0.223485	0.594595
Ptprt	0.284193	0.00135123	0.00464485	0.545454	0.261261	Hrh3	-0.342394	3.05907e-14	2.10311e-13	0.369318	0.711712
Fam19a1	0.283937	3.74096e-68	2.05753e-66	0.392045	0.108108	Vstm2b	-0.340807	8.53259e-05	0.000312862	0.253788	0.594595
Nts	0.281634	4.94552e-55	6.80009e-54	0.344697	0.0630631	Pdzrn4	-0.313268	1.215e-25	6.68252e-25	0.560606	0.873874
Syt6	0.279689	3.42892e-37	3.77181e-36	0.378788	0.0990991	Klhl13	-0.305027	3.9396e-09	1.44452e-08	0.433712	0.738739
Tshz2	0.272113	0.89873	1	0.371212	0.0990991	Tcerg1l	-0.299857	9.80266e-08	4.49289e-07	0.132576	0.432432
Fam46a	0.270833	0.00190407	0.00581798	0.270833	0	Itpka	-0.297656	3.99518e-09	1.37334e-08	0.251894	0.54955
Cacng5	0.250819	7.41432e-25	5.09734e-24	0.340909	0.0900901	Thrb	-0.297092	0.0193288	0.0393736	0.189394	0.486486
Cacna2d3	0.25041	0.999994	1	0.295455	0.0450451	St6galnac5	-0.295147	0.0014069	0.00455175	0.155303	0.45045
Col11a1	0.249488	1.54073e-37	1.41234e-36	0.276515	0.027027	Ptprz1	-0.290489	1.94562e-17	9.72812e-17	0.547349	0.837838
Foxp2	0.245598	3.16845e-11	1.3405e-10	0.344697	0.0990991	Gabrg1	-0.28665	1.8364e-20	8.41683e-20	0.515151	0.801802
Cxcl14	0.24524	2.23108e-07	1.11554e-06	0.263258	0.018018	Itpr1	-0.2845	1.13147e-05	3.88943e-05	0.337121	0.621622
Dach1	0.242322	4.52152e-67	2.48683e-65	0.314394	0.0720721	Ccnd2	-0.280047	0.237414	0.408056	0.206439	0.486486
Rasd2	0.236691	4.5675e-46	8.37375e-45	0.606061	0.369369	Myh7	-0.277846	4.84218e-43	4.43866e-42	0.659091	0.936937
Fam19a2	0.236691	0.644154	1	0.272727	0.036036	Ntng1	-0.273034	6.55698e-28	5.15191e-27	0.609849	0.882883
Gpx3	0.231419	4.08481e-15	1.72819e-14	0.3125	0.0810811	Mpped1	-0.261108	0.0231678	0.0637115	0.225379	0.486486
Th	0.229167	1.22278e-84	6.72529e-83	0.229167	0	Flrt2	-0.260698	3.67391e-05	0.000252581	0.270833	0.531532
Sema6d	0.228501	0.167008	0.287045	0.363636	0.135135	Prlr	-0.257985	1.43606e-18	5.26555e-18	0.363636	0.621622
Plcxd3	0.221284	6.89833e-13	5.42012e-12	0.4375	0.216216	Sema3a	-0.248311	4.26617e-14	1.80492e-13	0.229167	0.477477
Cnksr2	0.216319	2.2745e-06	6.58409e-06	0.594697	0.378378	Trp53i11	-0.240121	1.00138e-15	3.67173e-15	0.471591	0.711712
Thsd7a	0.213964	1	1	0.25	0.036036	Cnih3	-0.238073	4.84806e-06	1.77762e-05	0.36553	0.603604
Lingo2	0.210995	0.999979	1	0.337121	0.126126	Trhr	-0.237664	6.44265e-10	3.22132e-09	0.0776515	0.315315
Trhde	0.200143	4.08463e-07	1.55463e-06	0.299242	0.0990991	Wfs1	-0.236691	3.96596e-05	0.000103871	0.393939	0.630631
Fndc5	0.197021	0.173837	0.354113	0.494318	0.297297	Wbscr17	-0.232494	9.67066e-15	7.59838e-14	0.443182	0.675676
Sox4	0.19482	1.49799e-05	8.23895e-05	0.375	0.18018	Ngb	-0.230139	8.83226e-20	2.55671e-19	0.454545	0.684685
Glul	0.194154	1.10152e-12	8.6548e-12	0.50947	0.315315	Penk	-0.226454	0.209844	0.501801	0.19697	0.423423
Aldh3b2	0.194001	1.28309e-39	2.35234e-38	0.284091	0.0900901	Cpne2	-0.224918	5.91484e-05	0.000203323	0.450758	0.675676
Chn2	0.193796	9.20239e-67	1.26533e-65	0.761364	0.567568	Kcna6	-0.223945	5.49348e-05	0.000151071	0.433712	0.657658
Cartpt	0.184634	0.0120388	0.0413835	0.202652	0.018018	Crym	-0.218264	0.00127504	0.00500907	0.106061	0.324324
Man1a	0.184531	7.98536e-07	2.5835e-06	0.274621	0.0900901	Foxp1	-0.217342	8.66828e-07	4.76755e-06	0.458333	0.675676
Unc13c	0.1832	0.983832	1	0.210227	0.027027	Trpc5	-0.214681	0.000502532	0.00162584	0.253788	0.468469
Ngef	0.182023	4.66312e-31	3.66388e-30	0.704546	0.522523	Esr1	-0.210739	3.29012e-16	2.58509e-15	0.149621	0.36036
Homer2	0.172093	0.814561	1	0.352273	0.18018	2001-03-01	-0.210074	2.87135e-06	6.58017e-06	0.348485	0.558559
Pdyn	0.170915	0.0530613	0.194558	0.179924	0.00900901	Kcnf1	-0.205774	2.99805e-08	1.37411e-07	0.325758	0.531532
Tle4	0.170762	6.20134e-47	8.52685e-46	0.621212	0.45045	Zmat4	-0.204545	0.516913	1	0.128788	0.333333
Zic1	0.170455	1.16431e-57	3.20186e-56	0.170455	0	AW551984	-0.203112	6.75013e-10	2.18387e-09	0.454545	0.657658
Prkca	0.170352	1	1	0.242424	0.0720721	Lypd1	-0.199939	1.3576e-09	4.66673e-09	0.556818	0.756757
Sorcs1	0.169635	4.45686e-11	2.45127e-10	0.412879	0.243243	Pcdh11x	-0.196151	5.13628e-22	3.53119e-21	0.560606	0.756757
Mgll	0.166564	1	1	0.238636	0.0720721	Ptk2b	-0.192977	1.1095e-17	3.8139e-17	0.662879	0.855856
Gpc6	0.16467	5.1212e-10	3.52083e-09	0.236742	0.0720721	Camk1g	-0.191441	0.00105817	0.00316227	0.25	0.441441
Kcnh7	0.164005	0.99905	1	0.371212	0.207207	Meis1	-0.190418	1.10022e-16	6.72359e-16	0.19697	0.387387
junction #10,left=(,37),,37,right=(,38),,38
left marker	left score	left p(binomial)	left q(binomial)	left mean	right mean	right marker	right score	right p(binomial)	right q(binomial)	left mean	right mean
Tacr1	0.747541	2.2078e-77	4.04763e-76	0.798561	0.0510204	Ccnd2	-0.614888	1.38555e-37	1.08865e-36	0.201439	0.816326
Sfrp1	0.720991	9.71894e-105	5.34542e-103	0.748201	0.0272109	Thsd7a	-0.58036	2.48494e-56	1.24247e-55	0.273381	0.853742
Fam46a	0.714433	4.3316e-63	7.94128e-62	0.877698	0.163265	Tmtc4	-0.554202	1.78356e-141	9.80957e-140	0.316547	0.870748
Lypd6	0.61386	2.00588e-58	5.51618e-57	0.654676	0.0408163	Nr2f2	-0.542798	3.33035e-17	9.15846e-17	0.151079	0.693878
Chodl	0.574879	7.63226e-54	1.04944e-52	0.625899	0.0510204	Zeb2	-0.506558	8.37727e-28	2.71029e-27	0.129496	0.636054
Syt6	0.568737	4.52202e-31	3.55302e-30	0.57554	0.00680272	Nppc	-0.493613	7.26298e-124	1.99732e-122	0.179856	0.673469
Ndst4	0.51664	2.59839e-69	2.85823e-68	0.805755	0.289116	Tmem44	-0.464298	1.3172e-79	1.03494e-78	0.0935252	0.557823
Cbln2	0.505555	2.77126e-30	3.04838e-29	0.539568	0.0340136	Tmem132c	-0.449518	4.57928e-74	4.19767e-73	0.115108	0.564626
Rgs10	0.504356	1.5336e-09	8.43482e-09	0.705036	0.20068	Chst15	-0.446508	2.07134e-55	3.79745e-54	0.107914	0.554422
Nos1	0.492292	1.6098e-48	1.77077e-47	0.920863	0.428571	Etl4	-0.4434	5.09684e-47	3.11473e-46	0.352518	0.795918
Sp9	0.491289	4.85503e-11	1.4054e-10	0.589928	0.0986395	Laptm4b	-0.425733	2.3914e-48	1.87896e-47	0.302158	0.727891
S100a10	0.479005	3.12367e-23	2.86337e-22	0.489209	0.0102041	Elfn1	-0.415822	6.98817e-152	3.84349e-150	0.546763	0.962585
Ptn	0.473988	4.43184e-27	6.09378e-26	0.834532	0.360544	Pip5k1b	-0.41526	3.54146e-45	6.49267e-44	0.244604	0.659864
Gucy1a3	0.47137	1.69777e-29	1.16722e-28	0.848921	0.377551	Igsf3	-0.412372	1.14144e-28	6.97544e-28	0.172662	0.585034
Pou3f2	0.457813	5.13373e-53	1.41178e-51	0.47482	0.0170068	Igfbp4	-0.406475	2.35363e-33	1.17682e-32	0.0935252	0.5
Fat3	0.452699	3.23249e-08	1.11117e-07	0.568345	0.115646	Whrn	-0.40256	1.72202e-46	1.89422e-45	0.165468	0.568027
Col11a1	0.443547	2.63844e-41	2.90228e-40	0.52518	0.0816327	Serpine2	-0.396956	2.09839e-24	1.28235e-23	0.330935	0.727891
Nell1	0.442079	1.08319e-32	2.97878e-31	0.748201	0.306122	Timp3	-0.370895	7.31397e-44	1.00567e-42	0.122302	0.493197
Gabrq	0.435839	7.73044e-24	6.07392e-23	0.446043	0.0102041	Maf	-0.361645	7.08615e-65	3.54308e-64	0.417266	0.778912
Adgrg6	0.417266	6.55859e-81	3.60722e-79	0.417266	0	Sparcl1	-0.357069	9.36727e-37	5.72444e-36	0.438849	0.795918
Plpp3	0.415822	1.43601e-27	3.94904e-26	0.453237	0.037415	Col19a1	-0.350878	1.8433e-41	1.12646e-40	0.115108	0.465986
Chrm2	0.403661	7.30236e-33	2.00815e-31	0.417266	0.0136054	Neto2	-0.345177	3.4402e-51	3.15352e-50	0.532374	0.877551
Tox	0.402706	5.41596e-48	5.95755e-47	0.71223	0.309524	Mrap2	-0.344002	1.96724e-107	1.08198e-105	0.553957	0.897959
Epha4	0.401165	0.00687009	0.0198871	0.496403	0.0952381	Npffr1	-0.340405	5.67171e-41	6.23888e-40	0.057554	0.397959
Cpne4	0.389395	0.000927833	0.00318943	0.467626	0.0782313	Fam19a1	-0.33556	1.11936e-31	1.02608e-30	0.0215827	0.357143
Gpx3	0.381026	1.10379e-13	4.33633e-13	0.438849	0.0578231	Gpr83	-0.331816	1.24763e-34	6.23817e-34	0.402878	0.734694
Sox4	0.374737	1.82483e-08	1.25457e-07	0.510791	0.136054	Adrbk2	-0.326824	8.06163e-06	3.69491e-05	0.244604	0.571429
Ntn1	0.366907	1.83191e-49	1.00755e-47	0.366907	0	Mafb	-0.320437	4.96551e-87	4.55172e-86	0.42446	0.744898
Gpr88	0.366246	0.0167873	0.0455849	0.417266	0.0510204	Pex5l	-0.320022	1.04673e-05	3.83802e-05	0.244604	0.564626
Dbpht2	0.35521	2.28249e-14	9.65671e-14	0.776978	0.421769	Neto1	-0.317036	1.27167e-37	1.1657e-36	0.42446	0.741497
Hhip	0.345324	8.46053e-67	4.65329e-65	0.345324	0	Moxd1	-0.310111	6.91452e-133	4.75373e-132	0.489209	0.79932
Mpped2	0.334435	9.28803e-06	2.55421e-05	0.582734	0.248299	Etv1	-0.302354	1.98068e-29	1.55625e-28	0.194245	0.496599
Nxph2	0.331327	8.50032e-19	4.67518e-18	0.33813	0.00680272	St6galnac5	-0.298561	4.62495e-11	2.82636e-10	0.201439	0.5
Trpc5	0.319924	3.47604e-06	8.31228e-06	0.503597	0.183673	Car10	-0.290461	1.52911e-18	5.05905e-18	0.28777	0.578231
Unc5c	0.304605	1.423e-07	7.11498e-07	0.597122	0.292517	Ubash3b	-0.2783	1.47445e-09	4.77027e-09	0.323741	0.602041
Vwc2l	0.297827	1.22945e-18	1.3524e-17	0.410072	0.112245	Lgi2	-0.276611	2.20846e-20	1.34962e-19	0.417266	0.693878
Kcnip4	0.290241	0.812053	1	0.395684	0.105442	Pou6f2	-0.276048	2.28472e-38	2.51319e-37	0.115108	0.391157
Cdh13	0.278447	0.00922669	0.0253734	0.553957	0.27551	Tnr	-0.262223	1.90464e-13	1.16394e-12	0.431655	0.693878
Sox6	0.278006	1.56063e-80	1.07293e-79	0.920863	0.642857	Ptprz1	-0.254466	0.987238	1	0.136691	0.391157
Gnb4	0.274287	0.533513	1	0.352518	0.0782313	Kcnmb2	-0.254344	2.29172e-38	1.26045e-37	0.201439	0.455782
Tox3	0.273724	7.97912e-26	4.38852e-25	0.654676	0.380952	Grik2	-0.252802	1.19127e-16	7.28001e-16	0.417266	0.670068
Sox2	0.272794	2.9528e-13	1.62404e-12	0.76259	0.489796	Rgs2	-0.252386	0.601497	1	0.23741	0.489796
Dach1	0.271155	2.57449e-17	2.02282e-16	0.294964	0.0238095	Cpne2	-0.240346	0.95265	1	0.208633	0.44898
Kcnk2	0.271106	1.0754e-10	4.54978e-10	0.669065	0.397959	Pde1c	-0.239148	2.07962e-18	8.79839e-18	0.0431655	0.282313
Drd1	0.269295	1.73592e-21	1.06084e-20	0.510791	0.241497	Cd24a	-0.230265	1.03674e-47	1.9007e-46	0.143885	0.37415
Zmat4	0.267484	0.41087	1	0.352518	0.085034	Sema3e	-0.229996	5.98955e-23	8.23563e-22	0.0863309	0.316327
Sulf2	0.261464	1.81275e-08	7.66934e-08	0.366907	0.105442	Cntnap4	-0.225346	1.29609e-74	1.18808e-73	0.546763	0.772109
Mxra7	0.259751	1.17104e-15	9.20103e-15	0.460432	0.20068	3110035E14Rik	-0.223976	3.02914e-15	2.08253e-14	0.0719425	0.295918
Thsd7b	0.254931	7.34341e-07	3.36573e-06	0.309352	0.0544218	B3galt1	-0.223071	0.600657	1	0.151079	0.37415
Inpp4b	0.254931	1.01468e-05	4.29289e-05	0.309352	0.0544218	Nfib	-0.220844	0.999964	1	0.129496	0.35034
junction #11,left=(,21),,21,right=(,19,20),,19,20
left marker	left score	left p(binomial)	left q(binomial)	left mean	right mean	right marker	right score	right p(binomial)	right q(binomial)	left mean	right mean
Vdr	0.836646	2.35002e-118	1.29251e-116	0.876712	0.0400668	Ngb	-0.50207	1.53409e-81	2.8125e-80	0.150685	0.652755
Etv1	0.656299	1.88613e-29	2.07475e-28	0.808219	0.15192	Gpr101	-0.494271	4.36752e-234	2.40214e-232	0.328767	0.823038
Satb1	0.620303	1.41227e-32	7.7675e-32	0.90411	0.283806	Trp53i11	-0.492693	3.09003e-64	8.49759e-63	0.191781	0.684474
Unc13c	0.483317	3.41478e-21	1.87813e-20	0.767123	0.283806	Ebf1	-0.460768	5.46519e-141	1.00195e-139	0	0.460768
Cpne4	0.460585	5.54031e-12	3.04717e-11	0.726027	0.265442	Isl1	-0.447321	1.96642e-251	1.08153e-249	0.136986	0.584307
Npy1r	0.430832	4.49548e-22	4.12086e-21	0.671233	0.240401	Thsd7a	-0.414572	2.74251e-20	9.42738e-20	0.178082	0.592654
Mpped2	0.429208	1.74275e-09	6.39007e-09	0.739726	0.310518	Gpr88	-0.399158	1.09378e-59	6.68422e-59	0.260274	0.659432
Sema3a	0.395477	4.33289e-26	2.97886e-25	0.726027	0.330551	Chst15	-0.396597	5.65986e-83	3.11292e-81	0.0958904	0.492488
Pnoc	0.378828	7.66016e-18	3.51091e-17	0.79452	0.415693	Olfm3	-0.3692	3.43418e-32	6.29599e-31	0.123288	0.492488
Ptchd4	0.376678	5.51709e-15	3.0344e-14	0.575342	0.198664	Hs3st4	-0.346811	5.75875e-84	1.05577e-82	0.150685	0.497496
Etl4	0.313285	2.9732e-06	1.16804e-05	0.643836	0.330551	Mgat4c	-0.335765	4.33102e-62	7.9402e-61	0.191781	0.527546
H2-Q2	0.310106	1.78729e-22	1.96602e-21	0.383562	0.0734558	Car10	-0.331786	9.24903e-15	2.67735e-14	0.150685	0.482471
St8sia4	0.299929	9.65832e-12	4.82916e-11	0.643836	0.343907	Col25a1	-0.322272	2.99353e-59	4.1161e-58	0.39726	0.719533
Kl	0.287717	2.72861e-17	1.50074e-15	0.356164	0.0684474	Drd1	-0.320489	2.13573e-39	3.9155e-38	0.0684932	0.388982
Trhr	0.286093	5.46084e-13	5.00577e-12	0.424658	0.138564	Rmst	-0.315983	4.14168e-145	1.13896e-143	0.315068	0.631052
Crh	0.277998	9.08548e-10	8.32836e-09	0.30137	0.0233723	Nefm	-0.312301	1.83656e-87	5.05054e-86	0.328767	0.641068
Nts	0.274453	7.08138e-19	5.56394e-18	0.493151	0.218698	Ncam2	-0.308802	1.20164e-07	4.72072e-07	0.0684932	0.377296
AW551984	0.266975	6.36405e-14	2.33349e-13	0.79452	0.527546	Igfbp5	-0.298145	0.0017502	0.00418527	0.0273973	0.325543
Chn2	0.259611	1.83514e-11	9.17569e-11	0.767123	0.507513	Cdh13	-0.298054	0.393425	0.80142	0.164384	0.462437
Kcnq5	0.256089	7.67839e-07	3.51926e-06	0.493151	0.237062	Ar	-0.293206	5.63878e-44	3.87666e-43	0.424658	0.717863
Sema6d	0.247193	3.27907e-09	1.3873e-08	0.671233	0.42404	Nell1	-0.291765	8.22293e-09	3.10998e-08	0.0821918	0.373957
Dpy19l1	0.244883	7.1266e-14	3.91963e-13	0.712329	0.467446	Wbscr17	-0.284355	1.01039e-12	6.17461e-12	0.178082	0.462437
Sparcl1	0.236787	0.00350236	0.0113312	0.589041	0.352254	Sorcs3	-0.275528	3.41386e-29	1.87762e-28	0.39726	0.672788
Cnr1	0.235987	7.25088e-14	2.65865e-13	0.890411	0.654424	Sema6a	-0.26702	2.67046e-11	1.22396e-10	0.136986	0.404007
Lypd6	0.235575	3.9459e-06	1.3564e-05	0.273973	0.0383973	Pdyn	-0.26638	8.27361e-36	5.0561e-35	0.0958904	0.36227
Nrip3	0.233746	0.171148	0.376525	0.534247	0.300501	Sv2b	-0.263544	3.25861e-63	8.96117e-62	0.342466	0.60601
Prlr	0.230841	1.01636e-16	4.29997e-16	0.684932	0.45409	Adcy2	-0.259359	0.000482026	0.00203934	0.109589	0.368948
Nrp1	0.227411	2.05611e-09	1.02805e-08	0.547945	0.320534	Rgs8	-0.255929	3.81021e-10	1.30976e-09	0.246575	0.502504
Slit2	0.224072	4.39923e-13	2.01631e-12	0.547945	0.323873	Runx1t1	-0.252933	0.497906	0.944304	0.232877	0.48581
Gpr6	0.221191	8.11139e-11	8.92253e-10	0.232877	0.0116861	Neto1	-0.234272	0.0336971	0.0975443	0.178082	0.412354
Pantr1	0.210282	0.000814086	0.00248749	0.39726	0.186978	Necab2	-0.233837	0.000825812	0.00168221	0.328767	0.562604
Cacng5	0.207583	1.15711e-05	5.78555e-05	0.356164	0.148581	Kcnf1	-0.233448	1.41762e-72	2.59898e-71	0.410959	0.644407
Gpx3	0.204976	9.2349e-09	3.38613e-08	0.452055	0.247079	Itpka	-0.232259	1.96983e-12	9.02841e-12	0.191781	0.42404
Trhde	0.202621	8.83161e-06	2.55652e-05	0.424658	0.222037	Htr1b	-0.231527	2.71323e-100	2.48713e-99	0.287671	0.519199
Mafb	0.196492	0.174041	0.63815	0.246575	0.0500835	Six3	-0.231367	0.997396	1	0.0273973	0.258765
Npy2r	0.195897	0.00161368	0.00522074	0.356164	0.160267	Kcnk2	-0.229858	1.57276e-09	6.17871e-09	0.287671	0.517529
Fam46a	0.185835	0.0618369	0.147871	0.287671	0.101836	Ramp1	-0.224255	4.40203e-15	1.8624e-14	0.178082	0.402337
Cdh7	0.184005	8.96795e-13	6.16546e-12	0.547945	0.36394	Itpr1	-0.217737	2.8986e-30	2.65705e-29	0.438356	0.656093
Rab3b	0.183182	0.646062	1	0.315068	0.131886	Flrt2	-0.215611	0.73162	1	0.123288	0.338898
Col5a2	0.178768	6.87408e-15	1.26025e-13	0.20548	0.0267112	Thrb	-0.214147	9.62704e-12	4.07298e-11	0.315068	0.529215
Cxcl14	0.177236	6.40954e-07	2.9377e-06	0.410959	0.233723	Tmem132a	-0.213667	5.64493e-40	1.0349e-38	0.534247	0.747913
Gabre	0.176641	2.53229e-28	1.98966e-27	0.520548	0.343907	Kcna6	-0.212729	2.40932e-17	2.20855e-16	0.438356	0.651085
Cbln1	0.174743	6.49709e-08	1.19113e-06	0.178082	0.0033389	Rnf207	-0.207309	2.88293e-12	1.76179e-11	0.0547945	0.262103
Pou3f3	0.172525	0.0444578	0.122259	0.356164	0.183639	Sema3c	-0.20333	4.75392e-17	2.61465e-16	0.0136986	0.217028
Plpp4	0.168157	2.41781e-13	2.21633e-12	0.315068	0.146912	Gpr83	-0.202598	0.999918	1	0.109589	0.312187
Gpr26	0.166488	9.02374e-05	0.000620382	0.315068	0.148581	Clmn	-0.202118	6.81743e-27	7.49917e-26	0.328767	0.530885
Klhl32	0.165298	7.72879e-05	0.000283389	0.534247	0.368948	Lgi2	-0.200791	1.0876e-05	3.14833e-05	0.315068	0.51586
Crim1	0.164544	1.8772e-19	9.38598e-19	0.90411	0.739566	Mgll	-0.197933	0.998497	1	0.0958904	0.293823
Clic4	0.162806	5.09098e-05	0.000254549	0.30137	0.138564	Otof	-0.194594	1.24739e-12	6.86063e-12	0.0958904	0.290484
Btbd11	0.157729	5.91733e-12	2.50349e-11	0.69863	0.540902	Nr3c1	-0.191918	2.04787e-62	2.81582e-61	0.60274	0.794658
junction #12,left=(,12),,12,right=(,13),,13
left marker	left score	left p(binomial)	left q(binomial)	left mean	right mean	right marker	right score	right p(binomial)	right q(binomial)	left mean	right mean
Gucy1a3	0.701272	1.36894e-73	1.88229e-72	0.834606	0.133333	Crh	-0.708499	2.32693e-49	1.8283e-48	0.0381679	0.746667
Rasd2	0.471857	8.88586e-66	4.88722e-64	0.725191	0.253333	Pde1c	-0.652926	2.69551e-55	3.70633e-54	0.21374	0.866667
A830036E02Rik	0.465751	1.33924e-109	7.36583e-108	0.519084	0.0533333	Pantr1	-0.498829	9.93483e-13	4.2032e-12	0.114504	0.613333
Inf2	0.455878	1.6334e-126	8.9837e-125	0.669211	0.213333	Pou3f1	-0.46799	2.97346e-57	2.33629e-56	0.305343	0.773333
Robo2	0.442646	8.82524e-26	1.61796e-24	0.722646	0.28	Eps8	-0.460763	6.94008e-06	4.24116e-05	0.0992366	0.56
Klhl13	0.420865	1.8876e-09	8.65152e-09	0.620865	0.2	Spink8	-0.458219	7.47782e-35	1.0282e-33	0.101781	0.56
Pax6	0.410992	6.38844e-28	3.19422e-27	0.437659	0.0266667	Pou3f3	-0.430941	1.64672e-06	5.03165e-06	0.0890585	0.52
Pcdh11x	0.407837	3.35986e-08	1.67993e-07	0.447837	0.04	2001-03-01	-0.424733	4.94284e-15	1.43082e-14	0.3486	0.773333
Kcnk2	0.404682	1.16024e-57	6.38135e-56	0.791349	0.386667	Crym	-0.403053	3.97764e-29	2.1877e-28	0.396947	0.8
Gpr88	0.398677	2.95982e-165	8.13949e-164	0.97201	0.573333	Kctd8	-0.4	1.92209e-23	1.17461e-22	0.333333	0.733333
Gprin3	0.384427	8.93824e-28	8.19339e-27	0.491094	0.106667	Spon1	-0.371908	2.62078e-09	1.20119e-08	0.0814249	0.453333
Flrt2	0.377303	0.00306681	0.0105422	0.417303	0.04	P2ry1	-0.359593	9.9715e-25	6.85541e-24	0.21374	0.573333
Ptn	0.371298	8.24622e-16	3.48879e-15	0.597964	0.226667	Gnb4	-0.349211	2.0414e-09	1.40346e-08	0.330789	0.68
Trp53i11	0.360204	4.73115e-05	0.000216844	0.440204	0.08	Gabrg1	-0.340356	4.74318e-07	1.24226e-06	0.312977	0.653333
Slc4a4	0.353079	7.25238e-37	7.97762e-36	0.366412	0.0133333	Cnr1	-0.334046	0.00691532	0.0165366	0.292621	0.626667
Cyp26b1	0.34799	6.48626e-39	7.13489e-38	0.361323	0.0133333	Etv1	-0.307379	1.47412e-14	7.3706e-14	0.292621	0.6
Zfp804a	0.346259	3.42028e-14	3.7623e-13	0.452926	0.106667	Cpne2	-0.307176	8.45277e-05	0.000273472	0.399491	0.706667
6330403A02Rik	0.33883	5.16603e-18	3.55165e-17	0.552163	0.213333	Bcl2	-0.306565	1.32985e-14	1.46283e-13	0.386768	0.693333
Diaph2	0.333842	7.67526e-50	1.05535e-48	0.600509	0.266667	1500009L16Rik	-0.302697	3.42666e-06	1.17792e-05	0.417303	0.72
Tenm2	0.320204	0.861726	1	0.440204	0.12	Rgs10	-0.292519	7.55368e-07	3.4621e-06	0.427481	0.72
Stxbp6	0.319389	0.56347	1	0.346056	0.0266667	Rab27b	-0.288957	0.0305485	0.07972	0.29771	0.586667
Nexn	0.313181	6.28034e-136	3.45419e-134	0.419847	0.106667	Tle4	-0.286514	6.00722e-24	2.35998e-23	0.580153	0.866667
Ptprt	0.30687	0.942496	1	0.440204	0.133333	Kctd4	-0.279491	1.0327e-10	3.54989e-10	0.267176	0.546667
Wbscr17	0.297303	5.05821e-05	0.000185468	0.417303	0.12	Unc13c	-0.275929	3.51919e-20	1.48889e-19	0.470738	0.746667
Syt6	0.295573	1.42253e-61	2.60797e-60	0.508906	0.213333	Ubash3b	-0.271349	0.16658	0.32721	0.208651	0.48
Rgs8	0.295064	1.52074e-15	1.19486e-14	0.575064	0.28	Gpr150	-0.270025	1.15967e-12	1.06303e-11	0.236641	0.506667
Pde4b	0.285089	2.33756e-28	3.21414e-27	0.671756	0.386667	Cdh4	-0.267583	0.65932	1	0.185751	0.453333
Scn4b	0.282036	1.95055e-142	1.0728e-140	0.402036	0.12	Unc5c	-0.254453	2.25037e-07	9.52079e-07	0.412214	0.666667
Otof	0.279389	1.22558e-16	8.42588e-16	0.346056	0.0666667	Dock10	-0.247125	1.66812e-12	9.17464e-12	0.592875	0.84
Epha7	0.276234	0.000196711	0.00077267	0.356234	0.08	Mgll	-0.231349	1.65988e-14	1.52156e-13	0.541985	0.773333
Fam212b	0.27084	4.9064e-107	2.69852e-105	0.524173	0.253333	Hpcal1	-0.226972	0.675408	1	0.173028	0.4
Usp2	0.270331	3.53276e-33	6.47673e-32	0.590331	0.32	Spata13	-0.224122	1.76021e-17	9.68113e-17	0.335878	0.56
Runx1t1	0.260865	3.3761e-08	8.44025e-08	0.620865	0.36	Klhl32	-0.222494	0.0437325	0.126594	0.19084	0.413333
Adora2a	0.259542	0	0	0.926209	0.666667	Cdh13	-0.221374	8.51967e-05	0.000275636	0.445293	0.666667
Nefm	0.253232	0.134069	0.351132	0.279898	0.0266667	Dlk1	-0.217608	6.33918e-05	0.000290546	0.0890585	0.306667
Dpy19l1	0.248855	0.223814	0.586181	0.315522	0.0666667	Cartpt	-0.216998	0.00190379	0.00951894	0.0763359	0.293333
Fndc5	0.247837	0.846662	1	0.447837	0.2	Stk32a	-0.211807	3.31392e-16	2.27832e-15	0.13486	0.346667
Cck	0.243461	0.00702864	0.0193287	0.483461	0.24	Htr2c	-0.210992	3.93123e-08	8.31607e-08	0.562341	0.773333
Ankrd33b	0.243359	2.33311e-76	6.41606e-75	0.430025	0.186667	AW551984	-0.205598	0.971056	1	0.0610687	0.266667
Dach1	0.239186	1.16695e-28	3.20911e-27	0.239186	0	Thsd7a	-0.201425	0.177531	0.375547	0.251908	0.453333
Brinp3	0.237456	1	1	0.330789	0.0933333	Lamp5	-0.200814	3.43853e-13	1.11247e-12	0.572519	0.773333
Col9a3	0.233486	1.53761e-43	2.81895e-42	0.246819	0.0133333	Dlx6os1	-0.194402	0.334028	0.76548	0.272265	0.466667
Sorcs3	0.22799	0.999669	1	0.361323	0.133333	Sv2c	-0.193181	6.44995e-09	1.61249e-08	0.580153	0.773333
Myh7	0.226158	0.00149689	0.00686074	0.399491	0.173333	Kcnip1	-0.190331	0.87203	1	0.0763359	0.266667
Cacng5	0.225954	1.48175e-11	9.05515e-11	0.292621	0.0666667	Spg21	-0.188499	5.38205e-08	3.28903e-07	0.371501	0.56
Sorcs1	0.223308	2.63743e-33	7.25293e-32	0.569975	0.346667	Ramp3	-0.18514	2.63718e-10	3.60671e-09	0.13486	0.32
Homer2	0.222086	0.999997	1	0.262087	0.04	Pou3f4	-0.184326	9.67958e-13	5.9153e-12	0.229008	0.413333
Tnr	0.219338	0.483364	0.949464	0.486005	0.266667	Kcnf1	-0.181069	0.000902786	0.00292078	0.272265	0.453333
Phlda1	0.219237	1.05435e-11	1.44973e-10	0.43257	0.213333	Gpr6	-0.179746	3.10269e-33	2.84413e-32	0.300254	0.48
Brinp1	0.213435	7.08525e-25	5.56698e-24	0.720102	0.506667	Dcaf17	-0.167735	0.000344548	0.0014577	0.272265	0.44
junction #13,left=(,2),,2,right=(,3,4),,3,4
left marker	left score	left p(binomial)	left q(binomial)	left mean	right mean	right marker	right score	right p(binomial)	right q(binomial)	left mean	right mean
Adra2a	0.599109	6.16765e-208	3.39221e-206	0.734375	0.135266	Penk	-0.666108	3.5196e-260	4.83945e-259	0.234375	0.900483
Homer2	0.520913	1.18716e-74	1.63235e-73	0.792411	0.271498	Col6a1	-0.602668	5.66949e-292	1.55911e-290	0.0736607	0.676328
Ptn	0.480098	2.46469e-87	1.35558e-85	0.848214	0.368116	Crym	-0.526408	1.26781e-228	3.48649e-227	0.145089	0.671498
Chst2	0.419065	8.62553e-35	4.74404e-33	0.767857	0.348792	Drd1	-0.511049	6.8846e-250	3.78653e-248	0.122768	0.633816
Pld5	0.40678	3.37424e-53	6.18611e-52	0.482143	0.0753623	Gpr88	-0.405601	2.97882e-33	1.36529e-32	0.109375	0.514976
Cadps2	0.404313	2.26958e-25	1.38697e-24	0.535714	0.131401	Synpr	-0.402277	4.59632e-103	5.05595e-102	0.357143	0.75942
Adcy1	0.395982	7.0142e-11	3.85781e-10	0.595982	0.2	Neto1	-0.398037	2.1495e-14	9.85189e-14	0.09375	0.491787
Grin3a	0.383655	1.58665e-09	5.8177e-09	0.604911	0.221256	AW551984	-0.380547	3.04688e-15	1.19699e-14	0.116071	0.496618
Gpr83	0.374927	1.2479e-16	5.27956e-16	0.575893	0.200966	Stxbp6	-0.378649	2.08057e-32	1.43039e-31	0.151786	0.530435
Lamp5	0.357596	5.38085e-64	7.39866e-63	0.763393	0.405797	Vwc2l	-0.368983	1.46563e-109	8.06095e-108	0.0223214	0.391304
Sox4	0.356998	5.48132e-70	3.01472e-68	0.694196	0.337198	Tenm3	-0.365821	2.1528e-21	5.9202e-20	0.125	0.490821
Nfib	0.354857	6.71245e-127	7.3837e-126	0.973214	0.618358	Diaph2	-0.364555	7.74741e-64	8.52215e-63	0.127232	0.491787
Hrh3	0.354702	3.36442e-31	6.1681e-30	0.633929	0.279227	Gprin3	-0.343166	3.80548e-53	6.9767e-52	0.113839	0.457005
Ramp1	0.350571	5.3475e-52	3.67641e-51	0.595982	0.245411	Neto2	-0.342769	4.54219e-08	2.08184e-07	0.203125	0.545894
Brinp2	0.350461	1.84864e-77	1.01675e-75	0.897321	0.54686	Chn2	-0.339478	2.10759e-128	1.15918e-126	0.421875	0.761353
Sema6d	0.350339	4.09525e-26	7.50796e-25	0.587054	0.236715	Iqcj	-0.319975	5.00195e-99	2.75107e-97	0.0491071	0.369082
Fat3	0.347802	2.43053e-56	6.68396e-55	0.712054	0.364251	Arhgap6	-0.307658	7.48443e-53	5.14555e-52	0.363839	0.671498
Gpr26	0.347043	2.60136e-68	1.43075e-66	0.497768	0.150725	Ecel1	-0.302351	5.07536e-07	1.99389e-06	0.0580357	0.360386
Nrip3	0.331043	9.0309e-30	3.82076e-29	0.745536	0.414493	Slit2	-0.296989	5.74486e-77	3.15967e-75	0.133929	0.430918
Ptprz1	0.325776	1.26884e-57	2.32622e-56	0.821429	0.495652	Ppp1r1b	-0.29529	1.75594e-48	9.65765e-48	0.125	0.42029
Scn10a	0.320462	4.03728e-154	2.2205e-152	0.321429	0.000966184	Ncam2	-0.293489	6.2724e-10	2.87485e-09	0.0736607	0.36715
Hist1h2bc	0.318828	5.32018e-35	4.18014e-34	0.388393	0.0695652	Kcnc2	-0.280862	0.961502	1	0.0669643	0.347826
Mgp	0.29794	5.98805e-118	3.29343e-116	0.319196	0.021256	Arl4a	-0.280098	0.997821	1	0.151786	0.431884
Gucy1a3	0.291557	1.07715e-127	2.96216e-126	0.926339	0.634783	Ankrd63	-0.278332	1.50217e-47	7.51084e-47	0.136161	0.414493
Sox1	0.289107	1.23736e-21	6.80545e-21	0.462054	0.172947	Klhl13	-0.276167	0.999633	1	0.145089	0.421256
Cpne4	0.289057	4.69958e-167	1.29238e-165	0.950893	0.661836	Tmod1	-0.268112	2.24755e-169	1.23615e-167	0.370536	0.638647
Lgi2	0.287977	0.979324	1	0.381696	0.0937198	Pdyn	-0.258741	3.57868e-63	3.93655e-62	0.109375	0.368116
Rasgrp1	0.273667	2.14235e-95	2.94573e-94	0.879464	0.605797	6530403H02Rik	-0.253474	8.1211e-186	4.4666e-184	0.0334821	0.286957
Myh7	0.273266	8.82432e-154	1.21334e-152	0.919643	0.646377	Lmo7	-0.252683	6.0742e-48	3.71201e-47	0.276786	0.529469
Trps1	0.269848	8.61885e-43	2.37018e-41	0.520089	0.250242	Kctd4	-0.247315	3.8282e-43	7.01836e-42	0.158482	0.405797
Fstl1	0.263356	4.22352e-17	7.74312e-16	0.363839	0.100483	St6galnac5	-0.24532	1.34392e-43	7.39158e-42	0.28125	0.52657
Serpine2	0.260885	1.51817e-06	3.97617e-06	0.546875	0.28599	Necab2	-0.24155	1	1	0.129464	0.371015
Col23a1	0.258422	2.70707e-98	4.96296e-97	0.470982	0.21256	Fam19a2	-0.238449	0.425664	0.97548	0.0446429	0.283092
Kcnh5	0.257656	2.41836e-109	4.43366e-108	0.450893	0.193237	Itpr1	-0.236493	9.29664e-21	5.68128e-20	0.332589	0.569082
Adamtsl1	0.257594	2.76476e-64	1.52062e-62	0.328125	0.0705314	Itpka	-0.225628	7.58626e-24	4.63605e-23	0.212054	0.437681
Glra2	0.25752	1.08114e-24	1.98209e-23	0.529018	0.271498	Wbscr17	-0.218994	0.741541	1	0.0959821	0.314976
Timp3	0.253796	5.16552e-20	3.15671e-19	0.321429	0.0676328	Sv2b	-0.218994	0.00440586	0.0127538	0.0959821	0.314976
Ccnd2	0.240569	1	1	0.323661	0.0830918	Col11a1	-0.217393	8.93765e-75	4.91571e-73	0.0647321	0.282126
Socs2	0.235967	2.83216e-30	1.55769e-28	0.462054	0.226087	Tmem255a	-0.216337	4.27634e-47	3.35999e-46	0.345982	0.562319
Chrm2	0.235673	1.37382e-40	7.55603e-39	0.265625	0.0299517	Csgalnact1	-0.20484	8.54233e-109	4.69828e-107	0.258929	0.463768
Igfbpl1	0.235406	4.79496e-96	2.63723e-94	0.292411	0.0570048	Fras1	-0.204033	1.32057e-35	1.21052e-34	0.0491071	0.25314
Ptprm	0.222513	0.0688752	0.236759	0.261161	0.0386473	Adcy5	-0.204007	0.74408	1	0.272321	0.476328
Tnr	0.222365	8.17926e-26	4.49859e-24	0.727679	0.505314	Olfm3	-0.192717	4.86053e-107	2.67329e-105	0.399554	0.592271
Rai14	0.216248	6.02902e-109	2.917e-107	0.308036	0.0917874	Npy	-0.18951	1.62e-18	1.485e-17	0.142857	0.332367
Mdga1	0.214782	1.24183e-62	6.83007e-61	0.325893	0.111111	Dbp	-0.183652	6.4105e-22	3.91753e-21	0.330357	0.51401
Etv5	0.208284	0.00100401	0.0046017	0.363839	0.155556	Shtn1	-0.180217	0.00835206	0.0208801	0.212054	0.392271
Arx	0.206722	1	1	0.229911	0.0231884	Shisa9	-0.174586	0.00982106	0.0270079	0.196429	0.371015
Dab1	0.195622	0.0850931	0.195005	0.40625	0.210628	Fgfr1	-0.174454	0.119593	0.274068	0.247768	0.422222
Mgll	0.193129	1	1	0.236607	0.0434783	Gm15261	-0.172852	1.8018e-24	1.23874e-23	0.151786	0.324638
Hpcal1	0.190817	2.16715e-17	9.93276e-17	0.629464	0.438647	Rprm	-0.17125	0.00038056	0.00149506	0.0558036	0.227053
junction #14,left=(,16),,16,right=(,17),,17
left marker	left score	left p(binomial)	left q(binomial)	left mean	right mean	right marker	right score	right p(binomial)	right q(binomial)	left mean	right mean
Wfdc18	0.781337	1.50626e-205	8.28445e-204	0.839779	0.0584416	Sema3a	-0.721353	4.5237e-128	2.48803e-126	0.0773481	0.798701
Arhgap36	0.717712	2.70397e-134	1.48719e-132	0.850829	0.133117	Cxcl14	-0.569438	3.04955e-66	2.09657e-65	0.0441989	0.613636
Pnoc	0.706895	5.41582e-33	3.72338e-32	0.745856	0.038961	Mpped1	-0.52018	1.91111e-48	9.55554e-48	0.281768	0.801948
Vipr2	0.700796	2.99046e-205	1.64475e-203	0.81768	0.116883	Ngb	-0.503372	3.00583e-56	1.65321e-55	0.20442	0.707792
Crh	0.691397	1.32925e-141	7.31085e-140	0.834254	0.142857	Plxdc2	-0.49722	5.75761e-41	3.16669e-39	0.187845	0.685065
Tac2	0.679827	1.44613e-176	7.95371e-175	0.955801	0.275974	Gfra1	-0.457738	7.78589e-50	8.56448e-49	0.0552486	0.512987
Peg10	0.668096	1.38946e-84	7.64202e-83	0.911602	0.243506	Trp53i11	-0.389557	0.000139508	0.000403838	0.0552486	0.444805
Nts	0.640238	1.65995e-175	9.12973e-174	0.977901	0.337662	Otof	-0.383637	7.28864e-43	8.0175e-42	0.132597	0.516234
Bcl2	0.598102	1.2681e-35	1.74363e-34	0.718232	0.12013	Igsf3	-0.375834	4.1077e-19	2.05385e-18	0.143646	0.519481
Gpr150	0.56933	3.29472e-92	4.53024e-91	0.845304	0.275974	Trhde	-0.374291	1.40834e-19	1.29098e-18	0.0607735	0.435065
Gm9725	0.546674	1.17187e-138	6.44527e-137	0.585635	0.038961	Sema6d	-0.36674	3.77055e-75	2.0738e-73	0.480663	0.847403
Cntnap4	0.545132	6.84659e-30	4.70703e-29	0.668508	0.123377	Plcxd2	-0.344622	2.32086e-14	1.27648e-13	0.187845	0.532467
Thsd7a	0.531804	1.05369e-11	3.40898e-11	0.651934	0.12013	Fstl1	-0.339151	3.00184e-29	3.30202e-28	0.138122	0.477273
Ubash3b	0.46834	5.94714e-29	3.63436e-28	0.828729	0.36039	Pbx3	-0.333859	1.11118e-18	6.79054e-18	0.237569	0.571429
Cpne2	0.466976	1.10609e-13	5.06959e-13	0.762431	0.295455	Serpine2	-0.326918	8.27854e-20	3.25228e-19	0.364641	0.691558
Prkcd	0.455658	2.77685e-54	3.81816e-53	0.475138	0.0194805	Rmst	-0.315168	7.02185e-25	3.21835e-24	0.0939226	0.409091
Dnah5	0.443854	1.31812e-126	3.62482e-125	0.690608	0.246753	Brinp3	-0.305141	0.999969	1	0.0552486	0.36039
Etv5	0.443442	6.58258e-75	9.05105e-74	0.933702	0.49026	Diaph2	-0.297302	5.16279e-72	1.41977e-70	0.436464	0.733766
Fam46a	0.443119	1.80054e-29	1.41471e-28	0.60221	0.159091	Kcna6	-0.295132	8.47176e-08	2.74086e-07	0.331492	0.626623
Mctp1	0.418455	6.55316e-12	3.60424e-11	0.61326	0.194805	Cntn4	-0.294558	1.1547e-47	3.17542e-46	0.254144	0.548701
AW551984	0.412804	8.0093e-34	1.10128e-32	0.812155	0.399351	Ebf1	-0.287975	1.043181e-315	5.737494e-314	0.679558	0.967533
Pou3f1	0.407979	4.3698e-67	1.2017e-65	0.524862	0.116883	Hrh3	-0.286288	0.500597	0.80979	0.0773481	0.363636
Tox	0.40005	6.94965e-63	1.2741e-61	0.718232	0.318182	Mpped2	-0.282665	1.56622e-34	1.4357e-33	0.464088	0.746753
Nmb	0.377682	5.89949e-60	3.24472e-58	0.41989	0.0422078	B3galt1	-0.275705	7.38446e-10	4.51273e-09	0.276243	0.551948
Clic4	0.37187	2.85112e-26	2.61353e-25	0.453039	0.0811688	Galnt14	-0.268799	4.1057e-14	2.50904e-13	0.0331492	0.301948
2001-03-01	0.369933	0.000308649	0.000848785	0.464088	0.0941558	Mdga1	-0.265893	4.82456e-33	8.84502e-32	0.0165746	0.282467
Ecel1	0.368623	1.25387e-06	4.59754e-06	0.453039	0.0844156	Adra2c	-0.254162	0.000236966	0.00100255	0.0607735	0.314935
Itga4	0.368336	1.70767e-84	9.3922e-83	0.491713	0.123377	Cpne4	-0.24887	0.00687849	0.0199114	0.160221	0.409091
Ptpdc1	0.337268	1.05117e-82	2.89072e-81	0.928177	0.590909	Klhl13	-0.247238	1.53912e-23	1.20931e-22	0.502762	0.75
Rbp1	0.336389	3.98317e-56	2.19074e-54	0.359116	0.0227273	Pde1b	-0.245641	1.01922e-29	9.3428e-29	0.475138	0.720779
Cdc14a	0.336102	2.0756e-53	2.85395e-52	0.39779	0.0616883	Crabp1	-0.241856	6.38542e-28	1.75599e-26	0.0276243	0.269481
Pdzrn4	0.335904	4.49947e-38	4.94942e-37	0.861878	0.525974	Enpp2	-0.241856	1.052e-19	1.92866e-18	0.0276243	0.269481
Tyro3	0.327025	1.96364e-52	1.80001e-51	0.745856	0.418831	Htr1b	-0.241695	4.52848e-34	2.7674e-33	0.19337	0.435065
Spink8	0.320926	5.10865e-155	1.40488e-153	0.81768	0.496753	Sdk2	-0.241175	0.0273745	0.084122	0.0607735	0.301948
Spg21	0.317177	1.08982e-24	1.1988e-23	0.635359	0.318182	6330403A02Rik	-0.234771	1.67745e-83	9.22596e-82	0.635359	0.87013
Hist1h2bc	0.311993	1.61169e-52	2.21608e-51	0.646409	0.334416	Col25a1	-0.232977	0.710076	1	0.143646	0.376623
Pdlim5	0.30489	9.3771e-27	1.03148e-25	0.353591	0.0487013	Zfp804a	-0.232762	1.93226e-32	2.65686e-31	0.364641	0.597403
Pls3	0.291257	3.72394e-13	2.56021e-12	0.690608	0.399351	Cdh4	-0.229623	0.477176	0.972025	0.254144	0.483766
Tnfaip8	0.289912	1.45892e-40	2.67469e-39	0.309392	0.0194805	Htr2c	-0.224977	5.02892e-62	6.91476e-61	0.690608	0.915584
Homer2	0.288297	7.03181e-15	3.5159e-14	0.651934	0.363636	Crim1	-0.221838	1.2988e-44	6.49402e-44	0.58011	0.801948
Sh3rf2	0.278521	6.72836e-42	1.23353e-40	0.281768	0.00324675	Cacng5	-0.214519	2.94096e-11	2.02191e-10	0.0939226	0.308442
Ddah1	0.267956	5.17309e-28	9.48399e-27	0.767956	0.5	Trps1	-0.214124	2.68325e-10	3.68947e-09	0.165746	0.37987
Pdzd2	0.266933	1.39123e-58	1.91295e-57	0.718232	0.451299	Dlx6os1	-0.211631	1.75362e-08	6.42995e-08	0.392265	0.603896
Ezr	0.262969	3.21408e-20	4.41936e-19	0.314917	0.0519481	Edil3	-0.210842	6.92195e-23	3.46097e-22	0.535912	0.746753
Nwd2	0.260117	6.53304e-14	3.99242e-13	0.38674	0.126623	Lamp5	-0.209586	5.80842e-32	2.90421e-31	0.491713	0.701299
Isl1	0.257444	1.99608e-24	1.37231e-23	0.309392	0.0519481	Tenm3	-0.209173	2.99825e-05	0.00013742	0.248619	0.457792
Spata13	0.239811	1.49519e-106	1.37059e-105	0.872928	0.633117	Adra1b	-0.203864	4.054e-08	2.027e-07	0.0331492	0.237013
P2ry1	0.232313	8.35646e-44	7.82226e-43	0.508287	0.275974	Adrbk2	-0.203362	0.831293	1	0.21547	0.418831
Ntng1	0.230842	0.946635	1	0.331492	0.100649	Ndst4	-0.199021	0.00168681	0.00843405	0.00552486	0.204545
Rcn1	0.228618	0.0213509	0.058715	0.381215	0.152597	Glra2	-0.197442	3.72818e-13	2.0505e-12	0.292818	0.49026
junction #15,left=(,35),,35,right=(,36),,36
left marker	left score	left p(binomial)	left q(binomial)	left mean	right mean	right marker	right score	right p(binomial)	right q(binomial)	left mean	right mean
Prox1	0.678367	1.85023e-44	1.27203e-43	0.704546	0.026178	Fign	-0.663692	4.53038e-75	3.55958e-74	0.0378788	0.701571
Nfib	0.526337	1.7837e-30	5.16333e-30	0.924242	0.397906	Prkcq	-0.52356	2.64104e-112	1.45257e-110	0	0.52356
Moxd1	0.511621	3.9466e-66	2.41181e-65	0.825758	0.314136	Lypd6b	-0.51765	3.15322e-72	1.73427e-70	0.0530303	0.570681
Plxdc2	0.488101	1.40684e-18	1.9344e-17	0.681818	0.193717	Mafb	-0.491234	1.99173e-45	1.56493e-44	0.189394	0.680628
Gpd1	0.445304	9.30804e-22	7.31346e-21	0.492424	0.0471204	Grm1	-0.48108	1.81772e-41	2.49937e-40	0.340909	0.82199
Sema6d	0.438521	2.68348e-10	1.34174e-09	0.606061	0.167539	Rxfp3	-0.434555	4.90649e-60	2.69857e-58	0	0.434555
Dock10	0.410677	3.15381e-06	1.3343e-05	0.651515	0.240838	Stxbp6	-0.423251	8.65295e-58	1.18978e-56	0.477273	0.900524
Syt6	0.397509	9.46096e-16	5.20353e-15	0.439394	0.0418848	Pde1c	-0.412145	4.07322e-60	7.46757e-59	0.174242	0.586387
Nwd2	0.381485	5.46828e-30	1.00252e-28	0.590909	0.209424	Neto1	-0.410796	3.6977e-19	2.54217e-18	0.280303	0.691099
Cpne2	0.370022	3.26533e-06	1.19729e-05	0.689394	0.319372	Lypd6	-0.401793	9.1522e-48	1.25843e-46	0.106061	0.507853
Ano2	0.366651	2.55475e-44	4.68371e-43	0.424242	0.0575916	Nxph1	-0.392392	3.02286e-55	1.84731e-54	0.492424	0.884817
Sox1	0.361772	3.71917e-20	1.70462e-19	0.628788	0.267016	Sema3c	-0.385094	7.12434e-27	5.5977e-26	0.00757576	0.39267
Tacr1	0.360543	2.29976e-39	2.52973e-38	0.590909	0.230367	Mpped2	-0.379065	0.00177217	0.00512998	0.128788	0.507853
Irs4	0.337577	4.23347e-23	3.3263e-22	0.431818	0.0942408	Bmper	-0.374504	1.3042e-41	3.58656e-40	0.0757576	0.450262
Sertm1	0.330002	5.79387e-07	2.27616e-06	0.424242	0.0942408	Luzp2	-0.361455	1.68683e-21	1.32537e-20	0.219697	0.581152
Ar	0.317785	2.3266e-14	9.14024e-14	0.757576	0.439791	BC048546	-0.349992	2.179e-19	1.19845e-18	0.121212	0.471204
Prox1os	0.30537	1.98428e-22	2.72838e-21	0.310606	0.0052356	Runx1t1	-0.347771	0.981884	1	0.0606061	0.408377
Pcdh18	0.303863	2.20631e-53	1.51684e-52	0.780303	0.47644	Rab3b	-0.333809	5.35957e-28	2.45647e-27	0.393939	0.727749
Tox	0.300175	2.96295e-39	2.32803e-38	0.666667	0.366492	Cnr1	-0.33369	1.09965e-18	4.32004e-18	0.462121	0.795812
Sorcs1	0.289664	0.20357	0.447854	0.310606	0.0209424	Dlx1	-0.331786	7.62365e-61	3.81182e-60	0.55303	0.884817
Nfia	0.289664	3.77462e-14	2.72003e-13	0.310606	0.0209424	Crhbp	-0.328256	8.14136e-42	6.39678e-41	0.242424	0.570681
Kcnk2	0.288236	0.0114873	0.0252721	0.492424	0.204188	Ntng1	-0.327146	2.81165e-05	0.000118954	0.212121	0.539267
Ndst4	0.286015	1.43362e-28	7.88493e-28	0.55303	0.267016	Rbp4	-0.324488	4.43682e-32	4.06709e-31	0.0681818	0.39267
Zmat4	0.282762	0.314494	0.864859	0.356061	0.0732984	Cntn4	-0.322466	1.22465e-30	2.2452e-29	0.227273	0.549738
Peg10	0.280779	1.82673e-15	1.25588e-14	0.55303	0.272251	Chst2	-0.298628	0.170767	0.494326	0.219697	0.518325
Aldoc	0.27352	4.24528e-05	0.00015566	0.393939	0.120419	Hrh3	-0.289941	0.000230054	0.000602522	0.19697	0.486911
Gabrq	0.266936	1.15733e-08	5.78668e-08	0.287879	0.0209424	Cort	-0.284706	1.16646e-29	9.16506e-29	0.19697	0.481675
Car8	0.258805	5.40719e-20	5.94791e-19	0.295455	0.0366492	Fat3	-0.284269	0.0617802	0.147735	0.113636	0.397906
Fam19a2	0.257695	0.108668	0.351572	0.325758	0.0680628	Grik1	-0.281493	5.17428e-17	3.07164e-16	0.0378788	0.319372
Tenm2	0.257615	0.000308261	0.000737145	0.613636	0.356021	Kcnb2	-0.271339	8.79168e-06	2.68635e-05	0.189394	0.460733
Olfm3	0.246787	0.000146844	0.00044869	0.409091	0.162304	Gldn	-0.27011	7.13894e-70	6.54403e-69	0.227273	0.497382
Reln	0.245002	7.34906e-06	2.88713e-05	0.386364	0.141361	Fstl5	-0.27007	3.19184e-56	1.95057e-55	0.583333	0.853403
Lynx1	0.244923	3.12635e-12	1.56318e-11	0.674242	0.429319	Ptprt	-0.263605	5.69115e-33	3.91266e-32	0.621212	0.884817
Rprm	0.243654	0.0028569	0.0098206	0.280303	0.0366492	Gucy1a3	-0.254284	4.03685e-06	1.30604e-05	0.295455	0.549738
Icam5	0.241988	0.997147	1	0.325758	0.0837696	Chst15	-0.252182	9.27206e-19	3.92279e-18	0.166667	0.418848
3110035E14Rik	0.237308	6.03879e-09	3.32133e-08	0.310606	0.0732984	Fstl1	-0.241036	3.4628e-17	2.72077e-16	0.219697	0.460733
Npy1r	0.234293	0.00834071	0.0352876	0.25	0.0157068	Fam3c	-0.237109	2.0478e-17	3.7543e-16	0.469697	0.706806
Ptprz1	0.232865	0.6923	1	0.431818	0.198953	2900055J20Rik	-0.236673	1.40484e-08	5.15108e-08	0.386364	0.623037
2001-03-01	0.229534	8.2078e-06	2.65546e-05	0.522727	0.293194	Grin3a	-0.232627	5.94987e-46	5.45405e-45	0.704546	0.937173
Pde4b	0.227511	0.766202	1	0.363636	0.136126	Brinp2	-0.232548	2.22104e-06	9.3967e-06	0.416667	0.649215
Cdh8	0.226083	2.36743e-18	2.60417e-17	0.545454	0.319372	Ptprm	-0.231874	1.14593e-43	1.57566e-42	0.469697	0.701571
Igsf1	0.218586	3.88222e-16	4.27044e-15	0.25	0.0314136	Crabp1	-0.228026	7.56345e-14	6.93316e-13	0.00757576	0.235602
Unc5c	0.213708	0.0429693	0.102753	0.454545	0.240838	Ptgs1	-0.226797	9.9586e-15	7.82461e-14	0.0454546	0.272251
Gabrg1	0.21339	4.79103e-08	1.38688e-07	0.606061	0.39267	Clstn2	-0.225448	2.47415e-05	0.000104676	0.151515	0.376963
Nfix	0.211011	0.798492	1	0.242424	0.0314136	Cacna2d3	-0.219499	3.90471e-29	4.29519e-28	0.560606	0.780105
S100a10	0.211011	0.000662777	0.00202515	0.242424	0.0314136	Nkain3	-0.214382	1.5983e-35	2.19766e-34	0.492424	0.706806
Prkca	0.210931	0.0171925	0.0429811	0.530303	0.319372	Elfn1	-0.21113	1.9866e-80	3.64211e-79	0.689394	0.900524
Arhgap36	0.208671	9.95902e-08	4.01167e-07	0.234848	0.026178	Rreb1	-0.210297	2.00824e-14	1.38066e-13	0.166667	0.376963
Lypd1	0.208353	0.985772	1	0.386364	0.17801	Igfbp5	-0.210138	1.70306e-53	2.34171e-52	0.590909	0.801047
Vcan	0.205339	3.72877e-20	3.41804e-19	0.325758	0.120419	Il1rapl2	-0.209979	1.21312e-14	1.11203e-13	0.0151515	0.225131
junction #16,left=(,45),,45,right=(,46),,46
left marker	left score	left p(binomial)	left q(binomial)	left mean	right mean	right marker	right score	right p(binomial)	right q(binomial)	left mean	right mean
Lhx6	0.936011	5.06692e-72	3.48351e-71	0.952703	0.016692	Kit	-0.834803	0	0	0.162162	0.996965
Igfbp4	0.730273	4.79007e-50	3.29317e-49	0.75	0.0197269	Ndnf	-0.769635	0	0	0.027027	0.796662
Tenm3	0.573432	7.35851e-22	2.02359e-20	0.72973	0.156297	Parm1	-0.766231	1.71452e-164	2.35747e-163	0.135135	0.901366
Cntnap4	0.547953	3.48965e-21	2.13257e-20	0.628378	0.0804249	Ccnd2	-0.558627	2.8186e-43	3.10046e-42	0.162162	0.720789
Col25a1	0.479125	4.60309e-08	1.10074e-07	0.608108	0.128983	Sema6a	-0.501077	3.60872e-67	1.98479e-65	0.101351	0.602428
Tm6sf1	0.462033	1.59448e-24	1.75393e-23	0.574324	0.112291	Prox1	-0.499621	2.17123e-243	5.97088e-242	0.25	0.749621
Sema3c	0.450263	2.41817e-65	2.65998e-64	0.682432	0.23217	2900055J20Rik	-0.460659	9.4717e-146	2.60472e-144	0.439189	0.899848
Ptprt	0.448684	1.0448e-18	7.18302e-18	0.831081	0.382398	Adra1b	-0.440204	5.27781e-95	3.62849e-94	0.0135135	0.453718
Galntl6	0.442901	6.05687e-48	8.3282e-47	0.804054	0.361153	Adarb2	-0.436144	2.98385e-96	1.82347e-95	0.202703	0.638847
Clstn2	0.428618	1.37803e-25	1.26319e-24	0.648649	0.22003	Nrip3	-0.432515	4.51655e-94	6.21026e-93	0.432432	0.864947
Mxra7	0.409927	2.31123e-18	2.11863e-17	0.47973	0.0698027	Cnr1	-0.425727	7.20627e-57	3.96345e-56	0.364865	0.790592
Gabrg3	0.400699	1.79102e-14	9.85059e-14	0.777027	0.376328	Car4	-0.421626	3.97628e-196	2.18695e-194	0.121622	0.543247
Plxdc2	0.398444	2.20465e-10	1.21256e-09	0.560811	0.162367	Mmp17	-0.416161	1.0118e-72	5.5649e-71	0.25	0.666161
Mpped2	0.393461	5.64227e-07	1.72403e-06	0.601351	0.207891	Ptprm	-0.412295	1.77419e-118	9.75807e-117	0.243243	0.655539
Car8	0.388713	1.88922e-38	3.46357e-37	0.405405	0.016692	Crispld1	-0.406913	0	0	0.236486	0.643399
Neto2	0.373416	1.19235e-09	7.28661e-09	0.702703	0.329287	Coro6	-0.405795	3.92524e-129	2.15888e-127	0.202703	0.608498
Cox6a2	0.35698	1.43161e-52	8.74871e-52	0.75	0.39302	Igf1	-0.378173	1.82809e-277	3.3515e-276	0.45946	0.837633
Nrp1	0.35616	3.13126e-06	1.01306e-05	0.398649	0.0424886	Robo2	-0.373529	2.35272e-14	1.6175e-13	0.236486	0.610015
Tox	0.347424	7.1448e-23	3.5724e-22	0.506757	0.159332	Etl4	-0.368494	3.68348e-91	4.05183e-90	0.405405	0.7739
Myh8	0.345282	4.54018e-60	2.4971e-58	0.351351	0.0060698	Thrb	-0.358241	3.07876e-42	1.69332e-40	0.297297	0.655539
Mctp2	0.329564	6.13392e-53	1.68683e-51	0.331081	0.00151745	Ptprz1	-0.348101	0.154334	0.339534	0.128378	0.47648
Trpc5	0.323422	3.18054e-39	2.9155e-38	0.837838	0.514416	Sema5a	-0.347055	2.71821e-294	1.49502e-292	0.601351	0.948407
Klhl32	0.323319	0.0071523	0.0218542	0.418919	0.0955994	Mctp1	-0.343354	2.01734e-55	1.84923e-54	0.324324	0.667678
Adcy2	0.317281	0.138063	0.271195	0.344595	0.0273141	Lmo7	-0.342288	7.46787e-10	2.73822e-09	0.0810811	0.423369
Trps1	0.315384	7.6537e-23	8.41907e-22	0.594595	0.279211	Shtn1	-0.339971	1.73466e-12	9.54064e-12	0.148649	0.488619
Vcan	0.313036	1.76877e-67	3.24275e-66	0.601351	0.288316	Tshz1	-0.338279	0.00986853	0.0417515	0.0608108	0.399089
Mafb	0.311057	8.26456e-41	4.13228e-40	0.716216	0.405159	Itpr1	-0.335736	6.69322e-17	3.34661e-16	0.25	0.585736
Tmem176b	0.31038	5.92077e-14	2.96038e-13	0.351351	0.0409712	Cntn5	-0.331583	5.86362e-29	1.6125e-27	0.216216	0.5478
Wnt5a	0.30431	1.83764e-06	5.9453e-06	0.351351	0.047041	Plcxd2	-0.319188	2.59915e-42	3.57383e-41	0.263514	0.582701
Nacc2	0.302506	0.429728	0.984793	0.378378	0.0758725	Epha4	-0.319126	0.0236766	0.056618	0.114865	0.433991
Sorcs1	0.29821	6.54639e-05	0.00025718	0.425676	0.127466	Fat1	-0.316634	1.91033e-62	1.05068e-60	0.0945946	0.411229
Chst2	0.296539	1.57915e-15	1.44756e-14	0.797297	0.500759	Dab1	-0.310749	3.96595e-141	1.09064e-139	0.54054	0.85129
Pdzrn4	0.287444	0.173562	0.502415	0.439189	0.151745	Fam46a	-0.309857	4.55069e-151	2.50288e-149	0.385135	0.694992
Hcrtr2	0.284942	2.06637e-98	3.78834e-97	0.817568	0.532625	Socs2	-0.300773	2.86137e-26	2.24822e-25	0.101351	0.402124
Ppargc1a	0.275448	0.429761	1	0.425676	0.150228	Lingo2	-0.294221	2.60946e-13	1.104e-12	0.27027	0.564492
Nos1	0.275233	6.13648e-57	8.43766e-56	0.945946	0.670713	Luzp2	-0.290212	1.06691e-52	5.86798e-51	0.25	0.540212
Fndc5	0.274638	7.88979e-10	2.55258e-09	0.716216	0.441578	Chrna4	-0.289864	1.43069e-90	2.62292e-89	0.0743243	0.364188
Tacr1	0.272331	1.40995e-08	5.96517e-08	0.29054	0.0182094	Sema3e	-0.288459	4.66031e-43	8.5439e-42	0.0135135	0.301973
Necab2	0.258684	1.79501e-31	2.46814e-30	0.932432	0.673748	Arl4a	-0.280564	5.77542e-05	0.000352942	0.27027	0.550835
St6galnac5	0.25203	0.225907	0.591662	0.344595	0.0925645	Sv2c	-0.278914	4.63394e-124	1.27433e-122	0.614865	0.893779
Galnt14	0.249795	6.7622e-17	4.13246e-16	0.412162	0.162367	Shisa9	-0.278411	0.297328	0.654121	0.0675676	0.345979
Tenm2	0.249498	5.04668e-17	3.96525e-16	0.797297	0.5478	Pld5	-0.265964	5.45418e-131	2.9998e-129	0.324324	0.590288
Rgs10	0.24351	4.60017e-37	6.32524e-36	0.932432	0.688923	Egfr	-0.261217	0	0	0.52027	0.781487
Nkx2-1	0.243243	5.24991e-17	3.20828e-16	0.243243	0	Gcnt2	-0.260263	1.0601e-130	5.83053e-129	0.216216	0.47648
Sp9	0.231063	7.71293e-19	3.03008e-18	0.675676	0.444613	Arhgap6	-0.25892	2.84994e-11	8.24982e-11	0.304054	0.562974
Ptchd4	0.229689	2.26157e-39	3.10966e-38	0.662162	0.432473	Cyb561	-0.257228	0.620091	1	0.216216	0.473445
Efna5	0.22368	9.64331e-10	4.82166e-09	0.513513	0.289833	Kcnn2	-0.256777	1.05229e-128	2.89381e-127	0.45946	0.716237
Klhl13	0.222419	0.0140334	0.0335582	0.560811	0.338392	Pcp4l1	-0.253507	9.36348e-15	3.2187e-14	0.222973	0.47648
Cck	0.221353	4.77618e-22	3.28362e-21	0.804054	0.582701	Pou3f3	-0.251559	2.28236e-19	1.04608e-18	0.182432	0.433991
Pcdh15	0.219507	0.100673	0.240739	0.263514	0.0440061	Fmo1	-0.249692	4.47801e-134	2.4629e-132	0.00675676	0.256449
junction #17,left=(,39),,39,right=(,40,41),,40,41
left marker	left score	left p(binomial)	left q(binomial)	left mean	right mean	right marker	right score	right p(binomial)	right q(binomial)	left mean	right mean
Pcdh18	0.596431	8.86326e-56	6.96399e-55	0.814516	0.218085	Tac1	-0.508808	1.98694e-89	1.56117e-88	0.0887097	0.597518
Sst	0.523336	1.18927e-52	9.34427e-52	0.943548	0.420213	Tmem132c	-0.466884	6.64544e-148	1.21833e-146	0.112903	0.579787
AW551984	0.501887	3.82858e-12	1.23866e-11	0.677419	0.175532	Nxph2	-0.440975	2.17426e-146	1.19584e-144	0.0483871	0.489362
Adcy2	0.486731	2.29155e-17	2.10059e-16	0.669355	0.182624	Dlx6os1	-0.415809	0.0104552	0.0287519	0.0806452	0.496454
Peg10	0.474948	1.24521e-22	1.14144e-21	0.645161	0.170213	Pvalb	-0.402883	6.99469e-205	9.6177e-204	0.129032	0.531915
Cdh8	0.469286	1.4274e-23	2.61691e-22	0.612903	0.143617	Cemip	-0.378918	1.11529e-101	3.06706e-100	0.0483871	0.427305
Ndst4	0.452528	2.4299e-74	3.34111e-73	0.870968	0.41844	Rbp4	-0.376115	1.99515e-159	1.09733e-157	0.145161	0.521277
Tox	0.435084	3.28494e-25	1.80672e-24	0.564516	0.129433	Btbd11	-0.366163	2.4091e-76	4.41668e-75	0.330645	0.696809
Kcnk2	0.432853	1.20026e-26	1.65036e-25	0.854839	0.421986	Ptpre	-0.365877	1.08818e-45	1.995e-44	0.274193	0.640071
Shisa6	0.427648	2.72975e-27	3.00273e-26	0.532258	0.10461	St3gal6	-0.352951	9.05397e-156	4.97969e-154	0.0725806	0.425532
Grin3a	0.427419	2.95002e-29	2.02814e-28	0.927419	0.5	Adamts5	-0.346831	7.54599e-128	1.03757e-126	0.0645161	0.411347
Sema3e	0.422443	3.97253e-24	3.64149e-23	0.459677	0.037234	Sel1l3	-0.333734	5.72299e-84	1.04921e-82	0.129032	0.462766
Elfn1	0.422043	3.5967e-43	2.82598e-42	0.83871	0.416667	Cort	-0.329787	3.03986e-294	5.57307e-293	0.5	0.829787
Calb2	0.411862	5.90078e-13	2.31816e-12	0.548387	0.136525	Etv1	-0.327499	2.37904e-21	1.45385e-20	0.0483871	0.375887
Klhl13	0.41129	8.93256e-06	2.58574e-05	0.66129	0.25	Galntl6	-0.326641	5.93742e-29	2.96871e-28	0.129032	0.455674
Trhde	0.389385	6.31519e-31	8.68339e-30	0.685484	0.296099	Nek7	-0.296156	3.44292e-199	4.73402e-198	0.41129	0.707447
Tmcc3	0.372798	1.87451e-25	2.06196e-24	0.709677	0.336879	Arap2	-0.292153	1.24065e-27	1.36471e-26	0.120968	0.413121
Runx1t1	0.344944	1.74577e-10	6.00107e-10	0.758065	0.413121	Lpl	-0.288664	4.84509e-48	5.3296e-47	0.0322581	0.320922
Sema3a	0.3442	7.23486e-63	1.32639e-61	0.854839	0.510638	Satb1	-0.268302	7.29255e-11	2.50682e-10	0.112903	0.381206
Myh8	0.340654	1.45907e-51	4.01245e-50	0.354839	0.0141844	Rgs12	-0.257493	4.07953e-21	2.03976e-20	0.129032	0.386525
Car10	0.328815	7.93817e-05	0.000256823	0.491936	0.163121	Pcp4l1	-0.257207	1.10718e-33	8.69923e-33	0.322581	0.579787
Eya1	0.325269	2.21946e-54	1.2207e-52	0.491936	0.166667	Nt5dc3	-0.253718	1.11155e-08	8.73363e-08	0.233871	0.487589
Epha7	0.318691	1.42372e-33	1.95761e-32	0.790323	0.471631	Stxbp6	-0.249542	1.3484e-67	3.70809e-66	0.459677	0.70922
Neto1	0.300847	3.19961e-08	1.25699e-07	0.612903	0.312057	Prkca	-0.247483	8.23822e-24	5.66378e-23	0.403226	0.650709
Nkx2-1	0.300503	1.0229e-24	9.37657e-24	0.330645	0.0301418	Slc30a3	-0.246225	1.17463e-66	6.46047e-65	0.104839	0.351064
Frmpd4	0.292668	0.00480407	0.0176149	0.427419	0.134752	Cck	-0.240677	0.0896224	0.246462	0.209677	0.450355
Ecel1	0.289121	0.000414757	0.000950484	0.427419	0.138298	Plxdc2	-0.239533	2.02587e-15	2.22845e-14	0.233871	0.473404
Serpine2	0.288321	0.485198	0.860835	0.435484	0.147163	Coro6	-0.239305	6.59415e-97	1.20893e-95	0.33871	0.578014
Grm1	0.277053	0.00521109	0.0130277	0.459677	0.182624	Wls	-0.234901	1.37822e-25	1.89506e-24	0.169355	0.404255
Mrap2	0.275623	4.63126e-26	2.83021e-25	0.741935	0.466312	Kcnab3	-0.234328	1.15621e-134	1.58979e-133	0.306452	0.54078
Sox1	0.273278	5.00601e-17	1.96665e-16	0.604839	0.33156	Kcnj4	-0.2341	3.27828e-07	1.50255e-06	0.16129	0.39539
Lypd6	0.270018	4.01214e-37	3.6778e-36	0.548387	0.278369	Sox5	-0.222775	1.47532e-35	1.62285e-34	0.225806	0.448582
Pitpnc1	0.266644	2.66715e-15	2.44489e-14	0.814516	0.547872	Lgi3	-0.222318	2.13318e-56	5.86625e-55	0.185484	0.407801
Nkain3	0.266529	1.80064e-17	1.65059e-16	0.637097	0.370567	Gm13629	-0.218028	5.22833e-54	9.58527e-53	0.0887097	0.306738
Cacna2d3	0.263098	0.944132	1	0.314516	0.0514184	Ptn	-0.21574	2.60351e-23	2.86386e-22	0.387097	0.602837
Kcnb2	0.262468	9.21106e-11	3.89699e-10	0.58871	0.326241	Tmem44	-0.213967	8.96585e-176	1.2328e-174	0.387097	0.601064
Lingo2	0.261496	0.980209	1	0.330645	0.0691489	Lgi2	-0.213624	4.81008e-113	8.81848e-112	0.669355	0.882979
Kcns3	0.258865	2.37739e-47	4.35855e-46	0.5	0.241135	Ptgs1	-0.212938	1.09939e-115	2.01554e-114	0.233871	0.446808
Grm8	0.257321	5.82778e-06	3.20528e-05	0.354839	0.0975177	Gpr176	-0.212137	1.4878e-79	2.72763e-78	0.225806	0.437943
Cnr1	0.256292	0.32595	0.640259	0.508065	0.251773	Kctd4	-0.209277	3.10074e-17	1.7054e-16	0.16129	0.370567
Sp9	0.24817	5.31736e-15	1.72032e-14	0.66129	0.413121	Adamts15	-0.206074	1.22353e-97	2.24313e-96	0.129032	0.335106
Kctd12	0.244452	0.0858285	0.236029	0.395161	0.150709	Usp2	-0.205731	0.000183047	0.000559309	0.16129	0.367021
Pcdh15	0.240048	8.28868e-18	1.13969e-16	0.564516	0.324468	Etv5	-0.204415	1.44032e-08	7.92175e-08	0.201613	0.406028
Dbpht2	0.239705	0.0641568	0.117621	0.532258	0.292553	Phlda1	-0.201155	7.43734e-102	1.36351e-100	0.508065	0.70922
Gpr83	0.239476	2.09223e-38	1.6439e-37	0.927419	0.687943	Clstn2	-0.199668	0.161377	0.493096	0.0645161	0.264184
Man1a	0.23633	0.00122493	0.00354586	0.298387	0.0620567	Pnoc	-0.192576	0.998961	1	0.0645161	0.257092
Ache	0.227008	0.000130983	0.000327457	0.58871	0.361702	Gabrg3	-0.187257	1	1	0.0645161	0.251773
S1pr3	0.219572	9.56806e-28	2.63122e-26	0.306452	0.0868794	Id2	-0.186399	3.58273e-08	1.4075e-07	0.145161	0.33156
Drd1	0.219401	0.000173211	0.000595414	0.290323	0.070922	Adamts8	-0.185656	3.59108e-85	9.87548e-84	0.0483871	0.234043
Ahr	0.219172	3.60969e-20	3.97065e-19	0.435484	0.216312	Nos1	-0.184397	8.45497e-07	4.22748e-06	0.25	0.434397
junction #18,left=(,29),,29,right=(,30),,30
left marker	left score	left p(binomial)	left q(binomial)	left mean	right mean	right marker	right score	right p(binomial)	right q(binomial)	left mean	right mean
Ntng1	0.633995	6.54053e-29	3.99699e-28	0.760369	0.126374	Calcr	-0.919355	2.00065e-247	1.10036e-245	0.00921659	0.928571
Greb1	0.620525	1.01845e-158	2.80075e-157	0.801843	0.181319	Satb1	-0.827012	3.00108e-92	2.75099e-91	0.129032	0.956044
Cdh13	0.617511	2.71323e-20	2.98455e-19	0.760369	0.142857	Irs4	-0.609181	1.05963e-87	1.457e-86	0.110599	0.71978
Foxp2	0.614144	7.72412e-45	5.31033e-44	0.663594	0.0494506	Peg10	-0.570542	8.90383e-70	4.89711e-68	0.281106	0.851648
Adarb2	0.581	6.57414e-33	3.01315e-32	0.635945	0.0549451	Gpr101	-0.552464	2.88337e-67	2.64309e-66	0.24424	0.796703
Pnoc	0.568415	1.75087e-27	1.06998e-26	0.672811	0.104396	Lypd1	-0.547324	1.52555e-12	5.59369e-12	0.18894	0.736264
Sp9	0.538816	3.1465e-20	1.33121e-19	0.626728	0.0879121	Htr2c	-0.546437	3.75181e-30	2.0635e-29	0.327189	0.873626
Inf2	0.517015	1.17122e-67	3.22086e-66	0.654378	0.137363	Gabre	-0.541829	2.87667e-82	3.16434e-81	0.0460829	0.587912
Col25a1	0.506381	3.61855e-45	1.9902e-44	0.852535	0.346154	Dlx1	-0.520206	6.22666e-41	2.44619e-40	0.276498	0.796703
Nxph2	0.504431	6.47935e-112	3.56364e-110	0.691244	0.186813	Plagl1	-0.468451	3.67037e-112	5.04677e-111	0.493088	0.961538
Chst2	0.464197	5.58532e-11	2.79266e-10	0.700461	0.236264	Igfbp5	-0.445587	5.18913e-27	3.17114e-26	0.202765	0.648352
Nxph1	0.446827	1.09942e-27	3.55696e-27	0.705069	0.258242	Col6a1	-0.423786	1.84881e-20	1.01685e-19	0.0322581	0.456044
Fstl5	0.439383	7.35442e-58	8.08986e-57	0.829493	0.39011	Gpc3	-0.412974	1.25265e-82	6.88957e-81	0.290323	0.703297
Esr1	0.424495	2.0134e-58	5.53685e-57	0.506912	0.0824176	Gfra2	-0.402517	1.2781e-56	1.17159e-55	0.35023	0.752747
Tesc	0.373804	3.88237e-16	1.77942e-15	0.599078	0.225275	Grin3a	-0.384084	9.73572e-16	4.46221e-15	0.368664	0.752747
Car10	0.369018	3.94213e-13	3.61362e-12	0.56682	0.197802	Cartpt	-0.380539	1.75702e-64	1.38051e-63	0.35023	0.730769
Wbscr17	0.354307	5.67635e-13	3.46888e-12	0.557604	0.203297	Olfm3	-0.363701	9.5052e-25	8.7131e-24	0.262673	0.626374
Sox2	0.338178	0.435969	0.799276	0.470046	0.131868	H2-Q2	-0.362106	4.94078e-66	2.71743e-64	0.0829493	0.445055
Dab1	0.337646	1.48582e-06	5.83715e-06	0.529954	0.192308	Pcdh20	-0.356788	1.57744e-56	2.16898e-55	0.341014	0.697802
Sema6a	0.334456	5.05621e-09	3.08991e-08	0.46083	0.126374	Gabrg1	-0.342077	2.14514e-37	1.31092e-36	0.493088	0.835165
Flrt2	0.333215	0.0318475	0.0921902	0.410138	0.0769231	Brs3	-0.335165	6.59864e-57	3.62925e-55	0	0.335165
Oprk1	0.32843	5.08448e-26	3.99494e-25	0.37788	0.0494506	St6galnac5	-0.333924	3.23118e-22	2.53879e-21	0.336406	0.67033
Gprin3	0.325416	4.70868e-15	2.35434e-14	0.479263	0.153846	Gfra1	-0.32648	7.12268e-59	9.79369e-58	0.354839	0.681319
Wnt5a	0.315845	1.65913e-14	9.12521e-14	0.414747	0.0989011	Vwc2	-0.316554	0.0169253	0.0489944	0.0460829	0.362637
Calb2	0.304679	7.35904e-19	4.04747e-18	0.529954	0.225275	Cdh8	-0.311592	2.5462e-26	7.00206e-25	0.248848	0.56044
Zfhx3	0.300957	0.0137959	0.0399354	0.37788	0.0769231	Syt10	-0.309287	1.40427e-14	8.58167e-14	0.0368664	0.346154
Hs3st2	0.281638	3.68497e-60	1.01337e-58	0.506912	0.225275	Brinp1	-0.305743	3.9307e-05	0.000113783	0.304148	0.60989
Kcnk2	0.280929	1.06967e-05	3.26844e-05	0.53917	0.258242	Pgr15l	-0.304856	2.70403e-44	1.48721e-42	0.0138249	0.318681
Cadps2	0.278802	8.02959e-25	4.41628e-24	0.635945	0.357143	Fam46a	-0.296172	2.9149e-07	1.45745e-06	0.0829493	0.379121
Man1a	0.269585	3.14376e-23	2.88178e-22	0.483871	0.214286	Id2	-0.292095	2.35209e-10	9.95114e-10	0.147465	0.43956
Rnf207	0.26285	1.02555e-07	5.12775e-07	0.290323	0.0274725	Rgs10	-0.280929	2.72677e-05	0.000115363	0.317972	0.598901
Sorcs1	0.260723	0.000322794	0.000986315	0.387097	0.126374	Epha7	-0.275257	2.09553e-09	6.40301e-09	0.202765	0.478022
Jsrp1	0.256469	7.44963e-15	5.12162e-14	0.294931	0.0384615	S100a10	-0.274725	2.31671e-20	2.12365e-19	0.142857	0.417582
Ptn	0.254874	0.00863484	0.0215871	0.474654	0.21978	Igfbp6	-0.272421	2.39595e-22	2.63555e-21	0.0737327	0.346154
6330403A02Rik	0.253811	2.99217e-33	5.48565e-32	0.737327	0.483517	Trhr	-0.261255	1.15443e-41	1.26987e-40	0.24424	0.505494
Unc13c	0.252924	1.80513e-11	7.63711e-11	0.456221	0.203297	Gabrq	-0.259128	7.17126e-25	4.38244e-24	0.147465	0.406593
Glra2	0.25257	0.000416265	0.00190788	0.400922	0.148352	Unc5c	-0.254697	6.81492e-15	5.35458e-14	0.410138	0.664835
Plscr4	0.25257	2.35198e-46	1.29359e-44	0.258064	0.00549451	Gpx3	-0.252747	9.08736e-83	9.99609e-82	0.571429	0.824176
Ddah1	0.251152	7.08578e-13	3.89718e-12	0.608295	0.357143	Dlk1	-0.243353	4.46734e-21	4.09506e-20	0.179724	0.423077
Nr3c1	0.25062	5.02826e-10	1.97539e-09	0.668203	0.417582	Lpl	-0.243353	6.36888e-31	4.37861e-30	0.179724	0.423077
Grm1	0.250089	8.49311e-13	4.24655e-12	0.585253	0.335165	Mrap2	-0.239986	0.00601404	0.0183763	0.133641	0.373626
Wipf3	0.247253	5.8689e-05	0.000146722	0.571429	0.324176	Gldn	-0.239277	1.57489e-34	1.08274e-33	0.101383	0.340659
Cpne4	0.246544	0.761332	1	0.317972	0.0714286	Lingo2	-0.230415	2.70761e-05	6.76902e-05	0.341014	0.571429
Itgb8	0.245126	1.30927e-28	2.40032e-27	0.525346	0.28022	Thrb	-0.227579	1.03288e-07	3.15603e-07	0.354839	0.582418
Pou3f3	0.243353	0.759615	1	0.248848	0.00549451	Hcrtr2	-0.226161	1.2162e-08	6.68909e-08	0.0046083	0.230769
2010300C02Rik	0.236264	0.00065877	0.00164693	0.571429	0.335165	St8sia4	-0.221553	0.00129468	0.00418867	0.152074	0.373626
Dock10	0.232187	0.0725181	0.221583	0.506912	0.274725	Btbd11	-0.208259	6.03819e-13	1.7479e-12	0.368664	0.576923
Brinp2	0.227756	1.09392e-08	3.53915e-08	0.672811	0.445055	AW551984	-0.207373	8.37478e-21	4.60613e-20	0.506912	0.714286
Cacna2d3	0.227224	0.0317836	0.069924	0.447005	0.21978	Mpped2	-0.204715	0.999918	1	0.0645161	0.269231
Tenm3	0.225629	1.54074e-05	7.0617e-05	0.483871	0.258242	Cntn4	-0.203828	5.30441e-13	3.78039e-12	0.202765	0.406593
junction #19,left=(,50),,50,right=(,51),,51
left marker	left score	left p(binomial)	left q(binomial)	left mean	right mean	right marker	right score	right p(binomial)	right q(binomial)	left mean	right mean
Slc18a3	0.799292	7.35358e-72	4.04447e-70	0.804878	0.00558659	Thsd7a	-0.529091	7.97246e-40	3.37297e-39	0.219512	0.748603
Chat	0.731707	3.75346e-72	2.0644e-70	0.731707	0	Vip	-0.511446	0	0	0.463415	0.97486
Slc5a7	0.567993	1.31072e-57	7.20898e-56	0.878049	0.310056	Adra1b	-0.492438	3.83248e-233	7.02622e-232	0.390244	0.882682
Lhx8	0.512195	1.2685e-28	3.48837e-27	0.512195	0	Prox1	-0.491143	8.15857e-229	1.1218e-227	0.439024	0.930168
Zic1	0.506609	1.49007e-27	2.7318e-26	0.512195	0.00558659	Ptprz1	-0.486306	2.44472e-92	1.3446e-90	0.463415	0.949721
Slc10a4	0.50511	6.25764e-30	1.72085e-28	0.560976	0.0558659	Zeb2	-0.484262	5.41569e-154	2.70784e-153	0.487805	0.972067
Dgkk	0.460621	1.37082e-10	6.85411e-10	0.463415	0.0027933	Thrb	-0.480856	1.45111e-27	2.66037e-26	0.195122	0.675978
Tmem255a	0.449993	0.0035791	0.00984252	0.536585	0.0865922	Synpr	-0.468252	2.01459e-118	2.77006e-117	0.512195	0.980447
Isl1	0.439024	1.3543e-12	8.27628e-12	0.439024	0	Igfbp4	-0.450129	8.58817e-79	6.74784e-78	0.195122	0.645251
Fgfr1	0.436367	2.24795e-05	7.27279e-05	0.707317	0.27095	Htr3a	-0.445633	3.03644e-93	2.38578e-92	0.0487805	0.494413
Sv2c	0.434732	0.297397	0.564028	0.487805	0.0530726	Dlx1	-0.437321	5.68754e-98	5.21358e-97	0.414634	0.851955
Ntrk1	0.414634	2.43619e-41	1.3399e-39	0.414634	0	Pnoc	-0.419063	9.30558e-75	7.31153e-74	0.365854	0.784916
Cd44	0.414634	4.72993e-20	8.67154e-19	0.414634	0	Sox2	-0.412522	4.0617e-13	2.03085e-12	0.243902	0.656425
C130060K24Rik	0.411841	3.34129e-26	1.83771e-24	0.414634	0.0027933	Calb2	-0.410887	3.01219e-137	5.52234e-136	0.463415	0.874302
Tacr1	0.397874	2.72056e-07	9.97539e-07	0.414634	0.0167598	Nr2f2	-0.409729	1.0881e-14	2.72024e-14	0.243902	0.653631
Ptprt	0.38929	0.289604	0.692532	0.512195	0.122905	Crh	-0.402643	1.91429e-147	1.05286e-145	0.195122	0.597765
Inpp4b	0.386701	3.88888e-05	0.000152777	0.414634	0.027933	Gpd1	-0.400259	3.23621e-165	5.93305e-164	0.390244	0.790503
Adcy5	0.386292	0.041546	0.120265	0.609756	0.223464	Igf1	-0.355021	3.31479e-143	3.64627e-142	0.463415	0.818436
Prkca	0.385543	0.00431875	0.0125016	0.634146	0.248603	Nfib	-0.354272	1.50922e-37	5.53379e-37	0.439024	0.793296
Nrip1	0.379207	0.000392763	0.00120011	0.658537	0.27933	Igfbp5	-0.343984	2.8206e-27	1.93916e-26	0.195122	0.539106
Gucy1a3	0.375324	0.0431614	0.113042	0.512195	0.136872	Npas1	-0.339692	3.04751e-79	2.39447e-78	0.146342	0.486034
Mdga1	0.373484	1.95257e-10	1.53416e-09	0.390244	0.0167598	Ccnd2	-0.337716	2.59469e-62	7.1354e-61	0.536585	0.874302
Nyap2	0.373416	1.67957e-06	1.1547e-05	0.756098	0.382682	Nfix	-0.333424	4.24457e-102	3.89086e-101	0.487805	0.821229
Chn2	0.370691	0.45105	0.918805	0.390244	0.0195531	Cbln4	-0.332811	7.78932e-74	2.14206e-72	0.195122	0.527933
Whrn	0.370691	0.000918478	0.00252581	0.390244	0.0195531	Shisa6	-0.328723	3.35722e-87	6.15491e-86	0.243902	0.572626
Rspo1	0.367897	2.39123e-14	3.28795e-13	0.390244	0.0223464	Zfp804a	-0.32484	4.8757e-67	2.68163e-65	0.390244	0.715084
Ptn	0.3649	0.0904728	0.19904	0.487805	0.122905	Prox1os	-0.3183	1.07556e-173	2.95778e-172	0.268293	0.586592
Glra2	0.362788	2.02208e-13	2.22429e-12	0.829268	0.46648	Fbln2	-0.314552	2.8051e-108	3.85702e-107	0.146342	0.460894
Nt5dc3	0.356861	5.5382e-05	0.000304601	0.658537	0.301676	Maf	-0.314212	5.75592e-38	2.63813e-37	0.317073	0.631285
Tshz2	0.355226	0.24692	0.522331	0.439024	0.0837989	Rpp25	-0.310873	7.26763e-38	4.99649e-37	0.390244	0.701117
Runx1t1	0.346437	0.0198853	0.0390605	0.634146	0.28771	Shtn1	-0.305491	8.03305e-65	1.10455e-63	0.487805	0.793296
Kcnk2	0.344597	0.0511229	0.104139	0.512195	0.167598	Kcnn2	-0.304129	1.06026e-17	9.71901e-17	0.170732	0.47486
Nos1	0.3416	0.000102223	0.000330721	0.609756	0.268156	Penk	-0.287778	2.9153e-24	1.33618e-23	0.365854	0.653631
Unc13c	0.340714	0.0344182	0.09465	0.365854	0.0251397	Cnr1	-0.287096	1.75908e-108	1.20937e-107	0.707317	0.994413
Ecel1	0.339556	2.1295e-05	5.85612e-05	0.585366	0.24581	Adarb2	-0.283894	4.05957e-103	3.18966e-102	0.512195	0.796089
Gabrg1	0.332334	0.505755	0.927218	0.365854	0.0335196	Egfr	-0.277149	2.84608e-107	3.91336e-106	0.292683	0.569832
Robo2	0.332266	0.000138246	0.000447266	0.731707	0.399441	Cbln2	-0.274765	9.6972e-161	1.77782e-159	0.487805	0.76257
Mpped2	0.331925	0.0153901	0.0368024	0.560976	0.22905	Dlx6os1	-0.271427	1.35395e-51	8.27417e-51	0.560976	0.832402
Megf11	0.327497	3.15888e-10	2.89564e-09	0.341463	0.0139665	Sorcs3	-0.269928	5.73178e-39	3.9406e-38	0.512195	0.782123
Tesc	0.327292	0.0577025	0.186685	0.439024	0.111732	Sox1	-0.26911	6.31028e-09	2.04156e-08	0.121951	0.391062
Lgi2	0.325385	0.000311738	0.000779345	0.682927	0.357542	Fam19a2	-0.25964	2.96113e-23	2.03578e-22	0.268293	0.527933
Adcy2	0.323886	4.05048e-09	1.71367e-08	0.731707	0.407821	Pantr1	-0.25126	1.68744e-30	1.16011e-29	0.268293	0.519553
Fign	0.320412	5.27598e-06	2.63799e-05	0.390244	0.0698324	Aebp1	-0.246764	5.49802e-151	1.51196e-149	0.121951	0.368715
Necab2	0.3183	0.000701313	0.00160717	0.731707	0.413408	Pcdh11x	-0.243766	0.978227	1	0.0243902	0.268156
Pitpnc1	0.316256	0.000916441	0.00219149	0.707317	0.391062	Tcf12	-0.243085	3.16633e-14	2.48783e-13	0.365854	0.608939
Chrm2	0.311487	1.7567e-07	8.78352e-07	0.317073	0.00558659	Sema5b	-0.240837	1.46997e-112	2.69495e-111	0.292683	0.53352
Ache	0.30992	2.21674e-05	6.21395e-05	0.731707	0.421788	Etl4	-0.230617	8.42382e-23	4.21191e-22	0.414634	0.645251
Ndrg2	0.303992	1.53657e-08	9.39017e-08	0.560976	0.256983	Cpne2	-0.225985	4.89311e-25	3.36402e-24	0.536585	0.76257
Rimbp2	0.301949	0.037615	0.15914	0.536585	0.234637	2900055J20Rik	-0.22033	0.898831	1	0.170732	0.391062
Kcna6	0.2997	0.0340084	0.085021	0.609756	0.310056	St3gal1	-0.214743	1.4408e-75	7.92442e-74	0.170732	0.385475
junction #20,left=(,9),,9,right=(,10),,10
left marker	left score	left p(binomial)	left q(binomial)	left mean	right mean	right marker	right score	right p(binomial)	right q(binomial)	left mean	right mean
Tmcc3	0.554935	4.18512e-106	1.15091e-104	0.714025	0.159091	Adora2a	-0.614506	7.54389e-23	5.18643e-22	0.0218579	0.636364
Ecel1	0.538293	2.5851e-40	2.36968e-39	0.56102	0.0227273	Cdh7	-0.506955	8.34598e-13	5.10032e-12	0.174863	0.681818
Cartpt	0.534815	3.67559e-141	1.01079e-139	0.648452	0.113636	Robo2	-0.499752	0.00725149	0.018992	0.136612	0.636364
Tshz2	0.512171	8.41191e-45	5.14061e-44	0.693989	0.181818	Rasgrp1	-0.496481	2.34093e-14	9.1965e-14	0.435337	0.931818
Ezr	0.488657	0	0	0.761384	0.272727	Mctp1	-0.4846	5.82269e-18	2.91135e-17	0.469945	0.954546
AW551984	0.483814	7.43894e-26	8.18284e-25	0.59745	0.113636	Stxbp6	-0.480585	8.26281e-06	2.27227e-05	0.178506	0.659091
Wbscr17	0.434178	1.03904e-115	2.85737e-114	0.797814	0.363636	Rab40b	-0.477645	2.25072e-12	1.12536e-11	0.295082	0.772727
Rreb1	0.426395	2.43508e-87	6.69648e-86	0.517304	0.0909091	Shisa9	-0.446763	2.56633e-08	8.82175e-08	0.28051	0.727273
Thsd7b	0.42536	2.8076e-62	7.72091e-61	0.448087	0.0227273	Akap5	-0.446514	5.18527e-09	2.37658e-08	0.417122	0.863636
Cdh4	0.381644	0.999889	1	0.404372	0.0227273	Pde4b	-0.446225	0.0343025	0.0589575	0.0765027	0.522727
Ngb	0.375642	7.72383e-58	7.08018e-57	0.602914	0.227273	Gpr88	-0.390835	4.6035e-18	1.80852e-17	0.540984	0.931818
P2ry1	0.352666	6.63415e-106	1.82439e-104	0.466302	0.113636	2900055J20Rik	-0.390296	1.29099e-05	4.17674e-05	0.336976	0.727273
Hpcal1	0.342317	2.3762e-60	4.35637e-59	0.774135	0.431818	Lzts1	-0.389096	1.48513e-15	5.83443e-15	0.497268	0.886364
Vwc2	0.331512	0.0211765	0.0582354	0.331512	0	Ano3	-0.379906	5.07484e-21	2.14705e-20	0.551913	0.931818
Ddah1	0.319713	0.925052	1	0.342441	0.0227273	Gng7	-0.378084	1.2932e-17	7.90288e-17	0.553734	0.931818
Pou6f2	0.313462	6.66794e-75	1.22246e-73	0.404372	0.0909091	Hs3st4	-0.378043	6.91741e-07	2.23798e-06	0.0765027	0.454545
Ifi27	0.309985	6.71611e-66	9.23465e-65	0.491803	0.181818	Ccnd1	-0.372578	4.02254e-06	1.38275e-05	0.0819672	0.454545
Ptprz1	0.306922	2.59212e-64	7.12833e-63	0.806922	0.5	Lrrc10b	-0.368853	2.71506e-13	1.6592e-12	0.131148	0.5
Coch	0.304189	1.60585e-74	8.8322e-73	0.304189	0	Plxdc2	-0.364175	0.000149734	0.000586088	0.204007	0.568182
C1ql3	0.296283	1.54187e-34	4.24015e-33	0.455373	0.159091	Phlda1	-0.353328	0.000149514	0.000587376	0.169399	0.522727
Sostdc1	0.284153	1.02328e-68	5.62805e-67	0.284153	0	Ngef	-0.352666	3.26341e-10	1.19658e-09	0.533698	0.886364
Pdlim5	0.271403	1.07905e-42	1.48369e-41	0.271403	0	Ccnd2	-0.342606	2.6212e-11	9.01039e-11	0.566484	0.909091
Runx1t1	0.271113	1.40064e-09	4.05448e-09	0.612022	0.340909	Pitpnc1	-0.340247	0.000740753	0.00214429	0.364299	0.704546
Cpd	0.267097	3.76293e-156	2.06961e-154	0.903461	0.636364	2001-03-01	-0.339833	1.35394e-17	4.13703e-17	0.591985	0.931818
Clic4	0.261219	7.12784e-185	1.96016e-183	0.67031	0.409091	Ppp1r1b	-0.333416	1.27087e-27	5.82484e-27	0.621129	0.954546
Rorb	0.24052	3.21108e-81	1.76609e-79	0.285975	0.0454546	Pde1b	-0.332878	7.88808e-07	3.94404e-06	0.417122	0.75
Eps8	0.239982	1.76708e-16	1.07988e-15	0.489982	0.25	Hrh3	-0.323067	7.27587e-05	0.000222318	0.313297	0.636364
Mrap2	0.237912	0.000774076	0.00202734	0.351548	0.113636	Ramp1	-0.312428	1.26605e-26	6.96325e-26	0.664845	0.977273
Tcf12	0.235883	1.31568e-53	7.23622e-52	0.735883	0.5	6330403A02Rik	-0.311186	4.43135e-06	1.28276e-05	0.347905	0.659091
Igfbp2	0.235138	1.46702e-139	8.06864e-138	0.326047	0.0909091	Hlf	-0.301209	3.62695e-05	0.000132988	0.335155	0.636364
Nkain3	0.228804	0.00036895	0.00133448	0.342441	0.113636	Col9a3	-0.296241	3.33346e-12	2.03712e-11	0.0673953	0.363636
Pex5l	0.228515	2.04649e-30	2.25114e-29	0.68306	0.454545	Hs3st2	-0.29148	7.02149e-13	6.43636e-12	0.185792	0.477273
Lypd1	0.226776	3.47304e-31	1.91017e-30	0.726776	0.5	Col6a1	-0.290777	0.000407354	0.00172342	0.0728597	0.363636
Ifi27l2a	0.226196	1.10146e-107	3.029e-106	0.408015	0.181818	Fat3	-0.287051	0.153573	0.324867	0.12204	0.409091
Slc4a11	0.226114	1.02345e-149	5.62899e-148	0.362477	0.136364	Cyp26b1	-0.282207	2.5763e-14	1.28815e-13	0.285975	0.568182
Igfbp5	0.221353	0.91426	1	0.24408	0.0227273	Rbms3	-0.278564	0.00529749	0.0145681	0.289618	0.568182
Cntn5	0.21978	0.0152736	0.0646193	0.378871	0.159091	Lamp5	-0.276246	2.68146e-11	8.19336e-11	0.564663	0.840909
Cntnap4	0.21771	0.885977	1	0.240437	0.0227273	Fam212b	-0.275253	1.88419e-08	1.03631e-07	0.111111	0.386364
Prkca	0.205208	0.999877	1	0.364299	0.159091	Dpy19l3	-0.267139	9.41161e-19	5.75154e-18	0.57377	0.840909
Ubash3b	0.204297	2.64498e-99	7.27371e-98	0.863388	0.659091	Cacna2d1	-0.264448	6.86642e-07	2.51769e-06	0.553734	0.818182
BC048546	0.202351	1.31595e-09	4.82515e-09	0.29326	0.0909091	Rasd2	-0.261715	0.36601	0.671019	0.0564663	0.318182
Tnr	0.19668	2.34005e-19	4.29009e-18	0.673953	0.477273	Mhrt	-0.259894	4.10289e-08	2.50732e-07	0.0582878	0.318182
Gcnt2	0.191671	1.68197e-82	4.62543e-81	0.418944	0.227273	Nacc2	-0.250455	0.0324272	0.0713397	0.249545	0.5
Prkcd	0.189891	0	0	0.939891	0.75	Dbp	-0.248054	1.56134e-10	7.15615e-10	0.570128	0.818182
Adm	0.182149	1.46848e-53	2.6922e-52	0.182149	0	2010300C02Rik	-0.244246	4.95341e-11	1.94598e-10	0.664845	0.909091
Npy2r	0.179458	0.719234	1	0.202186	0.0227273	Cnksr2	-0.241472	4.13344e-11	1.62385e-10	0.690346	0.931818
Dpy19l1	0.178217	2.2403e-27	2.46433e-26	0.519126	0.340909	Rnf207	-0.240934	1.82057e-18	1.25164e-17	0.486339	0.727273
Dio3	0.174863	8.37666e-28	9.21433e-27	0.174863	0	Pdzd2	-0.238326	1.95963e-13	1.0778e-12	0.420765	0.659091
Fam46a	0.171469	4.46939e-07	1.75583e-06	0.307832	0.136364	Tle4	-0.228266	7.96833e-07	2.19129e-06	0.453552	0.681818
Parm1	0.16853	1	1	0.191257	0.0227273	Tyro3	-0.226114	5.6201e-21	3.86382e-20	0.637523	0.863636
junction #21,left=(,33),,33,right=(,31,32),,31,32
left marker	left score	left p(binomial)	left q(binomial)	left mean	right mean	right marker	right score	right p(binomial)	right q(binomial)	left mean	right mean
Nfix	0.770992	2.36086e-99	3.24618e-98	0.878571	0.107579	Cbln1	-0.593198	1.96496e-255	1.08073e-253	0.0107143	0.603912
St18	0.655632	6.30632e-187	3.46848e-185	0.667857	0.0122249	Nos1	-0.560994	8.12851e-94	4.47068e-92	0.267857	0.828851
Prox1	0.641705	1.54959e-85	2.13069e-84	0.685714	0.0440098	Dkk3	-0.560313	1.08366e-146	5.96011e-145	0.0607143	0.621027
Gpd1	0.472337	1.86212e-51	2.56041e-50	0.528571	0.0562347	Clstn2	-0.540369	9.35801e-49	1.28673e-47	0.0464286	0.586797
Dlx6os1	0.400061	1.13906e-09	5.22068e-09	0.625	0.224939	Esr2	-0.506139	5.29584e-242	2.91271e-240	0.0464286	0.552567
Lypd6	0.38099	1.72087e-47	2.3662e-46	0.425	0.0440098	6330403A02Rik	-0.490063	5.12713e-53	7.0498e-52	0.221429	0.711491
Vwc2	0.355414	1.68392e-06	7.1243e-06	0.421429	0.0660147	Cpne4	-0.483034	1.64759e-22	1.29453e-21	0.0964286	0.579462
Nfib	0.349659	3.88827e-72	2.13855e-71	0.953571	0.603912	Nudt4	-0.481296	2.39001e-61	1.3145e-59	0.35	0.831296
Fam159b	0.34959	2.39198e-107	1.31559e-105	0.410714	0.0611247	Serpine2	-0.479977	1.10634e-59	6.08487e-58	0.346429	0.826406
S100a10	0.338491	1.75729e-29	1.93302e-28	0.414286	0.0757946	Id4	-0.475891	9.23318e-64	6.34781e-63	0.103571	0.579462
Arx	0.327017	6.81308e-28	7.49439e-27	0.75	0.422983	Ptprt	-0.456104	1.48944e-47	1.36532e-46	0.367857	0.823961
Phactr2	0.324651	2.90764e-31	2.28457e-30	0.610714	0.286064	Unc13c	-0.45103	1.44076e-26	6.6035e-26	0.0428571	0.493887
Thsd7a	0.312339	0.184617	0.423081	0.432143	0.119804	Irs4	-0.447127	1.70537e-120	4.68975e-119	0.125	0.572127
Gabrq	0.306348	4.77869e-32	5.25655e-31	0.382143	0.0757946	Nell1	-0.436273	4.84795e-61	2.66638e-59	0.221429	0.657702
Plagl1	0.303475	6.86485e-105	1.88783e-103	0.807143	0.503668	Pcp4l1	-0.422372	3.43183e-45	4.71877e-44	0.25	0.672372
Dlx1	0.288447	4.1254e-56	3.24138e-55	0.775	0.486553	Hrh3	-0.419874	1.30426e-18	2.39114e-17	0.157143	0.577017
Shisa6	0.287391	4.82683e-16	2.94973e-15	0.314286	0.0268949	Ngb	-0.408112	1.52966e-77	2.10328e-76	0.310714	0.718826
Sparcl1	0.285671	9.17335e-19	3.88103e-18	0.696429	0.410758	Pdyn	-0.395564	1.55819e-50	1.42834e-49	0.0714286	0.466993
Ccnd2	0.283968	9.31161e-19	7.31627e-18	0.714286	0.430318	Wfs1	-0.387181	2.0788e-10	6.72555e-10	0.214286	0.601467
Iqcj	0.281566	1.15186e-17	1.26704e-16	0.303571	0.0220049	Crtac1	-0.385234	1.1761e-44	1.61714e-43	0.0964286	0.481663
Kcnip4	0.280065	1.62527e-11	1.11737e-10	0.632143	0.352078	Nrip1	-0.379707	1.50599e-28	4.14147e-27	0.3	0.679707
Etl4	0.279759	2.15636e-05	7.90666e-05	0.507143	0.227384	Tesc	-0.377759	2.26442e-21	9.58026e-21	0.182143	0.559902
Man1a	0.27569	7.29249e-15	4.01087e-14	0.385714	0.110024	Cartpt	-0.373489	1.3604e-307	2.49406e-306	0.614286	0.987775
Thrsp	0.271236	9.97093e-37	1.371e-35	0.278571	0.00733496	Tmem100	-0.364495	1.16983e-131	6.43408e-130	0.00714286	0.371638
Rpp25	0.269673	0.29708	0.680808	0.382143	0.112469	Rreb1	-0.352873	2.65557e-40	7.30282e-39	0.075	0.427873
Plxdc2	0.253493	0.00253127	0.00732735	0.392857	0.139364	Glra2	-0.344787	2.39651e-82	1.31808e-80	0.410714	0.755501
Thrb	0.252401	6.71821e-20	9.23754e-19	0.660714	0.408313	Ecel1	-0.338081	4.61764e-130	2.5397e-128	0.525	0.863081
Nxph1	0.251816	0.238197	0.595493	0.364286	0.112469	Tppp3	-0.335479	2.21041e-47	2.02621e-46	0.246429	0.581907
Kcnip1	0.241652	0.055008	0.13752	0.378571	0.136919	Tle4	-0.330562	5.02384e-19	1.62536e-18	0.2	0.530562
Sst	0.238823	0.000841322	0.00272192	0.392857	0.154034	Sema5a	-0.326991	3.57245e-26	3.9297e-25	0.203571	0.530562
Moxd1	0.226388	5.09519e-114	4.67059e-113	0.764286	0.537897	Rbm24	-0.316084	5.39495e-19	2.96722e-18	0.207143	0.523227
Tox3	0.225227	4.31159e-20	1.97615e-19	0.489286	0.264059	Klhl13	-0.307457	0.000304553	0.000881601	0.25	0.557457
Gabrg3	0.225087	0.984078	1	0.403571	0.178484	Igsf3	-0.303833	3.93338e-16	1.8028e-15	0.160714	0.464548
Fat3	0.22259	1.07498e-07	3.47787e-07	0.496429	0.273839	Gfra2	-0.292726	2.01294e-130	2.76779e-129	0.475	0.767726
Thsd7b	0.222118	1.22887e-14	1.35175e-13	0.332143	0.110024	Tmcc3	-0.282021	7.54671e-16	8.30138e-15	0.167857	0.449878
Chn2	0.221193	3.68167e-17	2.24991e-16	0.639286	0.418093	Nxph2	-0.28175	5.9165e-40	4.64868e-39	0.0214286	0.303179
Ipcef1	0.212889	1.8754e-07	1.14608e-06	0.357143	0.144254	Tmem255a	-0.281462	8.79171e-78	1.20886e-76	0.510714	0.792176
Npy	0.21198	0.000365519	0.00143597	0.3	0.0880196	Stxbp6	-0.280344	7.19309e-08	2.19789e-07	0.196429	0.476773
Cpne2	0.208889	1.85893e-22	1.13601e-21	0.778571	0.569682	Wnt5a	-0.27183	6.74937e-19	4.12462e-18	0.107143	0.378973
Col6a1	0.207885	0.00443354	0.0203204	0.225	0.0171149	Pcdh20	-0.271062	8.16929e-19	4.49311e-18	0.0785714	0.349633
Dock10	0.207483	5.26277e-07	2.89453e-06	0.603571	0.396088	Map3k15	-0.268014	9.86654e-100	2.7133e-98	0.0107143	0.278729
Clmn	0.20737	5.19121e-08	1.90344e-07	0.471429	0.264059	Inf2	-0.265648	3.93768e-42	3.09389e-41	0.15	0.415648
Rbms3	0.205554	0.849487	1	0.357143	0.151589	Plcxd3	-0.265098	1.02542e-10	4.33831e-10	0.175	0.440098
Kctd12	0.205362	0.184731	0.461828	0.364286	0.158924	Grik1	-0.265072	7.20931e-55	3.96512e-53	0.128571	0.393643
Pip5k1b	0.204104	1.28694e-30	8.84774e-30	0.592857	0.388753	1500009L16Rik	-0.263605	2.46917e-41	4.5268e-40	0.528571	0.792176
Cbln2	0.199424	2.93354e-05	0.000124111	0.221429	0.0220049	Prkca	-0.263552	2.79102e-26	2.55844e-25	0.435714	0.699267
Gpr83	0.198629	0.998819	1	0.296429	0.0977995	Xylt1	-0.262819	8.16828e-22	1.12314e-20	0.135714	0.398533
Mgll	0.198603	0.597247	1	0.342857	0.144254	Runx1t1	-0.26219	1	1	0.0214286	0.283619
Satb1	0.195486	4.68576e-103	6.44292e-102	0.867857	0.672372	Sox4	-0.254104	1.57735e-41	8.67544e-40	0.357143	0.611247
Klhl32	0.194019	3.17736e-07	1.34427e-06	0.467857	0.273839	Cck	-0.251484	1.3081e-127	1.79864e-126	0.714286	0.96577
junction #22,left=(,42),,42,right=(,39,40,41),,39,40,41
left marker	left score	left p(binomial)	left q(binomial)	left mean	right mean	right marker	right score	right p(binomial)	right q(binomial)	left mean	right mean
Nfix	0.65213	7.35085e-48	5.05371e-47	0.746606	0.0944767	Lgals1	-0.524519	6.348400e-310	3.49162e-308	0.0452489	0.569767
Gpd1	0.637568	8.8898e-80	1.6298e-78	0.705882	0.0683139	Nek7	-0.518323	4.90765e-202	8.99735e-201	0.135747	0.65407
Prox1	0.571287	5.65507e-50	4.44327e-49	0.60181	0.0305233	Col25a1	-0.516922	2.1285e-21	1.06425e-20	0.0542986	0.571221
Rgs10	0.439651	6.09271e-05	0.000209437	0.579186	0.139535	Sema3a	-0.513851	9.98526e-123	2.74595e-121	0.0588235	0.572674
St18	0.422597	1.93821e-71	3.55339e-70	0.429864	0.00726744	Fam150b	-0.473508	6.18815e-256	3.40348e-254	0.00904977	0.482558
Nfib	0.404787	4.45501e-35	1.44133e-34	0.859729	0.454942	Pcp4l1	-0.424833	2.57547e-27	1.5739e-26	0.108597	0.53343
Car4	0.390153	1.7286e-48	2.37683e-47	0.457014	0.0668605	Pvalb	-0.414054	2.59715e-190	2.85686e-189	0.0452489	0.459302
Cdh4	0.382491	4.44241e-30	4.07221e-29	0.846154	0.463663	Tmem178	-0.411508	1.67048e-162	9.18767e-161	0.235294	0.646802
Timp3	0.369857	1.87041e-41	2.05745e-40	0.538462	0.168605	Nrip3	-0.397907	3.08921e-27	1.41589e-26	0.289593	0.6875
Tshz2	0.368042	8.67032e-24	2.8051e-23	0.728507	0.360465	Etl4	-0.386996	1.91111e-118	5.25555e-117	0.429864	0.81686
Cnr1	0.367193	7.02028e-08	1.93058e-07	0.665158	0.297965	Stxbp6	-0.383701	5.28225e-63	9.68413e-62	0.280543	0.664244
Ddah1	0.362037	2.48507e-21	2.27798e-20	0.683258	0.321221	Rbp4	-0.376565	1.84693e-146	5.07906e-145	0.0769231	0.453488
Parm1	0.341747	3.79909e-05	0.00014925	0.524887	0.18314	Phlda1	-0.365273	2.08486e-104	5.73336e-103	0.307692	0.672965
Galnt14	0.340215	9.12349e-23	8.3632e-22	0.402715	0.0625	Sel1l3	-0.361892	2.81309e-72	3.868e-71	0.040724	0.402616
Egfr	0.336512	1.85826e-36	1.46006e-35	0.420814	0.0843023	Nxph2	-0.36011	1.26569e-124	3.48065e-123	0.0497738	0.409884
Igfbp5	0.33473	2.1308e-06	8.37099e-06	0.411765	0.0770349	Runx1t1	-0.344069	0.709584	1	0.131222	0.475291
Whrn	0.31838	2.24377e-41	3.08518e-40	0.60181	0.28343	St6galnac5	-0.335927	1.45523e-42	4.00187e-41	0.235294	0.571221
Cdh13	0.302141	2.95068e-15	1.80319e-14	0.714932	0.412791	Unc5c	-0.31936	0.00020186	0.000584331	0.131222	0.450581
Gfra2	0.296196	2.57332e-23	1.41533e-22	0.511312	0.215116	St8sia4	-0.316045	2.06372e-63	3.78348e-62	0.262443	0.578488
Kctd12	0.289396	4.05706e-06	1.39462e-05	0.484163	0.194767	Btbd11	-0.314072	5.89104e-64	8.10018e-63	0.316742	0.630814
Csgalnact1	0.274288	2.45402e-11	1.34971e-10	0.348416	0.0741279	St3gal6	-0.312145	2.12066e-140	5.83181e-139	0.0497738	0.361919
Calb2	0.273407	3.71791e-14	1.70404e-13	0.484163	0.210756	Gucy1a3	-0.310836	1.09794e-38	8.62667e-38	0.325792	0.636628
Vwc2	0.269474	3.69374e-80	6.77185e-79	0.895928	0.626453	Plcxd3	-0.304358	4.01522e-11	1.84031e-10	0.104072	0.40843
Cdh20	0.264088	2.24698e-27	2.47168e-26	0.307692	0.0436047	Zfp804a	-0.294374	5.14018e-06	1.08735e-05	0.0588235	0.353198
Ar	0.261891	0.809729	1	0.40724	0.145349	Rab3b	-0.281253	4.1208e-207	2.26644e-205	0.61991	0.901163
3110035E14Rik	0.259306	1.97807e-76	5.4397e-75	0.656109	0.396802	Afap1	-0.277814	6.34138e-85	1.16259e-83	0.19457	0.472384
Chd7	0.258931	3.79291e-35	5.21525e-34	0.325792	0.0668605	Epha7	-0.275676	5.05114e-45	5.55625e-44	0.253394	0.52907
Mgll	0.253795	5.09479e-17	2.80213e-16	0.624434	0.37064	Fjx1	-0.275479	1.95385e-15	2.14924e-14	0.0588235	0.334302
Asic4	0.25002	1.73506e-12	1.19285e-11	0.280543	0.0305233	Kcnj4	-0.27175	0.000789716	0.00241302	0.081448	0.353198
Bcl2	0.246666	9.76824e-23	1.07451e-21	0.588235	0.34157	Kcnc2	-0.268639	3.8192e-197	1.05028e-195	0.647059	0.915698
Necab2	0.246534	0.999602	1	0.384615	0.138081	Cort	-0.268086	1.62795e-301	4.47685e-300	0.502262	0.770349
Moxd1	0.245284	1.33862e-154	2.45413e-153	0.950226	0.704942	Edil3	-0.267942	0.146089	0.286961	0.226244	0.494186
Ifi27	0.240911	1.69492e-19	8.47462e-19	0.429864	0.188953	Brinp3	-0.264594	0.99655	1	0.158371	0.422965
Crhr2	0.24001	8.72116e-34	4.79664e-32	0.285068	0.0450581	Kcnf1	-0.261246	0.000197833	0.000680052	0.0904977	0.351744
Htr2c	0.239306	3.65327e-53	4.0186e-52	0.945701	0.706395	Flrt2	-0.251486	3.87908e-08	4.26699e-07	0.199095	0.450581
Gpr83	0.237221	7.27428e-80	8.00171e-79	0.968326	0.731105	Lpl	-0.250796	1.29971e-36	1.1914e-35	0.0180995	0.268895
Sema6a	0.236307	0.199957	0.379229	0.303167	0.0668605	A330050F15Rik	-0.250447	1.76344e-169	3.23297e-168	0.307692	0.55814
Wnt7a	0.236031	3.06338e-18	2.40694e-17	0.375566	0.139535	Rgs12	-0.249618	7.70773e-15	3.53271e-14	0.0904977	0.340116
Pex5l	0.235373	0.993755	1	0.357466	0.122093	Sst	-0.247567	2.33101e-30	2.56411e-29	0.266968	0.514535
Lamp5	0.234992	0.999485	1	0.266968	0.0319767	Rasgrp1	-0.2412	0.99514	1	0.122172	0.363372
Cpne2	0.231992	7.10854e-05	0.000244356	0.624434	0.392442	Ptprz1	-0.239635	1	1	0.0452489	0.284884
Trpc5	0.229533	0.546292	0.969228	0.316742	0.0872093	Npy2r	-0.236978	1.03589e-27	6.33041e-27	0.158371	0.395349
Plagl1	0.228408	7.6806e-06	2.4849e-05	0.325792	0.0973837	Cntn5	-0.236399	0.993646	1	0.0542986	0.290698
Nwd2	0.22654	1.51155e-22	1.38559e-21	0.434389	0.207849	Sulf2	-0.235393	1.71584e-135	4.71855e-134	0.361991	0.597384
Pip5k1b	0.224837	5.97705e-19	3.28738e-18	0.547511	0.322674	Cnksr2	-0.23459	1	1	0.104072	0.338663
Sdk2	0.2153	0.137012	0.418647	0.285068	0.0697674	Pitpnc1	-0.233939	5.56579e-10	3.06118e-09	0.361991	0.59593
Sorcs1	0.215044	1.03001e-28	1.41626e-27	0.638009	0.422965	Kcnb2	-0.233275	0.000445526	0.00116685	0.140271	0.373547
Cntn4	0.213761	6.49644e-15	5.10435e-14	0.402715	0.188953	Pcdh11x	-0.232617	2.64476e-05	8.55658e-05	0.158371	0.390988
Pdzrn4	0.204738	0.166211	0.502415	0.434389	0.229651	Plxdc2	-0.231137	1.05808e-10	8.31346e-10	0.199095	0.430233
Klhl32	0.200614	1.63931e-48	2.25405e-47	0.800905	0.600291	Neto2	-0.231039	1.95303e-90	5.37083e-89	0.60181	0.832849
junction #23,left=(,11),,11,right=(,12,13),,12,13
left marker	left score	left p(binomial)	left q(binomial)	left mean	right mean	right marker	right score	right p(binomial)	right q(binomial)	left mean	right mean
Cpne4	0.52423	1.98958e-25	1.36784e-24	0.631068	0.106838	Strip2	-0.491059	7.14028e-136	1.30905e-134	0.152104	0.643162
Myh7	0.504066	7.85114e-87	8.63625e-86	0.867314	0.363248	Pitpnc1	-0.450875	2.13454e-17	2.935e-16	0.220065	0.67094
Slit2	0.460667	1.63992e-54	4.50979e-53	0.576052	0.115385	Mgll	-0.44961	4.68375e-24	5.15213e-23	0.12945	0.57906
Hpcal1	0.415194	4.43094e-12	1.74073e-11	0.624595	0.209402	Kcnk2	-0.43847	1.87788e-47	1.03283e-45	0.288026	0.726496
Ctxn3	0.390797	1.29307e-120	7.1119e-119	0.420712	0.0299145	Tle4	-0.428657	3.93641e-43	2.16503e-42	0.197411	0.626068
Cyp26b1	0.387001	9.53146e-129	1.31057e-127	0.692557	0.305556	Inf2	-0.421397	3.82826e-115	1.05277e-113	0.174757	0.596154
Tenm2	0.371629	3.45059e-26	4.74456e-25	0.760518	0.388889	Cacna2d3	-0.415546	9.63409e-11	5.8875e-10	0.116505	0.532051
Brinp3	0.344805	3.34506e-09	1.08222e-08	0.63754	0.292735	Fat3	-0.397021	2.64412e-44	2.42378e-43	0.265372	0.662393
Ecel1	0.343602	1.18307e-05	3.42468e-05	0.401294	0.0576923	Dock10	-0.386524	2.25807e-14	1.37993e-13	0.245955	0.632479
Mgat4c	0.342233	1.61738e-46	2.22389e-45	0.592233	0.25	Serpine2	-0.378413	3.51207e-10	1.13626e-09	0.200647	0.57906
Ngb	0.340553	3.81843e-08	1.23537e-07	0.417476	0.0769231	Hist1h2bc	-0.362833	7.14899e-123	9.82987e-122	0.265372	0.628205
Id4	0.336653	4.45967e-110	1.22641e-108	0.789644	0.452991	Mctp1	-0.354784	2.48827e-130	6.84273e-129	0.546926	0.901709
Ptprz1	0.306738	0.493054	1	0.456311	0.149573	Syt6	-0.341797	8.29244e-57	1.52028e-55	0.119741	0.461539
Clmn	0.304186	4.28175e-14	2.61663e-13	0.524272	0.220085	Scn4b	-0.33742	5.19714e-140	1.42921e-138	0.0194175	0.356838
Trp53i11	0.261534	4.86784e-27	5.35462e-26	0.644013	0.382479	Rbms3	-0.333375	0.0106537	0.0279026	0.106796	0.440171
St6galnac5	0.259128	4.8372e-12	2.95606e-11	0.504854	0.245726	Chst15	-0.312069	7.70898e-41	8.47988e-40	0.100324	0.412393
Trpc5	0.257925	0.983445	1	0.268608	0.0106838	Htr1b	-0.298419	5.20871e-110	9.5493e-109	0.297735	0.596154
Trhr	0.252572	1.61651e-36	1.77816e-35	0.378641	0.126068	Dab1	-0.290453	0.0314746	0.0961725	0.126214	0.416667
Htr1f	0.251203	6.66012e-66	6.10511e-65	0.569579	0.318376	Gpr6	-0.286989	5.96931e-102	3.28312e-100	0.0420712	0.32906
Pdzrn4	0.24749	8.85253e-16	6.08611e-15	0.627832	0.380342	Pou3f1	-0.283255	3.23746e-93	5.93534e-92	0.0970874	0.380342
Crym	0.243963	4.67298e-79	4.28356e-78	0.705502	0.461539	Nexn	-0.275807	6.3211e-131	1.7383e-129	0.0938511	0.369658
Col23a1	0.242553	7.67234e-34	7.03298e-33	0.33657	0.0940171	Zfhx3	-0.272197	1.15338e-82	6.34357e-82	0.469256	0.741453
Gm38112	0.240685	9.99342e-15	5.49638e-14	0.475728	0.235043	Brinp1	-0.271658	3.43455e-22	2.09889e-21	0.414239	0.685897
Parm1	0.227056	0.530321	1	0.391586	0.16453	Pbx3	-0.266223	0.0989439	0.34012	0.0906149	0.356838
Dpy19l1	0.219505	1.96832e-13	9.84161e-13	0.495146	0.275641	Mhrt	-0.26419	1.00204e-125	1.83707e-124	0.190939	0.455128
Rcn1	0.208655	5.21215e-24	4.09526e-23	0.588997	0.380342	Kcnq5	-0.26307	4.03113e-53	4.43425e-52	0.307443	0.570513
Fam3c	0.20461	0.000384652	0.00235065	0.501618	0.297009	Bcl2	-0.257904	6.35829e-14	5.82843e-13	0.177993	0.435897
Pax6	0.197784	7.11646e-48	4.89257e-47	0.569579	0.371795	Gng7	-0.255269	4.77383e-100	5.25121e-99	0.563107	0.818376
Kcnc2	0.169156	0.99999	1	0.2589	0.0897436	Lynx1	-0.254979	0.156051	0.295958	0.148867	0.403846
Dio3	0.16482	2.9777e-34	4.09434e-33	0.252427	0.0876068	Cnr1	-0.249066	1	1	0.0970874	0.346154
Atp1a2	0.157684	1.78448e-12	9.81462e-11	0.288026	0.130342	Zfhx4	-0.247552	8.61975e-80	5.26763e-79	0.365696	0.613248
Igfbp6	0.154946	4.30129e-34	1.18285e-32	0.33657	0.181624	Lrrc10b	-0.247075	8.99526e-142	9.89479e-141	0.304207	0.551282
Tppp3	0.150527	0.9275	1	0.210356	0.0598291	Syndig1l	-0.23832	1.09983e-40	1.20982e-39	0.10356	0.34188
Meis1	0.149759	1.54307e-33	2.12172e-32	0.352751	0.202991	Synpr	-0.238258	2.46383e-28	1.04239e-27	0.443366	0.681624
Tenm3	0.147892	8.39534e-08	4.61744e-07	0.491909	0.344017	Fam212b	-0.238051	1.88994e-106	2.07893e-105	0.242718	0.480769
Nkain3	0.146876	0.509783	1	0.275081	0.128205	Cdh13	-0.234815	0.148209	0.354414	0.245955	0.480769
Pou6f2	0.145527	5.49984e-13	2.74992e-12	0.245955	0.100427	Lzts1	-0.234047	5.16609e-52	4.73559e-51	0.436893	0.67094
Nudt4	0.144013	0.999998	1	0.31068	0.166667	Mpp6	-0.232906	1.31684e-07	8.04734e-07	0.333333	0.566239
Pde11a	0.141565	6.94694e-24	6.36803e-23	0.278317	0.136752	Tshz1	-0.229898	0.941233	1	0.0906149	0.320513
Kcna6	0.1392	0.999967	1	0.365696	0.226496	Man1a	-0.228881	2.05169e-63	2.82107e-62	0.307443	0.536325
Thrb	0.13891	0.0267696	0.0669241	0.446602	0.307692	Rasgrp1	-0.227658	5.02556e-102	5.52812e-101	0.656958	0.884615
Iqcj	0.135819	1.09671e-09	7.53988e-09	0.236246	0.100427	Ddn	-0.225106	9.22432e-72	1.26834e-70	0.588997	0.814103
Gm15261	0.135196	1.63445e-35	1.79789e-34	0.504854	0.369658	Hs3st4	-0.222181	1.5821e-50	1.24308e-49	0.226537	0.448718
Upk1b	0.134346	2.15381e-37	2.96149e-36	0.194175	0.0598291	Arap2	-0.217181	2.57076e-22	2.01988e-21	0.190939	0.40812
Slc16a2	0.133744	2.14574e-32	1.96693e-31	0.576052	0.442308	Wipf3	-0.215936	1.71141e-83	1.5688e-82	0.653722	0.869658
Igfbp5	0.133184	0.999742	1	0.184466	0.0512821	Ppp1r1b	-0.215127	2.16989e-262	1.98907e-261	0.737864	0.952991
Gpr101	0.132748	6.64843e-27	4.06293e-26	0.472492	0.339744	Pmepa1	-0.215107	6.17495e-129	8.49056e-128	0.517799	0.732906
Cck	0.131607	2.49918e-08	1.05734e-07	0.576052	0.444444	Sec14l1	-0.211933	1.56375e-30	2.15015e-29	0.514563	0.726496
Grin3a	0.131483	1	1	0.229773	0.0982906	Rgs8	-0.204153	2.93859e-11	1.15445e-10	0.323625	0.527778
Ptn	0.131441	1.13902e-22	1.0441e-21	0.669903	0.538462	Kcnf1	-0.200958	0.278009	0.527259	0.100324	0.301282
junction #24,left=(,22),,22,right=(,23),,23
left marker	left score	left p(binomial)	left q(binomial)	left mean	right mean	right marker	right score	right p(binomial)	right q(binomial)	left mean	right mean
Ecel1	0.755337	4.86666e-58	6.69165e-57	0.952381	0.197044	Fign	-0.637931	4.67889e-122	6.43348e-121	0.214286	0.852217
Isl1	0.614669	6.85777e-76	7.54355e-75	0.698413	0.0837438	Nts	-0.564039	1.70236e-79	4.68148e-78	0.0714286	0.635468
Arhgap36	0.608374	1.22408e-80	1.68311e-79	0.785714	0.17734	Gpr88	-0.462233	5.504e-13	1.892e-12	0.119048	0.581281
Gal	0.590312	7.77378e-98	4.27558e-96	0.595238	0.00492611	Lrpprc	-0.435413	2.7117e-38	1.49144e-36	0.436508	0.871921
Pbx3	0.554187	1.47842e-26	8.1313e-26	0.785714	0.231527	Runx1t1	-0.428571	1.41011e-11	8.61731e-11	0.285714	0.714286
Cbln2	0.547893	2.73503e-33	3.76067e-32	0.587302	0.0394089	Gucy1a3	-0.417625	9.1121e-08	3.13228e-07	0.15873	0.576355
Pnoc	0.514778	1.67023e-14	6.56162e-14	0.642857	0.128079	Htr2c	-0.359059	0.00190168	0.00316947	0.222222	0.581281
Parm1	0.486864	1.43339e-15	8.75961e-15	0.738095	0.251231	Sox2	-0.337438	0.944247	1	0.0714286	0.408867
Col25a1	0.455939	4.21778e-24	1.65699e-23	0.825397	0.369458	Klhl13	-0.331965	2.49788e-18	1.71729e-17	0.436508	0.768473
Gpx3	0.423645	4.44781e-64	6.11574e-63	0.857143	0.433497	Chn2	-0.315818	8.29449e-05	0.000228098	0.206349	0.522168
Gabre	0.421182	1.14323e-43	1.25755e-42	0.5	0.0788177	Oprk1	-0.313903	3.70695e-47	2.03883e-45	0.198413	0.512315
Rspo1	0.418172	2.41364e-83	1.3275e-81	0.634921	0.216749	Dbpht2	-0.310892	1.22061e-08	3.94905e-08	0.349206	0.660099
Gabrq	0.39792	7.44938e-55	1.36572e-53	0.698413	0.300493	Grik3	-0.276957	1.57108e-13	8.64097e-13	0.269841	0.546798
H2-Q2	0.394362	1.41014e-50	3.8779e-49	0.468254	0.0738916	Foxp2	-0.267652	0.000722697	0.00441648	0.0476191	0.315271
BC048546	0.372468	4.94861e-11	1.94409e-10	0.436508	0.0640394	Prox1	-0.266831	3.61915e-06	1.42181e-05	0.0238095	0.29064
Luzp2	0.372195	6.64275e-12	5.21931e-11	0.539682	0.167488	Trhde	-0.262999	1.22774e-11	7.50283e-11	0.150794	0.413793
Lamp5	0.348659	0.159654	0.365874	0.412698	0.0640394	Sp9	-0.258073	0.00524576	0.0137389	0.150794	0.408867
Cartpt	0.344554	6.3455e-10	3.17275e-09	0.388889	0.044335	Dab1	-0.253968	5.64281e-09	2.8214e-08	0.31746	0.571429
Dgkk	0.341543	6.62475e-56	1.21454e-54	0.666667	0.325123	Nptx1	-0.249589	1.7744e-08	5.13642e-08	0.238095	0.487685
Peg10	0.334702	2.94742e-13	1.47371e-12	0.531746	0.197044	Tnr	-0.249316	0.108451	0.248532	0.277778	0.527094
Syndig1l	0.333881	6.45906e-19	4.4406e-18	0.412698	0.0788177	Myh7	-0.245484	5.70932e-08	2.41548e-07	0.261905	0.507389
Rgs10	0.32786	5.88633e-08	2.49037e-07	0.68254	0.35468	Kcnk2	-0.243021	5.61116e-21	7.71534e-20	0.476191	0.719212
Gabrg1	0.325397	3.07721e-18	1.12831e-17	0.753968	0.428571	Tenm3	-0.229885	0.00017304	0.00073209	0.238095	0.46798
Avp	0.318555	6.06847e-42	3.33766e-40	0.333333	0.0147783	Epha4	-0.228517	0.000116778	0.000305849	0.293651	0.522168
Id2	0.314997	2.91453e-05	0.000106866	0.388889	0.0738916	Thsd7b	-0.220306	1.62066e-06	8.10328e-06	0.0555556	0.275862
Fstl5	0.307061	1.46043e-07	4.01619e-07	0.52381	0.216749	Rprm	-0.20717	5.33913e-39	3.67065e-38	0.388889	0.596059
Esr1	0.296114	1.4856e-18	1.63416e-17	0.365079	0.0689655	Rnf152	-0.203065	6.04355e-08	3.02178e-07	0.126984	0.330049
Calb2	0.289819	5.342e-31	5.8762e-30	0.738095	0.448276	Tshz1	-0.19896	0.542819	1	0.150794	0.349754
Prlr	0.288725	2.30732e-31	1.41003e-30	0.722222	0.433497	Plxdc2	-0.192666	0.00478849	0.0154922	0.206349	0.399015
Igfbp6	0.284893	6.78962e-13	6.22381e-12	0.309524	0.0246305	Pgr15l	-0.189929	2.96299e-28	8.14824e-27	0.031746	0.221675
Mgat4c	0.278599	1.15928e-29	1.2752e-28	0.68254	0.403941	Cntn5	-0.189108	5.60685e-06	2.20269e-05	0.293651	0.482759
Sv2b	0.276136	0.103075	0.269957	0.325397	0.0492611	Lmo7	-0.189108	0.176193	0.538367	0.150794	0.339902
Arl4a	0.275862	0.0131463	0.0451904	0.571429	0.295567	Fam19a2	-0.188013	0.00899702	0.0247418	0.166667	0.35468
Pcdh20	0.267378	1.12303e-16	6.86297e-16	0.484127	0.216749	Etl4	-0.18774	0.402564	1	0.206349	0.394089
Shisa9	0.265736	0.0934539	0.214165	0.388889	0.123153	Htr1f	-0.181992	0.00221447	0.00869969	0.0396825	0.221675
1500009L16Rik	0.258894	3.46689e-17	2.72398e-16	0.825397	0.566503	Clmn	-0.178982	3.7609e-23	2.29833e-22	0.476191	0.655172
Gfra2	0.256431	0.000741164	0.00226467	0.325397	0.0689655	Pcdh11x	-0.177066	0.0934277	0.214105	0.18254	0.359606
Pdzrn4	0.253147	1.97774e-12	8.36737e-12	0.706349	0.453202	2900055J20Rik	-0.172961	0.897782	1	0.206349	0.37931
Wnt4	0.2526	4.33152e-26	7.94112e-25	0.484127	0.231527	Dfna5	-0.171319	0.63052	1	0.301587	0.472906
Gfra1	0.247674	4.50003e-19	3.09377e-18	0.484127	0.236453	Stxbp6	-0.16694	0.999148	1	0.0793651	0.246305
Lynx1	0.244116	2.4082e-12	1.32451e-11	0.68254	0.438424	Grin3a	-0.166667	2.56608e-13	1.08565e-12	0.547619	0.714286
Igsf1	0.229338	1.00619e-56	2.76703e-55	0.539682	0.310345	Fgfr1	-0.159277	4.32344e-28	1.98158e-27	0.619048	0.778325
Sst	0.215654	0.00433205	0.0132368	0.412698	0.197044	Pex5l	-0.157909	0.850259	1	0.246032	0.403941
Sytl4	0.213465	2.78949e-45	1.53422e-43	0.238095	0.0246305	Fjx1	-0.157909	0.0243679	0.0837646	0.103175	0.261084
Lgi3	0.206623	7.01869e-13	6.4338e-12	0.388889	0.182266	Gpr101	-0.157362	1.27589e-19	4.12787e-19	0.325397	0.482759
Irs4	0.206349	6.86415e-29	7.55056e-28	0.492063	0.285714	Fam3c	-0.151888	0.408661	0.864476	0.261905	0.413793
Hpcal1	0.205255	1.39605e-14	5.90634e-14	0.761905	0.55665	Cnih3	-0.149699	0.997871	1	0.150794	0.300493
Aldh3b2	0.205255	4.30851e-31	4.73936e-30	0.476191	0.270936	Neto1	-0.146415	1	1	0.0555556	0.20197
Clstn2	0.204981	1.0883e-06	4.98805e-06	0.436508	0.231527	Sp8	-0.146415	4.51367e-12	2.48252e-11	0.0555556	0.20197
S100a10	0.200876	4.97511e-05	0.000210485	0.269841	0.0689655	Kcnip4	-0.142584	2.15274e-07	5.63814e-07	0.468254	0.610837
junction #25,left=(,37,38),,37,38,right=(,35,36),,35,36
left marker	left score	left p(binomial)	left q(binomial)	left mean	right mean	right marker	right score	right p(binomial)	right q(binomial)	left mean	right mean
Maf	0.501827	8.24108e-55	4.5326e-54	0.662818	0.160991	Spon1	-0.657648	5.97275e-183	3.28501e-181	0.240185	0.897833
Nos1	0.369887	4.00482e-26	2.44739e-25	0.586605	0.216718	Pnoc	-0.481227	4.63917e-53	2.55154e-52	0.249423	0.73065
Runx1t1	0.359612	2.15294e-09	5.92058e-09	0.625866	0.266254	Nptx1	-0.434888	1.39862e-49	2.56414e-48	0.267898	0.702786
Crhbp	0.339449	2.47389e-187	4.53546e-186	0.775981	0.436532	Fign	-0.39108	1.99644e-41	1.37256e-40	0.039261	0.430341
Shisa6	0.327294	2.58858e-59	1.42372e-57	0.448037	0.120743	Igfbp5	-0.387226	1.14824e-62	3.15767e-61	0.327945	0.71517
Col19a1	0.310005	4.64984e-29	2.13117e-28	0.353349	0.0433436	Chn2	-0.364567	1.54604e-21	9.44799e-21	0.288684	0.653251
Sema3a	0.307445	1.93163e-28	1.51771e-27	0.397229	0.0897833	Gldn	-0.356974	1.62464e-74	1.7871e-73	0.0300231	0.386997
Pou3f3	0.297707	1.28117e-20	6.40583e-20	0.48037	0.182663	Plagl1	-0.355379	9.59877e-72	1.05586e-70	0.307159	0.662539
Olfm3	0.286496	9.25789e-36	8.4864e-35	0.549654	0.263158	Chodl	-0.349573	6.25662e-106	1.72057e-104	0.235566	0.585139
Pitpnc1	0.271152	1.02324e-15	1.40696e-14	0.667436	0.396285	Htr2c	-0.344347	5.80854e-60	6.38939e-59	0.556582	0.900929
Zeb2	0.266011	1.20269e-10	3.89105e-10	0.473441	0.20743	Nfib	-0.333557	4.76567e-08	1.19142e-07	0.279446	0.613003
Chst2	0.257295	9.08775e-13	6.24783e-12	0.65358	0.396285	Prlr	-0.320559	5.84396e-06	1.78565e-05	0.0230947	0.343653
Rab3b	0.237768	4.0549e-97	5.57548e-96	0.829099	0.591331	Tshz2	-0.302176	3.41583e-47	1.87871e-46	0.487298	0.789474
Npy2r	0.233478	8.71211e-35	1.01859e-33	0.47806	0.244582	Gpx3	-0.281162	3.44947e-33	2.10801e-32	0.180139	0.4613
Sema3e	0.233206	3.59364e-16	1.9765e-15	0.242494	0.00928793	Fstl5	-0.28114	6.57108e-59	5.16299e-58	0.461894	0.743034
Grik3	0.228795	7.21601e-45	1.9844e-43	0.628175	0.399381	Gfra1	-0.276529	6.37234e-14	3.18617e-13	0.039261	0.31579
Brinp2	0.22873	2.47275e-37	2.26669e-36	0.78291	0.55418	Ar	-0.267119	9.09396e-07	2.77871e-06	0.30254	0.569659
Socs2	0.220658	2.55296e-20	4.68042e-19	0.415704	0.195046	Sema6a	-0.264359	1.56558e-15	7.82788e-15	0.221709	0.486068
Dpy19l1	0.211906	8.14668e-13	3.7339e-12	0.459584	0.247678	Nr2f2	-0.263651	2.58926e-34	8.90058e-34	0.51963	0.783282
Zfp536	0.210448	1.71202e-06	5.5389e-06	0.300231	0.0897833	Prox1	-0.261835	1.0657e-10	4.88447e-10	0.0415704	0.303406
Pcdh11x	0.20896	3.15429e-07	1.33451e-06	0.431871	0.22291	Gfra2	-0.258553	1.00438e-16	5.02192e-16	0.150116	0.408669
Sox1	0.208696	3.79539e-59	3.4791e-58	0.623557	0.414861	Phactr2	-0.255086	4.92749e-38	4.51687e-37	0.367206	0.622291
Cacng5	0.207437	3.02301e-40	3.32531e-39	0.427252	0.219814	Cntn4	-0.247056	2.77122e-23	3.53645e-22	0.170901	0.417957
Nxph1	0.206258	3.23617e-147	2.5427e-146	0.930716	0.724458	Tmem215	-0.244932	1.56554e-20	8.61049e-20	0.0646651	0.309598
Pantr1	0.204106	9.2176e-06	3.89975e-05	0.327945	0.123839	Tmem176a	-0.229467	3.85027e-62	1.05882e-60	0.210162	0.439628
Pou6f2	0.203469	5.70792e-30	5.23226e-29	0.30254	0.0990712	Dlx1	-0.227286	2.52372e-57	1.15671e-56	0.52194	0.749226
RP23-291B1.2	0.201996	2.51195e-05	7.27144e-05	0.288684	0.0866873	Sema3c	-0.223747	1.23397e-12	5.22064e-12	0.0115473	0.235294
Epha7	0.1982	6.98598e-11	4.26921e-10	0.418014	0.219814	Dlx6os1	-0.220529	0.0415702	0.103926	0.274827	0.495356
Drd1	0.197914	4.63039e-17	2.54671e-16	0.327945	0.130031	Prkcq	-0.214909	7.0313e-84	1.93361e-82	0.0946882	0.309598
Htr1a	0.197313	1.80704e-71	4.96936e-70	0.438799	0.241486	Pde1c	-0.212414	8.89174e-50	9.78092e-49	0.205543	0.417957
Kcnb2	0.195189	1.29013e-23	1.18262e-22	0.545035	0.349845	Mgat4c	-0.204749	3.35958e-17	2.05308e-16	0.219399	0.424149
Sp9	0.194432	0.998992	1	0.256351	0.0619195	Gpd1	-0.201388	2.53694e-05	9.96657e-05	0.0277136	0.229102
Col11a1	0.193059	1.29482e-18	7.91277e-18	0.224019	0.0309598	Gabrg3	-0.199529	1	1	0.113164	0.312694
Tmem178	0.180525	5.9032e-05	0.000202923	0.251732	0.0712074	BC048546	-0.198843	8.83363e-10	3.239e-09	0.12933	0.328173
Adcy2	0.177214	8.61252e-09	3.38349e-08	0.43418	0.256966	Vwc2	-0.198636	7.72063e-57	1.06159e-55	0.51963	0.718266
Moxd1	0.176549	6.7305e-142	9.25444e-141	0.699769	0.52322	Nt5dc3	-0.198457	0.148233	0.354471	0.200924	0.399381
Cntnap4	0.176549	1.61734e-80	2.22385e-79	0.699769	0.52322	Rreb1	-0.196333	4.16319e-10	2.54417e-09	0.0946882	0.291022
Rnf152	0.173653	2.96974e-110	8.1668e-109	0.662818	0.489164	Tmem176b	-0.195611	3.24065e-48	2.97059e-47	0.247113	0.442725
Cdh13	0.172946	0.999943	1	0.364896	0.19195	Irs4	-0.190628	8.15016e-12	2.80162e-11	0.0415704	0.232198
Lgals1	0.172324	4.51353e-26	4.96488e-25	0.193995	0.0216718	Sv2c	-0.186559	0.999998	1	0.147806	0.334365
Kcnk2	0.163007	0.0001113	0.0002915	0.484988	0.321981	Plxdc2	-0.185337	0.00129303	0.00444479	0.207852	0.393189
Mafb	0.162156	4.99103e-85	5.49013e-84	0.642032	0.479876	Satb1	-0.181847	2.82328e-127	5.17602e-126	0.706697	0.888545
Igfbp4	0.162085	1.16909e-18	7.14446e-18	0.369515	0.20743	Lmo7	-0.172352	0.946677	1	0.0969977	0.26935
Ptn	0.159761	4.74125e-07	1.37247e-06	0.512702	0.352941	Tcerg1l	-0.171666	0.00148159	0.00509295	0.113164	0.28483
Sfrp1	0.156493	2.11509e-47	2.90825e-46	0.258661	0.102167	Ptpre	-0.171294	5.63849e-09	2.38551e-08	0.330254	0.501548
Akap5	0.155128	6.46377e-16	3.95008e-15	0.65358	0.498452	Kcnip2	-0.17118	0.998946	1	0.166282	0.337461
Gpc6	0.152761	4.13854e-08	2.06927e-07	0.233256	0.0804954	Vwc2l	-0.169857	2.38491e-32	4.37233e-31	0.207852	0.377709
Etl4	0.152032	2.21715e-29	1.21943e-28	0.65358	0.501548	Rxfp3	-0.169206	3.2096e-39	3.53056e-38	0.0877598	0.256966
Cnksr2	0.146991	0.987621	1	0.441109	0.294118	Brinp3	-0.168999	1.7527e-10	4.19125e-10	0.47806	0.647059
Mrap2	0.143566	1.14909e-102	3.16e-101	0.787529	0.643963	Calb2	-0.167762	1.79045e-32	9.84745e-32	0.39261	0.560372
junction #26,left=(,18),,18,right=(,19,20,21),,19,20,21
left marker	left score	left p(binomial)	left q(binomial)	left mean	right mean	right marker	right score	right p(binomial)	right q(binomial)	left mean	right mean
Tac1	0.756808	8.02318e-83	1.10319e-81	0.938356	0.181548	Tshz2	-0.706438	8.61129e-158	1.18405e-156	0.184931	0.891369
Asb4	0.737667	4.50962e-147	2.48029e-145	0.780822	0.0431548	Grin3a	-0.611791	5.70158e-73	1.56793e-71	0.191781	0.803571
Dgkk	0.735608	2.00652e-97	1.10359e-95	0.821918	0.0863095	Dock10	-0.56036	4.35162e-25	3.98899e-24	0.0958904	0.65625
S100a10	0.636436	4.18438e-56	5.75352e-55	0.712329	0.0758929	Lypd1	-0.552797	3.67455e-90	4.04201e-89	0.30137	0.854167
Arhgap36	0.623981	2.16167e-93	3.96307e-92	0.787671	0.16369	Sv2c	-0.505198	1.69357e-62	1.55244e-61	0.267123	0.772321
Dlk1	0.61864	7.52207e-76	1.37905e-74	0.815068	0.196429	2900055J20Rik	-0.484487	2.33389e-10	9.16885e-10	0.0616438	0.546131
Sema3c	0.585881	1.52738e-84	2.80019e-83	0.780822	0.19494	Rab27b	-0.413527	1.08907e-26	9.98312e-26	0.273973	0.6875
Peg10	0.573712	1.35147e-53	3.71654e-52	0.835616	0.261905	Kcnip4	-0.412732	3.39401e-06	8.11611e-06	0.109589	0.522321
Sst	0.573141	7.31641e-48	5.03003e-47	0.876712	0.303571	Epb41l4b	-0.405557	7.90312e-21	8.69344e-20	0.164384	0.56994
Lpl	0.462207	1.91715e-36	2.63608e-35	0.506849	0.0446429	Ubash3b	-0.390696	1.31351e-06	3.44015e-06	0.130137	0.520833
Tacr1	0.440476	1.88795e-30	1.73062e-29	0.5	0.0595238	Cnih3	-0.378465	9.26981e-17	5.66488e-16	0.178082	0.556548
Phactr2	0.409247	3.30619e-11	1.29886e-10	0.534247	0.125	Brinp3	-0.367641	7.51264e-42	5.16494e-41	0.363014	0.730655
Sema3a	0.40731	6.05021e-59	8.31903e-58	0.780822	0.373512	Ptpre	-0.364828	6.2633e-09	2.46058e-08	0.0890411	0.453869
Clstn2	0.405842	4.11004e-48	9.60105e-47	0.815068	0.409226	Chn2	-0.364481	4.25166e-14	1.67029e-13	0.171233	0.535714
Nos1	0.396302	1.49984e-29	1.03114e-28	0.787671	0.391369	Trp53i11	-0.363829	1.70373e-51	3.12351e-50	0.267123	0.630952
Cadps2	0.391838	1.2826e-34	1.00776e-33	0.787671	0.395833	Cntn5	-0.356205	1.02135e-07	5.61743e-07	0.0753425	0.431548
Thsd7b	0.377385	1.58942e-24	2.18546e-23	0.506849	0.129464	Tmem132a	-0.34799	3.93377e-37	5.40893e-36	0.376712	0.724702
Cbln2	0.374694	3.92591e-25	3.1799e-24	0.486301	0.111607	Rgs10	-0.338613	0.18776	0.543516	0.130137	0.46875
Fst	0.370169	8.80589e-44	1.61441e-42	0.383562	0.0133929	Dbpht2	-0.336085	2.7616e-38	3.7972e-37	0.376712	0.712798
Syt10	0.358325	2.05858e-26	2.26443e-25	0.486301	0.127976	Crim1	-0.332783	2.27038e-73	1.78387e-72	0.424658	0.75744
Pcdh15	0.34642	1.65194e-13	1.13571e-12	0.486301	0.139881	Nptx1	-0.32573	1.59456e-56	4.38505e-55	0.273973	0.599702
Oprk1	0.344321	1.34631e-27	1.23411e-26	0.458904	0.114583	Pex5l	-0.323385	5.29445e-07	2.23996e-06	0.212329	0.535714
Ebf1	0.34271	3.4778e-91	3.18798e-90	0.753425	0.410714	6330403A02Rik	-0.32045	2.30953e-11	9.77109e-11	0.143836	0.464286
Runx1t1	0.329338	1.80384e-14	9.01921e-14	0.787671	0.458333	Shisa9	-0.317168	6.51334e-14	3.98037e-13	0.157534	0.474702
Pdyn	0.310502	1.90827e-41	1.16617e-40	0.643836	0.333333	Lmo1	-0.316312	1.35136e-111	7.43247e-110	0.0958904	0.412202
Mgll	0.303021	1.1838e-08	4.3406e-08	0.575342	0.272321	Wipf3	-0.315904	5.57122e-16	2.55348e-15	0.280822	0.596726
Sema6d	0.295683	7.57199e-24	8.32919e-23	0.746575	0.450893	Arx	-0.314804	0.229803	0.37174	0.130137	0.444941
Hs3st4	0.293603	1.6123e-58	1.77352e-57	0.753425	0.459821	Chst15	-0.312418	6.65213e-73	1.82933e-71	0.136986	0.449405
Htr2c	0.285225	3.23989e-07	8.48542e-07	0.678082	0.392857	Rasgrp1	-0.310563	9.763e-16	4.1305e-15	0.253425	0.563988
Pbx3	0.283513	1.82903e-32	1.11774e-31	0.80137	0.517857	Brinp2	-0.310339	0.991096	1	0.130137	0.440476
Fam19a2	0.282718	6.96845e-07	3.48422e-06	0.465753	0.183036	Fstl1	-0.30084	1.3575e-31	1.86656e-30	0.0890411	0.389881
Nell1	0.281026	8.08474e-20	1.4822e-18	0.623288	0.342262	Fam19a1	-0.298496	1.87318e-55	3.43416e-54	0.0273973	0.325893
Plagl1	0.278498	4.85842e-07	1.90867e-06	0.376712	0.0982143	Kctd4	-0.297884	2.48819e-16	1.0527e-15	0.0547945	0.352679
Mpped2	0.266145	3.92052e-08	1.2684e-07	0.623288	0.357143	Satb1	-0.296396	7.74986e-08	2.36801e-07	0.0547945	0.351191
Zfhx4	0.260906	4.52799e-57	3.55771e-56	0.821918	0.561012	St8sia4	-0.294296	2.9276e-09	1.4638e-08	0.0821918	0.376488
Gucy1a3	0.254709	0.292112	0.698529	0.410959	0.15625	Nefm	-0.292074	1.5664e-81	2.15379e-80	0.315068	0.607143
Luzp2	0.245862	3.99506e-14	3.66214e-13	0.547945	0.302083	BC048546	-0.290974	2.85295e-56	1.56912e-54	0.164384	0.455357
Nwd2	0.235017	1.591e-07	7.95499e-07	0.328767	0.09375	Akap5	-0.282595	0.00103212	0.0031537	0.239726	0.522321
Shisa6	0.232	8.58903e-06	3.63382e-05	0.260274	0.0282738	Pou6f2	-0.282106	3.56721e-62	6.53988e-61	0.0616438	0.34375
Cdh13	0.227475	3.92028e-07	1.43743e-06	0.657534	0.430059	Pdzrn4	-0.280577	0.358966	0.759352	0.130137	0.410714
Gfra2	0.220605	2.13299e-27	1.46643e-26	0.616438	0.395833	Serpine2	-0.280455	6.80582e-21	3.11933e-20	0.335616	0.616071
Tmem255a	0.215937	4.17263e-27	3.2785e-26	0.773973	0.558036	Zfp804a	-0.279701	1.21396e-09	4.45117e-09	0.10274	0.382441
Ccnd1	0.213858	0.00055411	0.00277055	0.280822	0.0669643	Sema6a	-0.27911	3.99943e-08	1.3748e-07	0.0958904	0.375
Chst2	0.211595	0.535015	1	0.479452	0.267857	Prlr	-0.273687	6.77579e-43	4.65836e-42	0.20548	0.479167
Tle4	0.211228	1.45696e-43	1.60266e-42	0.863014	0.651786	Ptprz1	-0.273361	0.000137891	0.000379201	0.253425	0.526786
Sox4	0.205622	2.85501e-05	0.000142751	0.445205	0.239583	Xylt1	-0.271384	1.0544e-20	1.15984e-19	0.0753425	0.346726
Tmod1	0.20497	0.000574635	0.00263374	0.349315	0.144345	Mmp17	-0.269549	9.24691e-09	4.62345e-08	0.157534	0.427083
Necab2	0.202524	8.8494e-10	3.24478e-09	0.739726	0.537202	Lgi2	-0.26802	0.000389449	0.00101999	0.226027	0.494048
Wnt4	0.202259	5.51647e-10	3.03406e-09	0.294521	0.0922619	Dpy19l1	-0.26802	1.58248e-26	2.90121e-25	0.226027	0.494048
Kcnc2	0.201239	1.26243e-07	4.33959e-07	0.582192	0.380952	Htr1b	-0.26802	3.9159e-99	3.07678e-98	0.226027	0.494048
junction #27,left=(,34),,34,right=(,31,32,33),,31,32,33
left marker	left score	left p(binomial)	left q(binomial)	left mean	right mean	right marker	right score	right p(binomial)	right q(binomial)	left mean	right mean
Fstl5	0.588922	9.2347e-11	2.9877e-10	0.767442	0.17852	Moxd1	-0.629898	2.48923e-174	2.73815e-173	0	0.629898
Grin3a	0.541229	1.13256e-10	4.44932e-10	0.906977	0.365748	Tac1	-0.612347	4.43506e-173	1.21964e-171	0.0930233	0.70537
Pde1c	0.530968	8.51607e-31	9.36768e-30	0.837209	0.306241	Lamp5	-0.574645	2.33346e-47	1.83343e-46	0.0697674	0.644412
Fam122b	0.508894	3.58746e-27	1.9731e-25	0.627907	0.119013	Icam5	-0.523745	1.64194e-30	8.20971e-30	0.139535	0.66328
Trpc5	0.503325	4.70928e-11	1.85008e-10	0.790698	0.287373	Nos1	-0.507848	1.72974e-45	2.3784e-44	0.0930233	0.600871
Phactr2	0.465724	9.91267e-18	4.95634e-17	0.883721	0.417997	Cdh13	-0.496101	5.08439e-33	9.32138e-32	0.186047	0.682148
Pcdh18	0.44959	1.7026e-18	7.80357e-18	0.767442	0.317852	Ddn	-0.4933	1.88643e-25	1.29692e-24	0.116279	0.609579
Fam159b	0.44797	1.74443e-36	3.19813e-35	0.651163	0.203193	Rprm	-0.429136	1.01902e-231	5.60461e-230	0.325581	0.754717
Ppp1r17	0.441995	9.07034e-28	2.49434e-26	0.534884	0.0928882	Arhgap6	-0.420664	3.73802e-15	1.46851e-14	0.162791	0.583454
St6galnac5	0.439532	2.96311e-13	2.32815e-12	0.837209	0.397678	Sox5	-0.374422	8.6767e-28	5.30243e-27	0.0232558	0.397678
Olfm3	0.437743	7.8871e-07	2.71119e-06	0.604651	0.166909	Pdzrn4	-0.353664	1.87139e-48	3.43088e-47	0.325581	0.679245
Dgkk	0.421642	4.5759e-13	3.14593e-12	0.511628	0.0899855	Csgalnact1	-0.349749	1.52702e-38	2.09965e-37	0.0232558	0.373004
Sst	0.400074	7.36192e-07	2.89218e-06	0.651163	0.251088	2010300C02Rik	-0.348128	0.107903	0.269758	0.139535	0.487663
Ramp3	0.391062	1.34527e-11	1.23316e-10	0.44186	0.0507983	Id4	-0.339555	5.48228e-30	2.74114e-29	0.0465116	0.386067
Fign	0.389611	7.94218e-08	4.3682e-07	0.44186	0.0522496	Tesc	-0.336619	2.82616e-05	9.71494e-05	0.0697674	0.406386
Synpr	0.388429	0.0029742	0.00817904	0.627907	0.239478	Ptprt	-0.336281	3.51913e-17	1.75956e-16	0.302326	0.638607
Klhl13	0.381443	9.15845e-07	2.96303e-06	0.813953	0.432511	Wnt4	-0.326459	9.54838e-83	5.25161e-81	0.0697674	0.396226
Chn2	0.375738	2.9514e-12	1.62327e-11	0.883721	0.507983	Dkk3	-0.323556	1.07029e-92	1.96219e-91	0.0697674	0.393324
Dlx1	0.349715	4.3177e-20	2.37473e-19	0.953488	0.603774	Itpr1	-0.314848	0.984924	1	0.0697674	0.384615
Spon1	0.336045	5.64421e-08	2.38794e-07	0.534884	0.198839	Fam19a2	-0.312013	0.00104685	0.00303037	0.0232558	0.335269
Crhbp	0.328619	4.36e-06	2.18e-05	0.418605	0.0899855	Pld5	-0.307591	2.99318e-39	8.23125e-38	0.0697674	0.377358
Plagl1	0.326493	3.46656e-28	2.72372e-27	0.953488	0.626996	Nfix	-0.304621	5.39022e-16	1.97641e-15	0.116279	0.4209
Cd24a	0.324198	6.07195e-09	3.71064e-08	0.372093	0.0478955	Crtac1	-0.301853	1.65002e-20	1.81503e-19	0.0232558	0.325109
Kcnip1	0.323016	0.00079016	0.00217294	0.55814	0.235123	Etl4	-0.294562	0.994147	1	0.0465116	0.341074
Gldn	0.313025	5.81888e-29	8.00096e-28	0.674419	0.361393	Tmod1	-0.293044	1.68511e-19	9.2681e-19	0.0930233	0.386067
Irs4	0.307254	1.33718e-21	9.19309e-21	0.697674	0.390421	Cpne4	-0.290141	0.0129303	0.0355583	0.0930233	0.383164
Edil3	0.306984	0.262285	0.450802	0.511628	0.204644	Sowaha	-0.288588	0.00557218	0.0139304	0.162791	0.451379
Socs2	0.306916	9.53403e-05	0.000349581	0.465116	0.1582	Nudt4	-0.286867	5.62438e-26	6.18682e-25	0.348837	0.635704
Gfra1	0.301482	1.12534e-16	6.87707e-16	0.72093	0.419449	St18	-0.278665	6.51568e-101	3.58362e-99	0	0.278665
Cnr1	0.299659	0.578067	1	0.465116	0.165457	Rbm24	-0.278496	2.76351e-06	7.99964e-06	0.116279	0.394775
Npy	0.290951	6.96596e-05	0.000294714	0.465116	0.174166	Cacna2d1	-0.272657	0.999725	1	0.139535	0.412192
Igfbp5	0.286833	2.12663e-07	8.99728e-07	0.627907	0.341074	Pde4b	-0.269518	3.43931e-20	1.45509e-19	0.302326	0.571843
Tshz2	0.284133	1.9129e-07	4.78225e-07	0.767442	0.483309	Unc13c	-0.264083	0.000175363	0.000567352	0.0465116	0.310595
Slc5a7	0.276167	3.73018e-12	5.129e-11	0.27907	0.00290276	Nptx1	-0.26378	3.54038e-32	2.43401e-31	0.255814	0.519594
Tmcc3	0.269383	7.6944e-07	3.0228e-06	0.604651	0.335269	Pdyn	-0.259729	8.55358e-24	4.27679e-23	0.0465116	0.306241
Lypd6	0.266277	6.9222e-11	2.71944e-10	0.465116	0.198839	Lzts1	-0.259527	9.16969e-11	2.65439e-10	0.186047	0.445573
Ppargc1a	0.265265	9.07044e-07	4.53522e-06	0.767442	0.502177	Pnoc	-0.244608	1.66446e-99	2.28863e-98	0.465116	0.709724
Gucy1a3	0.26324	0.54205	1	0.372093	0.108853	Prkca	-0.243325	1.13873e-15	5.69367e-15	0.348837	0.592163
Crh	0.263105	6.76571e-06	4.1346e-05	0.27907	0.0159652	Glra2	-0.243292	1.75971e-67	4.83919e-66	0.372093	0.615385
Col25a1	0.262362	1.28666e-07	2.9486e-07	0.767442	0.50508	Pappa	-0.237992	1.31082e-139	7.20952e-138	0.0232558	0.261248
Calcr	0.257367	3.11628e-13	4.28488e-12	0.325581	0.0682148	Inf2	-0.237925	3.02744e-29	1.66509e-28	0.0697674	0.307692
Neto1	0.250211	0.337905	0.743392	0.395349	0.145138	Tmem255a	-0.235933	1.06088e-71	1.16697e-70	0.44186	0.677794
Gpx3	0.249266	2.91989e-17	1.45995e-16	0.744186	0.49492	Kcnip2	-0.234786	0.00807909	0.017774	0.232558	0.467344
Satb1	0.248186	0	0	1	0.751814	Kcnip4	-0.233335	0.0561138	0.102875	0.232558	0.465893
Rgs8	0.241503	0.351451	0.644328	0.395349	0.153846	Gpd1	-0.22493	6.53686e-13	3.26843e-12	0.0232558	0.248186
Nkain3	0.231512	0.000328167	0.00128923	0.511628	0.280116	Tmem100	-0.223512	6.9673e-96	1.27734e-94	0	0.223512
Prox1	0.230094	2.38301e-08	1.09221e-07	0.534884	0.30479	Itgb8	-0.221858	6.29278e-27	6.92206e-26	0.139535	0.361393
Peg10	0.230094	2.50533e-05	9.18622e-05	0.534884	0.30479	Dbp	-0.220306	0.000430173	0.00139174	0.209302	0.429608
Tmem176a	0.223951	1.58394e-05	5.8078e-05	0.302326	0.0783745	Jsrp1	-0.219158	5.64229e-18	2.58605e-17	0	0.219158
Lypd6b	0.223917	9.29929e-06	4.26217e-05	0.27907	0.0551524	Dab1	-0.218989	0.987964	1	0.116279	0.335269
junction #28,left=(,1),,1,right=(,2,3,4),,2,3,4
left marker	left score	left p(binomial)	left q(binomial)	left mean	right mean	right marker	right score	right p(binomial)	right q(binomial)	left mean	right mean
Fibcd1	0.714675	2.59064e-90	7.12425e-89	0.770642	0.0559676	Lypd1	-0.72722	0	0	0.220184	0.947404
Htr2c	0.696468	9.61767e-11	4.06901e-10	0.770642	0.074174	Six3	-0.69851	0	0	0.183486	0.881996
Sorcs1	0.652904	5.45738e-26	5.0026e-25	0.761468	0.108564	Penk	-0.598341	3.29124e-128	2.01131e-127	0.100917	0.699258
Nell1	0.59406	1.70793e-17	1.87872e-16	0.651376	0.0573162	Pex5l	-0.468125	1.16797e-130	6.42382e-129	0.284404	0.752529
Robo2	0.590088	2.1207e-16	2.91596e-15	0.834862	0.244774	Drd1	-0.461085	6.6936e-173	1.84074e-171	0.0183486	0.479434
Cnr1	0.588665	0.000279631	0.000668682	0.651376	0.0627107	Chn2	-0.447791	1.18637e-94	3.26252e-93	0.211009	0.6588
Rbms3	0.588399	2.90411e-09	9.98288e-09	0.660551	0.072151	Dlx6os1	-0.3552	0.988034	1	0.0642202	0.41942
Dpy19l1	0.576175	6.44763e-26	5.91033e-25	0.779817	0.203641	Csgalnact1	-0.346842	1.47898e-101	4.06719e-100	0.0550459	0.401888
Osbpl1a	0.565368	1.04959e-09	6.41415e-09	0.733945	0.168577	Trhde	-0.344572	6.01308e-34	1.1024e-32	0	0.344572
Cck	0.53318	1.92156e-20	1.17429e-19	0.844037	0.310856	Synpr	-0.316795	3.21992e-58	2.2137e-57	0.321101	0.637896
Arx	0.529042	4.13543e-05	9.47703e-05	0.614679	0.0856372	A730046J19Rik	-0.309471	1.411546e-320	7.763501e-319	0.0917431	0.401214
Ppargc1a	0.508299	1.85507e-08	1.13365e-07	0.678899	0.1706	Unc13c	-0.30931	1.56688e-71	1.4363e-70	0.155963	0.465273
Nxph1	0.500028	6.28432e-07	1.81915e-06	0.568807	0.0687795	Brinp3	-0.307961	0.796402	1	0.155963	0.463925
Lgi2	0.48901	1.43954e-07	4.16709e-07	0.669725	0.180715	Tmem255a	-0.304305	4.29676e-34	2.6258e-33	0.192661	0.496966
Mpped1	0.478697	0.00543143	0.0149364	0.513761	0.0350641	Pbx3	-0.304014	0	0	0.577982	0.881996
Epha7	0.472097	4.73091e-09	2.36545e-08	0.53211	0.0600135	Cacng5	-0.303544	8.49263e-91	4.67095e-89	0.0733945	0.376939
Igfbp5	0.464574	6.14481e-14	4.22455e-13	0.605505	0.14093	Tmod1	-0.300773	1.37778e-158	3.7889e-157	0.256881	0.557653
Fmod	0.464518	3.46832e-88	1.90758e-86	0.46789	0.00337154	Sox4	-0.298255	2.23308e-36	6.14097e-35	0.146789	0.445044
Cadps2	0.462056	1.15161e-19	4.8722e-19	0.715596	0.25354	Neto1	-0.29815	0.652128	1	0.0733945	0.371544
Pitpnc1	0.456024	3.63377e-13	2.85511e-12	0.807339	0.351315	Nrip1	-0.291475	8.96276e-21	8.21586e-20	0.238532	0.530007
Pdzrn4	0.454868	3.20538e-06	1.03703e-05	0.614679	0.159811	Wipf3	-0.282405	2.54835e-35	1.55733e-34	0.321101	0.603506
Nr3c1	0.451836	9.08229e-13	4.16272e-12	0.788991	0.337154	Flrt2	-0.277902	0.00012998	0.000794321	0.119266	0.397168
Adarb2	0.446386	6.27484e-19	2.30077e-18	0.651376	0.20499	Slit2	-0.27698	6.80221e-49	1.24707e-47	0.0642202	0.3412
Stxbp6	0.437163	3.30769e-28	2.02137e-27	0.853211	0.416049	Sv2c	-0.275483	1.56729e-83	2.87337e-82	0.431193	0.706676
Sema6d	0.418919	1.17162e-19	9.20559e-19	0.761468	0.342549	Plxdc2	-0.266136	7.26789e-35	1.99867e-33	0.201835	0.46797
Parm1	0.413698	0.00264399	0.00765366	0.522936	0.109238	Col6a1	-0.264911	8.13066e-187	1.49062e-185	0.229358	0.494268
Pmepa1	0.40912	1.25152e-14	7.64817e-14	0.541284	0.132164	Crym	-0.264768	3.86754e-149	5.31786e-148	0.247706	0.512475
Lypd6	0.400298	4.59066e-18	2.10405e-17	0.40367	0.00337154	Pax6	-0.264607	2.01552e-227	5.54268e-226	0.311927	0.576534
Kcnf1	0.398207	3.67698e-10	2.24704e-09	0.568807	0.1706	Gprin3	-0.261595	2.76498e-23	2.53457e-22	0.0917431	0.353338
Ptn	0.395108	3.85807e-30	7.07314e-29	0.908257	0.513149	Ntng1	-0.260982	6.170856e-315	3.393971e-313	0.605505	0.866487
Zfp804a	0.392918	4.08059e-07	2.49369e-06	0.495413	0.102495	St6galnac5	-0.259801	4.23384e-27	5.82153e-26	0.192661	0.452461
Grin3a	0.378442	4.02366e-08	1.30177e-07	0.715596	0.337154	Pcp4l1	-0.258167	3.76653e-35	3.45265e-34	0.229358	0.487525
Shisa6	0.362574	8.08843e-21	6.3552e-20	0.495413	0.132839	Ptprt	-0.256021	0.961743	1	0.201835	0.457856
Cntnap4	0.361986	0.00372681	0.00891192	0.376147	0.0141605	Rab40b	-0.247539	1.43787e-27	8.78697e-27	0.165138	0.412677
Ccdc136	0.359895	0.00557514	0.0139378	0.541284	0.181389	Cacna2d1	-0.245139	8.45077e-54	1.16198e-52	0.431193	0.676332
Sostdc1	0.357142	1.45275e-28	2.66337e-27	0.40367	0.0465273	Adra2c	-0.236998	6.97194e-83	3.83457e-81	0.220184	0.457181
Nr2f2	0.350597	0.0107002	0.0235404	0.559633	0.209036	Iqcj	-0.235724	1.52913e-60	4.20511e-59	0.0366973	0.272421
Eps8	0.349212	0.000575452	0.00175833	0.46789	0.118678	Lamp5	-0.22942	2.33509e-28	1.07025e-27	0.284404	0.513823
Fndc5	0.34318	0.0308913	0.0679609	0.559633	0.216453	Otof	-0.228461	1.07365e-232	5.90506e-231	0.321101	0.549562
Nkain3	0.341955	6.26863e-09	3.83083e-08	0.53211	0.190155	Shisa9	-0.217356	0.93344	1	0.100917	0.318274
Ccnd2	0.339647	0.185039	0.391428	0.495413	0.155765	Dock10	-0.216769	0.959595	1	0.220184	0.436952
1500009L16Rik	0.334451	4.92864e-05	0.000159456	0.651376	0.316925	Lmo1	-0.215637	3.71277e-62	6.80674e-61	0.0183486	0.233985
Mgst3	0.332923	8.34155e-08	4.17077e-07	0.541284	0.208361	Sv2b	-0.212123	0.994624	1	0.0366973	0.24882
Lypd6b	0.331358	2.09195e-16	1.64368e-15	0.33945	0.00809171	Ptk2b	-0.211615	7.95852e-183	8.75437e-182	0.623853	0.835469
Thrb	0.329533	0.0126124	0.0330324	0.495413	0.16588	Gpr88	-0.208961	1.36795e-06	3.76187e-06	0.183486	0.392448
Htr3a	0.328803	1.99604e-16	1.56831e-15	0.357798	0.0289953	Rgs9	-0.204934	3.03237e-10	1.38984e-09	0.137615	0.342549
Phactr2	0.322895	0.000527101	0.0013805	0.422018	0.0991234	6530403H02Rik	-0.20121	2.88183e-152	7.92502e-151	0.00917431	0.210384
Mgp	0.319932	2.79058e-48	3.83705e-47	0.431193	0.111261	Socs2	-0.196453	2.50045e-12	1.52805e-11	0.100917	0.29737
Col23a1	0.314877	7.7253e-42	8.49783e-41	0.605505	0.290627	Lmo7	-0.196255	2.60879e-30	1.43483e-29	0.256881	0.453136
Etv5	0.313634	9.21056e-08	6.33226e-07	0.53211	0.218476	Tspan9	-0.196168	9.16311e-127	5.03971e-125	0.137615	0.333783
junction #29,left=(,5),,5,right=(,6,7),,6,7
left marker	left score	left p(binomial)	left q(binomial)	left mean	right mean	right marker	right score	right p(binomial)	right q(binomial)	left mean	right mean
Tshz2	0.605881	2.63286e-34	1.31643e-33	0.929825	0.323944	Tle4	-0.433655	2.20127e-46	1.72957e-45	0.157895	0.591549
Synpr	0.52158	6.26603e-18	2.46166e-17	0.815789	0.29421	Htr2c	-0.379788	5.65715e-07	1.11123e-06	0.192983	0.57277
Enpp2	0.478173	1.41122e-40	2.58723e-39	0.587719	0.109546	Mpped2	-0.364385	1.37373e-29	1.07936e-28	0.263158	0.627543
Calb2	0.456634	1.03588e-19	7.12166e-19	0.649123	0.192488	Tenm2	-0.31616	1.56005e-12	9.53366e-12	0.289474	0.605634
Tshz1	0.400255	7.20708e-41	4.95487e-40	0.938596	0.538341	Sorcs1	-0.304464	1.29057e-08	3.9434e-08	0.0789474	0.383412
Cdh13	0.395108	9.32675e-14	4.66337e-13	0.789474	0.394366	Cbln4	-0.283873	2.85505e-28	2.24326e-27	0.00877193	0.292645
Nr2f2	0.394572	0.0139429	0.0294945	0.552632	0.158059	Npy2r	-0.278643	4.09585e-67	3.75453e-66	0.245614	0.524257
Cacna2d1	0.392842	1.56238e-07	4.77393e-07	0.710526	0.317684	Id4	-0.274442	1.02324e-141	5.62781e-140	0.385965	0.660407
Nos1	0.378799	2.04722e-20	1.02361e-19	0.754386	0.375587	Cyp26b1	-0.263528	2.32011e-29	1.41784e-28	0.00877193	0.272301
Edil3	0.372786	2.03999e-06	5.34283e-06	0.684211	0.311424	Epha4	-0.259863	1.11546e-08	3.40836e-08	0.245614	0.505477
Foxp2	0.364632	5.00239e-25	3.05702e-24	0.666667	0.302034	Syt6	-0.251256	2.30433e-29	2.11231e-28	0.0789474	0.330203
Sv2c	0.359731	4.95249e-13	1.60228e-12	0.780702	0.42097	Luzp2	-0.247714	1.4581e-21	1.32537e-20	0.18421	0.431925
Ano3	0.34507	3.04111e-35	1.67261e-34	0.833333	0.488263	Crim1	-0.239848	0.00306652	0.00733298	0.22807	0.467919
Sema6a	0.343135	0.00010121	0.000347908	0.438597	0.0954617	Rgs10	-0.230994	7.2337e-08	3.97854e-07	0.324561	0.555556
Drd1	0.336834	1.42333e-09	6.52359e-09	0.394737	0.057903	Man1a	-0.216251	0.000397609	0.00128638	0.0263158	0.242566
Penk	0.333869	3.67455e-05	0.000168417	0.570175	0.236307	Kcnf1	-0.212379	4.05806e-05	0.000148796	0.149123	0.361502
Spon1	0.332304	9.80441e-23	7.70347e-22	0.570175	0.237872	Rora	-0.20612	0.544515	1	0.149123	0.355243
Slit2	0.330368	6.10123e-16	3.05061e-15	0.508772	0.178404	Ctxn3	-0.203443	4.31871e-75	1.18765e-73	0	0.203443
Prlr	0.328391	3.31612e-30	1.82387e-29	0.736842	0.408451	Gpr88	-0.202949	6.36663e-93	4.98009e-92	0.526316	0.729264
Tmem255a	0.326991	9.23266e-08	3.17373e-07	0.578947	0.251956	Cacng5	-0.200848	1.38949e-18	1.2737e-17	0.0964912	0.29734
Cacna2d3	0.326991	1.21423e-05	4.77021e-05	0.578947	0.251956	Kctd12	-0.197595	3.38607e-06	1.43257e-05	0.22807	0.425665
Lingo2	0.322337	7.27041e-06	2.35219e-05	0.622807	0.30047	Fam19a1	-0.1936	9.50686e-60	5.22877e-58	0.149123	0.342723
Pex5l	0.319784	3.23798e-26	2.54413e-25	0.903509	0.583725	Necab2	-0.188617	4.69274e-14	2.34637e-13	0.45614	0.644757
A730046J19Rik	0.305164	1.20757e-19	1.10694e-18	0.333333	0.028169	Tesc	-0.188082	4.45499e-29	2.72249e-28	0.359649	0.547731
Tmem215	0.301787	1.90674e-15	9.53371e-15	0.403509	0.101721	Ankrd63	-0.187958	1.16036e-14	3.98873e-14	0.157895	0.345853
Pak7	0.293304	5.0816e-09	3.10542e-08	0.701754	0.408451	Etv5	-0.186723	0.0453883	0.146844	0.140351	0.327074
Cnr1	0.291121	6.71589e-07	1.75892e-06	0.710526	0.419405	Cxcl14	-0.18557	0.00166383	0.00481634	0.0350877	0.220657
Fam19a2	0.285932	3.088e-08	1.6984e-07	0.517544	0.231612	P2ry1	-0.184005	1.42348e-18	8.69907e-18	0.0350877	0.219092
Klhl13	0.285232	1.94784e-11	9.7392e-11	0.77193	0.486698	Fstl5	-0.180504	0.950851	1	0.0964912	0.276995
Cck	0.279137	1.40606e-05	4.07016e-05	0.614035	0.334898	Peg10	-0.178898	1.10013e-06	6.05073e-06	0.140351	0.319249
Fign	0.278931	2.53087e-13	1.73997e-12	0.394737	0.115806	Fgf9	-0.174533	0.999429	1	0.122807	0.29734
Oprk1	0.278272	2.64621e-13	1.45542e-12	0.359649	0.0813771	Rasgrp1	-0.17445	0.914285	1	0.210526	0.384976
Ptprz1	0.270612	7.37133e-21	4.05423e-20	0.868421	0.597809	Mpped1	-0.174244	1	1	0.0964912	0.270736
Mylk	0.266329	6.93909e-10	4.77062e-09	0.307017	0.0406886	Runx1t1	-0.173791	1.56793e-43	2.87454e-42	0.578947	0.752739
Sox2	0.260893	0.119716	0.235156	0.517544	0.256651	Nts	-0.164196	8.3735e-46	7.6757e-45	0.131579	0.295775
Otof	0.257763	1.87288e-17	1.47155e-16	0.517544	0.259781	Brinp1	-0.159542	3.19393e-09	1.09791e-08	0.421053	0.580595
Car10	0.250885	6.21902e-06	2.63112e-05	0.526316	0.27543	Pitpnc1	-0.156783	0.0276308	0.0524033	0.359649	0.516432
Cntn5	0.247838	3.64256e-10	3.33901e-09	0.614035	0.366197	Cdh7	-0.152376	0.0967785	0.190101	0.0526316	0.205008
Grm8	0.246767	2.20458e-12	1.34724e-11	0.473684	0.226917	Rgs2	-0.150688	2.00258e-18	8.47244e-18	0.517544	0.668232
Kcnh3	0.244626	7.99443e-14	4.39694e-13	0.526316	0.28169	Wipf3	-0.148299	2.67876e-07	8.18511e-07	0.394737	0.543036
Parm1	0.242937	1.48307e-13	7.41536e-13	0.72807	0.485133	Tyro3	-0.148258	0.0152791	0.052522	0.105263	0.253521
Pbx3	0.236966	1.11034e-16	4.69759e-16	0.701754	0.464789	Csgalnact1	-0.14694	4.23249e-22	2.90984e-21	0.175439	0.322379
Wfs1	0.231612	8.70281e-07	2.51923e-06	0.666667	0.435055	Plcxd2	-0.145911	4.07271e-07	1.49333e-06	0.27193	0.41784
Col12a1	0.230912	7.44293e-16	5.84802e-15	0.254386	0.0234742	Th	-0.145499	2.35954e-74	1.29775e-72	0.0438597	0.189358
Adcy2	0.230747	0.00637605	0.0152471	0.412281	0.181534	Foxp1	-0.14521	0.016789	0.0512996	0.350877	0.496088
Lypd1	0.22424	6.01072e-14	2.543e-13	0.815789	0.591549	Fndc5	-0.144304	0.760333	1	0.31579	0.460094
Rspo1	0.220328	5.12343e-25	9.39296e-24	0.31579	0.0954617	Slc30a3	-0.144263	2.88712e-11	2.64653e-10	0.0263158	0.170579
Ntng1	0.219916	6.77677e-28	3.72722e-27	0.877193	0.657277	Rps6ka2	-0.143604	2.81552e-16	3.87134e-15	0.394737	0.538341
Sox4	0.211474	1.71297e-09	1.34591e-08	0.552632	0.341158	Laptm4b	-0.138539	0.998387	1	0.122807	0.261346
Grin3a	0.211268	5.42412e-06	1.49163e-05	0.666667	0.455399	Adora2a	-0.137715	4.11863e-09	2.51694e-08	0	0.137715
junction #30,left=(,56),,56,right=(,54,55),,54,55
left marker	left score	left p(binomial)	left q(binomial)	left mean	right mean	right marker	right score	right p(binomial)	right q(binomial)	left mean	right mean
Krt73	0.674354	1.5932e-248	8.76262e-247	0.702479	0.028125	Htr3a	-0.678977	8.02911e-275	2.20801e-273	0.227273	0.90625
Yjefn3	0.645687	3.2098e-133	1.76539e-131	0.892562	0.246875	Prox1	-0.617355	3.02632e-102	2.08059e-101	0.0826446	0.7
Sema3c	0.527867	4.01297e-138	2.20714e-136	0.780992	0.253125	Tnfaip8l3	-0.581276	1.58073e-156	4.34702e-155	0.128099	0.709375
Frem1	0.487655	4.2409e-202	1.16625e-200	0.731405	0.24375	Npy2r	-0.577841	3.18658e-69	3.50524e-68	0.0909091	0.66875
Rgs10	0.472417	5.86666e-31	6.45333e-30	0.809917	0.3375	Nfix	-0.50093	4.73706e-36	2.60538e-35	0.11157	0.6125
Cd24a	0.471049	7.09206e-98	3.90063e-96	0.599174	0.128125	Parm1	-0.484504	3.90775e-17	1.79105e-16	0.140496	0.625
Sln	0.464385	2.30504e-180	6.33884e-179	0.64876	0.184375	Asic4	-0.462423	2.45715e-91	1.68929e-90	0.115702	0.578125
Fjx1	0.445532	1.97427e-53	5.42925e-52	0.661157	0.215625	Sorcs1	-0.445403	9.67195e-42	2.65979e-40	0.198347	0.64375
Tmem178	0.430578	3.56753e-109	9.8107e-108	0.830578	0.4	Chrna4	-0.389721	9.30757e-57	8.53194e-56	0.0165289	0.40625
Mgll	0.399845	9.9624e-41	7.8276e-40	0.768595	0.36875	Kcnip4	-0.373838	1.91394e-10	8.09742e-10	0.235537	0.609375
Col19a1	0.376524	1.86537e-175	3.41984e-174	0.942149	0.565625	Crim1	-0.3703	1.40245e-07	4.05972e-07	0.18595	0.55625
Sfrp1	0.372082	4.86522e-82	1.33793e-80	0.475207	0.103125	Adra1b	-0.337371	1.43316e-123	1.12605e-122	0.359504	0.696875
Clic4	0.369525	1.48065e-79	2.0359e-78	0.657025	0.2875	Gpd1	-0.324819	9.09893e-35	6.25552e-34	0.103306	0.428125
Syt6	0.369473	2.59684e-154	7.14131e-153	0.913223	0.54375	Vwc2	-0.32141	2.20295e-17	1.00969e-16	0.194215	0.515625
Pdlim5	0.354959	9.59542e-46	1.75916e-44	0.404959	0.05	Htr2c	-0.312629	6.5449e-79	1.79985e-77	0.640496	0.953125
Mxra7	0.353693	3.54449e-69	4.87368e-68	0.681818	0.328125	Zmat4	-0.312113	7.73234e-95	6.07541e-94	0.578512	0.890625
Gm26778	0.348192	4.27744e-97	2.35259e-95	0.466942	0.11875	Gcnt2	-0.301111	1.49328e-24	1.64261e-23	0.00826446	0.309375
Col25a1	0.339721	9.43695e-92	1.73011e-90	0.983471	0.64375	Galntl6	-0.295015	5.48467e-37	3.01657e-36	0.276859	0.571875
Kctd8	0.335899	1.64785e-18	1.81263e-17	0.442149	0.10625	Thrb	-0.29499	0.0314858	0.061847	0.14876	0.44375
Pde5a	0.335201	2.76989e-207	7.6172e-206	0.900826	0.565625	Egln3	-0.292355	2.68688e-96	1.47778e-94	0.0826446	0.375
Mylk	0.334298	4.9305e-31	5.42355e-30	0.384298	0.05	Fam46a	-0.28923	1.5504e-10	9.47466e-10	0.0826446	0.371875
Lancl3	0.333833	1.30827e-99	3.59774e-98	0.690083	0.35625	Fam19a2	-0.276162	6.01783e-23	3.67756e-22	0.264463	0.540625
Kcna6	0.330372	4.09426e-35	7.50614e-34	0.855372	0.525	Prox1os	-0.275103	6.6006e-44	5.18618e-43	0.0123967	0.2875
Syndig1l	0.32079	2.33306e-28	1.83312e-27	0.380165	0.059375	Cpne2	-0.273502	8.35749e-39	9.19323e-38	0.570248	0.84375
Bmp3	0.32048	2.83546e-66	1.5595e-64	0.417355	0.096875	Vip	-0.273399	9.2725e-50	6.37485e-49	0.0578512	0.33125
Cnih3	0.31578	3.34267e-26	3.67693e-25	0.731405	0.415625	Klhl13	-0.271539	7.94301e-07	2.73041e-06	0.334711	0.60625
Laptm4b	0.311958	1.56502e-33	1.72153e-32	0.690083	0.378125	Nxph3	-0.266064	3.00395e-107	8.26087e-106	0.177686	0.44375
Wls	0.306095	7.07453e-78	1.9455e-76	0.768595	0.4625	Socs2	-0.265961	1.12765e-17	7.75261e-17	0.165289	0.43125
St6galnac5	0.304339	8.04435e-08	4.4244e-07	0.479339	0.175	Cryab	-0.265134	2.20703e-19	1.51734e-18	0.0661157	0.33125
Lgi2	0.303951	1.46532e-54	1.61186e-53	0.900826	0.596875	Rspo3	-0.256353	4.04453e-31	5.56123e-30	0.0123967	0.26875
Pls3	0.302841	4.97588e-57	1.48062e-55	0.909091	0.60625	Edn3	-0.254339	1.54571e-102	8.50141e-101	0.0206612	0.275
Inpp4b	0.301033	1.59603e-15	1.09727e-14	0.376033	0.075	Nbl1	-0.251989	8.50839e-109	1.55987e-107	0.363636	0.615625
Brinp2	0.299096	0.516093	0.946171	0.483471	0.184375	Pnoc	-0.251601	6.21839e-44	2.8501e-43	0.442149	0.69375
Adrbk2	0.298244	3.67277e-17	2.88575e-16	0.710744	0.4125	Kit	-0.244473	1.69061e-121	3.09945e-120	0.586777	0.83125
Ptprm	0.298063	2.72564e-36	2.9982e-35	0.607438	0.309375	Aldoc	-0.236932	1.74962e-12	6.41528e-12	0.181818	0.41875
Ddr2	0.28905	3.96321e-30	3.11395e-29	0.31405	0.025	Dlx1	-0.236699	3.56945e-61	1.9632e-60	0.528926	0.765625
Gm13629	0.287939	2.72455e-27	3.74626e-26	0.322314	0.034375	Tmem176b	-0.23187	2.10935e-19	9.66784e-19	0.0743802	0.30625
P2ry1	0.281172	7.37684e-32	5.79609e-31	0.384298	0.103125	Pou3f3	-0.225517	1.09026e-82	1.19928e-81	0.561983	0.7875
Eps8	0.280579	1.11334e-60	2.04112e-59	0.830578	0.55	Cntn5	-0.222701	0.67896	1	0.0991735	0.321875
Glul	0.276033	2.97881e-63	8.19174e-62	0.876033	0.6	Ccnd2	-0.221927	0.210072	0.372709	0.256198	0.478125
Enpp2	0.275	3.6963e-60	1.01648e-58	0.5	0.225	Rasd2	-0.215444	0.301028	0.570916	0.103306	0.31875
B3galt1	0.271952	8.61718e-14	6.77065e-13	0.615703	0.34375	Mns1	-0.215238	1.28727e-44	1.77e-43	0.0785124	0.29375
Cnksr2	0.268647	0.329591	0.788151	0.512397	0.24375	Epb41l4b	-0.206612	4.24007e-05	0.000179388	0.293388	0.5
Met	0.257386	1.43197e-71	7.87586e-70	0.363636	0.10625	Adra2c	-0.206198	1.29978e-18	8.93598e-18	0.243802	0.45
Necab2	0.256457	6.70916e-64	3.69004e-62	0.975207	0.71875	Car10	-0.203151	0.481554	0.882849	0.128099	0.33125
Slc17a8	0.256198	1.24456e-64	6.8451e-63	0.256198	0	Dlc1	-0.202583	4.92578e-16	2.25765e-15	0.309917	0.5125
Trp53i11	0.255243	3.34722e-112	9.20484e-111	0.995868	0.740625	Grm1	-0.192485	0.00788117	0.018061	0.22314	0.415625
Adcy2	0.250284	1.97778e-20	2.17556e-19	0.590909	0.340625	Tmem176a	-0.192149	1.61118e-17	8.05588e-17	0.0578512	0.25
Nos1	0.247805	0.0437723	0.104673	0.38843	0.140625	Grik2	-0.190728	7.53827e-23	6.91008e-22	0.512397	0.703125
St8sia4	0.245274	7.08338e-09	3.24655e-08	0.442149	0.196875	Tac2	-0.188972	3.17629e-82	5.8232e-81	0.301653	0.490625
junction #31,left=(,52,53),,52,53,right=(,50,51),,50,51
left marker	left score	left p(binomial)	left q(binomial)	left mean	right mean	right marker	right score	right p(binomial)	right q(binomial)	left mean	right mean
Ntng1	0.742746	3.11802e-63	2.85819e-62	0.840491	0.0977444	Vip	-0.891631	0	0	0.0306749	0.922306
Cadps2	0.703846	9.69826e-116	1.77801e-114	0.901841	0.197995	Adra1b	-0.568276	1.19019e-226	1.63651e-225	0.263804	0.83208
Thsd7b	0.618586	8.17141e-100	4.49428e-98	0.668712	0.0501253	Lypd1	-0.564725	3.84485e-34	2.11467e-33	0.214724	0.779449
Reln	0.582415	5.47623e-73	4.30275e-72	0.690184	0.107769	Zfp804a	-0.555937	6.15378e-64	1.69229e-62	0.125767	0.681704
Tshz1	0.473077	1.08067e-51	9.90619e-51	0.763804	0.290727	Cbln2	-0.550287	2.54321e-164	6.99384e-163	0.184049	0.734336
Timp3	0.469963	3.01309e-56	4.143e-55	0.527607	0.0576441	Prox1	-0.499331	2.49866e-220	2.74852e-219	0.380368	0.879699
Igfbp6	0.462368	3.87008e-73	2.12854e-71	0.472393	0.0100251	Egfr	-0.489206	2.11595e-108	3.87925e-107	0.0521472	0.541353
Pex5l	0.457025	1.00152e-12	5.50836e-12	0.634969	0.177945	Cbln4	-0.475329	2.56696e-70	4.70609e-69	0.0184049	0.493734
Phactr2	0.449467	2.37378e-35	2.17596e-34	0.607362	0.157895	Cdh13	-0.474315	1.85728e-11	9.2864e-11	0.147239	0.621554
Htr2c	0.436236	8.12825e-62	2.23527e-60	0.904908	0.468672	Etl4	-0.458977	1.67005e-21	7.65438e-21	0.162577	0.621554
Akap7	0.430586	1.47086e-74	4.04486e-73	0.846626	0.41604	Kcnip1	-0.457893	1.37798e-27	7.57889e-27	0.141104	0.598997
Brinp3	0.424335	1.97865e-25	9.89327e-25	0.757669	0.333333	Plpp4	-0.457709	3.55893e-158	1.95741e-156	0.0736196	0.531328
Grin3a	0.414833	4.04157e-23	2.02078e-22	0.733129	0.318296	Ptprz1	-0.448829	5.15748e-79	1.41831e-77	0.45092	0.899749
Cpne4	0.413073	1.50668e-33	1.65734e-32	0.668712	0.255639	Pnoc	-0.438174	1.86595e-68	1.28284e-67	0.303681	0.741855
Kcnc2	0.411735	8.26483e-92	1.13641e-90	0.907976	0.496241	Crh	-0.436759	2.27455e-143	6.25501e-142	0.119632	0.556391
Gprin3	0.390624	4.06893e-33	4.47583e-32	0.546012	0.155389	Sema5a	-0.435675	1.18487e-26	1.6292e-25	0.0981595	0.533835
Npas1	0.386296	7.24697e-219	1.99292e-217	0.837423	0.451128	Sparcl1	-0.427103	3.92947e-23	1.96474e-22	0.254601	0.681704
[truncated: 1,281 more rows]
