# Supplementary material for: Neuronal types in the mouse amygdala and their transcriptional response to fear conditioning
Source: Nat Neurosci. 2023 Oct 26;26(12):2237–49. doi: 10.1038/s41593-023-01469-3 (PMC10689239; doi:10.1038/s41593-023-01469-3)
Supplement: Supplementary file 4 — List of neuronal cell types, with IEG score (Methods), cluster size (cells) and smallest group size (cells). [file 41593_2023_1469_MOESM4_ESM.xlsx]

## Sheet: GABA_IEGfrac_score_p90
Cluster	IEGscore	Clustersize	Smallestgroup
GABA-10-Prkcd-Adora2a	1.16667	42	3
GABA-9-Prkcd-Ezr	0.943503	529	36
GABA-16-Prkcd-Nts	0.785714	165	18
GABA-45-Lamp5-Hctr2	0.7375	134	16
GABA-4-Foxp2_Htr1f	0.705882	68	6
GABA-34-Prlr-Satb1	0.666667	35	5
GABA-30-Prlr-Calcr	0.489286	131	14
GABA-17-Pdyn-Ebf1	0.469296	290	27
GABA-29-Prlr-Greb1	0.440517	175	24
GABA-50-Chat-Vip	0.428571	34	3
GABA-51-Vip-Crh	0.427451	331	42
GABA-5-Pax6-Enpp2	0.422619	101	13
GABA-48-Reln-Crim1	0.418037	245	29
GABA-8-Prkcd-Oprk1	0.396655	391	46
GABA-23-Fign-Lrpprc	0.375385	177	25
GABA-12-Adora2a-Scn4b	0.375147	368	37
GABA-24-Fign-Ucn3	0.363636	107	15
GABA-40-Rpb4-Sst	0.356682	145	20
GABA-25-Lhx8-Th	0.35512	163	18
GABA-49-Npnt-Calca	0.335417	133	15
GABA-28-Cbln4-Luzp2	0.333333	73	6
GABA-11-Adora2a-Id4	0.326531	299	33
GABA-42-Moxd1-Vwc2	0.291667	199	33
GABA-32-Prlr-Tac1	0.282726	266	23
GABA-15-Drd1-Ebf1	0.267857	44	4
GABA-44-Pthlh-Pvalb	0.264706	278	34
GABA-27-Lhx6-Nxph2	0.239789	284	35
GABA-47-Reln-Ndnf	0.224097	227	28
GABA-22-Gal-Avp	0.22	105	17
GABA-2-Foxp2_Adra2a	0.217251	430	67
GABA-41-Moxd1-Pvalb	0.211538	303	34
GABA-3-Foxp2_Col6a1	0.203831	943	116
GABA-38-Sst-Tmtc4	0.194444	247	18
GABA-43-Crabp1-Etv1	0.193676	194	22
GABA-33-Prlr-St18	0.193248	253	38
GABA-54-Scng-Kcnc2	0.177273	197	27
GABA-31-Prlr-Cbln1	0.169697	81	9
GABA-52-Calb2-Rgs12	0.1625	45	4
GABA-53-Htr3a-Kcnc2	0.158607	237	29
GABA-56-Sncg-Krt73	0.144927	180	21
GABA-7-Pax6-Cyp26a1	0.138095	103	14
GABA-37-Sst-Npy	0.126316	121	19
GABA-46-Lamp5-Kit	0.111538	575	90
GABA-6-Pax6-Th	0.099003	469	57
GABA-18-Isl1-Tac1	0.0833333	129	22
GABA-55-Sncg-Vip	0.0727273	69	2
GABA-36-Sst-Fign	0.013986	162	18
GABA-19-Isl1-Aldoc	0	423	75
GABA-26-Cbln4-Sst	-0.0222222	58	7
GABA-14-Drd1-Scn4b	-0.0258621	102	11
GABA-20-Gpr101-Gabre	-0.0489511	86	11
GABA-39-Sst-Nek7	-0.0641822	107	20
GABA-21-Vdr-Nts	-0.0692308	63	7
GABA-1-Foxp2_Fmod	-0.118774	88	12
GABA-13-Adora2a-Crh	-0.121324	74	7
GABA-35-Chodl-Moxd1	-0.170168	108	12

## Sheet: Glut12_IEGfrac_score_p90
Cluster	IEGscore	Clustersize	Smallestgroup
VGLUT2-8-Chrdl1_Abi3bp	2.33333	46	5
VGLUT2-16-Mpped1_Col23a1	2.16667	17	1
VGLUT1-14-Cartpt_Fam46a	2	70	8
VGLUT1-20-Trh_Mdga1	1.5	23	2
VGLUT2-24-Cdkn1c_Penk	1.33333	45	6
VGLUT2-7-Rxfp1_Cd24a	1.3	29	3
VGLUT2-6-Peg10_Calcr	1.25824	54	6
VGLUT1-24-Trh_Slc23a3	1.15	41	4
VGLUT2-23-Nov_Gpr83	1	49	7
VGLUT1-31-Igfn1_Ndst4	0.985222	244	14
VGLUT2-17-Crh_Deptor	0.965909	55	5
VGLUT1-2-Rspo2_Sema3e	0.684114	909	100
VGLUT2-10-Grp_Emx2	0.666667	39	3
VGLUT2-32-Oxt_Avp	0.666667	21	2
VGLUT2-9-Tacr3_Npnt	0.625	95	7
VGLUT2-18-Papp2_Cdh23	0.615385	54	3
VGLUT1-16-Fbln1_Il33	0.583333	118	4
VGLUT2-30-Otp_Penk	0.571429	86	9
VGLUT1-8-Sim1_C1ql1	0.55932	612	89
VGLUT2-26-Krt9_Matn2	0.550051	364	43
VGLUT1-10-Ermn_Mpped1	0.519056	170	19
VGLUT1-13-Dcn_C1ql2	0.512121	153	21
VGLUT2-37-Rspo3_Nfib	0.5	39	3
VGLUT1-17-Eps8_Cd44	0.492308	188	5
VGLUT1-22-Trh_Medag	0.452899	322	23
VGLUT2-21-Neurod6_Rorb	0.388298	182	25
VGLUT1-3-Sema5a_Dcn	0.377965	264	24
VGLUT2-22-Ebf2_Mylk	0.372222	183	20
VGLUT2-4-Cdhr1_Zeb2	0.366667	101	15
VGLUT1-9-Gpx3_Rxfp1	0.363636	41	5
VGLUT2-25-Ebf3_Penk	0.352273	88	8
VGLUT2-1-Trh_Tes	0.349673	87	11
VGLUT1-7-Bok_Pamr1	0.345617	367	33
VGLUT2-3-Cd34_Papp2	0.345588	119	13
VGLUT2-34-Gal_Col12a1	0.341556	100	12
VGLUT2-12-Pkib_Emx2	0.333333	31	2
VGLUT2-38-Vwc2_Eomes	0.328912	100	12
VGLUT1-29-St8sia2_Cald1	0.307143	121	14
VGLUT2-29-Tac1_Cartpt	0.300699	151	21
VGLUT1-26-Tac1_Igfbp5	0.276786	54	4
VGLUT2-15-Rxfp1_Rspo3	0.270833	107	16
VGLUT1-28-Grp_Cpne8	0.247132	910	95
VGLUT1-12-Gpr101_Grem1	0.239234	255	31
VGLUT2-36-Lxh1_Trp73	0.208333	21	2
VGLUT1-32-Mid1_Cdh22	0.203947	88	7
VGLUT2-13-Gpr88_Dgkk	0.188889	32	2
VGLUT2-39-Tcf7l2_Skor1	0.185897	67	4
VGLUT1-19-Car12_Celsr1	0.17756	1085	150
VGLUT1-4-Wfs1_Sorcs3	0.170635	83	6
VGLUT1-15-Fmo1_Rxfp3	0.162444	426	57
VGLUT2-33-Nxph2_Calb1	0.138889	49	4
VGLUT2-42-Otp_Sema3c	0.132486	125	17
VGLUT2-31-Otp_Greb1	0.122449	245	35
VGLUT2-14-Tshz1_Col23a1	0.12037	119	16
VGLUT1-21-Trh_Rxfp1	0.119173	277	21
VGLUT2-19-Fst_Foxb1	0.1	25	3
VGLUT1-23-Trh_Kit	0.0954416	484	52
VGLUT1-1-Zic4_Trp73	0.0714286	25	2
VGLUT1-25-Plcxd3_Reln	0.0637819	485	49
VGLUT1-11-Cd36_Calb2	0.0036855	290	37
VGLUT1-6-Thrsp_Lamp5	-0.00646838	501	37
VGLUT2-27-Cartpt_Igfbp6	-0.0434783	99	12
VGLUT2-35-Nr4a2_Zfhx4	-0.0441177	167	23
VGLUT1-27-Oasl2_Ifit1	-0.0615385	45	4
VGLUT2-41-Otp_Crabp1	-0.0941558	122	16
VGLUT2-11-Ebf1_Fmod	-0.0989583	253	30
VGLUT2-28-Krt9_Penk	-0.157742	368	48
VGLUT2-40-Otp_Pnoc	-0.166667	22	2
VGLUT1-18-Fibcd1_Vit	-0.205882	91	7
VGLUT2-2-Mafb_Ndnf	-0.274306	118	12
VGLUT1-5-Cbln1_Coch	-0.419231	54	1
VGLUT1-30-Gsg1l_Prox1	-0.5	29	3
VGLUT2-20-Zic5_Serpinb1b	-0.5625	33	3
VGLUT2-5-Runx1_Zeb2	-0.764706	78	11
