# Supplementary material for: Neuronal types in the mouse amygdala and their transcriptional response to fear conditioning
Source: Nat Neurosci. 2023 Oct 26;26(12):2237–49. doi: 10.1038/s41593-023-01469-3 (PMC10689239; doi:10.1038/s41593-023-01469-3)
Supplement: Supplementary file 5 — List of top genes upregulated in IEGhigh fractions, per GABA and GLUT class, with GO terms using DAVID biological processes 5. [file 41593_2023_1469_MOESM5_ESM.xlsx]

## Sheet: GABA_up_d05_IEGposneg
Genes-GABA-UP	Category	Term	Count	%	PValue	Genes	List Total	Pop Hits	Pop Total	Fold Enrichment	Bonferroni	Benjamini	FDR	(-log10(q))
Egr1	GOTERM_BP_5	GO:0099537~trans-synaptic signaling	24	31.5789	2.59685e-14	NTRK2, NAPB, EGR1, SYT4, HOMER1, BDNF, CLSTN3, KCNB1, PLK2, PLPPR4, PCDH17, NR4A1, GRIN2A, GRIN3A, SV2C, VGF, PENK, NAT8L, TAC1, NPTXR, PTPN5, DLGAP4, CNTNAP4, GRIA4	71	860	18826	7.39967	3.91247e-11	3.91086e-11	3.74985e-11	10.426
Junb	GOTERM_BP_5	GO:0050804~modulation of synaptic transmission	21	27.6316	4.22348e-13	NTRK2, NAPB, EGR1, SYT4, HOMER1, BDNF, CLSTN3, KCNB1, PLK2, PLPPR4, PCDH17, GRIN2A, GRIN3A, VGF, NAT8L, TAC1, NPTXR, PTPN5, DLGAP4, CNTNAP4, GRIA4	71	690	18826	8.06993	6.36027e-10	3.18028e-10	3.04935e-10	9.51579
Vgf	GOTERM_BP_5	GO:0007399~nervous system development	31	40.7895	3.82638e-09	BTG2, TENM3, TENM4, CITED2, CLSTN3, PLPPR4, THY1, PCDH17, GRIN2A, ALCAM, FUT9, PENK, NEFL, SCN1B, LINGO1, NTRK2, SYT4, MARCKSL1, JUN, SLC6A17, BDNF, KCNB1, PLK2, LGI2, FOS, SORL1, DCLK1, ATRN, GRIN3A, NPTXR, PTPN5	71	2639	18826	3.11474	5.76251e-06	1.92084e-06	1.84176e-06	5.73477
Homer1	GOTERM_BP_5	GO:0051592~response to calcium ion	9	11.8421	1.66785e-07	SYT4, JUN, JUND, HOMER1, KCNB1, CPNE7, PENK, FOS, JUNB	71	164	18826	14.5512	0.000251147	4.92974e-05	4.72679e-05	4.32543
Fos	GOTERM_BP_5	GO:0048666~neuron development	20	26.3158	1.9495e-07	NTRK2, LINGO1, SYT4, BTG2, JUN, TENM3, TENM4, BDNF, KCNB1, PLK2, PLPPR4, THY1, DCLK1, GRIN3A, ALCAM, FUT9, NEFL, NPTXR, PTPN5, SCN1B	71	1314	18826	4.03584	0.000293551	4.92974e-05	4.72679e-05	4.32543
Ptprn	GOTERM_BP_5	GO:0099538~synaptic signaling via neuropeptide	4	5.26316	1.96404e-07	NTRK2, SYT4, BDNF, PENK	71	4	18826	265.155	0.000295741	4.92974e-05	4.72679e-05	4.32543
Scg2	GOTERM_BP_5	GO:0031175~neuron projection development	18	23.6842	4.31628e-07	NTRK2, LINGO1, SYT4, BTG2, JUN, TENM3, BDNF, PLK2, PLPPR4, THY1, DCLK1, GRIN3A, ALCAM, FUT9, NEFL, NPTXR, PTPN5, SCN1B	71	1107	18826	4.31146	0.000649821	9.28617e-05	8.90387e-05	4.05042
Btg2	GOTERM_BP_5	GO:0022008~neurogenesis	23	30.2632	1.17579e-06	NTRK2, LINGO1, SYT4, BTG2, JUN, TENM3, TENM4, BDNF, KCNB1, PLK2, PLPPR4, THY1, SORL1, DCLK1, GRIN2A, GRIN3A, ALCAM, FUT9, PENK, NEFL, NPTXR, PTPN5, SCN1B	71	1947	18826	3.13229	0.00176918	0.000221343	0.00021223	3.67319
Zdbf2	GOTERM_BP_5	GO:1901214~regulation of neuron death	11	14.4737	2.13489e-06	NTRK2, EGR1, BTG2, JUN, BDNF, KCNB1, NEFL, FOS, TAC1, SORL1, PTPN5	71	400	18826	7.29176	0.00320998	0.000357238	0.000342531	3.4653
Nr4a1	GOTERM_BP_5	GO:0030182~neuron differentiation	20	26.3158	4.32002e-06	NTRK2, LINGO1, SYT4, BTG2, JUN, TENM3, TENM4, BDNF, KCNB1, PLK2, PLPPR4, THY1, DCLK1, GRIN3A, ALCAM, FUT9, NEFL, NPTXR, PTPN5, SCN1B	71	1613	18826	3.28772	0.00648484	0.000650595	0.000623811	3.20495
Gm10076	GOTERM_BP_5	GO:0007611~learning or memory	10	13.1579	4.75929e-06	NTRK2, EGR1, SYT4, BTG2, GRIN2A, JUN, BDNF, PLK2, FOS, TAC1	71	342	18826	7.75307	0.00714188	0.00065159	0.000624765	3.20428
Gm13889	GOTERM_BP_5	GO:0048468~cell development	26	34.2105	5.75264e-06	BTG2, TENM3, TENM4, CITED2, PLPPR4, THY1, ALCAM, FUT9, NEFL, SCN1B, LINGO1, NTRK2, SYT4, JUN, JUND, HOMER1, BDNF, KCNB1, NEBL, PLK2, SORL1, DCLK1, ATRN, GRIN3A, NPTXR, PTPN5	71	2678	18826	2.57432	0.00862608	0.000721956	0.000692234	3.15975
Penk	GOTERM_BP_5	GO:0071248~cellular response to metal ion	8	10.5263	1.58922e-05	SYT4, GRIN2A, JUN, JUND, KCNB1, CPNE7, FOS, JUNB	71	217	18826	9.7753	0.0236497	0.00184105	0.00176525	2.75319
Dclk1	GOTERM_BP_5	GO:0006836~neurotransmitter transport	8	10.5263	3.55336e-05	NTRK2, NAPB, SYT4, NR4A1, GRIN3A, SV2C, SLC6A17, NAT8L	71	246	18826	8.62292	0.0521079	0.00382241	0.00366504	2.43592
Ntrk2	GOTERM_BP_5	GO:0032940~secretion by cell	14	18.4211	4.55656e-05	NTRK2, NAPB, SYT4, RAB3C, BDNF, KCNB1, PTPRN, SORL1, RASGRP1, NR4A1, GRIN3A, VGF, RAB15, TAC1	71	959	18826	3.87087	0.0663217	0.00457478	0.00438645	2.35789
Pde10a	GOTERM_BP_5	GO:0051960~regulation of nervous system development	15	19.7368	5.88589e-05	NTRK2, LINGO1, SYT4, TENM3, TENM4, BDNF, CLSTN3, PLK2, THY1, SORL1, GRIN3A, FUT9, NEFL, PTPN5, SCN1B	71	1129	18826	3.52287	0.0848288	0.0055401	0.00531202	2.27474
Nebl	GOTERM_BP_5	GO:0050767~regulation of neurogenesis	14	18.4211	7.35754e-05	NTRK2, LINGO1, SYT4, TENM3, TENM4, BDNF, PLK2, THY1, SORL1, GRIN3A, FUT9, NEFL, PTPN5, SCN1B	71	1005	18826	3.6937	0.10489	0.00651792	0.00624958	2.20415
Jun	GOTERM_BP_5	GO:0048167~regulation of synaptic plasticity	9	11.8421	8.26058e-05	NTRK2, EGR1, SYT4, GRIN2A, VGF, BDNF, KCNB1, PLK2, PTPN5	71	381	18826	6.2635	0.116982	0.00691135	0.00662682	2.1787
Egr4	GOTERM_BP_5	GO:0010975~regulation of neuron projection development	11	14.4737	0.000121146	NTRK2, SYT4, GRIN3A, TENM3, BDNF, FUT9, PLK2, NEFL, THY1, PTPN5, SCN1B	71	640	18826	4.55735	0.166779	0.00960241	0.00920709	2.03588
Plpp6	GOTERM_BP_5	GO:0048168~regulation of neuronal synaptic plasticity	5	6.57895	0.000157207	EGR1, SYT4, GRIN2A, VGF, BDNF	71	73	18826	18.1613	0.210829	0.0118377	0.0113504	1.94499
Rasal2	GOTERM_BP_5	GO:0031344~regulation of cell projection organization	12	15.7895	0.000256751	NTRK2, SYT4, GRIN3A, TENM3, HOMER1, BDNF, FUT9, PLK2, NEFL, THY1, PTPN5, SCN1B	71	841	18826	3.78342	0.320717	0.0180155	0.0172739	1.76261
Pcdh10	GOTERM_BP_5	GO:0046903~secretion	14	18.4211	0.0002692	NTRK2, NAPB, SYT4, RAB3C, BDNF, KCNB1, PTPRN, SORL1, RASGRP1, NR4A1, GRIN3A, VGF, RAB15, TAC1	71	1145	18826	3.24207	0.333337	0.0180155	0.0172739	1.76261
Ptpn5	GOTERM_BP_5	GO:0035914~skeletal muscle cell differentiation	5	6.57895	0.00028281	EGR1, NR4A1, BTG2, CITED2, FOS	71	85	18826	15.5973	0.346865	0.0180155	0.0172739	1.76261
Vat1l	GOTERM_BP_5	GO:0051966~regulation of synaptic transmission, glutamatergic	5	6.57895	0.000295778	NTRK2, GRIN2A, HOMER1, PLPPR4, GRIA4	71	86	18826	15.416	0.359501	0.0180155	0.0172739	1.76261
Lgi2	GOTERM_BP_5	GO:0050806~positive regulation of synaptic transmission	8	10.5263	0.000311833	NTRK2, GRIN2A, CLSTN3, PLK2, TAC1, NAT8L, PTPN5, GRIA4	71	349	18826	6.07805	0.374806	0.0180155	0.0172739	1.76261
Nefl	GOTERM_BP_5	GO:0060284~regulation of cell development	14	18.4211	0.000315784	NTRK2, LINGO1, SYT4, TENM3, TENM4, BDNF, PLK2, THY1, SORL1, GRIN3A, FUT9, NEFL, PTPN5, SCN1B	71	1164	18826	3.18915	0.378517	0.0180155	0.0172739	1.76261
Sorl1	GOTERM_BP_5	GO:0050805~negative regulation of synaptic transmission	5	6.57895	0.000322988	SYT4, BDNF, KCNB1, PLK2, PCDH17	71	88	18826	15.0656	0.385225	0.0180155	0.0172739	1.76261
Thy1	GOTERM_BP_5	GO:0043434~response to peptide hormone	9	11.8421	0.000355777	EGR1, NR4A1, BTG2, JUND, VGF, RAB15, PTPRN, NEFL, SORL1	71	472	18826	5.05592	0.414855	0.0190043	0.0182219	1.73941
Pcdh11x	GOTERM_BP_5	GO:0014706~striated muscle tissue development	9	11.8421	0.000365952	EGR1, NR4A1, BTG2, HOMER1, TENM4, BDNF, CITED2, NEBL, FOS	71	474	18826	5.03459	0.423756	0.0190043	0.0182219	1.73941
Grin3a	GOTERM_BP_5	GO:0045597~positive regulation of cell differentiation	14	18.4211	0.000426601	NTRK2, SYT4, JUN, TENM3, JUND, TENM4, BDNF, FOS, RASGRP1, FUT9, NEFL, PTPN5, JUNB, SCN1B	71	1201	18826	3.0909	0.474076	0.0214154	0.0205337	1.68753
Pcdh17	GOTERM_BP_5	GO:1901215~negative regulation of neuron death	7	9.21053	0.000453532	NTRK2, BTG2, JUN, BDNF, NEFL, TAC1, SORL1	71	265	18826	7.00409	0.494988	0.0220329	0.0211258	1.67519
Sv2c	GOTERM_BP_5	GO:0010976~positive regulation of neuron projection development	8	10.5263	0.000544067	NTRK2, SYT4, TENM3, BDNF, FUT9, NEFL, PTPN5, SCN1B	71	383	18826	5.53848	0.559387	0.0256052	0.024551	1.60993
Alcam	GOTERM_BP_5	GO:0021954~central nervous system neuron development	5	6.57895	0.00065438	NTRK2, LINGO1, BTG2, DCLK1, SCN1B	71	106	18826	12.5073	0.626866	0.0294498	0.0282374	1.54918
Jund	GOTERM_BP_5	GO:0043523~regulation of neuron apoptotic process	7	9.21053	0.000664869	NTRK2, EGR1, BTG2, JUN, BDNF, KCNB1, NEFL	71	285	18826	6.51258	0.632718	0.0294498	0.0282374	1.54918
C1ql3	GOTERM_BP_5	GO:0051591~response to cAMP	5	6.57895	0.000752056	JUN, VGF, PTPRN, PENK, FOS	71	110	18826	12.0525	0.677942	0.0323599	0.0310277	1.50825
Slc6a17	GOTERM_BP_5	GO:0061564~axon development	9	11.8421	0.00087185	NTRK2, JUN, ALCAM, BDNF, PLPPR4, NEFL, THY1, DCLK1, SCN1B	71	541	18826	4.41108	0.731144	0.0364724	0.0349709	1.45629
Lingo1	GOTERM_BP_5	GO:0051962~positive regulation of nervous system development	10	13.1579	0.00095912	NTRK2, SYT4, TENM3, TENM4, BDNF, CLSTN3, FUT9, NEFL, PTPN5, SCN1B	71	686	18826	3.86523	0.764284	0.0374461	0.0359045	1.44485
Fam46a	GOTERM_BP_5	GO:0051402~neuron apoptotic process	7	9.21053	0.000961889	NTRK2, EGR1, BTG2, JUN, BDNF, KCNB1, NEFL	71	306	18826	6.06564	0.765266	0.0374461	0.0359045	1.44485
Rab3c	GOTERM_BP_5	GO:1901652~response to peptide	9	11.8421	0.000969721	EGR1, NR4A1, BTG2, JUND, VGF, RAB15, PTPRN, NEFL, SORL1	71	550	18826	4.3389	0.768021	0.0374461	0.0359045	1.44485
Tspyl5	GOTERM_BP_5	GO:0008306~associative learning	5	6.57895	0.00121083	BTG2, GRIN2A, BDNF, FOS, TAC1	71	125	18826	10.6062	0.83872	0.0455877	0.0437109	1.35941
Cdc14a	GOTERM_BP_5	GO:0071363~cellular response to growth factor stimulus	10	13.1579	0.0014512	NTRK2, EGR1, NR4A1, JUN, BDNF, CITED2, PENK, FOS, TAC1, SORL1	71	728	18826	3.64224	0.887757	0.053305	0.0511105	1.29149
Pdp1	GOTERM_BP_5	GO:1901216~positive regulation of neuron death	5	6.57895	0.00152216	EGR1, JUN, FOS, TAC1, PTPN5	71	133	18826	9.96823	0.899151	0.0545805	0.0523335	1.28122
Fut9	GOTERM_BP_5	GO:0060538~skeletal muscle organ development	6	7.89474	0.00156175	EGR1, NR4A1, BTG2, HOMER1, CITED2, FOS	71	227	18826	7.0085	0.904996	0.0546975	0.0524457	1.28029
Rnf34	GOTERM_BP_5	GO:0060548~negative regulation of cell death	13	17.1053	0.00176478	NTRK2, BTG2, JUN, RNF34, BDNF, CITED2, PLK2, SORL1, NR4A1, NEFL, TAC1, SCG2, GRIA4	71	1228	18826	2.80701	0.930059	0.0604036	0.0579168	1.2372
Pdgfa	GOTERM_BP_5	GO:0050769~positive regulation of neurogenesis	9	11.8421	0.00187065	NTRK2, SYT4, TENM3, TENM4, BDNF, FUT9, NEFL, PTPN5, SCN1B	71	610	18826	3.91212	0.940385	0.0615662	0.0590316	1.22892
Gria4	GOTERM_BP_5	GO:0050768~negative regulation of neurogenesis	7	9.21053	0.00188051	SYT4, LINGO1, GRIN3A, BDNF, PLK2, THY1, SORL1	71	349	18826	5.31829	0.941265	0.0615662	0.0590316	1.22892
Plk2	GOTERM_BP_5	GO:0045666~positive regulation of neuron differentiation	8	10.5263	0.00210814	NTRK2, SYT4, TENM3, BDNF, FUT9, NEFL, PTPN5, SCN1B	71	484	18826	4.38273	0.95834	0.0675502	0.0647692	1.18863
Slc2a13	GOTERM_BP_5	GO:0001568~blood vessel development	10	13.1579	0.00226462	NTRK2, EGR1, NR4A1, JUN, CITED2, PLK2, PDGFA, THY1, JUNB, SCG2	71	777	18826	3.41255	0.967104	0.0710526	0.0681275	1.16668
Wipf3	GOTERM_BP_5	GO:0099601~regulation of neurotransmitter receptor activity	4	5.26316	0.00234817	GRIN2A, HOMER1, NPTXR, DLGAP4	71	71	18826	14.9383	0.971001	0.0720336	0.0690681	1.16072
Rasgrp1	GOTERM_BP_5	GO:0031346~positive regulation of cell projection organization	8	10.5263	0.00239155	NTRK2, SYT4, TENM3, BDNF, FUT9, NEFL, PTPN5, SCN1B	71	495	18826	4.28533	0.97284	0.0720336	0.0690681	1.16072
Atrn	GOTERM_BP_5	GO:0051588~regulation of neurotransmitter transport	5	6.57895	0.00247739	NTRK2, NAPB, SYT4, GRIN3A, NAT8L	71	152	18826	8.7222	0.976141	0.0731558	0.0701441	1.15401
Napb	GOTERM_BP_5	GO:0007417~central nervous system development	12	15.7895	0.0025555	NTRK2, ATRN, SYT4, LINGO1, BTG2, MARCKSL1, SLC6A17, TENM4, CITED2, NEFL, DCLK1, SCN1B	71	1113	18826	2.85881	0.978795	0.0740113	0.0709644	1.14896
Dlgap4	GOTERM_BP_5	GO:0051961~negative regulation of nervous system development	7	9.21053	0.00280064	SYT4, LINGO1, GRIN3A, BDNF, PLK2, THY1, SORL1	71	378	18826	4.91028	0.985355	0.0795806	0.0763043	1.11745
Kcnb1	GOTERM_BP_5	GO:0098962~regulation of postsynaptic neurotransmitter receptor activity	3	3.94737	0.00300037	HOMER1, NPTXR, DLGAP4	71	22	18826	36.1575	0.989169	0.0836771	0.0802322	1.09565
Nat8l	GOTERM_BP_5	GO:0017157~regulation of exocytosis	6	7.89474	0.00320892	NAPB, SYT4, RAB3C, GRIN3A, KCNB1, RAB15	71	268	18826	5.9363	0.992096	0.0878662	0.0842488	1.07444
Clstn3	GOTERM_BP_5	GO:0001944~vasculature development	10	13.1579	0.00332714	NTRK2, EGR1, NR4A1, JUN, CITED2, PLK2, PDGFA, THY1, JUNB, SCG2	71	823	18826	3.22181	0.993389	0.0879066	0.0842876	1.07424
Scn1b	GOTERM_BP_5	GO:0072358~cardiovascular system development	10	13.1579	0.00332714	NTRK2, EGR1, NR4A1, JUN, CITED2, PLK2, PDGFA, THY1, JUNB, SCG2	71	823	18826	3.22181	0.993389	0.0879066	0.0842876	1.07424
Tenm3	GOTERM_BP_5	GO:0010721~negative regulation of cell development	7	9.21053	0.00378925	SYT4, LINGO1, GRIN3A, BDNF, PLK2, THY1, SORL1	71	402	18826	4.61713	0.996712	0.0983898	0.0943392	1.02531
B3gat1	GOTERM_BP_5	GO:0007156~homophilic cell adhesion via plasma membrane adhesion molecules	5	6.57895	0.00394114	TENM3, CLSTN3, PCDH10, PCDH11X, PCDH17	71	173	18826	7.66344	0.997387	0.100599	0.0964578	1.01566
Adam23	GOTERM_BP_5	GO:0048812~neuron projection morphogenesis	9	11.8421	0.00412566	NTRK2, SYT4, ALCAM, BDNF, PLPPR4, NEFL, THY1, DCLK1, SCN1B	71	694	18826	3.43861	0.998023	0.102342	0.0981288	1.0082
Bdnf	GOTERM_BP_5	GO:0016477~cell migration	14	18.4211	0.00414533	NTRK2, EGR1, JUN, CITED2, PLK2, PDGFA, THY1, SORL1, DCLK1, NR4A1, ATRN, FUT9, TAC1, SCG2	71	1544	18826	2.40425	0.998081	0.102342	0.0981288	1.0082
Plppr4	GOTERM_BP_5	GO:0009306~protein secretion	7	9.21053	0.00432039	SYT4, RAB3C, VGF, KCNB1, RAB15, PTPRN, SORL1	71	413	18826	4.49415	0.998527	0.102607	0.0983826	1.00708
Nxph1	GOTERM_BP_5	GO:0048513~animal organ development	26	34.2105	0.0043403	BTG2, TENM3, TENM4, CITED2, PTPRN, PLPPR4, PDGFA, THY1, RASAL2, RASGRP1, NEFL, JUNB, EGR1, NTRK2, SYT4, JUN, SLC6A17, HOMER1, BDNF, NEBL, FOS, SORL1, DCLK1, NR4A1, ATRN, VGF	71	4042	18826	1.7056	0.998571	0.102607	0.0983826	1.00708
Tenm4	GOTERM_BP_5	GO:0007416~synapse assembly	5	6.57895	0.00436045	NTRK2, BDNF, CLSTN3, LGI2, PCDH17	71	178	18826	7.44817	0.998614	0.102607	0.0983826	1.00708
Adgra1	GOTERM_BP_5	GO:0010720~positive regulation of cell development	9	11.8421	0.00445665	NTRK2, SYT4, TENM3, TENM4, BDNF, FUT9, NEFL, PTPN5, SCN1B	71	703	18826	3.39459	0.998802	0.103257	0.0990061	1.00434
Cited2	GOTERM_BP_5	GO:1903530~regulation of secretion by cell	9	11.8421	0.00468847	NTRK2, NAPB, SYT4, RAB3C, GRIN3A, KCNB1, RAB15, TAC1, SORL1	71	709	18826	3.36586	0.999156	0.103672	0.0994039	1.0026
Cntnap4	GOTERM_BP_5	GO:0014074~response to purine-containing compound	5	6.57895	0.00471686	JUN, VGF, PTPRN, PENK, FOS	71	182	18826	7.28448	0.999192	0.103672	0.0994039	1.0026
Cpne7	GOTERM_BP_5	GO:0006887~exocytosis	7	9.21053	0.00473999	NAPB, SYT4, RAB3C, GRIN3A, KCNB1, RAB15, RASGRP1	71	421	18826	4.40875	0.999219	0.103672	0.0994039	1.0026
Rab15	GOTERM_BP_5	GO:0048858~cell projection morphogenesis	9	11.8421	0.00480783	NTRK2, SYT4, ALCAM, BDNF, PLPPR4, NEFL, THY1, DCLK1, SCN1B	71	712	18826	3.35168	0.999296	0.103672	0.0994039	1.0026
Grin2a	GOTERM_BP_5	GO:0007215~glutamate receptor signaling pathway	4	5.26316	0.00488073	GRIN2A, GRIN3A, HOMER1, KCNB1	71	92	18826	11.5285	0.999369	0.103672	0.0994039	1.0026
Syt4	GOTERM_BP_5	GO:0045055~regulated exocytosis	6	7.89474	0.00488759	NAPB, SYT4, GRIN3A, KCNB1, RAB15, RASGRP1	71	296	18826	5.37476	0.999376	0.103672	0.0994039	1.0026
Hs6st2	GOTERM_BP_5	GO:0043524~negative regulation of neuron apoptotic process	5	6.57895	0.00558943	NTRK2, BTG2, JUN, BDNF, NEFL	71	191	18826	6.94123	0.999784	0.116912	0.112099	0.950398
Wbp5	GOTERM_BP_5	GO:0043066~negative regulation of apoptotic process	11	14.4737	0.00602771	NTRK2, NR4A1, BTG2, JUN, RNF34, BDNF, CITED2, PLK2, NEFL, SCG2, GRIA4	71	1071	18826	2.72335	0.999889	0.124353	0.119233	0.923603
Marcksl1	GOTERM_BP_5	GO:0032990~cell part morphogenesis	9	11.8421	0.0061832	NTRK2, SYT4, ALCAM, BDNF, PLPPR4, NEFL, THY1, DCLK1, SCN1B	71	743	18826	3.21184	0.999912	0.125422	0.120259	0.919882
Nptxr	GOTERM_BP_5	GO:0007517~muscle organ development	7	9.21053	0.00624614	EGR1, NR4A1, BTG2, HOMER1, BDNF, CITED2, FOS	71	446	18826	4.16162	0.99992	0.125422	0.120259	0.919882
Tac1	GOTERM_BP_5	GO:1903305~regulation of regulated secretory pathway	5	6.57895	0.0067949	NAPB, SYT4, GRIN3A, KCNB1, RAB15	71	202	18826	6.56324	0.999965	0.134111	0.12859	0.890792
Srxn1	GOTERM_BP_5	GO:0043069~negative regulation of programmed cell death	11	14.4737	0.00688512	NTRK2, NR4A1, BTG2, JUN, RNF34, BDNF, CITED2, PLK2, NEFL, SCG2, GRIA4	71	1092	18826	2.67097	0.99997	0.134111	0.12859	0.890792
Arpp21	GOTERM_BP_5	GO:0072359~circulatory system development	12	15.7895	0.00694601	NTRK2, EGR1, NR4A1, JUN, TENM4, CITED2, NEBL, PLK2, PDGFA, THY1, JUNB, SCG2	71	1271	18826	2.50343	0.999972	0.134111	0.12859	0.890792
	GOTERM_BP_5	GO:0099551~trans-synaptic signaling by neuropeptide, modulating synaptic transmission	2	2.63158	0.0074229	NTRK2, BDNF	71	2	18826	265.155	0.999987	0.141505	0.135679	0.867487
	GOTERM_BP_5	GO:0050807~regulation of synapse organization	5	6.57895	0.00751984	NTRK2, BDNF, CLSTN3, C1QL3, CNTNAP4	71	208	18826	6.37392	0.999988	0.141561	0.135733	0.867314
	GOTERM_BP_5	GO:0048169~regulation of long-term neuronal synaptic plasticity	3	3.94737	0.0079131	EGR1, GRIN2A, BDNF	71	36	18826	22.0962	0.999994	0.147125	0.141068	0.850571
	GOTERM_BP_5	GO:0060627~regulation of vesicle-mediated transport	8	10.5263	0.00858887	NAPB, SYT4, RAB3C, GRIN3A, KCNB1, RAB15, SORL1, PTPN5	71	627	18826	3.38316	0.999998	0.156967	0.150505	0.822449
	GOTERM_BP_5	GO:0002790~peptide secretion	7	9.21053	0.00865092	SYT4, RAB3C, VGF, KCNB1, RAB15, PTPRN, SORL1	71	478	18826	3.88302	0.999998	0.156967	0.150505	0.822449
	GOTERM_BP_5	GO:0001964~startle response	3	3.94737	0.00878792	GRIN2A, GRIN3A, PENK	71	38	18826	20.9333	0.999998	0.157555	0.151069	0.820826
	GOTERM_BP_5	GO:0042981~regulation of apoptotic process	14	18.4211	0.0090146	NTRK2, EGR1, BTG2, JUN, RNF34, BDNF, CITED2, KCNB1, PLK2, NR4A1, GRIN2A, NEFL, SCG2, GRIA4	71	1696	18826	2.18878	0.999999	0.159718	0.153142	0.814905
	GOTERM_BP_5	GO:0006904~vesicle docking involved in exocytosis	3	3.94737	0.00924085	RAB3C, KCNB1, RAB15	71	39	18826	20.3965	0.999999	0.159962	0.153377	0.81424
	GOTERM_BP_5	GO:1902003~regulation of beta-amyloid formation	3	3.94737	0.00924085	NTRK2, SLC2A13, SORL1	71	39	18826	20.3965	0.999999	0.159962	0.153377	0.81424
	GOTERM_BP_5	GO:0051046~regulation of secretion	9	11.8421	0.00947461	NTRK2, NAPB, SYT4, RAB3C, GRIN3A, KCNB1, RAB15, TAC1, SORL1	71	800	18826	2.98299	0.999999	0.162145	0.15547	0.808354
	GOTERM_BP_5	GO:0048667~cell morphogenesis involved in neuron differentiation	8	10.5263	0.010025	NTRK2, ALCAM, BDNF, PLPPR4, NEFL, THY1, DCLK1, SCN1B	71	646	18826	3.28365	1	0.166599	0.15974	0.796587
	GOTERM_BP_5	GO:0043067~regulation of programmed cell death	14	18.4211	0.0100872	NTRK2, EGR1, BTG2, JUN, RNF34, BDNF, CITED2, KCNB1, PLK2, NR4A1, GRIN2A, NEFL, SCG2, GRIA4	71	1720	18826	2.15824	1	0.166599	0.15974	0.796587
	GOTERM_BP_5	GO:0032228~regulation of synaptic transmission, GABAergic	3	3.94737	0.0101773	BDNF, TAC1, CNTNAP4	71	41	18826	19.4016	1	0.166599	0.15974	0.796587
	GOTERM_BP_5	GO:0002021~response to dietary excess	3	3.94737	0.0101773	VGF, RASAL2, SORL1	71	41	18826	19.4016	1	0.166599	0.15974	0.796587
	GOTERM_BP_5	GO:0051968~positive regulation of synaptic transmission, glutamatergic	3	3.94737	0.0106607	NTRK2, GRIN2A, GRIA4	71	42	18826	18.9396	1	0.172635	0.165528	0.781129
	GOTERM_BP_5	GO:1902991~regulation of amyloid precursor protein catabolic process	3	3.94737	0.0111541	NTRK2, SLC2A13, SORL1	71	43	18826	18.4992	1	0.176869	0.169588	0.770605
	GOTERM_BP_5	GO:0016311~dephosphorylation	6	7.89474	0.0111571	PDP1, PLPP6, PTPRN, PLPPR4, PTPN5, CDC14A	71	362	18826	4.39483	1	0.176869	0.169588	0.770605
	GOTERM_BP_5	GO:0007616~long-term memory	3	3.94737	0.0126935	NTRK2, EGR1, TAC1	71	46	18826	17.2927	1	0.19913	0.190932	0.719122
	GOTERM_BP_5	GO:0021953~central nervous system neuron differentiation	5	6.57895	0.0129502	NTRK2, LINGO1, BTG2, DCLK1, SCN1B	71	244	18826	5.4335	1	0.200681	0.192419	0.715752
	GOTERM_BP_5	GO:0000904~cell morphogenesis involved in differentiation	9	11.8421	0.0130589	NTRK2, ATRN, ALCAM, BDNF, PLPPR4, NEFL, THY1, DCLK1, SCN1B	71	847	18826	2.81747	1	0.200681	0.192419	0.715752
	GOTERM_BP_5	GO:0046928~regulation of neurotransmitter secretion	4	5.26316	0.0141946	NTRK2, NAPB, SYT4, GRIN3A	71	136	18826	7.79867	1	0.21593	0.20704	0.683946
	GOTERM_BP_5	GO:0061792~secretory granule maturation	2	2.63158	0.0147915	SYT4, PTPRN	71	4	18826	132.577	1	0.22276	0.213589	0.670421
	GOTERM_BP_5	GO:0007157~heterophilic cell-cell adhesion via plasma membrane cell adhesion molecules	3	3.94737	0.0154518	ALCAM, TENM3, TENM4	71	51	18826	15.5973	1	0.230401	0.220915	0.655774
	GOTERM_BP_5	GO:0071417~cellular response to organonitrogen compound	8	10.5263	0.0157203	NTRK2, EGR1, NR4A1, GRIN2A, JUN, RAB15, PENK, SORL1	71	706	18826	3.00459	1	0.232106	0.22255	0.652571
	GOTERM_BP_5	GO:0043618~regulation of transcription from RNA polymerase II promoter in response to stress	3	3.94737	0.0160317	EGR1, JUN, CITED2	71	52	18826	15.2974	1	0.232152	0.222594	0.652486
	GOTERM_BP_5	GO:0051954~positive regulation of amine transport	3	3.94737	0.0160317	SYT4, KCNB1, NAT8L	71	52	18826	15.2974	1	0.232152	0.222594	0.652486
	GOTERM_BP_5	GO:0010647~positive regulation of cell communication	15	19.7368	0.0169678	NTRK2, JUN, BDNF, CLSTN3, CITED2, PLK2, PDGFA, SORL1, RASGRP1, GRIN2A, NAT8L, TAC1, PTPN5, TSPYL5, GRIA4	71	2043	18826	1.94681	1	0.243367	0.233348	0.631996
	GOTERM_BP_5	GO:0010648~negative regulation of cell communication	12	15.7895	0.0172816	EGR1, SYT4, PDE10A, RNF34, BDNF, KCNB1, PLK2, THY1, SORL1, PTPN5, SCG2, PCDH17	71	1447	18826	2.19894	1	0.24553	0.235421	0.628154
	GOTERM_BP_5	GO:0048278~vesicle docking	3	3.94737	0.0190681	RAB3C, KCNB1, RAB15	71	57	18826	13.9555	1	0.268378	0.25733	0.58951
	GOTERM_BP_5	GO:1990089~response to nerve growth factor	3	3.94737	0.0197022	NTRK2, BDNF, TAC1	71	58	18826	13.7149	1	0.274736	0.263426	0.579342
	GOTERM_BP_5	GO:0008284~positive regulation of cell proliferation	10	13.1579	0.0207913	NTRK2, EGR1, NR4A1, JUN, MARCKSL1, PTPRN, PDGFA, TAC1, SCG2, TSPYL5	71	1105	18826	2.39959	1	0.287264	0.275437	0.559977
	GOTERM_BP_5	GO:0042987~amyloid precursor protein catabolic process	3	3.94737	0.0209968	NTRK2, SLC2A13, SORL1	71	60	18826	13.2577	1	0.287465	0.27563	0.559673
	GOTERM_BP_5	GO:0051050~positive regulation of transport	10	13.1579	0.0213404	SYT4, HOMER1, KCNB1, RAB15, THY1, TAC1, NAT8L, SORL1, PTPN5, SCN1B	71	1110	18826	2.38878	1	0.289537	0.277617	0.556553
	GOTERM_BP_5	GO:2000324~positive regulation of glucocorticoid receptor signaling pathway	2	2.63158	0.0221061	NTRK2, BDNF	71	6	18826	88.385	1	0.297248	0.285011	0.545138
	GOTERM_BP_5	GO:0015850~organic hydroxy compound transport	5	6.57895	0.0236357	SYT4, KCNB1, SLC2A13, TAC1, NAT8L	71	293	18826	4.52483	1	0.315003	0.302035	0.519942
	GOTERM_BP_5	GO:0032868~response to insulin	5	6.57895	0.0238962	EGR1, VGF, RAB15, PTPRN, SORL1	71	294	18826	4.50944	1	0.315681	0.302685	0.519009
	GOTERM_BP_5	GO:0000902~cell morphogenesis	10	13.1579	0.024367	NTRK2, ATRN, SYT4, ALCAM, BDNF, PLPPR4, NEFL, THY1, DCLK1, SCN1B	71	1136	18826	2.33411	1	0.319102	0.305965	0.514329
	GOTERM_BP_5	GO:0050435~beta-amyloid metabolic process	3	3.94737	0.0250857	NTRK2, SLC2A13, SORL1	71	66	18826	12.0525	1	0.325681	0.312273	0.505465
	GOTERM_BP_5	GO:0051130~positive regulation of cellular component organization	12	15.7895	0.0256642	NTRK2, SYT4, JUN, TENM3, BDNF, CLSTN3, FUT9, NEFL, THY1, TAC1, PTPN5, SCN1B	71	1536	18826	2.07152	1	0.330127	0.316536	0.499576
	GOTERM_BP_5	GO:0006865~amino acid transport	4	5.26316	0.0258665	NTRK2, SYT4, SLC6A17, BDNF	71	171	18826	6.20245	1	0.330127	0.316536	0.499576
	GOTERM_BP_5	GO:0007269~neurotransmitter secretion	4	5.26316	0.028258	NAPB, SYT4, NR4A1, GRIN3A	71	177	18826	5.9922	1	0.357618	0.342895	0.464839
	GOTERM_BP_5	GO:0099643~signal release from synapse	4	5.26316	0.0286676	NAPB, SYT4, NR4A1, GRIN3A	71	178	18826	5.95854	1	0.357925	0.343189	0.464466
	GOTERM_BP_5	GO:0030334~regulation of cell migration	9	11.8421	0.0293019	EGR1, JUN, CITED2, FUT9, PLK2, PDGFA, THY1, TAC1, SORL1	71	985	18826	2.42274	1	0.357925	0.343189	0.464466
	GOTERM_BP_5	GO:1903307~positive regulation of regulated secretory pathway	3	3.94737	0.0294706	SYT4, KCNB1, RAB15	71	72	18826	11.0481	1	0.357925	0.343189	0.464466
	GOTERM_BP_5	GO:0042982~amyloid precursor protein metabolic process	3	3.94737	0.0294706	NTRK2, SLC2A13, SORL1	71	72	18826	11.0481	1	0.357925	0.343189	0.464466
	GOTERM_BP_5	GO:0031102~neuron projection regeneration	3	3.94737	0.0294706	JUN, NEFL, THY1	71	72	18826	11.0481	1	0.357925	0.343189	0.464466
	GOTERM_BP_5	GO:0043279~response to alkaloid	4	5.26316	0.0299157	HOMER1, BDNF, PENK, TAC1	71	181	18826	5.85978	1	0.360424	0.345586	0.461444
	GOTERM_BP_5	GO:0006915~apoptotic process	14	18.4211	0.031928	NTRK2, EGR1, BTG2, JUN, RNF34, BDNF, CITED2, KCNB1, PLK2, NR4A1, GRIN2A, NEFL, SCG2, GRIA4	71	2004	18826	1.85238	1	0.379581	0.363954	0.438954
	GOTERM_BP_5	GO:0032496~response to lipopolysaccharide	6	7.89474	0.0320098	NR4A1, JUN, JUND, PENK, FOS, TAC1	71	476	18826	3.34229	1	0.379581	0.363954	0.438954
	GOTERM_BP_5	GO:0010469~regulation of receptor activity	4	5.26316	0.0324969	GRIN2A, HOMER1, NPTXR, DLGAP4	71	187	18826	5.67176	1	0.380014	0.364369	0.438458
	GOTERM_BP_5	GO:0007422~peripheral nervous system development	3	3.94737	0.032551	NTRK2, BDNF, CITED2	71	76	18826	10.4666	1	0.380014	0.364369	0.438458
	GOTERM_BP_5	GO:0060136~embryonic process involved in female pregnancy	2	2.63158	0.0329778	CITED2, JUNB	71	9	18826	58.9233	1	0.382036	0.366308	0.436154
	GOTERM_BP_5	GO:0048592~eye morphogenesis	4	5.26316	0.0333825	NTRK2, TENM3, CITED2, THY1	71	189	18826	5.61174	1	0.383772	0.367972	0.434185
	GOTERM_BP_5	GO:0051965~positive regulation of synapse assembly	3	3.94737	0.0357522	NTRK2, BDNF, CLSTN3	71	80	18826	9.94331	1	0.4079	0.391108	0.407704
	GOTERM_BP_5	GO:1990138~neuron projection extension	4	5.26316	0.0370502	SYT4, ALCAM, BDNF, DCLK1	71	197	18826	5.38386	1	0.419531	0.40226	0.395494
	GOTERM_BP_5	GO:2000145~regulation of cell motility	9	11.8421	0.0397178	EGR1, JUN, CITED2, FUT9, PLK2, PDGFA, THY1, TAC1, SORL1	71	1046	18826	2.28145	1	0.444706	0.426398	0.370185
	GOTERM_BP_5	GO:0019227~neuronal action potential propagation	2	2.63158	0.0401594	NTRK2, SCN1B	71	11	18826	48.21	1	0.444706	0.426398	0.370185
	GOTERM_BP_5	GO:0098870~action potential propagation	2	2.63158	0.0401594	NTRK2, SCN1B	71	11	18826	48.21	1	0.444706	0.426398	0.370185
	GOTERM_BP_5	GO:0051937~catecholamine transport	3	3.94737	0.0407715	SYT4, KCNB1, NAT8L	71	86	18826	9.24959	1	0.448189	0.429738	0.366796
	GOTERM_BP_5	GO:0007423~sensory organ development	7	9.21053	0.04201	NTRK2, JUN, TENM3, BDNF, CITED2, PLPPR4, THY1	71	686	18826	2.70566	1	0.458457	0.439583	0.356959
	GOTERM_BP_5	GO:0007218~neuropeptide signaling pathway	3	3.94737	0.0433754	PENK, TAC1, SORL1	71	89	18826	8.93781	1	0.463789	0.444695	0.351938
	GOTERM_BP_5	GO:0043270~positive regulation of ion transport	5	6.57895	0.0435323	SYT4, HOMER1, THY1, NAT8L, SCN1B	71	356	18826	3.72409	1	0.463789	0.444695	0.351938
	GOTERM_BP_5	GO:0099550~trans-synaptic signalling, modulating synaptic transmission	2	2.63158	0.0437304	NTRK2, BDNF	71	12	18826	44.1925	1	0.463789	0.444695	0.351938
	GOTERM_BP_5	GO:2000322~regulation of glucocorticoid receptor signaling pathway	2	2.63158	0.0437304	NTRK2, BDNF	71	12	18826	44.1925	1	0.463789	0.444695	0.351938
	GOTERM_BP_5	GO:1990778~protein localization to cell periphery	5	6.57895	0.0446589	RAB3C, GRIN2A, KCNB1, RAB15, NPTXR	71	359	18826	3.69297	1	0.470324	0.450961	0.345861
	GOTERM_BP_5	GO:0061418~regulation of transcription from RNA polymerase II promoter in response to hypoxia	2	2.63158	0.0472883	EGR1, CITED2	71	13	18826	40.7931	1	0.491146	0.470926	0.327047
	GOTERM_BP_5	GO:0072216~positive regulation of metanephros development	2	2.63158	0.0472883	EGR1, PDGFA	71	13	18826	40.7931	1	0.491146	0.470926	0.327047
	GOTERM_BP_5	GO:1903532~positive regulation of secretion by cell	5	6.57895	0.048137	SYT4, KCNB1, RAB15, TAC1, SORL1	71	368	18826	3.60265	1	0.496536	0.476095	0.322307
	GOTERM_BP_5	GO:0007166~cell surface receptor signaling pathway	17	22.3684	0.0485925	NTRK2, EGR1, JUN, RNF34, HOMER1, BDNF, CITED2, KCNB1, PTPRN, PDGFA, FOS, THY1, SORL1, GRIN2A, GRIN3A, ADGRA1, SCG2	71	2796	18826	1.61217	1	0.497825	0.47733	0.321181
	GOTERM_BP_5	GO:0050679~positive regulation of epithelial cell proliferation	4	5.26316	0.0497829	NR4A1, JUN, PTPRN, SCG2	71	222	18826	4.77757	1	0.506575	0.48572	0.313614
	GOTERM_BP_5	GO:0030522~intracellular receptor signaling pathway	4	5.26316	0.0503315	NTRK2, RNF34, BDNF, CITED2	71	223	18826	4.75614	1	0.50872	0.487777	0.311779
	GOTERM_BP_5	GO:0032386~regulation of intracellular transport	6	7.89474	0.0510546	NAPB, SYT4, GRIN3A, KCNB1, SORL1, PTPN5	71	542	18826	2.93529	1	0.512588	0.491485	0.308489
	GOTERM_BP_5	GO:0014910~regulation of smooth muscle cell migration	3	3.94737	0.0524832	EGR1, PDGFA, SORL1	71	99	18826	8.035	1	0.519998	0.49859	0.302256
	GOTERM_BP_5	GO:0001570~vasculogenesis	3	3.94737	0.0524832	NTRK2, CITED2, JUNB	71	99	18826	8.035	1	0.519998	0.49859	0.302256
	GOTERM_BP_5	GO:0009966~regulation of signal transduction	18	23.6842	0.0542007	NTRK2, EGR1, JUN, RNF34, HOMER1, BDNF, CITED2, PDGFA, THY1, SORL1, RASGRP1, GRIN2A, PDE10A, NPTXR, PTPN5, SCG2, TSPYL5, DLGAP4	71	3065	18826	1.55719	1	0.531648	0.509761	0.292633
	GOTERM_BP_5	GO:0061469~regulation of type B pancreatic cell proliferation	2	2.63158	0.0543651	NR4A1, PTPRN	71	15	18826	35.354	1	0.531648	0.509761	0.292633
	GOTERM_BP_5	GO:0015844~monoamine transport	3	3.94737	0.0553379	SYT4, KCNB1, NAT8L	71	102	18826	7.79867	1	0.534223	0.51223	0.290535
	GOTERM_BP_5	GO:0001938~positive regulation of endothelial cell proliferation	3	3.94737	0.0553379	NR4A1, JUN, SCG2	71	102	18826	7.79867	1	0.534223	0.51223	0.290535
	GOTERM_BP_5	GO:2000300~regulation of synaptic vesicle exocytosis	3	3.94737	0.0563015	NAPB, SYT4, GRIN3A	71	103	18826	7.72296	1	0.540064	0.51783	0.285813
	GOTERM_BP_5	GO:0050772~positive regulation of axonogenesis	3	3.94737	0.057271	NTRK2, BDNF, NEFL	71	104	18826	7.6487	1	0.545886	0.523413	0.281155
	GOTERM_BP_5	GO:0001525~angiogenesis	6	7.89474	0.0593411	NR4A1, JUN, PLK2, PDGFA, THY1, SCG2	71	566	18826	2.81083	1	0.560323	0.537256	0.269819
	GOTERM_BP_5	GO:0014066~regulation of phosphatidylinositol 3-kinase signaling	3	3.94737	0.0602144	NTRK2, PDGFA, RASGRP1	71	107	18826	7.43425	1	0.560323	0.537256	0.269819
	GOTERM_BP_5	GO:0043010~camera-type eye development	5	6.57895	0.0607899	NTRK2, JUN, TENM3, CITED2, THY1	71	398	18826	3.33109	1	0.560323	0.537256	0.269819
	GOTERM_BP_5	GO:0007178~transmembrane receptor protein serine/threonine kinase signaling pathway	5	6.57895	0.0607899	EGR1, JUN, CITED2, FOS, SORL1	71	398	18826	3.33109	1	0.560323	0.537256	0.269819
	GOTERM_BP_5	GO:0031958~corticosteroid receptor signaling pathway	2	2.63158	0.06139	NTRK2, BDNF	71	17	18826	31.1947	1	0.560323	0.537256	0.269819
	GOTERM_BP_5	GO:0061000~negative regulation of dendritic spine development	2	2.63158	0.06139	GRIN3A, PLK2	71	17	18826	31.1947	1	0.560323	0.537256	0.269819
	GOTERM_BP_5	GO:0032225~regulation of synaptic transmission, dopaminergic	2	2.63158	0.06139	NAT8L, CNTNAP4	71	17	18826	31.1947	1	0.560323	0.537256	0.269819
	GOTERM_BP_5	GO:0060291~long-term synaptic potentiation	4	5.26316	0.0619188	NTRK2, GRIN2A, PLK2, PTPN5	71	243	18826	4.36469	1	0.561745	0.538619	0.268718
	GOTERM_BP_5	GO:0010942~positive regulation of cell death	7	9.21053	0.0627251	EGR1, NR4A1, GRIN2A, JUN, FOS, TAC1, PTPN5	71	759	18826	2.44543	1	0.563803	0.540592	0.26713
	GOTERM_BP_5	GO:0045921~positive regulation of exocytosis	3	3.94737	0.063209	SYT4, KCNB1, RAB15	71	110	18826	7.2315	1	0.563803	0.540592	0.26713
	GOTERM_BP_5	GO:0007167~enzyme linked receptor protein signaling pathway	8	10.5263	0.0632688	NTRK2, EGR1, JUN, BDNF, CITED2, PDGFA, FOS, SORL1	71	953	18826	2.22585	1	0.563803	0.540592	0.26713
	GOTERM_BP_5	GO:0035235~ionotropic glutamate receptor signaling pathway	2	2.63158	0.0683635	GRIN2A, GRIN3A	71	19	18826	27.911	1	0.602079	0.577292	0.238605
	GOTERM_BP_5	GO:0032252~secretory granule localization	2	2.63158	0.0683635	SYT4, RASGRP1	71	19	18826	27.911	1	0.602079	0.577292	0.238605
	GOTERM_BP_5	GO:0071559~response to transforming growth factor beta	4	5.26316	0.070061	JUN, CITED2, PENK, FOS	71	256	18826	4.14305	1	0.608544	0.583491	0.233966
	GOTERM_BP_5	GO:0043549~regulation of kinase activity	7	9.21053	0.0713531	NTRK2, EGR1, PDGFA, THY1, SORL1, PTPN5, RASGRP1	71	785	18826	2.36444	1	0.608544	0.583491	0.233966
	GOTERM_BP_5	GO:0043269~regulation of ion transport	7	9.21053	0.0713531	SYT4, GRIN2A, HOMER1, KCNB1, THY1, NAT8L, SCN1B	71	785	18826	2.36444	1	0.608544	0.583491	0.233966
	GOTERM_BP_5	GO:0019233~sensory perception of pain	3	3.94737	0.0714341	GRIN2A, PENK, TAC1	71	118	18826	6.74123	1	0.608544	0.583491	0.233966
	GOTERM_BP_5	GO:0030335~positive regulation of cell migration	6	7.89474	0.0715275	EGR1, JUN, PLK2, PDGFA, THY1, TAC1	71	598	18826	2.66042	1	0.608544	0.583491	0.233966
	GOTERM_BP_5	GO:0032870~cellular response to hormone stimulus	6	7.89474	0.0719292	NTRK2, NR4A1, BDNF, RAB15, FOS, SORL1	71	599	18826	2.65598	1	0.608544	0.583491	0.233966
	GOTERM_BP_5	GO:0051963~regulation of synapse assembly	3	3.94737	0.0724857	NTRK2, BDNF, CLSTN3	71	119	18826	6.68458	1	0.608544	0.583491	0.233966
	GOTERM_BP_5	GO:0034284~response to monosaccharide	4	5.26316	0.0726598	EGR1, KCNB1, PTPRN, RASAL2	71	260	18826	4.07931	1	0.608544	0.583491	0.233966
	GOTERM_BP_5	GO:0006464~cellular protein modification process	21	27.6316	0.073275	NTRK2, EGR1, BTG2, JUN, RNF34, BDNF, PTPRN, PLK2, B3GAT1, PDGFA, THY1, SORL1, RASGRP1, CDC14A, DCLK1, PDP1, PLPP6, FUT9, PTPN5, SCG2, TSPYL5	71	3898	18826	1.42849	1	0.608544	0.583491	0.233966
	GOTERM_BP_5	GO:0036211~protein modification process	21	27.6316	0.073275	NTRK2, EGR1, BTG2, JUN, RNF34, BDNF, PTPRN, PLK2, B3GAT1, PDGFA, THY1, SORL1, RASGRP1, CDC14A, DCLK1, PDP1, PLPP6, FUT9, PTPN5, SCG2, TSPYL5	71	3898	18826	1.42849	1	0.608544	0.583491	0.233966
	GOTERM_BP_5	GO:0051952~regulation of amine transport	3	3.94737	0.0735425	SYT4, KCNB1, NAT8L	71	120	18826	6.62887	1	0.608544	0.583491	0.233966
	GOTERM_BP_5	GO:0002274~myeloid leukocyte activation	4	5.26316	0.0746371	PLPP6, JUN, JUND, RASGRP1	71	263	18826	4.03277	1	0.609573	0.584478	0.233232
	GOTERM_BP_5	GO:0072657~protein localization to membrane	6	7.89474	0.0747762	RAB3C, GRIN2A, KCNB1, RAB15, THY1, NPTXR	71	606	18826	2.6253	1	0.609573	0.584478	0.233232
	GOTERM_BP_5	GO:1902430~negative regulation of beta-amyloid formation	2	2.63158	0.0752859	NTRK2, SORL1	71	21	18826	25.2529	1	0.609573	0.584478	0.233232
	GOTERM_BP_5	GO:0048172~regulation of short-term neuronal synaptic plasticity	2	2.63158	0.0752859	SYT4, BDNF	71	21	18826	25.2529	1	0.609573	0.584478	0.233232
	GOTERM_BP_5	GO:0051047~positive regulation of secretion	5	6.57895	0.0785998	SYT4, KCNB1, RAB15, TAC1, SORL1	71	435	18826	3.04776	1	0.628697	0.602814	0.219817
	GOTERM_BP_5	GO:0015837~amine transport	3	3.94737	0.0789002	SYT4, KCNB1, NAT8L	71	125	18826	6.36372	1	0.628697	0.602814	0.219817
	GOTERM_BP_5	GO:0048709~oligodendrocyte differentiation	3	3.94737	0.0789002	NTRK2, LINGO1, TENM4	71	125	18826	6.36372	1	0.628697	0.602814	0.219817
	GOTERM_BP_5	GO:0048588~developmental cell growth	4	5.26316	0.0814001	SYT4, ALCAM, BDNF, DCLK1	71	273	18826	3.88505	1	0.636809	0.610593	0.214248
	GOTERM_BP_5	GO:0072215~regulation of metanephros development	2	2.63158	0.0821576	EGR1, PDGFA	71	23	18826	23.057	1	0.636809	0.610593	0.214248
	GOTERM_BP_5	GO:0048148~behavioral response to cocaine	2	2.63158	0.0821576	HOMER1, BDNF	71	23	18826	23.057	1	0.636809	0.610593	0.214248
	GOTERM_BP_5	GO:1902992~negative regulation of amyloid precursor protein catabolic process	2	2.63158	0.0821576	NTRK2, SORL1	71	23	18826	23.057	1	0.636809	0.610593	0.214248
	GOTERM_BP_5	GO:2000147~positive regulation of cell motility	6	7.89474	0.0828125	EGR1, JUN, PLK2, PDGFA, THY1, TAC1	71	625	18826	2.54549	1	0.636809	0.610593	0.214248
	GOTERM_BP_5	GO:0000165~MAPK cascade	7	9.21053	0.0828783	NTRK2, JUN, PDGFA, SORL1, PTPN5, RASGRP1, SCG2	71	817	18826	2.27183	1	0.636809	0.610593	0.214248
	GOTERM_BP_5	GO:0023014~signal transduction by protein phosphorylation	7	9.21053	0.0828783	NTRK2, JUN, PDGFA, SORL1, PTPN5, RASGRP1, SCG2	71	817	18826	2.27183	1	0.636809	0.610593	0.214248
	GOTERM_BP_5	GO:0046717~acid secretion	3	3.94737	0.0843768	NTRK2, SYT4, BDNF	71	130	18826	6.11896	1	0.645033	0.618478	0.208676
	GOTERM_BP_5	GO:1902803~regulation of synaptic vesicle transport	3	3.94737	0.0854859	NAPB, SYT4, GRIN3A	71	131	18826	6.07225	1	0.650211	0.623442	0.205204
	GOTERM_BP_5	GO:0001654~eye development	5	6.57895	0.0875734	NTRK2, JUN, TENM3, CITED2, THY1	71	452	18826	2.93313	1	0.660512	0.633319	0.198377
	GOTERM_BP_5	GO:0048675~axon extension	3	3.94737	0.0877174	ALCAM, BDNF, DCLK1	71	133	18826	5.98094	1	0.660512	0.633319	0.198377
	GOTERM_BP_5	GO:0007420~brain development	7	9.21053	0.0882331	NTRK2, ATRN, SYT4, BTG2, SLC6A17, NEFL, DCLK1	71	831	18826	2.23356	1	0.66109	0.633873	0.197998
	GOTERM_BP_5	GO:0033145~positive regulation of intracellular steroid hormone receptor signaling pathway	2	2.63158	0.088979	NTRK2, BDNF	71	25	18826	21.2124	1	0.663378	0.636068	0.196497
	GOTERM_BP_5	GO:0051272~positive regulation of cellular component movement	6	7.89474	0.0908374	EGR1, JUN, PLK2, PDGFA, THY1, TAC1	71	643	18826	2.47423	1	0.673897	0.646154	0.189664
	GOTERM_BP_5	GO:0051246~regulation of protein metabolic process	17	22.3684	0.0916312	NTRK2, EGR1, BTG2, JUN, RNF34, BDNF, PLK2, SLC2A13, PDGFA, THY1, RASAL2, SORL1, RASGRP1, NR4A1, GRIN2A, PTPN5, TSPYL5	71	3048	18826	1.47888	1	0.676454	0.648605	0.18802
	GOTERM_BP_5	GO:0001829~trophectodermal cell differentiation	2	2.63158	0.0923709	CITED2, JUNB	71	26	18826	20.3965	1	0.678588	0.650652	0.186651
	GOTERM_BP_5	GO:0010604~positive regulation of macromolecule metabolic process	19	25	0.0929104	NTRK2, EGR1, BTG2, JUN, JUND, EGR4, BDNF, CITED2, PTPRN, PLK2, SLC2A13, PDGFA, FOS, SORL1, RASGRP1, NR4A1, PTPN5, JUNB, TSPYL5	71	3529	18826	1.42758	1	0.679238	0.651275	0.186236
	GOTERM_BP_5	GO:2000178~negative regulation of neural precursor cell proliferation	2	2.63158	0.0991174	BTG2, BDNF	71	28	18826	18.9396	1	0.71865	0.689064	0.16174
	GOTERM_BP_5	GO:0002521~leukocyte differentiation	6	7.89474	0.0992558	EGR1, JUN, CITED2, FOS, RASGRP1, JUNB	71	661	18826	2.40685	1	0.71865	0.689064	0.16174

## Sheet: Glut12_up_d05_IEGposneg
Genes-GLUT-UP	Category	Term	Count	%	PValue	Genes	List Total	Pop Hits	Pop Total	Fold Enrichment	Bonferroni	Benjamini	FDR	(-log10(q))
Bdnf	GOTERM_BP_5	GO:0007611~learning or memory	15	22.0588	8.64694e-12	NTRK2, EGR1, SYT4, BTG2, BDNF, NRXN3, FOS, PTN, HMGCR, SORCS3, NR4A2, ARC, CNR1, SLC17A7, NPTX2	66	342	18826	12.5106	1.42156e-08	1.42156e-08	1.30309e-08	7.88502
Egr1	GOTERM_BP_5	GO:0099537~trans-synaptic signaling	20	29.4118	4.75138e-11	NTRK2, EGR1, SYT4, HOMER1, BDNF, CLSTN3, NRXN3, PTN, SORCS3, CX3CL1, RPH3A, NR4A1, ADCYAP1, DLG1, ARC, VGF, CNR1, SLC17A7, NPTX2, NPTXR	66	860	18826	6.63354	7.81126e-08	3.90563e-08	3.58016e-08	7.4461
Junb	GOTERM_BP_5	GO:0007399~nervous system development	31	45.5882	4.26174e-10	BTG2, CITED2, CLSTN3, NRXN3, SLC1A2, RORB, THY1, PTN, CX3CL1, RGS2, CNR1, NNAT, NDN, SLC17A7, NEFM, WLS, LINGO1, NTRK2, SYT4, HSPA5, BDNF, FOS, DCLK1, NR4A2, MAS1, ADCYAP1, DLG1, ARC, RHEB, NPTXR, NGEF	66	2639	18826	3.35071	7.0063e-07	2.33543e-07	2.14081e-07	6.66942
Vgf	GOTERM_BP_5	GO:0031175~neuron projection development	19	27.9412	2.19478e-08	NTRK2, LINGO1, SYT4, BTG2, HSPA5, BDNF, PTN, THY1, DCLK1, CX3CL1, NR4A2, ADCYAP1, RGS2, ARC, CNR1, NDN, NEFM, NPTXR, NGEF	66	1107	18826	4.89576	3.60816e-05	9.02057e-06	8.26885e-06	5.08255
Btg2	GOTERM_BP_5	GO:0048666~neuron development	20	29.4118	5.29298e-08	NTRK2, LINGO1, SYT4, BTG2, HSPA5, BDNF, PTN, RORB, THY1, DCLK1, CX3CL1, NR4A2, ADCYAP1, RGS2, ARC, CNR1, NDN, NEFM, NPTXR, NGEF	66	1314	18826	4.34159	8.70128e-05	1.74033e-05	1.5953e-05	4.79716
Homer1	GOTERM_BP_5	GO:0050804~modulation of synaptic transmission	15	22.0588	7.47535e-08	NTRK2, EGR1, SYT4, HOMER1, BDNF, CLSTN3, NRXN3, PTN, SORCS3, ADCYAP1, ARC, VGF, CNR1, NPTX2, NPTXR	66	690	18826	6.20092	0.000122887	2.04825e-05	1.87756e-05	4.72641
Scg2	GOTERM_BP_5	GO:0007417~central nervous system development	18	26.4706	1.46184e-07	NTRK2, LINGO1, SYT4, BTG2, HSPA5, CITED2, SLC1A2, PTN, DCLK1, NR4A2, MAS1, ADCYAP1, RGS2, RHEB, NNAT, NDN, SLC17A7, WLS	66	1113	18826	4.61309	0.000240297	3.43323e-05	3.14712e-05	4.50209
Fos	GOTERM_BP_5	GO:0051960~regulation of nervous system development	17	25	1.00206e-06	NTRK2, LINGO1, SYT4, HSPA5, BDNF, CLSTN3, PTN, THY1, CX3CL1, ADCYAP1, DLG1, RGS2, ARC, RHEB, CNR1, NEFM, NGEF	66	1129	18826	4.29506	0.00164603	0.000201634	0.000184831	3.73322
Sorcs3	GOTERM_BP_5	GO:0060538~skeletal muscle organ development	9	13.2353	1.10384e-06	EGR1, NR4A1, BTG2, CYP26B1, HOMER1, CITED2, USP2, FOS, HMGCR	66	227	18826	11.3092	0.00181306	0.000201634	0.000184831	3.73322
Fosl2	GOTERM_BP_5	GO:0030182~neuron differentiation	20	29.4118	1.26997e-06	NTRK2, LINGO1, SYT4, BTG2, HSPA5, BDNF, PTN, RORB, THY1, DCLK1, CX3CL1, NR4A2, ADCYAP1, RGS2, ARC, CNR1, NDN, NEFM, NPTXR, NGEF	66	1613	18826	3.53679	0.00208566	0.000208783	0.000191385	3.71809
Nr4a1	GOTERM_BP_5	GO:0010975~regulation of neuron projection development	13	19.1176	1.66403e-06	NTRK2, SYT4, HSPA5, BDNF, PTN, THY1, CX3CL1, ADCYAP1, RGS2, ARC, CNR1, NEFM, NGEF	66	640	18826	5.79399	0.00273193	0.000248697	0.000227973	3.64212
Ier5	GOTERM_BP_5	GO:0048513~animal organ development	32	47.0588	2.37095e-06	BTG2, CITED2, PTPRN, SLC1A2, RORB, THY1, PTN, HMGCR, RGS2, CYP26B1, NNAT, SLC17A7, JUNB, WLS, EGR1, NTRK2, SYT4, HSPA5, HOMER1, BDNF, GAA, USP2, FOS, DCLK1, FOSL2, NR4A2, NR4A1, MAS1, ADCYAP1, DLG1, VGF, SRSF5	66	4042	18826	2.25823	0.00389026	0.00032482	0.000297752	3.52615
Egr4	GOTERM_BP_5	GO:0007517~muscle organ development	11	16.1765	2.81176e-06	EGR1, NR4A1, BTG2, RGS2, CYP26B1, HOMER1, BDNF, CITED2, USP2, FOS, HMGCR	66	446	18826	7.03513	0.00461187	0.000355579	0.000325948	3.48685
Nrxn3	GOTERM_BP_5	GO:0007420~brain development	14	20.5882	4.29522e-06	NTRK2, SYT4, BTG2, HSPA5, SLC1A2, PTN, DCLK1, NR4A2, MAS1, ADCYAP1, RGS2, NNAT, SLC17A7, WLS	66	831	18826	4.80553	0.00703648	0.000496456	0.000455085	3.34191
Slc1a2	GOTERM_BP_5	GO:0014706~striated muscle tissue development	11	16.1765	4.82315e-06	EGR1, NR4A1, BTG2, RGS2, CYP26B1, HOMER1, BDNF, CITED2, USP2, FOS, HMGCR	66	474	18826	6.61955	0.00789792	0.000496456	0.000455085	3.34191
Ntrk2	GOTERM_BP_5	GO:0031344~regulation of cell projection organization	14	20.5882	4.89247e-06	NTRK2, SYT4, HSPA5, HOMER1, BDNF, PTN, THY1, CX3CL1, ADCYAP1, RGS2, ARC, CNR1, NEFM, NGEF	66	841	18826	4.74839	0.00801098	0.000496456	0.000455085	3.34191
Rgs2	GOTERM_BP_5	GO:0022008~neurogenesis	21	30.8824	5.13367e-06	NTRK2, LINGO1, SYT4, BTG2, HSPA5, BDNF, PTN, RORB, THY1, DCLK1, CX3CL1, NR4A2, ADCYAP1, RGS2, ARC, RHEB, CNR1, NDN, NEFM, NPTXR, NGEF	66	1947	18826	3.07657	0.00840426	0.000496456	0.000455085	3.34191
Chgb	GOTERM_BP_5	GO:0050767~regulation of neurogenesis	15	22.0588	6.61887e-06	NTRK2, LINGO1, SYT4, HSPA5, BDNF, PTN, THY1, CX3CL1, ADCYAP1, RGS2, ARC, RHEB, CNR1, NEFM, NGEF	66	1005	18826	4.25735	0.0108225	0.000604523	0.000554146	3.25638
Nptx2	GOTERM_BP_5	GO:0035914~skeletal muscle cell differentiation	6	8.82353	1.1122e-05	EGR1, NR4A1, BTG2, CYP26B1, CITED2, FOS	66	85	18826	20.1348	0.0181186	0.000962348	0.000882153	3.05446
Rheb	GOTERM_BP_5	GO:0043269~regulation of ion transport	13	19.1176	1.33715e-05	KCNF1, SYT4, HOMER1, USP2, THY1, CX3CL1, RPH3A, KCNV1, ADCYAP1, DLG1, RGS2, ARC, CNR1	66	785	18826	4.72376	0.021743	0.00109913	0.00100754	2.99674
Rph3a	GOTERM_BP_5	GO:0048468~cell development	24	35.2941	1.60297e-05	NTRK2, LINGO1, SYT4, BTG2, HSPA5, HOMER1, BDNF, CITED2, PTN, RORB, THY1, DCLK1, CX3CL1, FOSL2, NR4A2, ADCYAP1, RGS2, ARC, RHEB, CNR1, NDN, NEFM, NPTXR, NGEF	66	2678	18826	2.55632	0.0260088	0.0012549	0.00115032	2.93918
Cyp26b1	GOTERM_BP_5	GO:0060284~regulation of cell development	15	22.0588	3.44604e-05	NTRK2, LINGO1, SYT4, HSPA5, BDNF, PTN, THY1, CX3CL1, ADCYAP1, RGS2, ARC, RHEB, CNR1, NEFM, NGEF	66	1164	18826	3.6758	0.0550789	0.00257513	0.00236054	2.62699
Grasp	GOTERM_BP_5	GO:0009966~regulation of signal transduction	25	36.7647	4.59083e-05	CITED2, THY1, HMGCR, NLK, CX3CL1, RPH3A, RGS2, CYP26B1, NPTX2, WLS, EGR1, NTRK2, HSPA5, HOMER1, BDNF, DKK3, NR4A2, MAS1, ADCYAP1, DLG1, ARC, PDE10A, RHEB, NPTXR, SCG2	66	3065	18826	2.32661	0.0726971	0.00328145	0.00300799	2.52172
Mas1	GOTERM_BP_5	GO:0010976~positive regulation of neuron projection development	9	13.2353	5.00314e-05	NTRK2, SYT4, ADCYAP1, RGS2, HSPA5, BDNF, CNR1, PTN, CX3CL1	66	383	18826	6.70282	0.0789617	0.00342715	0.00314155	2.50286
Kcnv1	GOTERM_BP_5	GO:0051254~positive regulation of RNA metabolic process	18	26.4706	5.76541e-05	EGR1, BTG2, EGR4, CITED2, PTPRN, FOS, RORB, HMGCR, CX3CL1, FOSL2, NR4A2, NR4A1, ADCYAP1, NDN, SRSF5, IER5, JUNB, GLYR1	66	1732	18826	2.96441	0.0904324	0.00379133	0.00347539	2.459
Ndn	GOTERM_BP_5	GO:0099538~synaptic signaling via neuropeptide	3	4.41176	7.01151e-05	NTRK2, SYT4, BDNF	66	4	18826	213.932	0.108877	0.00443343	0.00406398	2.39105
Hmgcr	GOTERM_BP_5	GO:0032940~secretion by cell	13	19.1176	9.42335e-05	NTRK2, SYT4, BDNF, PTPRN, NRXN3, HMGCR, RPH3A, NR4A1, ADCYAP1, VGF, CNR1, NNAT, WLS	66	959	18826	3.86669	0.143523	0.00555022	0.0050877	2.29348
C1ql3	GOTERM_BP_5	GO:0042220~response to cocaine	5	7.35294	9.45294e-05	HOMER1, HSPA5, BDNF, CNR1, SLC1A2	66	69	18826	20.6697	0.143939	0.00555022	0.0050877	2.29348
Hs6st2	GOTERM_BP_5	GO:0045935~positive regulation of nucleobase-containing compound metabolic process	19	27.9412	0.000101639	EGR1, BTG2, EGR4, CITED2, PTPRN, FOS, RORB, HMGCR, CX3CL1, FOSL2, NR4A2, NR4A1, MAS1, ADCYAP1, NDN, SRSF5, IER5, JUNB, GLYR1	66	1999	18826	2.71116	0.153887	0.00576188	0.00528172	2.27722
Srsf5	GOTERM_BP_5	GO:0099601~regulation of neurotransmitter receptor activity	5	7.35294	0.000105696	RPH3A, ARC, HOMER1, NPTX2, NPTXR	66	71	18826	20.0875	0.159513	0.00579215	0.00530947	2.27495
Pde10a	GOTERM_BP_5	GO:0051962~positive regulation of nervous system development	11	16.1765	0.000113094	NTRK2, SYT4, ADCYAP1, RGS2, HSPA5, BDNF, RHEB, CNR1, CLSTN3, PTN, CX3CL1	66	686	18826	4.57386	0.169674	0.00586813	0.00537912	2.26929
Ptn	GOTERM_BP_5	GO:0060135~maternal process involved in female pregnancy	5	7.35294	0.000117791	RGS2, CNR1, CITED2, PTN, JUNB	66	73	18826	19.5372	0.176062	0.00586813	0.00537912	2.26929
Dkk3	GOTERM_BP_5	GO:0048168~regulation of neuronal synaptic plasticity	5	7.35294	0.000117791	EGR1, SYT4, ARC, VGF, BDNF	66	73	18826	19.5372	0.176062	0.00586813	0.00537912	2.26929
R3hdm1	GOTERM_BP_5	GO:0006812~cation transport	14	20.5882	0.000146829	KCNF1, HOMER1, USP2, THY1, MT-ATP8, CX3CL1, RPH3A, KCNV1, ADCYAP1, DLG1, RGS2, ARC, CNR1, SLC17A7	66	1165	18826	3.42781	0.214476	0.0070996	0.00650797	2.18655
Nr4a2	GOTERM_BP_5	GO:0006836~neurotransmitter transport	7	10.2941	0.000203083	RPH3A, NTRK2, SYT4, NR4A1, NRXN3, SLC1A2, SLC17A7	66	246	18826	8.11665	0.283877	0.00953911	0.00874418	2.05828
Ppm1l	GOTERM_BP_5	GO:0050769~positive regulation of neurogenesis	10	14.7059	0.000235002	NTRK2, SYT4, ADCYAP1, RGS2, HSPA5, BDNF, RHEB, CNR1, PTN, CX3CL1	66	610	18826	4.67611	0.320494	0.0107318	0.00983747	2.00712
Cnr1	GOTERM_BP_5	GO:0045666~positive regulation of neuron differentiation	9	13.2353	0.000251407	NTRK2, SYT4, ADCYAP1, RGS2, HSPA5, BDNF, CNR1, PTN, CX3CL1	66	484	18826	5.30409	0.338579	0.0111706	0.0102397	1.98971
Usp2	GOTERM_BP_5	GO:0010628~positive regulation of gene expression	19	27.9412	0.000284495	NTRK2, EGR1, EGR4, CITED2, PTPRN, FOS, RORB, HMGCR, CX3CL1, FOSL2, NR4A2, NR4A1, ADCYAP1, CYP26B1, NDN, SRSF5, IER5, JUNB, GLYR1	66	2168	18826	2.49982	0.373606	0.0120324	0.0110297	1.95744
Slc17a7	GOTERM_BP_5	GO:0031346~positive regulation of cell projection organization	9	13.2353	0.000292472	NTRK2, SYT4, ADCYAP1, RGS2, HSPA5, BDNF, CNR1, PTN, CX3CL1	66	495	18826	5.18623	0.38177	0.0120324	0.0110297	1.95744
Thy1	GOTERM_BP_5	GO:0051173~positive regulation of nitrogen compound metabolic process	19	27.9412	0.00029276	EGR1, BTG2, EGR4, CITED2, PTPRN, FOS, RORB, HMGCR, CX3CL1, FOSL2, NR4A2, NR4A1, MAS1, ADCYAP1, NDN, SRSF5, IER5, JUNB, GLYR1	66	2173	18826	2.49407	0.382062	0.0120324	0.0110297	1.95744
Nptxr	GOTERM_BP_5	GO:0007166~cell surface receptor signaling pathway	22	32.3529	0.000306405	NTRK2, EGR1, PPM1L, HSPA5, HOMER1, BDNF, CITED2, PTPRN, FOS, PTN, THY1, NLK, CX3CL1, DKK3, RPH3A, ARC, ADGRA1, NDN, SLC17A7, SCG2, NGEF, WLS	66	2796	18826	2.2444	0.395774	0.0121389	0.0111274	1.95361
mt-Atp8	GOTERM_BP_5	GO:0006865~amino acid transport	6	8.82353	0.000310119	NTRK2, SYT4, RGS2, BDNF, SLC1A2, SLC17A7	66	171	18826	10.0085	0.399453	0.0121389	0.0111274	1.95361
Kcnf1	GOTERM_BP_5	GO:0048167~regulation of synaptic plasticity	8	11.7647	0.00033391	NTRK2, EGR1, SYT4, ARC, VGF, BDNF, PTN, SORCS3	66	381	18826	5.98934	0.422496	0.0127662	0.0117024	1.93173
Adcyap1	GOTERM_BP_5	GO:0010648~negative regulation of cell communication	15	22.0588	0.000347639	EGR1, SYT4, HSPA5, BDNF, THY1, HMGCR, NLK, CX3CL1, DKK3, NR4A2, DLG1, CYP26B1, RGS2, PDE10A, SCG2	66	1447	18826	2.9569	0.435388	0.012989	0.0119066	1.92421
Ngef	GOTERM_BP_5	GO:0045893~positive regulation of transcription, DNA-templated	16	23.5294	0.000373685	EGR1, EGR4, CITED2, PTPRN, FOS, RORB, HMGCR, CX3CL1, FOSL2, NR4A2, NR4A1, ADCYAP1, NDN, IER5, JUNB, GLYR1	66	1639	18826	2.78455	0.459064	0.013652	0.0125143	1.90259
Nefm	GOTERM_BP_5	GO:1902680~positive regulation of RNA biosynthetic process	16	23.5294	0.000396248	EGR1, EGR4, CITED2, PTPRN, FOS, RORB, HMGCR, CX3CL1, FOSL2, NR4A2, NR4A1, ADCYAP1, NDN, IER5, JUNB, GLYR1	66	1648	18826	2.76934	0.478768	0.0141616	0.0129814	1.88668
Zdbf2	GOTERM_BP_5	GO:0009968~negative regulation of signal transduction	14	20.5882	0.000428578	EGR1, HSPA5, BDNF, THY1, HMGCR, NLK, CX3CL1, DKK3, NR4A2, DLG1, CYP26B1, RGS2, PDE10A, SCG2	66	1300	18826	3.07184	0.505759	0.0146427	0.0134225	1.87217
Ptprn	GOTERM_BP_5	GO:0016202~regulation of striated muscle tissue development	6	8.82353	0.000434045	RGS2, CYP26B1, BDNF, CITED2, USP2, HMGCR	66	184	18826	9.30138	0.510184	0.0146427	0.0134225	1.87217
Nnat	GOTERM_BP_5	GO:0010604~positive regulation of macromolecule metabolic process	25	36.7647	0.000436432	BTG2, CITED2, PTPRN, RORB, HMGCR, CX3CL1, CYP26B1, SLK, NDN, IER5, JUNB, EGR1, NTRK2, EGR4, HSPA5, BDNF, FOS, FOSL2, NR4A2, NR4A1, MAS1, ADCYAP1, DLG1, SRSF5, GLYR1	66	3529	18826	2.0207	0.512103	0.0146427	0.0134225	1.87217
Ttyh1	GOTERM_BP_5	GO:0000902~cell morphogenesis	13	19.1176	0.000452003	NTRK2, SYT4, BDNF, PTN, THY1, DCLK1, NR4A2, DLG1, ARC, NDN, NEFM, NGEF, CAP2	66	1136	18826	3.26422	0.52444	0.0148497	0.0136122	1.86607
Cited2	GOTERM_BP_5	GO:0010721~negative regulation of cell development	8	11.7647	0.000460666	SYT4, LINGO1, ADCYAP1, RGS2, BDNF, PTN, THY1, NGEF	66	402	18826	5.67647	0.531167	0.0148497	0.0136122	1.86607
Cx3cl1	GOTERM_BP_5	GO:0048634~regulation of muscle organ development	6	8.82353	0.0004788	RGS2, CYP26B1, BDNF, CITED2, USP2, HMGCR	66	188	18826	9.10348	0.544944	0.0150308	0.0137782	1.86081
Lingo1	GOTERM_BP_5	GO:0046903~secretion	13	19.1176	0.000485226	NTRK2, SYT4, BDNF, PTPRN, NRXN3, HMGCR, RPH3A, NR4A1, ADCYAP1, VGF, CNR1, NNAT, WLS	66	1145	18826	3.23856	0.549729	0.0150308	0.0137782	1.86081
Cap2	GOTERM_BP_5	GO:0021954~central nervous system neuron development	5	7.35294	0.000493712	NR4A2, NTRK2, LINGO1, BTG2, DCLK1	66	106	18826	13.4548	0.55597	0.0150308	0.0137782	1.86081
Glyr1	GOTERM_BP_5	GO:0061564~axon development	9	13.2353	0.000528242	NR4A2, NTRK2, BDNF, CNR1, NDN, NEFM, PTN, THY1, DCLK1	66	541	18826	4.74525	0.580486	0.0156027	0.0143025	1.84459
Dlg1	GOTERM_BP_5	GO:0007616~long-term memory	4	5.88235	0.000536328	NTRK2, EGR1, ARC, SLC17A7	66	46	18826	24.8037	0.586029	0.0156027	0.0143025	1.84459
Syt4	GOTERM_BP_5	GO:0009306~protein secretion	8	11.7647	0.000540969	SYT4, ADCYAP1, VGF, CNR1, PTPRN, NNAT, HMGCR, WLS	66	413	18826	5.52528	0.589177	0.0156027	0.0143025	1.84459
Tm9sf3	GOTERM_BP_5	GO:0048608~reproductive structure development	9	13.2353	0.000561207	MAS1, ADCYAP1, DLG1, VGF, HSPA5, CITED2, PTPRN, PTN, JUNB	66	546	18826	4.7018	0.602628	0.0159073	0.0145817	1.83619
Slk	GOTERM_BP_5	GO:0022604~regulation of cell morphogenesis	9	13.2353	0.000581775	NTRK2, SYT4, DLG1, ARC, BDNF, NEFM, PTN, THY1, NGEF	66	549	18826	4.67611	0.615848	0.0162108	0.0148599	1.82798
Wls	GOTERM_BP_5	GO:0061458~reproductive system development	9	13.2353	0.000595824	MAS1, ADCYAP1, DLG1, VGF, HSPA5, CITED2, PTPRN, PTN, JUNB	66	551	18826	4.65913	0.624624	0.0162252	0.0148731	1.8276
Arap2	GOTERM_BP_5	GO:0048812~neuron projection morphogenesis	10	14.7059	0.000602031	NR4A2, NTRK2, SYT4, ARC, BDNF, NDN, NEFM, THY1, NGEF, DCLK1	66	694	18826	4.11012	0.628437	0.0162252	0.0148731	1.8276
Arc	GOTERM_BP_5	GO:0010557~positive regulation of macromolecule biosynthetic process	17	25	0.00063342	EGR1, EGR4, CITED2, PTPRN, FOS, RORB, HMGCR, CX3CL1, FOSL2, NR4A2, NR4A1, MAS1, ADCYAP1, NDN, IER5, JUNB, GLYR1	66	1915	18826	2.53218	0.647136	0.0167958	0.0153962	1.81259
Rorb	GOTERM_BP_5	GO:0010720~positive regulation of cell development	10	14.7059	0.000660202	NTRK2, SYT4, ADCYAP1, RGS2, HSPA5, BDNF, RHEB, CNR1, PTN, CX3CL1	66	703	18826	4.0575	0.662345	0.0172281	0.0157924	1.80155
Nlk	GOTERM_BP_5	GO:0048858~cell projection morphogenesis	10	14.7059	0.000722912	NR4A2, NTRK2, SYT4, ARC, BDNF, NDN, NEFM, THY1, NGEF, DCLK1	66	712	18826	4.00621	0.695443	0.0185698	0.0170223	1.76898
Gaa	GOTERM_BP_5	GO:0045597~positive regulation of cell differentiation	13	19.1176	0.00074207	NTRK2, SYT4, HSPA5, BDNF, FOS, PTN, CX3CL1, ADCYAP1, CYP26B1, RGS2, RHEB, CNR1, JUNB	66	1201	18826	3.08755	0.704893	0.0187687	0.0172046	1.76436
Hspa5	GOTERM_BP_5	GO:0099550~trans-synaptic signalling, modulating synaptic transmission	3	4.41176	0.000757624	NTRK2, BDNF, CNR1	66	12	18826	71.3106	0.712349	0.0188717	0.0172991	1.76198
Dclk1	GOTERM_BP_5	GO:2000177~regulation of neural precursor cell proliferation	5	7.35294	0.000812303	ADCYAP1, BTG2, BDNF, PTN, CX3CL1	66	121	18826	11.7869	0.737097	0.0199317	0.0182708	1.73824
Clstn3	GOTERM_BP_5	GO:0071363~cellular response to growth factor stimulus	10	14.7059	0.000846436	NTRK2, EGR1, NR4A1, HSPA5, BDNF, CITED2, NDN, FOS, PTN, NLK	66	728	18826	3.91817	0.751455	0.0204638	0.0187585	1.7268
Adgra1	GOTERM_BP_5	GO:0008306~associative learning	5	7.35294	0.000917162	BTG2, BDNF, FOS, HMGCR, NPTX2	66	125	18826	11.4097	0.77876	0.0218524	0.0200314	1.69829
Acvr1c	GOTERM_BP_5	GO:0032990~cell part morphogenesis	10	14.7059	0.000977425	NR4A2, NTRK2, SYT4, ARC, BDNF, NDN, NEFM, THY1, NGEF, DCLK1	66	743	18826	3.83906	0.799646	0.0229555	0.0210426	1.6769
Slc6a17	GOTERM_BP_5	GO:1990089~response to nerve growth factor	4	5.88235	0.00105849	NTRK2, HSPA5, BDNF, PTN	66	58	18826	19.6719	0.824669	0.0245093	0.0224668	1.64846
Bmp3	GOTERM_BP_5	GO:0043434~response to peptide hormone	8	11.7647	0.00118243	NR4A2, MAS1, EGR1, NR4A1, BTG2, VGF, PTPRN, SRSF5	66	472	18826	4.83462	0.857022	0.0269988	0.0247489	1.60644
Ttyh3	GOTERM_BP_5	GO:0030900~forebrain development	8	11.7647	0.00121163	NR4A2, MAS1, NTRK2, ADCYAP1, BTG2, SLC1A2, PTN, DCLK1	66	474	18826	4.81422	0.863731	0.0272865	0.0250126	1.60184
Nrp1	GOTERM_BP_5	GO:0002790~peptide secretion	8	11.7647	0.00127173	SYT4, ADCYAP1, VGF, CNR1, PTPRN, NNAT, HMGCR, WLS	66	478	18826	4.77393	0.876566	0.0280515	0.0257139	1.58983
Ccnb1	GOTERM_BP_5	GO:0050768~negative regulation of neurogenesis	7	10.2941	0.00127972	SYT4, LINGO1, ADCYAP1, BDNF, PTN, THY1, NGEF	66	349	18826	5.72119	0.87818	0.0280515	0.0257139	1.58983
Igfbp6	GOTERM_BP_5	GO:0008284~positive regulation of cell proliferation	12	17.6471	0.00130513	MAS1, NTRK2, EGR1, NR4A1, ADCYAP1, DLG1, PTPRN, PTN, HMGCR, SCG2, CX3CL1, FOSL2	66	1105	18826	3.09766	0.883169	0.0282319	0.0258793	1.58705
Nrep	GOTERM_BP_5	GO:0001568~blood vessel development	10	14.7059	0.00133614	NTRK2, EGR1, NR4A1, CITED2, NRXN3, PTN, THY1, JUNB, SCG2, CX3CL1	66	777	18826	3.67107	0.888985	0.0285275	0.0261502	1.58252
3110035E14Rik	GOTERM_BP_5	GO:0031328~positive regulation of cellular biosynthetic process	17	25	0.0013573	EGR1, EGR4, CITED2, PTPRN, FOS, RORB, HMGCR, CX3CL1, FOSL2, NR4A2, NR4A1, MAS1, ADCYAP1, NDN, IER5, JUNB, GLYR1	66	2055	18826	2.35967	0.892785	0.0286077	0.0262237	1.58131
Serpine2	GOTERM_BP_5	GO:0031325~positive regulation of cellular metabolic process	24	35.2941	0.00138824	NTRK2, EGR1, BTG2, HSPA5, EGR4, BDNF, CITED2, PTPRN, FOS, RORB, HMGCR, CX3CL1, FOSL2, NR4A2, NR4A1, MAS1, ADCYAP1, DLG1, SLK, NDN, SRSF5, IER5, JUNB, GLYR1	66	3582	18826	1.91117	0.898109	0.0288894	0.0264819	1.57705
Rgs4	GOTERM_BP_5	GO:0048667~cell morphogenesis involved in neuron differentiation	9	13.2353	0.00165694	NR4A2, NTRK2, ARC, BDNF, NDN, NEFM, THY1, NGEF, DCLK1	66	646	18826	3.97397	0.934537	0.0337841	0.0309688	1.50908
Fbxw7	GOTERM_BP_5	GO:0042981~regulation of apoptotic process	15	22.0588	0.00166455	NTRK2, EGR1, BTG2, HSPA5, BDNF, CITED2, PTN, HMGCR, CX3CL1, NR4A2, NR4A1, ADCYAP1, SLK, CNR1, SCG2	66	1696	18826	2.52278	0.935352	0.0337841	0.0309688	1.50908
Unc13b	GOTERM_BP_5	GO:0009891~positive regulation of biosynthetic process	17	25	0.00171372	EGR1, EGR4, CITED2, PTPRN, FOS, RORB, HMGCR, CX3CL1, FOSL2, NR4A2, NR4A1, MAS1, ADCYAP1, NDN, IER5, JUNB, GLYR1	66	2101	18826	2.30801	0.94038	0.0343579	0.0314947	1.50176
Nr4a3	GOTERM_BP_5	GO:0034765~regulation of ion transmembrane transport	8	11.7647	0.00180073	RPH3A, KCNV1, KCNF1, DLG1, ARC, HOMER1, THY1, CX3CL1	66	508	18826	4.49201	0.94834	0.0356675	0.0326952	1.48552
Rasl11b	GOTERM_BP_5	GO:0043067~regulation of programmed cell death	15	22.0588	0.00190138	NTRK2, EGR1, BTG2, HSPA5, BDNF, CITED2, PTN, HMGCR, CX3CL1, NR4A2, NR4A1, ADCYAP1, SLK, CNR1, SCG2	66	1720	18826	2.48758	0.956231	0.0370989	0.0340073	1.46843
Luzp2	GOTERM_BP_5	GO:0051961~negative regulation of nervous system development	7	10.2941	0.00191813	SYT4, LINGO1, ADCYAP1, BDNF, PTN, THY1, NGEF	66	378	18826	5.28227	0.957423	0.0370989	0.0340073	1.46843
Ppme1	GOTERM_BP_5	GO:0001944~vasculature development	10	14.7059	0.00198426	NTRK2, EGR1, NR4A1, CITED2, NRXN3, PTN, THY1, JUNB, SCG2, CX3CL1	66	823	18826	3.46589	0.961817	0.0374738	0.034351	1.46406
S100b	GOTERM_BP_5	GO:0072358~cardiovascular system development	10	14.7059	0.00198426	NTRK2, EGR1, NR4A1, CITED2, NRXN3, PTN, THY1, JUNB, SCG2, CX3CL1	66	823	18826	3.46589	0.961817	0.0374738	0.034351	1.46406
Dusp6	GOTERM_BP_5	GO:0051130~positive regulation of cellular component organization	14	20.5882	0.0020059	NTRK2, SYT4, HSPA5, BDNF, CLSTN3, PTN, THY1, CX3CL1, ADCYAP1, DLG1, RGS2, SLK, CNR1, GLYR1	66	1536	18826	2.59987	0.963154	0.0374738	0.034351	1.46406
Fam155a	GOTERM_BP_5	GO:0034762~regulation of transmembrane transport	8	11.7647	0.00214557	RPH3A, KCNV1, KCNF1, DLG1, ARC, HOMER1, THY1, CX3CL1	66	524	18826	4.35485	0.970727	0.0396328	0.03633	1.43973
Gfra2	GOTERM_BP_5	GO:0046879~hormone secretion	7	10.2941	0.00227235	RPH3A, ADCYAP1, VGF, CNR1, PTPRN, NNAT, HMGCR	66	391	18826	5.10664	0.976246	0.0415083	0.0380493	1.41965
Sik3	GOTERM_BP_5	GO:0007423~sensory organ development	9	13.2353	0.00241048	NTRK2, DLG1, CYP26B1, BDNF, CITED2, SLC17A7, PTN, RORB, THY1	66	686	18826	3.74225	0.981082	0.0434966	0.0398719	1.39933
Gpr22	GOTERM_BP_5	GO:0043010~camera-type eye development	7	10.2941	0.00248248	NTRK2, DLG1, CITED2, SLC17A7, PTN, RORB, THY1	66	398	18826	5.01683	0.983198	0.0434966	0.0398719	1.39933
Lynx1	GOTERM_BP_5	GO:0045843~negative regulation of striated muscle tissue development	4	5.88235	0.00248477	RGS2, BDNF, CITED2, USP2	66	78	18826	14.6278	0.983262	0.0434966	0.0398719	1.39933
Ppp1r1a	GOTERM_BP_5	GO:0051592~response to calcium ion	5	7.35294	0.00248703	SYT4, HOMER1, HSPA5, FOS, JUNB	66	164	18826	8.69642	0.983324	0.0434966	0.0398719	1.39933
Etv5	GOTERM_BP_5	GO:0098962~regulation of postsynaptic neurotransmitter receptor activity	3	4.41176	0.00259331	HOMER1, NPTX2, NPTXR	66	22	18826	38.8967	0.986003	0.0446783	0.0409551	1.38769
Lgi1	GOTERM_BP_5	GO:0009914~hormone transport	7	10.2941	0.00260895	RPH3A, ADCYAP1, VGF, CNR1, PTPRN, NNAT, HMGCR	66	402	18826	4.96691	0.98636	0.0446783	0.0409551	1.38769
Pld5	GOTERM_BP_5	GO:0048635~negative regulation of muscle organ development	4	5.88235	0.00267037	RGS2, BDNF, CITED2, USP2	66	80	18826	14.2621	0.987673	0.0452586	0.0414871	1.38209
Gria3	GOTERM_BP_5	GO:1901862~negative regulation of muscle tissue development	4	5.88235	0.00276629	RGS2, BDNF, CITED2, USP2	66	81	18826	14.086	0.989476	0.046406	0.0425388	1.37121
Tenm1	GOTERM_BP_5	GO:1901652~response to peptide	8	11.7647	0.00281294	NR4A2, MAS1, EGR1, NR4A1, BTG2, VGF, PTPRN, SRSF5	66	550	18826	4.14898	0.990255	0.0467118	0.0428192	1.36836
Atp6ap1	GOTERM_BP_5	GO:0008406~gonad development	6	8.82353	0.00306887	MAS1, ADCYAP1, VGF, HSPA5, CITED2, PTPRN	66	286	18826	5.98411	0.99361	0.0504522	0.0462479	1.33491
Cacna2d1	GOTERM_BP_5	GO:0051966~regulation of synaptic transmission, glutamatergic	4	5.88235	0.00327776	NTRK2, ADCYAP1, HOMER1, CNR1	66	86	18826	13.2671	0.995472	0.0533528	0.0489067	1.31063
Slc30a3	GOTERM_BP_5	GO:0045137~development of primary sexual characteristics	6	8.82353	0.00335369	MAS1, ADCYAP1, VGF, HSPA5, CITED2, PTPRN	66	292	18826	5.86115	0.996005	0.0540535	0.0495491	1.30496
Atp6v0e2	GOTERM_BP_5	GO:0006941~striated muscle contraction	5	7.35294	0.00347539	NR4A1, RGS2, DLG1, HOMER1, GAA	66	180	18826	7.9234	0.996732	0.0554713	0.0508487	1.29372
Arl6ip1	GOTERM_BP_5	GO:0043066~negative regulation of apoptotic process	11	16.1765	0.00351063	NR4A2, NTRK2, NR4A1, ADCYAP1, BTG2, HSPA5, BDNF, CITED2, HMGCR, SCG2, CX3CL1	66	1071	18826	2.92966	0.996916	0.055495	0.0508704	1.29353
Ctsd	GOTERM_BP_5	GO:0043279~response to alkaloid	5	7.35294	0.00354483	HOMER1, HSPA5, BDNF, CNR1, SLC1A2	66	181	18826	7.87962	0.997085	0.0555019	0.0508768	1.29348
Lamp1	GOTERM_BP_5	GO:0072359~circulatory system development	12	17.6471	0.00390507	NTRK2, EGR1, NR4A1, RGS2, CITED2, GAA, NRXN3, PTN, THY1, JUNB, SCG2, CX3CL1	66	1271	18826	2.69308	0.998392	0.0605654	0.0555183	1.25556
Cpe	GOTERM_BP_5	GO:0007215~glutamate receptor signaling pathway	4	5.88235	0.00396348	RPH3A, ARC, HOMER1, CX3CL1	66	92	18826	12.4018	0.998539	0.060606	0.0555555	1.25527
Calr	GOTERM_BP_5	GO:0010469~regulation of receptor activity	5	7.35294	0.00398142	RPH3A, ARC, HOMER1, NPTX2, NPTXR	66	187	18826	7.6268	0.998582	0.060606	0.0555555	1.25527
Amfr	GOTERM_BP_5	GO:0043069~negative regulation of programmed cell death	11	16.1765	0.00402992	NR4A2, NTRK2, NR4A1, ADCYAP1, BTG2, HSPA5, BDNF, CITED2, HMGCR, SCG2, CX3CL1	66	1092	18826	2.87332	0.998691	0.0607816	0.0557164	1.25402
Synpr	GOTERM_BP_5	GO:0051402~neuron apoptotic process	6	8.82353	0.0040918	NR4A2, NTRK2, EGR1, BTG2, HSPA5, BDNF	66	306	18826	5.59299	0.998818	0.0611539	0.0560577	1.25136
Clu	GOTERM_BP_5	GO:0048592~eye morphogenesis	5	7.35294	0.00413469	NTRK2, CITED2, PTN, RORB, THY1	66	189	18826	7.5461	0.998899	0.0612381	0.0561349	1.25077
Arhgap32	GOTERM_BP_5	GO:2000178~negative regulation of neural precursor cell proliferation	3	4.41176	0.00418742	BTG2, BDNF, PTN	66	28	18826	30.5617	0.998991	0.0614653	0.0563432	1.24916
Sorl1	GOTERM_BP_5	GO:0060219~camera-type eye photoreceptor cell differentiation	3	4.41176	0.00448762	PTN, RORB, THY1	66	29	18826	29.5078	0.999385	0.0648113	0.0594104	1.22614
Tspan3	GOTERM_BP_5	GO:0032870~cellular response to hormone stimulus	8	11.7647	0.00449422	NR4A2, MAS1, NTRK2, NR4A1, ADCYAP1, BDNF, SRSF5, FOS	66	599	18826	3.80958	0.999392	0.0648113	0.0594104	1.22614
Nlgn2	GOTERM_BP_5	GO:0001654~eye development	7	10.2941	0.00463206	NTRK2, DLG1, CITED2, SLC17A7, PTN, RORB, THY1	66	452	18826	4.41747	0.999516	0.0662183	0.0607001	1.21681
Smim13	GOTERM_BP_5	GO:0046697~decidualization	3	4.41176	0.00479751	CITED2, PTN, JUNB	66	30	18826	28.5242	0.999632	0.0679923	0.0623263	1.20533
Spock1	GOTERM_BP_5	GO:0048643~positive regulation of skeletal muscle tissue development	3	4.41176	0.00511701	CYP26B1, USP2, HMGCR	66	31	18826	27.6041	0.999783	0.0719005	0.0659088	1.18106
Scamp1	GOTERM_BP_5	GO:0007167~enzyme linked receptor protein signaling pathway	10	14.7059	0.00525064	NTRK2, EGR1, PPM1L, HSPA5, BDNF, CITED2, NDN, FOS, NLK, NGEF	66	953	18826	2.9931	0.999826	0.0722108	0.0661933	1.17919
Nrcam	GOTERM_BP_5	GO:0034220~ion transmembrane transport	10	14.7059	0.00525064	RPH3A, KCNV1, KCNF1, DLG1, ARC, HOMER1, SLC1A2, THY1, CX3CL1, MT-ATP8	66	953	18826	2.9931	0.999826	0.0722108	0.0661933	1.17919
Plcxd2	GOTERM_BP_5	GO:0090596~sensory organ morphogenesis	6	8.82353	0.00527086	NTRK2, CYP26B1, CITED2, PTN, RORB, THY1	66	325	18826	5.26601	0.999831	0.0722108	0.0661933	1.17919
Crim1	GOTERM_BP_5	GO:0050807~regulation of synapse organization	5	7.35294	0.00579431	NTRK2, BDNF, CLSTN3, PTN, C1QL3	66	208	18826	6.85679	0.999929	0.078726	0.0721655	1.14167
St8sia3	GOTERM_BP_5	GO:0019935~cyclic-nucleotide-mediated signaling	4	5.88235	0.0058841	ADCYAP1, RGS2, PDE10A, CAP2	66	106	18826	10.7639	0.999939	0.0792906	0.0726831	1.13857
Dock10	GOTERM_BP_5	GO:0031401~positive regulation of protein modification process	12	17.6471	0.00596637	MAS1, NTRK2, EGR1, ADCYAP1, DLG1, SLK, HSPA5, BDNF, NDN, HMGCR, CX3CL1, GLYR1	66	1345	18826	2.54491	0.999947	0.0797456	0.0731002	1.13608
Ptprc	GOTERM_BP_5	GO:0016477~cell migration	13	19.1176	0.00605271	NTRK2, EGR1, HSPA5, CITED2, PTN, THY1, DCLK1, CX3CL1, NR4A2, NR4A1, ARC, NDN, SCG2	66	1544	18826	2.40165	0.999954	0.0802473	0.07356	1.13336
Lrp1b	GOTERM_BP_5	GO:0022602~ovulation cycle process	4	5.88235	0.00635632	ADCYAP1, VGF, HSPA5, PTPRN	66	109	18826	10.4676	0.999972	0.0835984	0.0766318	1.11559
Fign	GOTERM_BP_5	GO:0051591~response to cAMP	4	5.88235	0.00651862	VGF, HSPA5, PTPRN, FOS	66	110	18826	10.3725	0.999979	0.0850524	0.0779647	1.1081
Calb1	GOTERM_BP_5	GO:0099551~trans-synaptic signaling by neuropeptide, modulating synaptic transmission	2	2.94118	0.00689361	NTRK2, BDNF	66	2	18826	285.242	0.999988	0.0892369	0.0818005	1.08724
Lncpint	GOTERM_BP_5	GO:0030073~insulin secretion	5	7.35294	0.00726804	ADCYAP1, VGF, PTPRN, NNAT, HMGCR	66	222	18826	6.42438	0.999994	0.0933488	0.0855698	1.06768
Tmsb10	GOTERM_BP_5	GO:0006915~apoptotic process	15	22.0588	0.00756688	NTRK2, EGR1, BTG2, HSPA5, BDNF, CITED2, PTN, HMGCR, CX3CL1, NR4A2, NR4A1, ADCYAP1, SLK, CNR1, SCG2	66	2004	18826	2.13505	0.999996	0.0964338	0.0883976	1.05356
Rassf8	GOTERM_BP_5	GO:0043270~positive regulation of ion transport	6	8.82353	0.00768353	SYT4, DLG1, ARC, HOMER1, THY1, CX3CL1	66	356	18826	4.80746	0.999997	0.0971671	0.0890699	1.05027
Slc17a6	GOTERM_BP_5	GO:0019219~regulation of nucleobase-containing compound metabolic process	25	36.7647	0.00774814	BTG2, CITED2, PTPRN, RORB, HMGCR, NLK, CX3CL1, NDN, IER5, JUNB, CAP2, EGR1, EGR4, BDNF, USP2, FOS, FOSL2, DKK3, NR4A2, NR4A1, MAS1, ADCYAP1, DLG1, SRSF5, GLYR1	66	4326	18826	1.64842	0.999997	0.0972362	0.0891331	1.04996
Phactr1	GOTERM_BP_5	GO:0043087~regulation of GTPase activity	6	8.82353	0.00786172	NTRK2, ADCYAP1, ARAP2, THY1, NGEF, CX3CL1	66	358	18826	4.7806	0.999998	0.0979141	0.0897546	1.04694
Id2	GOTERM_BP_5	GO:1903539~protein localization to postsynaptic membrane	3	4.41176	0.00841389	DLG1, NPTX2, NPTXR	66	40	18826	21.3932	0.999999	0.10361	0.0949756	1.02239
Ncald	GOTERM_BP_5	GO:0000904~cell morphogenesis involved in differentiation	9	13.2353	0.008486	NR4A2, NTRK2, ARC, BDNF, NDN, NEFM, THY1, NGEF, DCLK1	66	847	18826	3.03091	0.999999	0.10361	0.0949756	1.02239
Pam	GOTERM_BP_5	GO:0010769~regulation of cell morphogenesis involved in differentiation	6	8.82353	0.0085081	NTRK2, ARC, BDNF, NEFM, THY1, NGEF	66	365	18826	4.68892	0.999999	0.10361	0.0949756	1.02239
Ddx18	GOTERM_BP_5	GO:0046942~carboxylic acid transport	6	8.82353	0.00860337	NTRK2, SYT4, RGS2, BDNF, SLC1A2, SLC17A7	66	366	18826	4.67611	0.999999	0.104	0.0953329	1.02076
Prrc2c	GOTERM_BP_5	GO:0051953~negative regulation of amine transport	3	4.41176	0.00882582	SYT4, RGS2, CNR1	66	41	18826	20.8714	1	0.10591	0.097084	1.01285
Nos1ap	GOTERM_BP_5	GO:0015849~organic acid transport	6	8.82353	0.00889361	NTRK2, SYT4, RGS2, BDNF, SLC1A2, SLC17A7	66	369	18826	4.63809	1	0.10595	0.0971208	1.01269
Rapgef4	GOTERM_BP_5	GO:0060548~negative regulation of cell death	11	16.1765	0.00904688	NR4A2, NTRK2, NR4A1, ADCYAP1, BTG2, HSPA5, BDNF, CITED2, HMGCR, SCG2, CX3CL1	66	1228	18826	2.5551	1	0.106375	0.0975106	1.01095
Kcnip3	GOTERM_BP_5	GO:0002791~regulation of peptide secretion	6	8.82353	0.00909084	SYT4, ADCYAP1, CNR1, NNAT, HMGCR, WLS	66	371	18826	4.61309	1	0.106375	0.0975106	1.01095
Pcsk2	GOTERM_BP_5	GO:0001975~response to amphetamine	3	4.41176	0.00924663	NR4A2, NR4A1, RGS2	66	42	18826	20.3745	1	0.106375	0.0975106	1.01095
Tshz2	GOTERM_BP_5	GO:1902692~regulation of neuroblast proliferation	3	4.41176	0.00924663	BDNF, PTN, CX3CL1	66	42	18826	20.3745	1	0.106375	0.0975106	1.01095
Tmem47	GOTERM_BP_5	GO:0048709~oligodendrocyte differentiation	4	5.88235	0.00925283	NTRK2, LINGO1, RHEB, PTN	66	125	18826	9.12776	1	0.106375	0.0975106	1.01095
Pcdh11x	GOTERM_BP_5	GO:0001893~maternal placenta development	3	4.41176	0.00967626	CITED2, PTN, JUNB	66	43	18826	19.9006	1	0.110471	0.101265	0.994542
Celf3	GOTERM_BP_5	GO:0021953~central nervous system neuron differentiation	5	7.35294	0.0100519	NR4A2, NTRK2, LINGO1, BTG2, DCLK1	66	244	18826	5.84513	1	0.113968	0.10447	0.981007
Mcl1	GOTERM_BP_5	GO:0008585~female gonad development	4	5.88235	0.0105076	ADCYAP1, VGF, HSPA5, PTPRN	66	131	18826	8.70969	1	0.118119	0.108276	0.96547
Penk	GOTERM_BP_5	GO:0003009~skeletal muscle contraction	3	4.41176	0.0105617	NR4A1, HOMER1, GAA	66	45	18826	19.0162	1	0.118119	0.108276	0.96547
Pnrc1	GOTERM_BP_5	GO:0071417~cellular response to organonitrogen compound	8	11.7647	0.0107055	NR4A2, MAS1, NTRK2, EGR1, NR4A1, HSPA5, SLC1A2, SRSF5	66	706	18826	3.23221	1	0.118918	0.109008	0.96254
Rsrp1	GOTERM_BP_5	GO:0006355~regulation of transcription, DNA-templated	22	32.3529	0.0109363	EGR1, BTG2, EGR4, BDNF, CITED2, PTPRN, USP2, FOS, RORB, HMGCR, NLK, CX3CL1, FOSL2, DKK3, NR4A2, NR4A1, ADCYAP1, DLG1, NDN, IER5, JUNB, GLYR1	66	3706	18826	1.69329	1	0.119841	0.109855	0.959181
Setd5	GOTERM_BP_5	GO:1903530~regulation of secretion by cell	8	11.7647	0.0109409	NTRK2, SYT4, ADCYAP1, CNR1, NNAT, NRXN3, HMGCR, WLS	66	709	18826	3.21853	1	0.119841	0.109855	0.959181
Usp29	GOTERM_BP_5	GO:0051252~regulation of RNA metabolic process	23	33.8235	0.0110152	EGR1, BTG2, EGR4, BDNF, CITED2, PTPRN, USP2, FOS, RORB, HMGCR, NLK, CX3CL1, FOSL2, DKK3, NR4A2, NR4A1, ADCYAP1, DLG1, NDN, SRSF5, IER5, JUNB, GLYR1	66	3952	18826	1.66006	1	0.119841	0.109855	0.959181
Scn1b	GOTERM_BP_5	GO:1905114~cell surface receptor signaling pathway involved in cell-cell signaling	7	10.2941	0.0110802	EGR1, BDNF, SLC17A7, NLK, CX3CL1, WLS, DKK3	66	544	18826	3.6704	1	0.119841	0.109855	0.959181
Nr2f2	GOTERM_BP_5	GO:2001141~regulation of RNA biosynthetic process	22	32.3529	0.0115827	EGR1, BTG2, EGR4, BDNF, CITED2, PTPRN, USP2, FOS, RORB, HMGCR, NLK, CX3CL1, FOSL2, DKK3, NR4A2, NR4A1, ADCYAP1, DLG1, NDN, IER5, JUNB, GLYR1	66	3725	18826	1.68465	1	0.123887	0.113563	0.944763
Ap3b2	GOTERM_BP_5	GO:0046545~development of primary female sexual characteristics	4	5.88235	0.0116251	ADCYAP1, VGF, HSPA5, PTPRN	66	136	18826	8.38948	1	0.123887	0.113563	0.944763
Cbarp	GOTERM_BP_5	GO:0034654~nucleobase-containing compound biosynthetic process	24	35.2941	0.0116803	EGR1, BTG2, EGR4, BDNF, CITED2, PTPRN, USP2, FOS, RORB, HMGCR, NLK, MT-ATP8, CX3CL1, FOSL2, DKK3, NR4A2, NR4A1, ADCYAP1, DLG1, NDN, IER5, JUNB, GLYR1, CAP2	66	4219	18826	1.62262	1	0.123887	0.113563	0.944763
Nt5dc3	GOTERM_BP_5	GO:0007178~transmembrane receptor protein serine/threonine kinase signaling pathway	6	8.82353	0.0120574	EGR1, PPM1L, HSPA5, CITED2, FOS, NLK	66	398	18826	4.30014	1	0.127066	0.116477	0.933758
Dcn	GOTERM_BP_5	GO:1901214~regulation of neuron death	6	8.82353	0.0123004	NR4A2, NTRK2, EGR1, BTG2, BDNF, FOS	66	400	18826	4.27864	1	0.128802	0.118069	0.927866
Jund	GOTERM_BP_5	GO:0045596~negative regulation of cell differentiation	9	13.2353	0.0128121	SYT4, LINGO1, ADCYAP1, RGS2, BDNF, PTN, RORB, THY1, NGEF	66	911	18826	2.81798	1	0.133311	0.122201	0.912924
6430548M08Rik	GOTERM_BP_5	GO:0051050~positive regulation of transport	10	14.7059	0.0135991	SYT4, ADCYAP1, DLG1, ARC, HOMER1, NNAT, SLC1A2, THY1, CX3CL1, WLS	66	1110	18826	2.56975	1	0.13944	0.12782	0.893402
Pcdh8	GOTERM_BP_5	GO:0051259~protein oligomerization	5	7.35294	0.0136212	KCNV1, KCNF1, ARC, HOMER1, SLC1A2	66	267	18826	5.34162	1	0.13944	0.12782	0.893402
Lmo7	GOTERM_BP_5	GO:0061792~secretory granule maturation	2	2.94118	0.0137404	SYT4, PTPRN	66	4	18826	142.621	1	0.13944	0.12782	0.893402
2007-09-01	GOTERM_BP_5	GO:0043435~response to corticotropin-releasing hormone	2	2.94118	0.0137404	NR4A2, NR4A1	66	4	18826	142.621	1	0.13944	0.12782	0.893402
Kirrel3	GOTERM_BP_5	GO:2000112~regulation of cellular macromolecule biosynthetic process	24	35.2941	0.0139734	EGR1, BTG2, EGR4, BDNF, CITED2, PTPRN, USP2, FOS, RORB, HMGCR, NLK, CX3CL1, FOSL2, DKK3, NR4A2, NR4A1, MAS1, ADCYAP1, DLG1, RGS2, NDN, IER5, JUNB, GLYR1	66	4283	18826	1.59837	1	0.140934	0.129189	0.888774
Gramd1b	GOTERM_BP_5	GO:0031326~regulation of cellular biosynthetic process	25	36.7647	0.0144186	BTG2, CITED2, PTPRN, RORB, HMGCR, NLK, CX3CL1, RGS2, NDN, IER5, JUNB, CAP2, EGR1, EGR4, BDNF, USP2, FOS, FOSL2, DKK3, NR4A2, NR4A1, MAS1, ADCYAP1, DLG1, GLYR1	66	4546	18826	1.56865	1	0.143515	0.131555	0.880891
Rasgrf1	GOTERM_BP_5	GO:0008038~neuron recognition	3	4.41176	0.0144436	BDNF, CNR1, NDN	66	53	18826	16.1458	1	0.143515	0.131555	0.880891
Arpp21	GOTERM_BP_5	GO:1903522~regulation of blood circulation	5	7.35294	0.0144912	RGS2, DLG1, GAA, HMGCR, CX3CL1	66	272	18826	5.24343	1	0.143515	0.131555	0.880891
Tmem158	GOTERM_BP_5	GO:0006351~transcription, DNA-templated	21	30.8824	0.0145916	EGR1, BTG2, EGR4, BDNF, CITED2, PTPRN, USP2, FOS, RORB, HMGCR, CX3CL1, FOSL2, DKK3, NR4A2, NR4A1, ADCYAP1, DLG1, NDN, IER5, JUNB, GLYR1	66	3560	18826	1.68261	1	0.14355	0.131587	0.880787
Lrrc59	GOTERM_BP_5	GO:0048588~developmental cell growth	5	7.35294	0.0146693	SYT4, RGS2, BDNF, NDN, DCLK1	66	273	18826	5.22422	1	0.14355	0.131587	0.880787
Mrps36	GOTERM_BP_5	GO:0014014~negative regulation of gliogenesis	3	4.41176	0.0149661	LINGO1, ADCYAP1, PTN	66	54	18826	15.8468	1	0.145587	0.133455	0.874665
Sox11	GOTERM_BP_5	GO:1900449~regulation of glutamate receptor signaling pathway	3	4.41176	0.0154966	RPH3A, ARC, CX3CL1	66	55	18826	15.5587	1	0.149862	0.137373	0.862098
Atl1	GOTERM_BP_5	GO:0010556~regulation of macromolecule biosynthetic process	24	35.2941	0.0162707	EGR1, BTG2, EGR4, BDNF, CITED2, PTPRN, USP2, FOS, RORB, HMGCR, NLK, CX3CL1, FOSL2, DKK3, NR4A2, NR4A1, MAS1, ADCYAP1, DLG1, RGS2, NDN, IER5, JUNB, GLYR1	66	4339	18826	1.57774	1	0.156427	0.143392	0.843476
Chga	GOTERM_BP_5	GO:0031399~regulation of protein modification process	14	20.5882	0.0164651	NTRK2, EGR1, HSPA5, BDNF, THY1, HMGCR, CX3CL1, MAS1, ADCYAP1, DLG1, RGS2, SLK, NDN, GLYR1	66	1979	18826	2.01788	1	0.157376	0.144261	0.840851
Gskip	GOTERM_BP_5	GO:0043949~regulation of cAMP-mediated signaling	3	4.41176	0.0165817	ADCYAP1, RGS2, PDE10A	66	57	18826	15.0128	1	0.157574	0.144443	0.840304
Slc2a13	GOTERM_BP_5	GO:0043523~regulation of neuron apoptotic process	5	7.35294	0.0169159	NR4A2, NTRK2, EGR1, BTG2, BDNF	66	285	18826	5.00425	1	0.159826	0.146507	0.83414
Prune2	GOTERM_BP_5	GO:0032774~RNA biosynthetic process	22	32.3529	0.0171319	EGR1, BTG2, EGR4, BDNF, CITED2, PTPRN, USP2, FOS, RORB, HMGCR, NLK, CX3CL1, FOSL2, DKK3, NR4A2, NR4A1, ADCYAP1, DLG1, NDN, IER5, JUNB, GLYR1	66	3860	18826	1.62573	1	0.160067	0.146728	0.833487
Vldlr	GOTERM_BP_5	GO:0014075~response to amine	3	4.41176	0.0171361	NR4A2, NR4A1, RGS2	66	58	18826	14.7539	1	0.160067	0.146728	0.833487
Golga7b	GOTERM_BP_5	GO:0072657~protein localization to membrane	7	10.2941	0.0180086	DLG1, HSPA5, PTN, THY1, NPTX2, NPTXR, TM9SF3	66	606	18826	3.29488	1	0.167266	0.153327	0.81438
Scd2	GOTERM_BP_5	GO:0043549~regulation of kinase activity	8	11.7647	0.018249	MAS1, NTRK2, EGR1, ADCYAP1, RGS2, DLG1, HMGCR, THY1	66	785	18826	2.90693	1	0.168547	0.154502	0.811067
Smap1	GOTERM_BP_5	GO:0009887~animal organ morphogenesis	10	14.7059	0.0196339	NTRK2, DLG1, CYP26B1, BDNF, CITED2, GAA, PTN, RORB, THY1, WLS	66	1181	18826	2.41526	1	0.180325	0.165298	0.781732
Bcl2	GOTERM_BP_5	GO:0051046~regulation of secretion	8	11.7647	0.0200229	NTRK2, SYT4, ADCYAP1, CNR1, NNAT, NRXN3, HMGCR, WLS	66	800	18826	2.85242	1	0.182876	0.167636	0.775633
Palmd	GOTERM_BP_5	GO:2000324~positive regulation of glucocorticoid receptor signaling pathway	2	2.94118	0.0205407	NTRK2, BDNF	66	6	18826	95.0808	1	0.184929	0.169518	0.770783
Ubc	GOTERM_BP_5	GO:0016358~dendrite development	5	7.35294	0.0206723	ARC, BDNF, PTN, NGEF, DCLK1	66	303	18826	4.70697	1	0.184929	0.169518	0.770783
Lsm3	GOTERM_BP_5	GO:0046660~female sex differentiation	4	5.88235	0.0206813	ADCYAP1, VGF, HSPA5, PTPRN	66	169	18826	6.7513	1	0.184929	0.169518	0.770783
Eif3f	GOTERM_BP_5	GO:0010959~regulation of metal ion transport	6	8.82353	0.0206977	ADCYAP1, DLG1, HOMER1, USP2, THY1, CX3CL1	66	457	18826	3.74498	1	0.184929	0.169518	0.770783
Coq7	GOTERM_BP_5	GO:0010468~regulation of gene expression	26	38.2353	0.0214282	BTG2, CITED2, PTPRN, RORB, HMGCR, NLK, CX3CL1, RGS2, CYP26B1, NDN, IER5, JUNB, EGR1, NTRK2, EGR4, BDNF, USP2, FOS, FOSL2, DKK3, NR4A2, NR4A1, ADCYAP1, DLG1, SRSF5, GLYR1	66	4957	18826	1.49613	1	0.190422	0.174553	0.758072
Cirbp	GOTERM_BP_5	GO:0006820~anion transport	7	10.2941	0.021649	NTRK2, SYT4, RGS2, BDNF, TTYH1, SLC1A2, SLC17A7	66	632	18826	3.15933	1	0.191349	0.175404	0.755962
Ndufa12	GOTERM_BP_5	GO:0023014~signal transduction by protein phosphorylation	8	11.7647	0.0221765	NTRK2, ADCYAP1, RGS2, DLG1, PPM1L, HMGCR, SCG2, CX3CL1	66	817	18826	2.79307	1	0.193926	0.177766	0.750152
Thrb	GOTERM_BP_5	GO:0000165~MAPK cascade	8	11.7647	0.0221765	NTRK2, ADCYAP1, RGS2, DLG1, PPM1L, HMGCR, SCG2, CX3CL1	66	817	18826	2.79307	1	0.193926	0.177766	0.750152
Baiap2	GOTERM_BP_5	GO:0045471~response to ethanol	4	5.88235	0.0226464	ADCYAP1, RGS2, CNR1, HMGCR	66	175	18826	6.51983	1	0.196988	0.180572	0.743349
2010111I01Rik	GOTERM_BP_5	GO:0042461~photoreceptor cell development	3	4.41176	0.0231013	NTRK2, RORB, THY1	66	68	18826	12.5842	1	0.199887	0.18323	0.737004
Pdcd6	GOTERM_BP_5	GO:0007269~neurotransmitter secretion	4	5.88235	0.0233233	RPH3A, SYT4, NR4A1, NRXN3	66	177	18826	6.44616	1	0.200378	0.18368	0.735938
Psma6	GOTERM_BP_5	GO:0099643~signal release from synapse	4	5.88235	0.0236659	RPH3A, SYT4, NR4A1, NRXN3	66	178	18826	6.40994	1	0.200378	0.18368	0.735938
Gphn	GOTERM_BP_5	GO:0007416~synapse assembly	4	5.88235	0.0236659	NTRK2, BDNF, CLSTN3, NRXN3	66	178	18826	6.40994	1	0.200378	0.18368	0.735938
Polr2k	GOTERM_BP_5	GO:1902473~regulation of protein localization to synapse	2	2.94118	0.0239236	DLG1, CLSTN3	66	7	18826	81.4978	1	0.200378	0.18368	0.735938
Tnk2	GOTERM_BP_5	GO:0050880~regulation of blood vessel size	4	5.88235	0.0240112	ADCYAP1, RGS2, HMGCR, CX3CL1	66	179	18826	6.37413	1	0.200378	0.18368	0.735938
Gng13	GOTERM_BP_5	GO:0035296~regulation of tube diameter	4	5.88235	0.0240112	ADCYAP1, RGS2, HMGCR, CX3CL1	66	179	18826	6.37413	1	0.200378	0.18368	0.735938
Ndufv3	GOTERM_BP_5	GO:0007179~transforming growth factor beta receptor signaling pathway	4	5.88235	0.0240112	HSPA5, CITED2, FOS, NLK	66	179	18826	6.37413	1	0.200378	0.18368	0.735938
2700094K13Rik	GOTERM_BP_5	GO:0048641~regulation of skeletal muscle tissue development	3	4.41176	0.0243832	CYP26B1, USP2, HMGCR	66	70	18826	12.2247	1	0.202455	0.185583	0.731461
Tmod1	GOTERM_BP_5	GO:0001764~neuron migration	4	5.88235	0.0247101	NR4A2, NTRK2, NDN, DCLK1	66	181	18826	6.3037	1	0.204138	0.187126	0.727865
Dlgap3	GOTERM_BP_5	GO:0014074~response to purine-containing compound	4	5.88235	0.0250637	VGF, HSPA5, PTPRN, FOS	66	182	18826	6.26906	1	0.206023	0.188855	0.723872
Eno1	GOTERM_BP_5	GO:0006163~purine nucleotide metabolic process	6	8.82353	0.0261389	ADCYAP1, PDE10A, BDNF, HMGCR, MT-ATP8, CAP2	66	486	18826	3.52151	1	0.212981	0.195233	0.709447
Wdr1	GOTERM_BP_5	GO:0019932~second-messenger-mediated signaling	5	7.35294	0.0261692	NTRK2, ADCYAP1, RGS2, PDE10A, CAP2	66	326	18826	4.37488	1	0.212981	0.195233	0.709447
Cabp1	GOTERM_BP_5	GO:0050708~regulation of protein secretion	5	7.35294	0.0269452	SYT4, CNR1, NNAT, HMGCR, WLS	66	329	18826	4.33499	1	0.216166	0.198153	0.703
Cox19	GOTERM_BP_5	GO:0009259~ribonucleotide metabolic process	6	8.82353	0.0269551	ADCYAP1, PDE10A, BDNF, HMGCR, MT-ATP8, CAP2	66	490	18826	3.49276	1	0.216166	0.198153	0.703
Med21	GOTERM_BP_5	GO:0015711~organic anion transport	6	8.82353	0.0269551	NTRK2, SYT4, RGS2, BDNF, SLC1A2, SLC17A7	66	490	18826	3.49276	1	0.216166	0.198153	0.703
Alkbh6	GOTERM_BP_5	GO:0043271~negative regulation of ion transport	4	5.88235	0.0279906	ADCYAP1, RGS2, CNR1, USP2	66	190	18826	6.0051	1	0.222322	0.203795	0.690807
Homer2	GOTERM_BP_5	GO:0016310~phosphorylation	15	22.0588	0.0282109	NTRK2, EGR1, PPM1L, BDNF, THY1, HMGCR, NLK, DCLK1, CX3CL1, MAS1, ADCYAP1, DLG1, RGS2, SLK, SCG2	66	2356	18826	1.81606	1	0.222322	0.203795	0.690807
Usp31	GOTERM_BP_5	GO:0007584~response to nutrient	4	5.88235	0.0283688	CYP26B1, CNR1, PTN, HMGCR	66	191	18826	5.97366	1	0.222322	0.203795	0.690807
Nfix	GOTERM_BP_5	GO:0043524~negative regulation of neuron apoptotic process	4	5.88235	0.0283688	NR4A2, NTRK2, BTG2, BDNF	66	191	18826	5.97366	1	0.222322	0.203795	0.690807
Znrf1	GOTERM_BP_5	GO:0007422~peripheral nervous system development	3	4.41176	0.0283987	NTRK2, BDNF, CITED2	66	76	18826	11.2596	1	0.222322	0.203795	0.690807
Tsnax	GOTERM_BP_5	GO:0071407~cellular response to organic cyclic compound	7	10.2941	0.0298126	NTRK2, EGR1, ADCYAP1, HSPA5, BDNF, SLC1A2, PTN	66	681	18826	2.93201	1	0.232284	0.212927	0.671769
Psmd6	GOTERM_BP_5	GO:0019693~ribose phosphate metabolic process	6	8.82353	0.0303826	ADCYAP1, PDE10A, BDNF, HMGCR, MT-ATP8, CAP2	66	506	18826	3.38232	1	0.234031	0.214528	0.668516
Arf4	GOTERM_BP_5	GO:0007406~negative regulation of neuroblast proliferation	2	2.94118	0.0306548	BDNF, PTN	66	9	18826	63.3872	1	0.234031	0.214528	0.668516
Fermt2	GOTERM_BP_5	GO:0060136~embryonic process involved in female pregnancy	2	2.94118	0.0306548	CITED2, JUNB	66	9	18826	63.3872	1	0.234031	0.214528	0.668516
9530059O14Rik	GOTERM_BP_5	GO:1990138~neuron projection extension	4	5.88235	0.0306951	SYT4, BDNF, NDN, DCLK1	66	197	18826	5.79172	1	0.234031	0.214528	0.668516
Evl	GOTERM_BP_5	GO:0001666~response to hypoxia	5	7.35294	0.0307486	NR4A2, EGR1, CITED2, PTN, FOSL2	66	343	18826	4.15805	1	0.234031	0.214528	0.668516
Robo2	GOTERM_BP_5	GO:0032270~positive regulation of cellular protein metabolic process	12	17.6471	0.030903	MAS1, NTRK2, EGR1, ADCYAP1, DLG1, SLK, HSPA5, BDNF, NDN, HMGCR, CX3CL1, GLYR1	66	1707	18826	2.00522	1	0.234122	0.214612	0.668346
Stx6	GOTERM_BP_5	GO:0051965~positive regulation of synapse assembly	3	4.41176	0.0312128	NTRK2, BDNF, CLSTN3	66	80	18826	10.6966	1	0.235385	0.215769	0.66601
Prpf38b	GOTERM_BP_5	GO:0048545~response to steroid hormone	5	7.35294	0.0354668	NTRK2, ADCYAP1, BDNF, FOS, PTN	66	359	18826	3.97274	1	0.266244	0.244057	0.612509
Hnrnpl	GOTERM_BP_5	GO:0006464~cellular protein modification process	21	30.8824	0.03633	NTRK2, EGR1, BTG2, PPM1L, HSPA5, BDNF, PTPRN, USP2, THY1, HMGCR, NLK, DCLK1, CX3CL1, MAS1, ADCYAP1, DLG1, RGS2, SLK, NDN, SCG2, GLYR1	66	3898	18826	1.53671	1	0.269481	0.247024	0.607261
Sgta	GOTERM_BP_5	GO:0036211~protein modification process	21	30.8824	0.03633	NTRK2, EGR1, BTG2, PPM1L, HSPA5, BDNF, PTPRN, USP2, THY1, HMGCR, NLK, DCLK1, CX3CL1, MAS1, ADCYAP1, DLG1, RGS2, SLK, NDN, SCG2, GLYR1	66	3898	18826	1.53671	1	0.269481	0.247024	0.607261
B4galnt1	GOTERM_BP_5	GO:0021536~diencephalon development	3	4.41176	0.0363898	NR4A2, ADCYAP1, PTN	66	87	18826	9.83595	1	0.269481	0.247024	0.607261
Tenm2	GOTERM_BP_5	GO:0048636~positive regulation of muscle organ development	3	4.41176	0.0379258	CYP26B1, USP2, HMGCR	66	89	18826	9.61491	1	0.278348	0.255153	0.5932
Msl1	GOTERM_BP_5	GO:0045844~positive regulation of striated muscle tissue development	3	4.41176	0.0379258	CYP26B1, USP2, HMGCR	66	89	18826	9.61491	1	0.278348	0.255153	0.5932
Rtn4r	GOTERM_BP_5	GO:1901863~positive regulation of muscle tissue development	3	4.41176	0.0387031	CYP26B1, USP2, HMGCR	66	90	18826	9.50808	1	0.282791	0.259225	0.586324
Ppp1r2	GOTERM_BP_5	GO:0071248~cellular response to metal ion	4	5.88235	0.0391536	SYT4, HSPA5, FOS, JUNB	66	217	18826	5.25792	1	0.284816	0.261082	0.583224
Rasgrp1	GOTERM_BP_5	GO:2000322~regulation of glucocorticoid receptor signaling pathway	2	2.94118	0.0406659	NTRK2, BDNF	66	12	18826	47.5404	1	0.294514	0.269972	0.568682
Btbd3	GOTERM_BP_5	GO:0050679~positive regulation of epithelial cell proliferation	4	5.88235	0.0414357	NR4A1, PTPRN, PTN, SCG2	66	222	18826	5.1395	1	0.298773	0.273875	0.562447
Ndst4	GOTERM_BP_5	GO:0030522~intracellular receptor signaling pathway	4	5.88235	0.0419001	NTRK2, CYP26B1, BDNF, CITED2	66	223	18826	5.11646	1	0.300802	0.275735	0.559508
Epha5	GOTERM_BP_5	GO:0003002~regionalization	5	7.35294	0.0422665	BTG2, CYP26B1, ARC, CITED2, WLS	66	380	18826	3.75319	1	0.30114	0.276045	0.55902
Nap1l5	GOTERM_BP_5	GO:0051247~positive regulation of protein metabolic process	12	17.6471	0.0424693	MAS1, NTRK2, EGR1, ADCYAP1, DLG1, SLK, HSPA5, BDNF, NDN, HMGCR, CX3CL1, GLYR1	66	1796	18826	1.90585	1	0.30114	0.276045	0.55902
Eif4a1	GOTERM_BP_5	GO:0072091~regulation of stem cell proliferation	3	4.41176	0.0426798	BDNF, PTN, CX3CL1	66	95	18826	9.00766	1	0.30114	0.276045	0.55902
Elmo1	GOTERM_BP_5	GO:0014015~positive regulation of gliogenesis	3	4.41176	0.0426798	RHEB, PTN, CX3CL1	66	95	18826	9.00766	1	0.30114	0.276045	0.55902
Itgb8	GOTERM_BP_5	GO:0099565~chemical synaptic transmission, postsynaptic	3	4.41176	0.0434929	BDNF, SLC17A7, CX3CL1	66	96	18826	8.91383	1	0.305565	0.280101	0.552685
Serpini1	GOTERM_BP_5	GO:0051051~negative regulation of transport	6	8.82353	0.0439341	SYT4, ADCYAP1, RGS2, CNR1, USP2, HMGCR	66	560	18826	3.05617	1	0.306371	0.28084	0.551541
Neurod6	GOTERM_BP_5	GO:0061418~regulation of transcription from RNA polymerase II promoter in response to hypoxia	2	2.94118	0.0439803	EGR1, CITED2	66	13	18826	43.8834	1	0.306371	0.28084	0.551541
Myl4	GOTERM_BP_5	GO:0097480~establishment of synaptic vesicle localization	4	5.88235	0.0447416	RPH3A, SYT4, NRXN3, SLC17A7	66	229	18826	4.9824	1	0.309055	0.283301	0.547752
Satb1	GOTERM_BP_5	GO:0048489~synaptic vesicle transport	4	5.88235	0.0447416	RPH3A, SYT4, NRXN3, SLC17A7	66	229	18826	4.9824	1	0.309055	0.283301	0.547752
Pgap1	GOTERM_BP_5	GO:0010647~positive regulation of cell communication	13	19.1176	0.0452334	NTRK2, BDNF, CLSTN3, CITED2, PTN, HMGCR, CX3CL1, MAS1, ADCYAP1, ARC, RHEB, NNAT, WLS	66	2043	18826	1.81505	1	0.311145	0.285217	0.544825
Nrp2	GOTERM_BP_5	GO:0001525~angiogenesis	6	8.82353	0.0456331	NR4A1, NRXN3, PTN, THY1, SCG2, CX3CL1	66	566	18826	3.02377	1	0.312586	0.286538	0.542818
Ildr2	GOTERM_BP_5	GO:0001570~vasculogenesis	3	4.41176	0.0459666	NTRK2, CITED2, JUNB	66	99	18826	8.64371	1	0.313565	0.287435	0.541461
Madd	GOTERM_BP_5	GO:0010942~positive regulation of cell death	7	10.2941	0.0466102	EGR1, NR4A1, SLK, CNR1, FOS, PTN, HMGCR	66	759	18826	2.63069	1	0.316641	0.290254	0.537222
Slc23a2	GOTERM_BP_5	GO:0097479~synaptic vesicle localization	4	5.88235	0.0486766	RPH3A, SYT4, NRXN3, SLC17A7	66	237	18826	4.81422	1	0.329318	0.301875	0.520173
Nlgn3	GOTERM_BP_5	GO:0099003~vesicle-mediated transport in synapse	4	5.88235	0.0496862	RPH3A, SYT4, NRXN3, SLC17A7	66	239	18826	4.77393	1	0.334771	0.306874	0.513041
Lgi2	GOTERM_BP_5	GO:0061469~regulation of type B pancreatic cell proliferation	2	2.94118	0.0505753	NR4A1, PTPRN	66	15	18826	38.0323	1	0.33937	0.31109	0.507115
Mest	GOTERM_BP_5	GO:0019220~regulation of phosphate metabolic process	12	17.6471	0.0518094	MAS1, NTRK2, EGR1, ADCYAP1, RGS2, DLG1, SLK, BDNF, HMGCR, THY1, CX3CL1, CAP2	66	1856	18826	1.84424	1	0.346238	0.317385	0.498413
Phactr2	GOTERM_BP_5	GO:0051174~regulation of phosphorus metabolic process	12	17.6471	0.0526468	MAS1, NTRK2, EGR1, ADCYAP1, RGS2, DLG1, SLK, BDNF, HMGCR, THY1, CX3CL1, CAP2	66	1861	18826	1.83928	1	0.35041	0.321209	0.493212
Atmin	GOTERM_BP_5	GO:0050678~regulation of epithelial cell proliferation	5	7.35294	0.0535682	NR4A1, DLG1, PTPRN, PTN, SCG2	66	411	18826	3.4701	1	0.355105	0.325513	0.487431
Nefl	GOTERM_BP_5	GO:0008285~negative regulation of cell proliferation	7	10.2941	0.0541155	ADCYAP1, BTG2, DLG1, BDNF, CITED2, NDN, PTN	66	788	18826	2.53388	1	0.357292	0.327518	0.484765
Clmp	GOTERM_BP_5	GO:2001234~negative regulation of apoptotic signaling pathway	4	5.88235	0.0564974	NR4A2, BDNF, SCG2, CX3CL1	66	252	18826	4.52766	1	0.371527	0.340566	0.467798
Fem1b	GOTERM_BP_5	GO:2000647~negative regulation of stem cell proliferation	2	2.94118	0.0571254	BDNF, PTN	66	17	18826	33.5579	1	0.372675	0.341619	0.466458
Mlip	GOTERM_BP_5	GO:0031958~corticosteroid receptor signaling pathway	2	2.94118	0.0571254	NTRK2, BDNF	66	17	18826	33.5579	1	0.372675	0.341619	0.466458
Gabra1	GOTERM_BP_5	GO:0090276~regulation of peptide hormone secretion	4	5.88235	0.057583	ADCYAP1, CNR1, NNAT, HMGCR	66	254	18826	4.49201	1	0.374176	0.342995	0.464713
Per1	GOTERM_BP_5	GO:0071559~response to transforming growth factor beta	4	5.88235	0.0586786	HSPA5, CITED2, FOS, NLK	66	256	18826	4.45691	1	0.379794	0.348145	0.45824
Ap2b1	GOTERM_BP_5	GO:0032268~regulation of cellular protein metabolic process	16	23.5294	0.0599779	NTRK2, EGR1, BTG2, HSPA5, BDNF, THY1, HMGCR, CX3CL1, NR4A1, MAS1, ADCYAP1, DLG1, RGS2, SLK, NDN, GLYR1	66	2858	18826	1.59688	1	0.386268	0.354079	0.450899
Dusp3	GOTERM_BP_5	GO:0060253~negative regulation of glial cell proliferation	2	2.94118	0.0603838	ADCYAP1, PTN	66	18	18826	31.6936	1	0.386268	0.354079	0.450899
BC005537	GOTERM_BP_5	GO:0043951~negative regulation of cAMP-mediated signaling	2	2.94118	0.0603838	RGS2, PDE10A	66	18	18826	31.6936	1	0.386268	0.354079	0.450899
Efr3a	GOTERM_BP_5	GO:0034284~response to monosaccharide	4	5.88235	0.0608995	EGR1, PTPRN, NNAT, HMGCR	66	260	18826	4.38834	1	0.387346	0.355067	0.449689
Kcnj4	GOTERM_BP_5	GO:0031324~negative regulation of cellular metabolic process	16	23.5294	0.0616593	NTRK2, EGR1, BTG2, CITED2, USP2, RORB, THY1, HMGCR, DKK3, NR4A2, NR4A1, MAS1, DLG1, RGS2, CNR1, NDN	66	2869	18826	1.59076	1	0.387346	0.355067	0.449689
D17Wsu92e	GOTERM_BP_5	GO:0009117~nucleotide metabolic process	6	8.82353	0.0616636	ADCYAP1, PDE10A, BDNF, HMGCR, MT-ATP8, CAP2	66	617	18826	2.77383	1	0.387346	0.355067	0.449689
Synpo	GOTERM_BP_5	GO:0048661~positive regulation of smooth muscle cell proliferation	3	4.41176	0.0618333	EGR1, HMGCR, CX3CL1	66	117	18826	7.31391	1	0.387346	0.355067	0.449689
Ino80d	GOTERM_BP_5	GO:0034645~cellular macromolecule biosynthetic process	25	36.7647	0.0622861	BTG2, CITED2, PTPRN, RORB, HMGCR, NLK, CX3CL1, HS6ST2, RGS2, NDN, IER5, JUNB, EGR1, EGR4, BDNF, USP2, FOS, FOSL2, DKK3, NR4A2, NR4A1, MAS1, ADCYAP1, DLG1, GLYR1	66	5182	18826	1.37612	1	0.387346	0.355067	0.449689
Igfbp5	GOTERM_BP_5	GO:0019233~sensory perception of pain	3	4.41176	0.0627631	ADCYAP1, CNR1, NDN	66	118	18826	7.25193	1	0.387346	0.355067	0.449689
Nmnat2	GOTERM_BP_5	GO:1900452~regulation of long term synaptic depression	2	2.94118	0.0636311	ARC, SORCS3	66	19	18826	30.0255	1	0.387346	0.355067	0.449689
Atp1b1	GOTERM_BP_5	GO:0010566~regulation of ketone biosynthetic process	2	2.94118	0.0636311	EGR1, DKK3	66	19	18826	30.0255	1	0.387346	0.355067	0.449689
Nmt2	GOTERM_BP_5	GO:0033604~negative regulation of catecholamine secretion	2	2.94118	0.0636311	SYT4, CNR1	66	19	18826	30.0255	1	0.387346	0.355067	0.449689
Nckap1	GOTERM_BP_5	GO:0042670~retinal cone cell differentiation	2	2.94118	0.0636311	RORB, THY1	66	19	18826	30.0255	1	0.387346	0.355067	0.449689
Atp9a	GOTERM_BP_5	GO:0051963~regulation of synapse assembly	3	4.41176	0.0636977	NTRK2, BDNF, CLSTN3	66	119	18826	7.19099	1	0.387346	0.355067	0.449689
Atp6ap2	GOTERM_BP_5	GO:1901215~negative regulation of neuron death	4	5.88235	0.0637307	NR4A2, NTRK2, BTG2, BDNF	66	265	18826	4.30555	1	0.387346	0.355067	0.449689
Pls3	GOTERM_BP_5	GO:0010562~positive regulation of phosphorus metabolic process	9	13.2353	0.0638542	MAS1, NTRK2, EGR1, ADCYAP1, DLG1, SLK, BDNF, HMGCR, CX3CL1	66	1245	18826	2.06199	1	0.387346	0.355067	0.449689
Tmem35	GOTERM_BP_5	GO:0045937~positive regulation of phosphate metabolic process	9	13.2353	0.0638542	MAS1, NTRK2, EGR1, ADCYAP1, DLG1, SLK, BDNF, HMGCR, CX3CL1	66	1245	18826	2.06199	1	0.387346	0.355067	0.449689
Glrb	GOTERM_BP_5	GO:0006753~nucleoside phosphate metabolic process	6	8.82353	0.0640865	ADCYAP1, PDE10A, BDNF, HMGCR, MT-ATP8, CAP2	66	624	18826	2.74272	1	0.387346	0.355067	0.449689
Brinp1	GOTERM_BP_5	GO:0051952~regulation of amine transport	3	4.41176	0.064637	SYT4, RGS2, CNR1	66	120	18826	7.13106	1	0.389243	0.356806	0.447568
Ybx1	GOTERM_BP_5	GO:0010001~glial cell differentiation	4	5.88235	0.0689789	NTRK2, LINGO1, RHEB, PTN	66	274	18826	4.16412	1	0.413873	0.379384	0.420921
Foxj3	GOTERM_BP_5	GO:0015837~amine transport	3	4.41176	0.0694033	SYT4, RGS2, CNR1	66	125	18826	6.84582	1	0.414905	0.38033	0.41984
Rnft2	GOTERM_BP_5	GO:0060080~inhibitory postsynaptic potential	2	2.94118	0.0700926	BDNF, CX3CL1	66	21	18826	27.1659	1	0.416001	0.381334	0.418694
Mmp17	GOTERM_BP_5	GO:0048172~regulation of short-term neuronal synaptic plasticity	2	2.94118	0.0700926	SYT4, BDNF	66	21	18826	27.1659	1	0.416001	0.381334	0.418694
Kdm5a	GOTERM_BP_5	GO:0035556~intracellular signal transduction	15	22.0588	0.0706346	NTRK2, LINGO1, PPM1L, HMGCR, NLK, DCLK1, CX3CL1, MAS1, ADCYAP1, DLG1, RGS2, PDE10A, RHEB, SCG2, CAP2	66	2678	18826	1.5977	1	0.41771	0.3829	0.416914
Saraf	GOTERM_BP_5	GO:0032412~regulation of ion transmembrane transporter activity	4	5.88235	0.0719775	RPH3A, DLG1, ARC, HOMER1	66	279	18826	4.0895	1	0.424125	0.388782	0.410294
Tusc3	GOTERM_BP_5	GO:0046717~acid secretion	3	4.41176	0.0742819	NTRK2, SYT4, BDNF	66	130	18826	6.58252	1	0.436141	0.399796	0.398162
Spcs3	GOTERM_BP_5	GO:1902803~regulation of synaptic vesicle transport	3	4.41176	0.0752706	SYT4, NRXN3, SLC17A7	66	131	18826	6.53227	1	0.440373	0.403675	0.393968
Tecr	GOTERM_BP_5	GO:0044849~estrous cycle	2	2.94118	0.0765101	EGR1, PTN	66	23	18826	24.8037	1	0.442897	0.405989	0.391486
Glg1	GOTERM_BP_5	GO:0048148~behavioral response to cocaine	2	2.94118	0.0765101	HOMER1, BDNF	66	23	18826	24.8037	1	0.442897	0.405989	0.391486
Rpgrip1	GOTERM_BP_5	GO:0048245~eosinophil chemotaxis	2	2.94118	0.0765101	SCG2, CX3CL1	66	23	18826	24.8037	1	0.442897	0.405989	0.391486
Tpbg	GOTERM_BP_5	GO:0055086~nucleobase-containing small molecule metabolic process	6	8.82353	0.0770032	ADCYAP1, PDE10A, BDNF, HMGCR, MT-ATP8, CAP2	66	659	18826	2.59705	1	0.444115	0.407105	0.390294
Trank1	GOTERM_BP_5	GO:0048675~axon extension	3	4.41176	0.0772608	BDNF, NDN, DCLK1	66	133	18826	6.43404	1	0.444115	0.407105	0.390294
Tom1l2	GOTERM_BP_5	GO:0022898~regulation of transmembrane transporter activity	4	5.88235	0.0787782	RPH3A, DLG1, ARC, HOMER1	66	290	18826	3.93438	1	0.451259	0.413654	0.383363
Vmp1	GOTERM_BP_5	GO:0046928~regulation of neurotransmitter secretion	3	4.41176	0.0802773	NTRK2, SYT4, NRXN3	66	136	18826	6.29211	1	0.456664	0.418609	0.378192
Nxph3	GOTERM_BP_5	GO:0051153~regulation of striated muscle cell differentiation	3	4.41176	0.0802773	RGS2, CYP26B1, BDNF	66	136	18826	6.29211	1	0.456664	0.418609	0.378192
P4hb	GOTERM_BP_5	GO:0032868~response to insulin	4	5.88235	0.0813192	EGR1, VGF, PTPRN, SRSF5	66	294	18826	3.88085	1	0.46068	0.42229	0.374389
Nrsn1	GOTERM_BP_5	GO:0016070~RNA metabolic process	23	33.8235	0.0816004	EGR1, BTG2, EGR4, BDNF, CITED2, PTPRN, USP2, FOS, RORB, HMGCR, NLK, CX3CL1, FOSL2, DKK3, NR4A2, NR4A1, ADCYAP1, DLG1, NDN, SRSF5, IER5, JUNB, GLYR1	66	4792	18826	1.36907	1	0.46068	0.42229	0.374389
Bcap29	GOTERM_BP_5	GO:0030336~negative regulation of cell migration	4	5.88235	0.0826031	CITED2, PTN, THY1, CX3CL1	66	296	18826	3.85463	1	0.46068	0.42229	0.374389
Gnptg	GOTERM_BP_5	GO:0090304~nucleic acid metabolic process	25	36.7647	0.0827219	BTG2, CITED2, PTPRN, RORB, HMGCR, NLK, CX3CL1, ZDBF2, NDN, IER5, JUNB, EGR1, EGR4, BDNF, USP2, FOS, FOSL2, DKK3, NR4A2, NR4A1, MAS1, ADCYAP1, DLG1, SRSF5, GLYR1	66	5333	18826	1.33716	1	0.46068	0.42229	0.374389
Fam174a	GOTERM_BP_5	GO:0002864~regulation of acute inflammatory response to antigenic stimulus	2	2.94118	0.0828841	ADCYAP1, CNR1	66	25	18826	22.8194	1	0.46068	0.42229	0.374389
Sirpa	GOTERM_BP_5	GO:0033145~positive regulation of intracellular steroid hormone receptor signaling pathway	2	2.94118	0.0828841	NTRK2, BDNF	66	25	18826	22.8194	1	0.46068	0.42229	0.374389
Lrrc7	GOTERM_BP_5	GO:0090087~regulation of peptide transport	6	8.82353	0.0829449	SYT4, ADCYAP1, CNR1, NNAT, HMGCR, WLS	66	674	18826	2.53925	1	0.46068	0.42229	0.374389
Irs2	GOTERM_BP_5	GO:0001829~trophectodermal cell differentiation	2	2.94118	0.0860548	CITED2, JUNB	66	26	18826	21.9417	1	0.474023	0.434521	0.361989
Rrad	GOTERM_BP_5	GO:0007413~axonal fasciculation	2	2.94118	0.0860548	CNR1, NDN	66	26	18826	21.9417	1	0.474023	0.434521	0.361989
Rcan2	GOTERM_BP_5	GO:0043065~positive regulation of apoptotic process	6	8.82353	0.0862122	EGR1, NR4A1, SLK, CNR1, PTN, HMGCR	66	682	18826	2.50946	1	0.474023	0.434521	0.361989
	GOTERM_BP_5	GO:0032409~regulation of transporter activity	4	5.88235	0.0871659	RPH3A, DLG1, ARC, HOMER1	66	303	18826	3.76558	1	0.477669	0.437863	0.358661
	GOTERM_BP_5	GO:0043068~positive regulation of programmed cell death	6	8.82353	0.0882887	EGR1, NR4A1, SLK, CNR1, PTN, HMGCR	66	687	18826	2.4912	1	0.482215	0.44203	0.354548
	GOTERM_BP_5	GO:0046885~regulation of hormone biosynthetic process	2	2.94118	0.0892147	EGR1, DKK3	66	27	18826	21.1291	1	0.482464	0.442258	0.354324
	GOTERM_BP_5	GO:0072677~eosinophil migration	2	2.94118	0.0892147	SCG2, CX3CL1	66	27	18826	21.1291	1	0.482464	0.442258	0.354324
	GOTERM_BP_5	GO:0002523~leukocyte migration involved in inflammatory response	2	2.94118	0.0892147	PTN, CX3CL1	66	27	18826	21.1291	1	0.482464	0.442258	0.354324
	GOTERM_BP_5	GO:0071375~cellular response to peptide hormone stimulus	4	5.88235	0.0918343	NR4A2, MAS1, NR4A1, SRSF5	66	310	18826	3.68055	1	0.495002	0.453752	0.343182
	GOTERM_BP_5	GO:0043586~tongue development	2	2.94118	0.0923639	CYP26B1, BDNF	66	28	18826	20.3745	1	0.495394	0.454111	0.342838
	GOTERM_BP_5	GO:2000146~negative regulation of cell motility	4	5.88235	0.0925097	CITED2, PTN, THY1, CX3CL1	66	311	18826	3.66871	1	0.495394	0.454111	0.342838
	GOTERM_BP_5	GO:0051246~regulation of protein metabolic process	16	23.5294	0.0937698	NTRK2, EGR1, BTG2, HSPA5, BDNF, THY1, HMGCR, CX3CL1, NR4A1, MAS1, ADCYAP1, DLG1, RGS2, SLK, NDN, GLYR1	66	3048	18826	1.49734	1	0.500512	0.458802	0.338374
	GOTERM_BP_5	GO:0070050~neuron cellular homeostasis	2	2.94118	0.0955023	SLC17A7, CX3CL1	66	29	18826	19.6719	1	0.508109	0.465767	0.331831
	GOTERM_BP_5	GO:0033500~carbohydrate homeostasis	4	5.88235	0.0966057	VGF, CNR1, PTPRN, HMGCR	66	317	18826	3.59927	1	0.510881	0.468308	0.329469
	GOTERM_BP_5	GO:0051588~regulation of neurotransmitter transport	3	4.41176	0.0969556	NTRK2, SYT4, NRXN3	66	152	18826	5.62978	1	0.510881	0.468308	0.329469
	GOTERM_BP_5	GO:0051928~positive regulation of calcium ion transport	3	4.41176	0.0969556	HOMER1, THY1, CX3CL1	66	152	18826	5.62978	1	0.510881	0.468308	0.329469
	GOTERM_BP_5	GO:0021537~telencephalon development	4	5.88235	0.0972956	MAS1, NTRK2, BTG2, SLC1A2	66	318	18826	3.58796	1	0.511035	0.468449	0.329338
	GOTERM_BP_5	GO:0042692~muscle cell differentiation	5	7.35294	0.0978776	RGS2, CYP26B1, HOMER1, BDNF, HMGCR	66	507	18826	2.81304	1	0.512455	0.46975	0.328133
