# Supplementary material for: Neuronal types in the mouse amygdala and their transcriptional response to fear conditioning
Source: Nat Neurosci. 2023 Oct 26;26(12):2237–49. doi: 10.1038/s41593-023-01469-3 (PMC10689239; doi:10.1038/s41593-023-01469-3)
Supplement: Supplementary file 6 — Correlation scores (Methods) per gene module indicated, for each cell type, in GABA and GLUT. Cell types with small group sizes are marked 0. [file 41593_2023_1469_MOESM6_ESM.xlsx]

## Sheet: corrscore_GABA
	score_all	score_IEG	score_mem	score_gabaR	score_glutR	score_K-chan	score_Ca-chan	score_sema
GABA-41-Moxd1-Pvalb	0.109413	0.58014	0.0465018	0.261626	0.105256	0.118906	0.171519	0.165682
GABA-56-Sncg-Krt73	0.0793939	-0.0541128	-0.00255082	-0.102042	0.278876	0.0996364	-0.0304124	0.0482214
GABA-19-Isl1-Aldoc	0.0780925	0.527442	0.147444	0.717796	0.191405	0.0837292	0.04521	0.0611629
GABA-48-Reln-Crim1	0.0743548	2.34671	0.0914473	0.00267727	0.23772	0.188495	0.0218248	-0.00812169
GABA-3-Foxp2_Col6a1	0.067641	3.29522	0.0149465	0.0599442	0.0899736	0.075382	0.0833901	0.135713
GABA-47-Reln-Ndnf	0.0604794	0.161309	0.0930355	0.0882629	0.276965	0.0929426	0.262672	-0.0538669
GABA-9-Prkcd-Ezr	0.0604046	2.23259	0.0619728	0.184431	0.0546816	0.0282381	0.0120853	0.0666762
GABA-44-Pthlh-Pvalb	0.0573581	0.402295	0.097626	0.112542	0.115504	0.111433	0.0935169	-0.0581226
GABA-12-Adora2a-Scn4b	0.0524959	-0.0346041	0.0393845	0.112288	0.204177	0.110814	0.0893136	0.137
GABA-23-Fign-Lrpprc	0.0494718	-0.0546125	0.0818585	-0.0169743	-0.142939	0.0856225	0.100794	-0.00648976
GABA-8-Prkcd-Oprk1	0.0378041	0.673085	0.0512144	0.121053	-0.000463197	0.0608152	0.115045	-0.0778008
GABA-42-Moxd1-Vwc2	0.0369998	0.179659	0.047485	-0.177877	-0.0425761	-0.0234227	0.0777971	-0.142446
GABA-6-Pax6-Th	0.036921	-0.443623	0.127684	-0.279455	0.265674	0.0660877	0.0586622	0.288237
GABA-27-Lhx6-Nxph2	0.0347342	0.37053	0.0539396	0.12798	0.173936	0.112763	0.0688702	0.0919573
GABA-43-Crabp1-Etv1	0.0326205	0.343351	-0.0175388	0.0937901	0.0308309	0.0483498	0.104988	-0.00883231
GABA-29-Prlr-Greb1	0.0293519	1.38851	0.0208734	0.189917	-0.0181627	0.0560224	-0.0443046	0.289548
GABA-46-Lamp5-Kit	0.0212548	-0.122129	0.0667655	-0.252095	-0.276209	0.0638081	0.21622	0.0982959
GABA-11-Adora2a-Id4	0.0208521	3.30932	0.0461864	-0.167039	-0.0845741	0.0288973	0.0405049	0.147936
GABA-54-Scng-Kcnc2	0.0198916	0.420476	0.00854226	-0.0834586	0.332786	0.0708595	-0.000345109	0.271702
GABA-17-Pdyn-Ebf1	0.0183199	0.646354	0.0234832	0.0486838	0.0756065	0.0250426	0.0821014	0.15402
GABA-51-Vip-Crh	0.00479965	-0.0872543	0.102312	-0.0643104	0.0826559	0.0134347	0.00985103	0.00581407
GABA-18-Isl1-Tac1	0.00105183	-1.09537	0.00977661	0.149028	0.0575758	0.110153	0.0140266	0.146448
GABA-1-Foxp2_Fmod	0	0	0	0	0	0	0	0
GABA-4-Foxp2_Htr1f	0	0	0	0	0	0	0	0
GABA-5-Pax6-Enpp2	0	0	0	0	0	0	0	0
GABA-7-Pax6-Cyp26a1	0	0	0	0	0	0	0	0
GABA-10-Prkcd-Adora2a	0	0	0	0	0	0	0	0
GABA-13-Adora2a-Crh	0	0	0	0	0	0	0	0
GABA-14-Drd1-Scn4b	0	0	0	0	0	0	0	0
GABA-15-Drd1-Ebf1	0	0	0	0	0	0	0	0
GABA-16-Prkcd-Nts	0	0	0	0	0	0	0	0
GABA-20-Gpr101-Gabre	0	0	0	0	0	0	0	0
GABA-21-Vdr-Nts	0	0	0	0	0	0	0	0
GABA-22-Gal-Avp	0	0	0	0	0	0	0	0
GABA-24-Fign-Ucn3	0	0	0	0	0	0	0	0
GABA-25-Lhx8-Th	0	0	0	0	0	0	0	0
GABA-26-Cbln4-Sst	0	0	0	0	0	0	0	0
GABA-28-Cbln4-Luzp2	0	0	0	0	0	0	0	0
GABA-30-Prlr-Calcr	0	0	0	0	0	0	0	0
GABA-31-Prlr-Cbln1	0	0	0	0	0	0	0	0
GABA-34-Prlr-Satb1	0	0	0	0	0	0	0	0
GABA-35-Chodl-Moxd1	0	0	0	0	0	0	0	0
GABA-36-Sst-Fign	0	0	0	0	0	0	0	0
GABA-37-Sst-Npy	0	0	0	0	0	0	0	0
GABA-38-Sst-Tmtc4	0	0	0	0	0	0	0	0
GABA-39-Sst-Nek7	0	0	0	0	0	0	0	0
GABA-40-Rpb4-Sst	0	0	0	0	0	0	0	0
GABA-45-Lamp5-Hctr2	0	0	0	0	0	0	0	0
GABA-49-Npnt-Calca	0	0	0	0	0	0	0	0
GABA-50-Chat-Vip	0	0	0	0	0	0	0	0
GABA-52-Calb2-Rgs12	0	0	0	0	0	0	0	0
GABA-55-Sncg-Vip	0	0	0	0	0	0	0	0
GABA-33-Prlr-St18	-0.00150249	0.746854	0.03561	-0.0838119	-0.0496859	-0.0120556	-0.00115773	0.0537855
GABA-53-Htr3a-Kcnc2	-0.00422271	0.346089	0.0193235	-0.154651	-0.00977835	0.0128551	-0.0943103	0.0605614
GABA-2-Foxp2_Adra2a	-0.0114494	-0.662204	-0.0129456	0.226154	-0.152686	0.037967	0.121546	0.00161458
GABA-32-Prlr-Tac1	-0.0496823	-0.294819	-0.0214816	-0.0514558	-0.0421834	-0.0865755	0.192126	0.0375954

## Sheet: corrscore_GLUT
	score_all	score_IEG	score_mem	score_gabaR	score_glutR	score_K-chan	score_Ca-chan	score_sema
VGLUT1-2-Rspo2_Sema3e	0.325008	2.79466	0.160087	0.954045	0.939651	0.376253	0.356567	0.134841
VGLUT1-3-Sema5a_Dcn	0.18323	3.43914	0.0631354	0.500606	0.43984	0.168858	0.157755	0.146022
VGLUT1-8-Sim1_C1ql1	0.16081	0.548041	0.192912	0.139102	0.305545	0.368008	0.110958	-0.0100687
VGLUT1-7-Bok_Pamr1	0.138158	-0.401737	0.0468212	0.868236	0.511414	0.314635	0.259648	0.030847
VGLUT1-15-Fmo1_Rxfp3	0.114848	2.42063	0.0477759	0.615675	0.303913	-0.0101306	0.0930442	0.0437266
VGLUT1-6-Thrsp_Lamp5	0.0895058	0.349181	0.00858747	0.443904	0.381953	0.124361	0.0118322	0.10483
VGLUT2-29-Tac1_Cartpt	0.0876668	1.63701	0.0463847	0.291096	0.172931	0.106299	0.0238613	0.138755
VGLUT1-12-Gpr101_Grem1	0.0795509	0.61288	0.0672097	0.0625075	0.354523	0.0789811	0.116039	0.014964
VGLUT1-19-Car12_Celsr1	0.0680154	1.34323	0.0365385	0.753927	0.369475	0.0470775	0.0159224	0.064973
VGLUT1-28-Grp_Cpne8	0.0668757	1.81692	0.0863079	-0.0845214	0.12689	0.0383659	0.0895209	0.112415
VGLUT1-25-Plcxd3_Reln	0.0647698	-1.01924	0.0359964	0.430283	0.376173	0.163343	0.189825	0.0235674
VGLUT1-11-Cd36_Calb2	0.0577569	0.370243	0.0468551	0.372996	0.013736	0.074015	-0.0675304	0.159871
VGLUT2-26-Krt9_Matn2	0.0540311	2.01365	0.0453014	-0.03438	0.0831898	0.0265109	0.0745289	-0.0172738
VGLUT1-21-Trh_Rxfp1	0.0499159	0.464971	0.0650274	0.207535	0.301598	0.0907612	0.100963	0.0869251
VGLUT1-23-Trh_Kit	0.0346175	-0.63322	0.000280687	0.260006	0.422812	0.0246531	0.0587389	-0.123828
VGLUT2-11-Ebf1_Fmod	0.0334323	1.2152	0.149965	0.00378118	0.0410243	0.00869414	0.0440567	0.0794128
VGLUT2-35-Nr4a2_Zfhx4	0.0298292	0.512885	-0.00574398	-0.0279276	0.133832	0.0305638	0.112117	0.0658939
VGLUT2-31-Otp_Greb1	0.0245424	1.09114	0.028052	0.080534	0.0963298	0.00723329	0.127123	-0.0323358
VGLUT2-28-Krt9_Penk	0.0229743	-1.70394	0.0215516	0.0360272	0.0611765	0.0342898	0.0819257	0.0396997
VGLUT1-1-Zic4_Trp73	0	0	0	0	0	0	0	0
VGLUT1-4-Wfs1_Sorcs3	0	0	0	0	0	0	0	0
VGLUT1-5-Cbln1_Coch	0	0	0	0	0	0	0	0
VGLUT1-9-Gpx3_Rxfp1	0	0	0	0	0	0	0	0
VGLUT1-10-Ermn_Mpped1	0	0	0	0	0	0	0	0
VGLUT1-14-Cartpt_Fam46a	0	0	0	0	0	0	0	0
VGLUT1-16-Fbln1_Il33	0	0	0	0	0	0	0	0
VGLUT1-17-Eps8_Cd44	0	0	0	0	0	0	0	0
VGLUT1-18-Fibcd1_Vit	0	0	0	0	0	0	0	0
VGLUT1-20-Trh_Mdga1	0	0	0	0	0	0	0	0
VGLUT1-24-Trh_Slc23a3	0	0	0	0	0	0	0	0
VGLUT1-26-Tac1_Igfbp5	0	0	0	0	0	0	0	0
VGLUT1-27-Oasl2_Ifit1	0	0	0	0	0	0	0	0
VGLUT1-29-St8sia2_Cald1	0	0	0	0	0	0	0	0
VGLUT1-30-Gsg1l_Prox1	0	0	0	0	0	0	0	0
VGLUT1-31-Igfn1_Ndst4	0	0	0	0	0	0	0	0
VGLUT1-32-Mid1_Cdh22	0	0	0	0	0	0	0	0
VGLUT2-1-Trh_Tes	0	0	0	0	0	0	0	0
VGLUT2-2-Mafb_Ndnf	0	0	0	0	0	0	0	0
VGLUT2-3-Cd34_Papp2	0	0	0	0	0	0	0	0
VGLUT2-4-Cdhr1_Zeb2	0	0	0	0	0	0	0	0
VGLUT2-5-Runx1_Zeb2	0	0	0	0	0	0	0	0
VGLUT2-6-Peg10_Calcr	0	0	0	0	0	0	0	0
VGLUT2-7-Rxfp1_Cd24a	0	0	0	0	0	0	0	0
VGLUT2-8-Chrdl1_Abi3bp	0	0	0	0	0	0	0	0
VGLUT2-9-Tacr3_Npnt	0	0	0	0	0	0	0	0
VGLUT2-10-Grp_Emx2	0	0	0	0	0	0	0	0
VGLUT2-12-Pkib_Emx2	0	0	0	0	0	0	0	0
VGLUT2-13-Gpr88_Dgkk	0	0	0	0	0	0	0	0
VGLUT2-14-Tshz1_Col23a1	0	0	0	0	0	0	0	0
VGLUT2-15-Rxfp1_Rspo3	0	0	0	0	0	0	0	0
VGLUT2-16-Mpped1_Col23a1	0	0	0	0	0	0	0	0
VGLUT2-17-Crh_Deptor	0	0	0	0	0	0	0	0
VGLUT2-18-Papp2_Cdh23	0	0	0	0	0	0	0	0
VGLUT2-19-Fst_Foxb1	0	0	0	0	0	0	0	0
VGLUT2-20-Zic5_Serpinb1b	0	0	0	0	0	0	0	0
VGLUT2-22-Ebf2_Mylk	0	0	0	0	0	0	0	0
VGLUT2-23-Nov_Gpr83	0	0	0	0	0	0	0	0
VGLUT2-24-Cdkn1c_Penk	0	0	0	0	0	0	0	0
VGLUT2-25-Ebf3_Penk	0	0	0	0	0	0	0	0
VGLUT2-27-Cartpt_Igfbp6	0	0	0	0	0	0	0	0
VGLUT2-30-Otp_Penk	0	0	0	0	0	0	0	0
VGLUT2-32-Oxt_Avp	0	0	0	0	0	0	0	0
VGLUT2-33-Nxph2_Calb1	0	0	0	0	0	0	0	0
VGLUT2-34-Gal_Col12a1	0	0	0	0	0	0	0	0
VGLUT2-36-Lxh1_Trp73	0	0	0	0	0	0	0	0
VGLUT2-37-Rspo3_Nfib	0	0	0	0	0	0	0	0
VGLUT2-38-Vwc2_Eomes	0	0	0	0	0	0	0	0
VGLUT2-39-Tcf7l2_Skor1	0	0	0	0	0	0	0	0
VGLUT2-40-Otp_Pnoc	0	0	0	0	0	0	0	0
VGLUT2-41-Otp_Crabp1	0	0	0	0	0	0	0	0
VGLUT2-42-Otp_Sema3c	0	0	0	0	0	0	0	0
VGLUT2-21-Neurod6_Rorb	-0.029717	-0.984461	0.0127218	-0.00464931	0.167997	-0.0583633	0.0456557	0.0285215
VGLUT1-22-Trh_Medag	-0.0458061	-0.348598	0.0459355	0.243043	0.202029	-0.00653767	0.0673384	0.0479239
VGLUT1-13-Dcn_C1ql2	-0.0478713	0.125981	0.024108	-0.199621	-0.0499197	-0.0416468	-0.0258932	0.0141189
