# Supplementary material for: Neuronal types in the mouse amygdala and their transcriptional response to fear conditioning
Source: Nat Neurosci. 2023 Oct 26;26(12):2237–49. doi: 10.1038/s41593-023-01469-3 (PMC10689239; doi:10.1038/s41593-023-01469-3)
Supplement: Supplementary file 7 — Region-wise correlation of neuronal types to Visium spatial transcriptomics, registered to the Allen Reference Atlas—Mouse Brain (atlas.brain-map.org). [file 41593_2023_1469_MOESM7_ESM.xlsx]

## Sheet: ratio_ct2roi
ClusterID	GABA-1	GABA-2	GABA-3	GABA-4	GABA-5	GABA-6	GABA-7	GABA-8	GABA-9	GABA-10	GABA-11	GABA-12	GABA-13	GABA-14	GABA-15	GABA-16	GABA-17	GABA-18	GABA-19	GABA-20	GABA-21	GABA-22	GABA-23	GABA-24	GABA-25	GABA-26	GABA-27	GABA-28	GABA-29	GABA-30	GABA-31	GABA-32	GABA-33	GABA-34	GABA-35	GABA-36	GABA-37	GABA-38	GABA-39	GABA-40	GABA-41	GABA-42	GABA-43	GABA-44	GABA-45	GABA-46	GABA-47	GABA-48	GABA-49
2-gene-identifier	Foxp2_Fmod	Foxp2_Adra2a	Foxp2_Col6a1	Foxp2_Htr1f	Pax6-Enpp2	Pax6-Th	Pax6-Cyp26a1	Prkcd-Oprk1	Prkcd-Ezr	Prkcd-Adora2a	Adora2a-Id4	Adora2a-Scn4b	Adora2a-Crh	Drd1-Scn4b	Drd1-Ebf1	Prkcd-Nts	Pdyn-Ebf1	Isl1-Tac1	Isl1-Aldoc	Gpr101-Gabre	Vdr-Nts	Gal-Avp	Fign-Lrpprc	Fign-Ucn3	Lhx8-Th	Cbln4-Sst	Lhx6-Nxph2	Cbln4-Luzp2	Prlr-Greb1	Prlr-Calcr	Prlr-Cbln1	Prlr-Tac1	Prlr-St18	Prlr-Satb1	Chodl-Moxd1	Sst-Fign	Sst-Npy	Sst-Tmtc4	Sst-Nek7	Rpb4-Sst	Moxd1-Pvalb	Moxd1-Vwc2	Crabp1-Etv1	Pthlh-Pvalb	Lamp5-Hctr2	Lamp5-Kit	Reln-Ndnf	Reln-Crim1	Npnt-Calca
CEAc	0.10807	0.14941	-0.010274	-0.023219	-0.015449	0.13574	0.047962	-0.018512	0.021297	0.097289	0.1348	0.022786	-0.022161	-0.0097488	-0.020284	0.010895	-0.015025	-0.029003	0.032085	-0.028605	-0.031786	-0.016303	0.047403	-0.023303	-0.00061337	-0.013899	-0.019301	-0.0137	-0.0022374	0.0044906	-0.030761	0.048411	0.017014	0.036215	0.053469	0.10609	0.057823	0.067045	-0.018682	-0.02641	-0.023077	-0.025844	0.02613	-0.020893	-0.023836	-0.025517	-0.027725	-0.02017	-0.020333
CEAl	0.088673	0.11805	0.00083463	-0.012548	-0.010535	0.13056	0.046438	-0.011355	0.025591	0.089606	0.11816	0.039331	-0.017837	-0.00052835	-0.0098259	0.0081771	-0.0048206	-0.013948	0.044261	-0.022142	-0.022859	-0.011947	0.03899	-0.017866	0.0034721	-0.010556	-0.015066	-0.0020435	0.0071928	0.0086656	-0.022479	0.044807	0.01901	0.03705	0.044481	0.08906	0.051685	0.075853	-0.015047	-0.021091	-0.017407	-0.017116	0.018493	-0.0083545	-0.01712	-0.01643	-0.018922	-0.011953	-0.011768
BLAa	0.04058	0.049824	-0.014266	-0.029646	-0.017188	0.033853	0.016894	-0.014948	-0.0088695	0.027006	0.036898	-0.00578	-0.015716	-0.016706	-0.022189	0.010491	-0.02713	-0.026154	-0.00067325	-0.026674	-0.023347	-0.015222	0.030535	-0.016043	-0.011309	-0.013037	-0.012563	-0.02077	-0.018161	-0.0018359	-0.02721	0.010961	0.010971	0.0070786	0.032705	0.034289	0.012502	0.013523	-0.016922	-0.022192	-0.019264	-0.021076	0.027796	-0.017805	-0.015832	-0.024699	-0.024295	-0.018028	-0.016592
LA	0.03675	0.049487	-0.02217	-0.033143	-0.017065	0.030606	-0.00032517	-0.020562	-0.018033	0.028949	0.040813	-0.017383	-0.018922	-0.022292	-0.025802	0.0017947	-0.036015	-0.031691	-0.012778	-0.024507	-0.023816	-0.014419	0.017098	-0.017892	-0.020185	-0.011023	-0.016865	-0.028288	-0.030272	-0.0079185	-0.030275	-0.0031583	-0.0042585	-0.0094158	0.022665	0.028432	0.0055029	0.0090818	-0.018073	-0.025765	-0.022282	-0.019452	0.01487	-0.018317	-0.015875	-0.020775	-0.020271	-0.014134	-0.016641
IA	0.033971	0.020269	0.0082776	-0.0086278	-0.0022268	0.018817	0.042509	0.0066927	0.0025489	0.020174	0.0098248	0.018809	-0.0035191	0.003565	-0.00018634	0.028702	-0.00067415	0.0042521	0.021001	-0.0042268	-0.0088773	-0.0057068	0.048823	0.003241	0.013337	-0.0076322	-0.0047303	0.011251	0.013916	0.013513	0.00078973	0.02383	0.041477	0.033333	0.041764	0.02203	0.015413	0.018116	0.0015205	-0.0066394	0.0027244	-0.0037301	0.048269	0.012773	0.00098378	0.0006631	0.0056925	0.0064463	0.0056363
BMAp	0.027199	0.00058186	0.018294	-0.018901	-0.025334	0.0010726	0.047542	-0.006201	0.005907	0.0071999	-0.011559	0.024283	-0.016212	0.0076204	0.0063035	0.026705	0.01362	-0.015994	0.028152	-0.028288	-0.031223	-0.026907	0.065434	-0.013733	0.013342	-0.024955	-0.019018	-0.0031066	0.020594	0.0048184	-0.015177	0.026808	0.055268	0.032719	0.048108	0.012347	0.011796	0.0093125	-0.01085	-0.026221	-0.013486	-0.026054	0.039497	-0.0076706	-0.017714	-0.0070149	-0.012769	-0.010991	-0.0074477
CEAm	0.020852	0.010862	0.019947	0.023095	0.0044933	0.025658	0.042097	0.013431	0.030892	0.02193	0.013129	0.053856	0.0045423	0.015836	0.011301	0.0066362	0.02112	0.03602	0.045903	0.0044123	0.0050092	-0.0028658	0.016407	0.0047781	0.020148	-0.0038917	0.0057775	0.025134	0.025061	0.007796	0.0074272	0.029418	0.025446	0.031629	0.01305	0.01823	0.017346	0.024847	0.0044383	0.00076415	0.0035756	-0.00065636	0.0027515	0.016531	0.0068818	0.013704	0.010101	0.013232	0.010515
COAa	0.0070312	-0.0088276	-2.7751e-05	-0.012307	-0.0090753	-0.007764	0.0082454	0.0059346	-0.0089545	-0.0011237	-0.009601	-0.0084998	0.00015563	-0.0075636	-0.0074505	0.011342	-0.0066065	-0.009518	-0.0012817	-0.011169	-0.013392	-0.0057926	0.0075902	0.0015282	0.00066361	-0.0046044	0.0015049	0.00012624	-0.0017282	0.019333	-0.0043819	-0.0056103	0.0081375	0.0023574	0.006196	-0.0043855	-0.0050936	-0.0042554	0.0012745	-0.00083419	-0.0022535	-0.0098524	0.010954	0.00091744	-0.0084817	-0.0084371	-0.0088542	-0.0066298	-0.0038554
BMAa	0.0065459	-0.015734	0.014261	-0.013479	-0.013501	-0.010306	0.02848	0.0088647	0.0011802	-0.003678	-0.019277	0.014635	-0.0019038	0.0068683	0.0050997	0.021089	0.0058939	-0.00055677	0.018371	-0.015656	-0.016872	-0.012741	0.025899	0.00062244	0.016184	-0.012829	-0.00013062	0.0098924	0.018327	0.016187	-0.0027557	0.0095392	0.037106	0.024576	0.0152	-0.0057222	-0.0047673	-0.0036579	0.00011193	-0.0067581	-0.003425	-0.014127	0.019607	0.0084946	-0.0066625	-0.00056278	-0.0010227	-0.0023871	0.0013754
PAA	0.0035091	-0.0081862	-0.037173	-0.039721	-0.02485	-0.012564	-0.020888	-0.018835	-0.04079	-0.0064461	-0.013212	-0.04685	-0.021111	-0.038573	-0.041785	-0.0033062	-0.051701	-0.040866	-0.033963	-0.032764	-0.029784	-0.018749	-0.0078962	-0.026035	-0.035032	-0.011812	-0.01944	-0.041298	-0.051887	0.0070842	-0.041007	-0.025955	-0.025573	-0.035513	-0.0060031	-0.00061558	-0.0095631	-0.0076352	-0.023647	-0.022077	-0.025899	-0.024629	-0.0015026	-0.025946	-0.024951	-0.037134	-0.036652	-0.031197	-0.02812
BLAp	0.00022688	-0.0092674	-0.018306	-0.034935	-0.017112	-0.015266	-0.0021974	-0.021706	-0.03217	-0.0089501	-0.018143	-0.024754	-0.018618	-0.024124	-0.025768	0.0020978	-0.035307	-0.031858	-0.023058	-0.024465	-0.017958	-0.01781	0.0089403	-0.021764	-0.021961	-0.017333	-0.016423	-0.034097	-0.036986	-0.011011	-0.035141	-0.0099672	-0.0048159	-0.019513	0.0056333	-0.0038396	-0.01388	-0.011998	-0.024996	-0.026117	-0.028261	-0.016432	0.011953	-0.025347	-0.0094337	-0.021	-0.026376	-0.016784	-0.018519
COApm	-0.0013751	-0.03388	0.025999	-0.025351	-0.021456	-0.023199	0.020113	0.015301	-0.00029184	-0.016682	-0.037341	0.012713	-0.015073	0.017303	0.007577	0.013609	0.0055074	-0.021193	0.02131	-0.024675	-0.030341	-0.027348	0.0081312	-0.010073	0.027076	-0.024699	-0.0099101	0.0075773	0.012591	0.021234	-0.0211	-0.0002897	0.022288	0.011057	-0.0070046	-0.015119	-0.0074328	-0.0020414	-0.0087703	-0.013808	-0.011481	-0.024419	0.0067904	0.0059567	-0.015726	-0.0023123	-0.0058887	-0.016507	-0.0033811
COApl	-0.0022175	-0.024462	-0.0056434	-0.025539	-0.011228	-0.019618	0.0022092	0.0030887	-0.0162	-0.0068963	-0.02901	-0.018297	-0.0080756	-0.01228	-0.010731	0.011482	-0.012158	-0.027302	-0.0073064	-0.016679	-0.012604	-0.011168	-0.00042943	-0.0069723	-0.0089072	-0.010493	-0.0083444	-0.0082726	-0.014252	0.018427	-0.016231	-0.0086275	0.0010217	-0.013218	-0.0028604	-0.014788	-0.010394	-0.01265	-0.0071704	-0.0048789	-0.0086711	-0.010217	0.0063421	-0.0032646	-0.0072502	-0.011306	-0.0095595	-0.0086365	-0.0084647
BLAv	-0.0045806	-0.020511	-0.0030791	-0.028716	-0.016253	-0.012162	0.0024337	-0.0036856	-0.017204	-0.010422	-0.021211	-0.009073	-0.012326	-0.0071067	-0.0084387	0.008614	-0.015931	-0.023696	-0.0011455	-0.017534	-0.016578	-0.015241	0.0073759	-0.0080633	-0.0021462	-0.010687	-0.0081407	-0.0098789	-0.012783	0.0070927	-0.020365	-0.0059466	0.0080816	-0.0090712	-0.00090166	-0.0098135	-0.011043	-0.0074631	-0.0072641	-0.014049	-0.012691	-0.011118	0.0057767	-0.0026653	-0.0089505	-0.005152	-0.0071065	-0.0016768	-0.0032588
MEA	-0.015845	-0.037655	0.029151	0.019406	3.1262e-05	-0.024688	0.022044	0.018238	0.01494	-0.015291	-0.035603	0.027872	0.0092915	0.020409	0.020806	0.0031795	0.030164	0.027337	0.025383	0.0050475	-0.0010769	-0.0035359	0.001132	0.013576	0.029084	-0.0059343	0.0075341	0.034916	0.033115	0.013395	0.015781	0.0080412	0.021912	0.015989	-0.0087866	-0.020456	-0.0091123	-0.0068314	0.012259	0.0053878	0.011075	-0.0017283	-0.0076062	0.023695	0.0066381	0.021938	0.018558	0.012215	0.016584
AAA	-0.025442	-0.036051	0.024066	0.048115	0.0063648	-0.02064	0.0086493	0.027058	0.013567	-0.0087586	-0.030847	0.031685	0.020497	0.020411	0.029681	0.014191	0.030861	0.076872	0.02278	0.015579	0.0076667	0.010921	0.008549	0.032102	0.028114	0.00063623	0.021588	0.053775	0.025885	0.01586	0.020518	0.0054864	0.026073	0.02204	-0.00013963	-0.010494	-0.010905	-0.0083083	0.021073	0.023052	0.02458	0.012231	0.0013917	0.050184	0.014842	0.031239	0.055964	0.040597	0.031661
[truncated: 81 more columns]
