# Supplementary material for: Neuronal types in the mouse amygdala and their transcriptional response to fear conditioning
Source: Nat Neurosci. 2023 Oct 26;26(12):2237–49. doi: 10.1038/s41593-023-01469-3 (PMC10689239; doi:10.1038/s41593-023-01469-3)
Supplement: Supplementary file 8 — List of top genes downregulated in IEGhigh fractions, per GABA and GLUT class, with GO terms using DAVID biological processes 5. Source data for upregulated genes is included in Fig. 5. [file 41593_2023_1469_MOESM8_ESM.xlsx]

## Sheet: Glut12_down_d05_IEGposneg
Genes-GLUT-DOWN	Category	Term	Count	%	PValue	Genes	List Total	Pop Hits	Pop Total	Fold Enrichment	Bonferroni	Benjamini	FDR	(-log10(q))
Rps7	GOTERM_BP_5	GO:0006412~translation	68	55.2846	7.59316e-63	RPL30, RPL3, RPL32, MRPS14, RPL34, RPLP1, RPLP0, RPL10A, RPL8, RPL9, RPL7, RPS4X, EEF1B2, RPS15, RPS14, RPS16, RPS19, RPL36AL, RPS18, RPL35, RPLP2, RPL37, RPS11, RPL39, RPS13, RPS12, MAP2K1, RPS9, RPS7, RPL21, RPS8, RPS5, RPL23, RPS6, RPL13A, RPSA, SRP9, EEF1A1, RPL37A, RPL24, RPL26, RPL29, RPL28, RPL10, RPL12, RPL11, RPL36A, RPS15A, RPL14, RPS3, RPL13, RPS2, RPL18, RPS27A, RPL17, MAPK3, RPL19, R…	116	773	18826	14.2768	1.07215e-59	1.07215e-59	1.04862e-59	58.9794
Rpl3	GOTERM_BP_5	GO:0043043~peptide biosynthetic process	68	55.2846	5.55933e-62	RPL30, RPL3, RPL32, MRPS14, RPL34, RPLP1, RPLP0, RPL10A, RPL8, RPL9, RPL7, RPS4X, EEF1B2, RPS15, RPS14, RPS16, RPS19, RPL36AL, RPS18, RPL35, RPLP2, RPL37, RPS11, RPL39, RPS13, RPS12, MAP2K1, RPS9, RPS7, RPL21, RPS8, RPS5, RPL23, RPS6, RPL13A, RPSA, SRP9, EEF1A1, RPL37A, RPL24, RPL26, RPL29, RPL28, RPL10, RPL12, RPL11, RPL36A, RPS15A, RPL14, RPS3, RPL13, RPS2, RPL18, RPS27A, RPL17, MAPK3, RPL19, R…	116	796	18826	13.8642	7.84977e-59	3.92489e-59	3.83872e-59	58.4158
Rps5	GOTERM_BP_5	GO:0043604~amide biosynthetic process	68	55.2846	2.05156e-58	RPL30, RPL3, RPL32, MRPS14, RPL34, RPLP1, RPLP0, RPL10A, RPL8, RPL9, RPL7, RPS4X, EEF1B2, RPS15, RPS14, RPS16, RPS19, RPL36AL, RPS18, RPL35, RPLP2, RPL37, RPS11, RPL39, RPS13, RPS12, MAP2K1, RPS9, RPS7, RPL21, RPS8, RPS5, RPL23, RPS6, RPL13A, RPSA, SRP9, EEF1A1, RPL37A, RPL24, RPL26, RPL29, RPL28, RPL10, RPL12, RPL11, RPL36A, RPS15A, RPL14, RPS3, RPL13, RPS2, RPL18, RPS27A, RPL17, MAPK3, RPL19, R…	116	899	18826	12.2758	2.89681e-55	9.65602e-56	9.44402e-56	55.0248
Rpl27a	GOTERM_BP_5	GO:0006518~peptide metabolic process	69	56.0976	4.15726e-57	RPL30, RPL3, RPL32, MRPS14, RPL34, RPLP1, RPLP0, RPL10A, RPL8, RPL9, RPL7, RPS4X, EEF1B2, RPS15, RPS14, RPS16, RPS19, RPL36AL, RPS18, RPL35, RPLP2, RPL37, RPS11, RPL39, RPS13, RPS12, MAP2K1, RPS9, RPS7, RPL21, RPS8, RPS5, RPL23, RPS6, RPL13A, RPSA, SRP9, EEF1A1, OLFM1, RPL37A, RPL24, RPL26, RPL29, RPL28, RPL10, RPL12, RPL11, RPL36A, RPS15A, RPL14, RPS3, RPL13, RPS2, RPL18, RPS27A, RPL17, MAPK3, R…	116	988	18826	11.3342	5.87005e-54	1.46751e-54	1.43529e-54	53.8431
Rps25	GOTERM_BP_5	GO:0034645~cellular macromolecule biosynthetic process	80	65.0407	3.32593e-20	RPL30, RPL3, RPL32, MRPS14, RPL34, RPLP1, RPLP0, ZBTB20, RPL10A, RPL8, RPL9, IGF1R, RPL7, RPS4X, EEF1B2, SERP2, RPS15, RPS14, HINT1, CHCHD2, RPS16, RPS19, RPL36AL, RPS18, RPL35, RPLP2, RPL37, RPS11, RPL39, HRAS, RPS13, RPS12, MAP2K1, RPS9, RPS7, RPL21, RPS8, RPS5, RPL23, RPS6, RPL13A, RPSA, SRP9, EEF1A1, RPL37A, RPL24, RPL26, RPL29, PFDN5, RPL28, RPL10, RPL12, RPL11, RPL36A, BHLHE22, RPS15A, BAG1…	116	5182	18826	2.50549	4.69622e-17	9.39244e-18	9.18623e-18	17.0369
Rps27a	GOTERM_BP_5	GO:0044267~cellular protein metabolic process	78	63.4146	9.74618e-19	RPL30, RPL3, RPL32, MRPS14, RPL34, RPLP1, RPLP0, RPL10A, RPL8, RPL9, IGF1R, RPL7, RPS4X, EEF1B2, SERP2, RPS15, RPS14, HINT1, RPS16, RPS19, RPL36AL, RPS18, RPL35, RPLP2, RPL37, RPS11, RPL39, HRAS, RPS13, RPS12, MAP2K1, RPS9, RPS7, RPL21, RPS8, RPS5, RPL23, RPS6, RPL13A, RPSA, SRP9, EEF1A1, RPL37A, RPL24, RPL26, RPL29, RPL28, SF3B5, RPL10, RPL12, RPL11, RPL36A, RPS15A, CAMK2N1, BAG1, RPL14, RPS3, R…	116	5177	18826	2.44521	1.37616e-15	2.2936e-16	2.24325e-16	15.6491
Rps16	GOTERM_BP_5	GO:0006364~rRNA processing	21	17.0732	2.07138e-18	RPS7, RPS8, RPS6, RPL11, RPL35A, RPL10A, RPL7, RPS15, RPS25, RPL7A, RPS14, NSA2, RPS28, RPS27, RPS16, RPS19, RPL14, RPL35, RPL26, RPS21, RPS24	116	213	18826	16.0007	2.92479e-15	4.17827e-16	4.08654e-16	15.3886
Rpl11	GOTERM_BP_5	GO:0042255~ribosome assembly	15	12.1951	2.59645e-18	RPL3, RPL10, RPS5, RPL11, RPLP0, RPL23A, RPSA, RPS15, RPS25, RPS14, RPS28, RPS27, RPS19, RPL24, RPS2	116	66	18826	36.8848	3.66618e-15	4.58273e-16	4.48211e-16	15.3485
Rps3	GOTERM_BP_5	GO:0042274~ribosomal small subunit biogenesis	15	12.1951	1.19408e-17	RPS7, RPS8, RPS5, RPS6, RPSA, RPS15, RPS25, RPS14, RPS28, RPS27, RPS16, RPS19, RPS2, RPS21, RPS24	116	73	18826	33.3479	1.68605e-14	1.87338e-15	1.83225e-15	14.737
Naca	GOTERM_BP_5	GO:0042273~ribosomal large subunit biogenesis	14	11.3821	4.2105e-16	RPL3, RPL10, RPL11, RPLP0, RPL35A, RPL23A, RPL10A, RPL7, RPL7A, NSA2, RPL14, RPL24, RPL35, RPL26	116	72	18826	31.557	6.27054e-13	5.94522e-14	5.8147e-14	13.2355
Rpl26	GOTERM_BP_5	GO:0000028~ribosomal small subunit assembly	9	7.31707	1.79401e-13	RPS15, RPS25, RPS14, RPS28, RPS27, RPS19, RPS5, RPSA, RPS2	116	20	18826	73.0319	2.5333e-10	2.30286e-11	2.2523e-11	10.6474
Rps10	GOTERM_BP_5	GO:0022618~ribonucleoprotein complex assembly	17	13.8211	2.23728e-12	RPL3, RPL10, RPS5, RPL11, RPLP0, RPL13A, RPL23A, RPSA, RPS15, RPS25, RPS14, RPS28, RPS27, RPS19, RPL24, RPS2, RPS23	116	247	18826	11.17	3.1591e-09	2.63253e-10	2.57474e-10	9.58927
Rps14	GOTERM_BP_5	GO:0034660~ncRNA metabolic process	22	17.8862	3.36619e-12	RPS7, RPS8, RPS6, RPL11, RPL35A, RPL10A, RPL7, RPS15, RPS25, RPL7A, RPS14, NSA2, RPS28, RPS27, RPS16, RPS19, RPL14, RPL35, RPL26, HRAS, RPS21, RPS24	116	505	18826	7.07019	4.75307e-09	3.6562e-10	3.57593e-10	9.44661
Rps4x	GOTERM_BP_5	GO:0006396~RNA processing	24	19.5122	3.73908e-09	SF3B5, MAP2K1, RPS7, RPS8, RPS6, RPL11, RPL35A, RPL10A, RPL7, RPS15, RPS25, RPL7A, RPS14, NSA2, RPS28, RPS27, RPS16, RPS19, RPL14, RPL35, RPL26, RPS21, RPS13, RPS24	116	892	18826	4.36663	5.27957e-06	3.77113e-07	3.68833e-07	6.43317
Rps13	GOTERM_BP_5	GO:0034622~cellular macromolecular complex assembly	25	20.3252	7.23634e-08	RPL3, RPL10, RPL11, RPLP0, COX7A2, RPS15, RPS14, RPS19, STMN1, RPS3, RPS2, TMSB10, NDUFA6, RPS5, NDUFA2, RPL13A, RPSA, RPL23A, RPS25, RPS28, COX7A2L, RPS27, NDUFS5, RPL24, RPS23	116	1134	18826	3.57789	0.000102172	6.81181e-06	6.66226e-06	5.17638
Rpl13	GOTERM_BP_5	GO:0000027~ribosomal large subunit assembly	6	4.87805	8.23155e-07	RPL3, RPL10, RPL11, RPLP0, RPL24, RPL23A	116	29	18826	33.5779	0.00116162	7.26434e-05	7.10485e-05	4.14844
Rps23	GOTERM_BP_5	GO:1901798~positive regulation of signal transduction by p53 class mediator	6	4.87805	1.61337e-06	RPS15, RPS7, RPL23, RPL11, RPL37, RPL26	116	33	18826	29.5078	0.00227548	0.000134004	0.000131062	3.88252
Selm	GOTERM_BP_5	GO:0030490~maturation of SSU-rRNA	6	4.87805	1.32596e-05	RPS14, RPS28, RPS16, RPS19, RPS8, RPS21	116	50	18826	19.4752	0.0185485	0.000999964	0.00097801	3.00966
Rpl37	GOTERM_BP_5	GO:0006414~translational elongation	7	5.69106	1.34556e-05	EEF1A1, EEF1B2, RPS9, RPS5, RPLP1, RPLP2, SRP9	116	85	18826	13.3653	0.0188201	0.000999964	0.00097801	3.00966
Rps15a	GOTERM_BP_5	GO:0000470~maturation of LSU-rRNA	5	4.06504	2.78893e-05	RPL7A, NSA2, RPL35, RPL10A, RPL7	116	29	18826	27.9816	0.038615	0.00196899	0.00192576	2.7154
Fau	GOTERM_BP_5	GO:0034248~regulation of cellular amide metabolic process	14	11.3821	3.72258e-05	RPS9, MAP2K1, RPL10, RPS5, RPLP1, RPL13A, SRP9, EIF1, RPS4X, OLFM1, RPS3A1, RPS3, RPL26, MAPK3	116	559	18826	4.06459	0.0512063	0.00250299	0.00244804	2.61118
Mapk3	GOTERM_BP_5	GO:0009141~nucleoside triphosphate metabolic process	11	8.94309	3.97486e-05	CHCHD2, MAP2K1, COX7A2L, GUK1, ATP5J, ZBTB20, COX7A2, ATP5G2, SLC25A23, COX7C, MYH7	116	335	18826	5.32903	0.0545802	0.00255114	0.00249513	2.60291
Fabp5	GOTERM_BP_5	GO:0006163~purine nucleotide metabolic process	13	10.5691	4.24613e-05	MAP2K1, PDE1A, ZBTB20, ATP5J, COX7A2, ATP5G2, COX7C, COX7A2L, CHCHD2, HINT1, GUK1, SLC25A23, MYH7	116	486	18826	4.34117	0.0581947	0.00260676	0.00254953	2.59354
Bhlhe22	GOTERM_BP_5	GO:0009259~ribonucleotide metabolic process	13	10.5691	4.59564e-05	MAP2K1, PDE1A, ZBTB20, ATP5J, COX7A2, ATP5G2, COX7C, COX7A2L, CHCHD2, HINT1, GUK1, SLC25A23, MYH7	116	490	18826	4.30574	0.0628313	0.0026717	0.00261305	2.58285
Rpl7	GOTERM_BP_5	GO:0009123~nucleoside monophosphate metabolic process	11	8.94309	4.73035e-05	CHCHD2, MAP2K1, COX7A2L, GUK1, ATP5J, ZBTB20, COX7A2, ATP5G2, SLC25A23, COX7C, MYH7	116	342	18826	5.21995	0.0646123	0.0026717	0.00261305	2.58285
Rps21	GOTERM_BP_5	GO:0006417~regulation of translation	13	10.5691	5.58065e-05	RPS9, MAP2K1, RPL10, RPS5, RPLP1, RPL13A, SRP9, EIF1, RPS4X, RPS3A1, RPS3, RPL26, MAPK3	116	500	18826	4.21962	0.0757761	0.00303072	0.00296418	2.5281
Rps3a1	GOTERM_BP_5	GO:0019693~ribose phosphate metabolic process	13	10.5691	6.25545e-05	MAP2K1, PDE1A, ZBTB20, ATP5J, COX7A2, ATP5G2, COX7C, COX7A2L, CHCHD2, HINT1, GUK1, SLC25A23, MYH7	116	506	18826	4.16959	0.084541	0.00327137	0.00319955	2.49491
Rpl34	GOTERM_BP_5	GO:0010608~posttranscriptional regulation of gene expression	14	11.3821	7.4009e-05	RPS9, MAP2K1, RPL10, RPS5, RPLP1, RPL13A, SRP9, EIF1, RPS4X, RPS3A1, BAG1, RPS3, RPL26, MAPK3	116	598	18826	3.7995	0.0992293	0.00373217	0.00365023	2.43768
Rpl9	GOTERM_BP_5	GO:1901796~regulation of signal transduction by p53 class mediator	6	4.87805	0.000173217	RPS15, RPS7, RPL23, RPL11, RPL37, RPL26	116	85	18826	11.456	0.216985	0.00843386	0.0082487	2.08361
Rpl21	GOTERM_BP_5	GO:0072331~signal transduction by p53 class mediator	7	5.69106	0.000256126	RPS15, HINT1, RPS7, RPL23, RPL11, RPL37, RPL26	116	144	18826	7.88925	0.303506	0.012055	0.0117903	1.92847
Rpl32	GOTERM_BP_5	GO:0009117~nucleotide metabolic process	13	10.5691	0.00039304	MAP2K1, PDE1A, ZBTB20, ATP5J, COX7A2, ATP5G2, COX7C, COX7A2L, CHCHD2, HINT1, GUK1, SLC25A23, MYH7	116	617	18826	3.41947	0.425974	0.0179023	0.0175093	1.75673
Rps9	GOTERM_BP_5	GO:0006753~nucleoside phosphate metabolic process	13	10.5691	0.000434767	MAP2K1, PDE1A, ZBTB20, ATP5J, COX7A2, ATP5G2, COX7C, COX7A2L, CHCHD2, HINT1, GUK1, SLC25A23, MYH7	116	624	18826	3.38111	0.458832	0.0191841	0.0187629	1.7267
Rps19	GOTERM_BP_5	GO:0055086~nucleobase-containing small molecule metabolic process	13	10.5691	0.000704104	MAP2K1, PDE1A, ZBTB20, ATP5J, COX7A2, ATP5G2, COX7C, COX7A2L, CHCHD2, HINT1, GUK1, SLC25A23, MYH7	116	659	18826	3.20153	0.630108	0.0301271	0.0294657	1.53068
Rps12	GOTERM_BP_5	GO:0002082~regulation of oxidative phosphorylation	4	3.25203	0.000881067	CHCHD2, COX7A2L, COX7A2, SLC25A23	116	31	18826	20.941	0.711948	0.0365902	0.0357869	1.44628
Rps15	GOTERM_BP_5	GO:0097421~liver regeneration	4	3.25203	0.00214309	RPS15, RPS16, RPL10, RPL19	116	42	18826	15.4565	0.95165	0.0864582	0.08456	1.07283
Rps24	GOTERM_BP_5	GO:0006140~regulation of nucleotide metabolic process	6	4.87805	0.00353243	CHCHD2, MAP2K1, COX7A2L, ZBTB20, COX7A2, SLC25A23	116	166	18826	5.86602	0.993239	0.13855	0.135508	0.868036
Rpl30	GOTERM_BP_5	GO:0051438~regulation of ubiquitin-protein transferase activity	4	3.25203	0.00536712	RPS7, RPL23, RPL11, RPS2	116	58	18826	11.1926	0.999499	0.204821	0.200324	0.698266
Rpl17	GOTERM_BP_5	GO:0006123~mitochondrial electron transport, cytochrome c to oxygen	3	2.43902	0.00654094	COX7A2L, COX7A2, COX7C	116	20	18826	24.344	0.999905	0.243047	0.237711	0.62395
Rpl39	GOTERM_BP_5	GO:2001244~positive regulation of intrinsic apoptotic signaling pathway	4	3.25203	0.00975425	RPS7, RPL11, RPS3, RPL26	116	72	18826	9.01628	0.999999	0.353154	0.3454	0.461677
Rpl36a	GOTERM_BP_5	GO:0043467~regulation of generation of precursor metabolites and energy	5	4.06504	0.0109855	CHCHD2, COX7A2L, ZBTB20, COX7A2, SLC25A23	116	141	18826	5.75507	1	0.387787	0.379273	0.421048
Tmsb10	GOTERM_BP_5	GO:0097193~intrinsic apoptotic signaling pathway	7	5.69106	0.012146	HINT1, MAP2K1, RPS7, RPL11, RPS3, RPL26, HRAS	116	311	18826	3.6529	1	0.418295	0.409111	0.388159
Rps11	GOTERM_BP_5	GO:0042773~ATP synthesis coupled electron transport	4	3.25203	0.0125425	CHCHD2, COX7A2L, COX7A2, COX7C	116	79	18826	8.21737	1	0.421667	0.41241	0.384671
Atp2b4	GOTERM_BP_5	GO:0072332~intrinsic apoptotic signaling pathway by p53 class mediator	4	3.25203	0.0147855	HINT1, RPS7, RPL11, RPL26	116	84	18826	7.72824	1	0.485515	0.474855	0.323439
Rpl10	GOTERM_BP_5	GO:0071870~cellular response to catecholamine stimulus	3	2.43902	0.0153246	RYR2, ATP2B4, MAPK3	116	31	18826	15.7058	1	0.49178	0.480983	0.31787
Hrk	GOTERM_BP_5	GO:0071868~cellular response to monoamine stimulus	3	2.43902	0.0162817	RYR2, ATP2B4, MAPK3	116	32	18826	15.215	1	0.510884	0.499668	0.301319
Nptx1	GOTERM_BP_5	GO:0045727~positive regulation of translation	5	4.06504	0.0178316	RPS4X, RPS9, RPS3A1, RPL26, MAPK3	116	163	18826	4.97832	1	0.546976	0.534968	0.271673
Gucy1a3	GOTERM_BP_5	GO:0031100~animal organ regeneration	4	3.25203	0.0182832	RPS15, RPS16, RPL10, RPL19	116	91	18826	7.13376	1	0.546976	0.534968	0.271673
Rpl19	GOTERM_BP_5	GO:0006915~apoptotic process	21	17.0732	0.0185941	HRK, RYR2, MAP2K1, RPL10, RPS7, PDE1A, RPS6, RPL11, CCK, IGF1R, OLFM1, HINT1, NACA, RPS3A1, BAG1, RPS3, RPL26, NPTX1, HRAS, YPEL3, MAPK3	116	2004	18826	1.70068	1	0.546976	0.534968	0.271673
Rpl8	GOTERM_BP_5	GO:0070670~response to interleukin-4	3	2.43902	0.0193013	RPL3, RPLP0, RPS2	116	35	18826	13.9108	1	0.556193	0.543982	0.264415
2900055J20Rik	GOTERM_BP_5	GO:0071869~response to catecholamine	3	2.43902	0.0203562	RYR2, ATP2B4, MAPK3	116	36	18826	13.5244	1	0.574858	0.562238	0.25008
Lypd1	GOTERM_BP_5	GO:0071867~response to monoamine	3	2.43902	0.0214346	RYR2, ATP2B4, MAPK3	116	37	18826	13.1589	1	0.593445	0.580417	0.23626
Zbtb20	GOTERM_BP_5	GO:2001242~regulation of intrinsic apoptotic signaling pathway	5	4.06504	0.0246129	MAP2K1, RPS7, RPL11, RPS3, RPL26	116	180	18826	4.50814	1	0.668336	0.653663	0.184646
Pdzrn4	GOTERM_BP_5	GO:0016070~RNA metabolic process	40	32.5203	0.026263	SF3B5, RPL10, RPL11, ZBTB20, BHLHE22, RPL10A, IGF1R, RPL7, RPS15, RPS14, RPL7A, HINT1, CHCHD2, RPS16, RPS19, BAG1, RPL14, RPS3, RPL35, SCAND1, HRAS, RPS13, MAPK3, MAP2K1, RPS7, RPS8, RPL23, RPS6, ATP2B4, RPL35A, RPS25, NSA2, RPS28, RPS27, NACA, RPL24, RPL26, PFDN5, RPS21, RPS24	116	4792	18826	1.3547	1	0.694047	0.67881	0.168252
Timm8b	GOTERM_BP_5	GO:0022904~respiratory electron transport chain	4	3.25203	0.0265429	CHCHD2, COX7A2L, COX7A2, COX7C	116	105	18826	6.18259	1	0.694047	0.67881	0.168252
Pde1a	GOTERM_BP_5	GO:2001235~positive regulation of apoptotic signaling pathway	5	4.06504	0.0287555	HRK, RPS7, RPL11, RPS3, RPL26	116	189	18826	4.29347	1	0.737263	0.721076	0.142019
Hspe1	GOTERM_BP_5	GO:0001889~liver development	5	4.06504	0.0292399	RPS15, RPS16, RPL10, HRAS, RPL19	116	190	18826	4.27087	1	0.737263	0.721076	0.142019
Rpl12	GOTERM_BP_5	GO:0061008~hepaticobiliary system development	5	4.06504	0.030722	RPS15, RPS16, RPL10, HRAS, RPL19	116	193	18826	4.20448	1	0.747921	0.731501	0.135785
Rps27	GOTERM_BP_5	GO:0034250~positive regulation of cellular amide metabolic process	5	4.06504	0.030722	RPS4X, RPS9, RPS3A1, RPL26, MAPK3	116	193	18826	4.20448	1	0.747921	0.731501	0.135785
Shfm1	GOTERM_BP_5	GO:0060440~trachea formation	2	1.62602	0.0419909	MAP2K1, MAPK3	116	7	18826	46.3695	1	0.992717	0.970922	0.0128156
Rpl28	GOTERM_BP_5	GO:0097190~apoptotic signaling pathway	9	7.31707	0.04247	HRK, HINT1, MAP2K1, RPS7, RPL11, RPS3, CCK, RPL26, HRAS	116	640	18826	2.28225	1	0.992717	0.970922	0.0128156
Rpl13a	GOTERM_BP_5	GO:0010942~positive regulation of cell death	10	8.13008	0.0428865	EEF1A1, HRK, OLFM1, RPS7, RPL11, BAG1, RPS6, RPS3, CCK, RPL26	116	759	18826	2.13825	1	0.992717	0.970922	0.0128156
Rplp1	GOTERM_BP_5	GO:0033500~carbohydrate homeostasis	6	4.87805	0.0450917	MAP2K1, FABP5, CAMK2N1, RPS6, ZBTB20, IGF1R	116	317	18826	3.07179	1	1	0.978738	0.00933334
Rpl29	GOTERM_BP_5	GO:0097250~mitochondrial respiratory chain supercomplex assembly	2	1.62602	0.0478451	COX7A2L, COX7A2	116	8	18826	40.5733	1	1	0.978738	0.00933334
Rpl14	GOTERM_BP_5	GO:0061564~axon development	8	6.50407	0.0481426	OLFM1, MAP2K1, STMN1, RPL24, CCK, BHLHE22, NPTX1, IGF1R	116	541	18826	2.3999	1	1	0.978738	0.00933334
Hint1	GOTERM_BP_5	GO:0090398~cellular senescence	3	2.43902	0.0505133	MAP2K1, HRAS, YPEL3	116	59	18826	8.25219	1	1	0.978738	0.00933334
Rpl23	GOTERM_BP_5	GO:0048732~gland development	8	6.50407	0.0534116	RPS15, MAP2K1, RPS16, RPL10, HRAS, MAPK3, IGF1R, RPL19	116	554	18826	2.34358	1	1	0.978738	0.00933334
Pfdn5	GOTERM_BP_5	GO:0032981~mitochondrial respiratory chain complex I assembly	3	2.43902	0.0536067	NDUFA6, NDUFS5, NDUFA2	116	61	18826	7.98163	1	1	0.978738	0.00933334
Atp5g2	GOTERM_BP_5	GO:0043065~positive regulation of apoptotic process	9	7.31707	0.0575754	HRK, OLFM1, RPS7, RPL11, BAG1, RPS6, RPS3, CCK, RPL26	116	682	18826	2.1417	1	1	0.978738	0.00933334
Rpl35a	GOTERM_BP_5	GO:0043068~positive regulation of programmed cell death	9	7.31707	0.0595756	HRK, OLFM1, RPS7, RPL11, BAG1, RPS6, RPS3, CCK, RPL26	116	687	18826	2.12611	1	1	0.978738	0.00933334
Rpl10a	GOTERM_BP_5	GO:0061844~antimicrobial humoral immune response mediated by antimicrobial peptide	4	3.25203	0.0632609	RPL30, RPS19, FAU, RPL39	116	149	18826	4.35686	1	1	0.978738	0.00933334
Cox7a2l	GOTERM_BP_5	GO:1902231~positive regulation of intrinsic apoptotic signaling pathway in response to DNA damage	2	1.62602	0.0651959	RPS3, RPL26	116	11	18826	29.5078	1	1	0.978738	0.00933334
Rpl37a	GOTERM_BP_5	GO:0060425~lung morphogenesis	3	2.43902	0.0683099	MAP2K1, RPL13A, MAPK3	116	70	18826	6.95542	1	1	0.978738	0.00933334
Rpl35	GOTERM_BP_5	GO:0032872~regulation of stress-activated MAPK cascade	5	4.06504	0.0703941	MAP2K1, RPS3, HRAS, MAPK3, IGF1R	116	254	18826	3.19475	1	1	0.978738	0.00933334
Eef1a1	GOTERM_BP_5	GO:0060439~trachea morphogenesis	2	1.62602	0.0709096	MAP2K1, MAPK3	116	12	18826	27.0489	1	1	0.978738	0.00933334
Cox7c	GOTERM_BP_5	GO:0070302~regulation of stress-activated protein kinase signaling cascade	5	4.06504	0.0728083	MAP2K1, RPS3, HRAS, MAPK3, IGF1R	116	257	18826	3.15745	1	1	0.978738	0.00933334
Rpl24	GOTERM_BP_5	GO:0001731~formation of translation preinitiation complex	2	1.62602	0.0765886	RPL13A, RPS2	116	13	18826	24.9682	1	1	0.978738	0.00933334
Rps18	GOTERM_BP_5	GO:1903363~negative regulation of cellular protein catabolic process	3	2.43902	0.0787619	RPS7, RPL23, RPL11	116	76	18826	6.40631	1	1	0.978738	0.00933334
Slc30a3	GOTERM_BP_5	GO:1903522~regulation of blood circulation	5	4.06504	0.0855027	RYR2, MAP2K1, ATP2B4, ATP5J, MYH7	116	272	18826	2.98333	1	1	0.978738	0.00933334
Smim10l1	GOTERM_BP_5	GO:1902533~positive regulation of intracellular signal transduction	12	9.7561	0.0866254	RPS15, HINT1, MAP2K1, RPS7, RPL23, RPL11, RPS3, RPL37, RPL26, HRAS, MAPK3, IGF1R	116	1135	18826	1.71587	1	1	0.978738	0.00933334
Igf1r	GOTERM_BP_5	GO:1902065~response to L-glutamate	2	1.62602	0.0878437	BAG1, IGF1R	116	15	18826	21.6391	1	1	0.978738	0.00933334
Eef1b2	GOTERM_BP_5	GO:0071871~response to epinephrine	2	1.62602	0.0878437	RYR2, ATP2B4	116	15	18826	21.6391	1	1	0.978738	0.00933334
Rps8	GOTERM_BP_5	GO:0051248~negative regulation of protein metabolic process	13	10.5691	0.089517	MAP2K1, RPS7, RPL23, RPL11, ATP2B4, RPL13A, SRP9, IGF1R, OLFM1, CAMK2N1, BAG1, RPS3, PFDN5	116	1276	18826	1.65346	1	1	0.978738	0.00933334
Ndufs5	GOTERM_BP_5	GO:0051348~negative regulation of transferase activity	5	4.06504	0.0899603	RPS7, CAMK2N1, RPL23, RPL11, IGF1R	116	277	18826	2.92948	1	1	0.978738	0.00933334
Chchd2	GOTERM_BP_5	GO:0042981~regulation of apoptotic process	16	13.0081	0.092661	HRK, MAP2K1, RPL10, RPS7, PDE1A, RPS6, RPL11, CCK, IGF1R, OLFM1, NACA, RPS3A1, BAG1, RPS3, RPL26, HRAS	116	1696	18826	1.53107	1	1	0.978738	0.00933334
Rpl18	GOTERM_BP_5	GO:0031400~negative regulation of protein modification process	8	6.50407	0.0984105	RPS7, CAMK2N1, RPL23, RPL11, BAG1, RPS3, ATP2B4, IGF1R	116	642	18826	2.02234	1	1	0.978738	0.00933334
Ypel3	GOTERM_BP_5	GO:1903358~regulation of Golgi organization	2	1.62602	0.0989627	MAP2K1, MAPK3	116	17	18826	19.0933	1	1	0.978738	0.00933334
Rplp2
Cox7a2
Guk1
Eif1
Rpl36al
Rps2
Rpl7a
Serf2
Olfm1
Rplp0
Cplx2
Atp5j
Creg2
Mrps14
Ano3
Pex5l
Pgm2l1
Hras
Map2k1
Cck
Nsa2
Camk2n1
Rpl23a
Ryr2
Prrt1
6330403K07Rik
Srp9
Scand1
Bag1
Rps6
Smap2
Stmn1
Sf3b5
Myh7
Serp2
Rpsa
Ndufa6
Rps28
Ndufa2
Fth1
Slc25a23
Rps20
Ptpru
Rpl6
Grp
Pbx1
Mapk10
Wdr6
2003-09-01
Pdcd4
Rpl31
Eif3m
Dtd1
Rpl22l1
Eno1
Atp6v1f
Lin7b
Oaz1
2810428I15Rik
Rpl18a
Ubl5
Rasgrf1
Uqcrq
Coa3
Btf3
Pnn
Ndufb9
Gtf2h5
Tceb2
Fis1
Eif3k
Eif1b
Smdt1
Prdx5
Actr1b
Ramp1
Mpc2
Mrps26
Lamtor5
Tomm5
Hivep3
Gm1673
Cox6a1
Gpr85
Arl8b
Ldhb
Ndufa3
Zfp365
Syt1
Calb2
A830039N20Rik
A230050P20Rik
Ntm
Neurod2
Fam195b
Mocs2
Rhob
Pmm1
Ndufa7
2410015M20Rik
Osbpl1a
Zmat2
Sec11c
Hspd1
Epha4
Ndufa10
Pea15a
Syt13
D430041D05Rik
Gdi1
Pkia
Stmn2
Chmp5
Rraga
Faah
Pum1
Wnt4
Prkcz
Nos1
Tspan33
Plxna4
Mpp6
Rspo3
Whsc1l1
Psmd7
Pgbd5
Synpr
Fam213a
Pin1
Tbrg1
Polr2m
Mprip
C1qbp
Ssbp2
D430019H16Rik
Trhr
Rbfox1
Mkl2
Mapk1
Eif4a2
Il1rap
Rab11fip2
Brinp2
Hrh3
Rere
N4bp2l2
Syn2
Slc17a7
Adam11
Grin2a
Xpr1
Prrc2b
Strbp
Neurod1
Psmc3
Kcnb1
Atp9a
Uba1
Txn1
Dpp6
Copg1
Napa
Tspyl4
Arl1
Kcnmb4
Tmem59l
Rnf7
Skp1a
Crk
Cygb
Timp2
Rab3c
Myt1l
Dnm1l
Nek6
Nckap1
Hypk
Srsf11
Rad23b
Sh3gl2
Cmpk1
Eri3
Tbcb
Ap2a1
Sh3gl3
Nrip3
Pkib
Adarb1
Nmt1
Ict1
Ywhaq
Ndufb8
Lrrn2
Cdh4
Gpr101
St6galnac5
Grin3a
Prdm8
Miat
Caln1
Ing1
Cpne7
Pcdh9
Pvrl1
Tmod2
Tmem158
Kif3a
Cyb5r3
Nell2
C1ql3
Nfib
Cald1
Akap7
Cdh13
Kctd4
Efnb3
Sox11
Sh3bgrl3
Smpd3
Banp
Fdx1l
Gria1
Thra
Psmb1
Kctd1
Smarca2
Cox5b
Mff
Pfdn2
Ssna1
Edf1
Bmyc
1110008P14Rik
Dcaf12l1
Psmd4
Mllt11
Park7
Tprgl
Tomm7
Rpl5
Lmo3
Rps17
Ndufab1
Chchd10
Myl6
Ctxn1
Hsbp1
Prkar2a
Mrpl12
1500009C09Rik
Uqcc2
Brd4
Trmt112
Gng3
Pcdh7
Map1lc3b
Myo18a
Snw1
Abcc5

## Sheet: GABA_down_d05_IEGposneg
Genes-GABA-DOWN	Category	Term	Count	%	PValue	Genes	List Total	Pop Hits	Pop Total	Fold Enrichment	Bonferroni	Benjamini	FDR	(-log10(q))
Rps4x	GOTERM_BP_5	GO:0006412~translation	13	28.8889	2.96835e-08	RPL10, RPL32, RPS7, RPL11, RPLP0, RPL35A, RPSA, RPS4X, EEF1G, RPS14, RPL14, RPS27A, RPS12	40	773	18826	7.9152	2.92972e-05	2.0231e-05	2.019e-05	4.69486
Rpl32	GOTERM_BP_5	GO:0043043~peptide biosynthetic process	13	28.8889	4.0995e-08	RPL10, RPL32, RPS7, RPL11, RPLP0, RPL35A, RPSA, RPS4X, EEF1G, RPS14, RPL14, RPS27A, RPS12	40	796	18826	7.68649	4.04612e-05	2.0231e-05	2.019e-05	4.69486
Pnoc	GOTERM_BP_5	GO:0043604~amide biosynthetic process	13	28.8889	1.54767e-07	RPL10, RPL32, RPS7, RPL11, RPLP0, RPL35A, RPSA, RPS4X, EEF1G, RPS14, RPL14, RPS27A, RPS12	40	899	18826	6.80584	0.000152744	5.09184e-05	5.08152e-05	4.29401
Stmn1	GOTERM_BP_5	GO:0006518~peptide metabolic process	13	28.8889	4.27859e-07	RPL10, RPL32, RPS7, RPL11, RPLP0, RPL35A, RPSA, RPS4X, EEF1G, RPS14, RPL14, RPS27A, RPS12	40	988	18826	6.19276	0.000422208	0.000105574	0.00010536	3.97732
Rps12	GOTERM_BP_5	GO:0042255~ribosome assembly	5	11.1111	1.03315e-05	RPS14, RPL10, RPL11, RPLP0, RPSA	40	66	18826	35.6553	0.0101454	0.00203943	0.0020353	2.69137
Rpl35a	GOTERM_BP_5	GO:0042273~ribosomal large subunit biogenesis	5	11.1111	1.46166e-05	RPL10, RPL11, RPLP0, RPL14, RPL35A	40	72	18826	32.684	0.0143232	0.00240444	0.00239956	2.61987
Rps14	GOTERM_BP_5	GO:0044267~cellular protein metabolic process	22	48.8889	0.000451721	CNTNAP2, PNCK, RPL10, RPL32, RPS7, RPL11, RPLP0, ATP2B4, ARID4A, RPL35A, CCK, RPSA, RNF6, RPS4X, EEF1G, RPS14, AR, PGP, RPL14, PHIP, RPS27A, RPS12	40	5177	18826	2.00006	0.359784	0.0636927	0.0635636	1.19679
Mpc2	GOTERM_BP_5	GO:0006364~rRNA processing	5	11.1111	0.000960764	RPS14, RPS7, RPL11, RPL14, RPL35A	40	213	18826	11.0481	0.612767	0.118534	0.118294	0.927037
Rps10	GOTERM_BP_5	GO:0034645~cellular macromolecule biosynthetic process	21	46.6667	0.00139654	RPL10, RPL32, RPS7, RPL11, RPLP0, ATP2B4, ARID4A, ZBTB20, RPL35A, RPSA, RNF6, SOX11, RPS4X, EEF1G, RPS14, AR, RPL14, PHIP, LCORL, RPS27A, RPS12	40	5182	18826	1.9073	0.748258	0.148811	0.148509	0.828246
Rpl10	GOTERM_BP_5	GO:0000027~ribosomal large subunit assembly	3	6.66667	0.00163882	RPL10, RPL11, RPLP0	40	29	18826	48.6879	0.801872	0.148811	0.148509	0.828246
Ar	GOTERM_BP_5	GO:0022618~ribonucleoprotein complex assembly	5	11.1111	0.00165848	RPS14, RPL10, RPL11, RPLP0, RPSA	40	247	18826	9.52733	0.805686	0.148811	0.148509	0.828246
Gm38112	GOTERM_BP_5	GO:0031330~negative regulation of cellular catabolic process	4	8.88889	0.0083735	RPS7, FEZ1, RPL11, ATP2B4	40	202	18826	9.3198	0.999751	0.68872	0.687325	0.162838
Rpsa	GOTERM_BP_5	GO:0097190~apoptotic signaling pathway	6	13.3333	0.00989834	AR, RPS7, RPL11, CCK, PHIP, TPT1	40	640	18826	4.41234	0.999946	0.706181	0.70475	0.151965
Rpl14	GOTERM_BP_5	GO:0042274~ribosomal small subunit biogenesis	3	6.66667	0.0100167	RPS14, RPS7, RPSA	40	73	18826	19.3418	0.999952	0.706181	0.70475	0.151965
6330403K07Rik	GOTERM_BP_5	GO:2001233~regulation of apoptotic signaling pathway	5	11.1111	0.0127913	AR, RPS7, RPL11, PHIP, TPT1	40	441	18826	5.33617	0.999997	0.84167	0.839964	0.0757391
Pdzrn4	GOTERM_BP_5	GO:0032990~cell part morphogenesis	6	13.3333	0.0179221	CNTNAP2, NDUFS6, FEZ1, STMN1, RNF6, CCK	40	743	18826	3.80067	1	1	0.998986	0.000440684
Eef1g	GOTERM_BP_5	GO:0009895~negative regulation of catabolic process	4	8.88889	0.0198668	RPS7, FEZ1, RPL11, ATP2B4	40	279	18826	6.74767	1	1	0.998986	0.000440684
Cck	GOTERM_BP_5	GO:0034660~ncRNA metabolic process	5	11.1111	0.0200536	RPS14, RPS7, RPL11, RPL14, RPL35A	40	505	18826	4.6599	1	1	0.998986	0.000440684
Srp14	GOTERM_BP_5	GO:0043568~positive regulation of insulin-like growth factor receptor signaling pathway	2	4.44444	0.022559	AR, PHIP	40	11	18826	85.5727	1	1	0.998986	0.000440684
Hypk	GOTERM_BP_5	GO:0034622~cellular macromolecular complex assembly	7	15.5556	0.0279532	RPS14, RPL10, NDUFS6, RPL11, RPLP0, STMN1, RPSA	40	1134	18826	2.90525	1	1	0.998986	0.000440684
2210013O21Rik	GOTERM_BP_5	GO:0021761~limbic system development	3	6.66667	0.0318172	CNTNAP2, FEZ1, ATP2B4	40	135	18826	10.4589	1	1	0.998986	0.000440684
Ccdc92	GOTERM_BP_5	GO:0060548~negative regulation of cell death	7	15.5556	0.0391332	AR, RPL10, NGB, SOX11, PHIP, TPT1, HYPK	40	1228	18826	2.68286	1	1	0.998986	0.000440684
Abhd8	GOTERM_BP_5	GO:1903532~positive regulation of secretion by cell	4	8.88889	0.0403271	MPC2, CCK, SOX11, BAIAP3	40	368	18826	5.11576	1	1	0.998986	0.000440684
Trappc2l	GOTERM_BP_5	GO:0000028~ribosomal small subunit assembly	2	4.44444	0.0406468	RPS14, RPSA	40	20	18826	47.065	1	1	0.998986	0.000440684
Cpne7	GOTERM_BP_5	GO:0006915~apoptotic process	9	20	0.0499765	AR, RPS7, RPL10, RPL11, NGB, CCK, PHIP, TPT1, HYPK	40	2004	18826	2.1137	1	1	0.998986	0.000440684
Ndufs6	GOTERM_BP_5	GO:0046887~positive regulation of hormone secretion	3	6.66667	0.0503555	MPC2, SOX11, BAIAP3	40	174	18826	8.11466	1	1	0.998986	0.000440684
Rplp0	GOTERM_BP_5	GO:0043567~regulation of insulin-like growth factor receptor signaling pathway	2	4.44444	0.0505543	AR, PHIP	40	25	18826	37.652	1	1	0.998986	0.000440684
Fez1	GOTERM_BP_5	GO:1990403~embryonic brain development	2	4.44444	0.0505543	CNTNAP2, RPL10	40	25	18826	37.652	1	1	0.998986	0.000440684
Phip	GOTERM_BP_5	GO:2001242~regulation of intrinsic apoptotic signaling pathway	3	6.66667	0.0534857	RPS7, RPL11, TPT1	40	180	18826	7.84417	1	1	0.998986	0.000440684
Arid4a	GOTERM_BP_5	GO:0031329~regulation of cellular catabolic process	5	11.1111	0.0537091	RPS7, FEZ1, RPL11, ATP2B4, ZBTB20	40	691	18826	3.40557	1	1	0.998986	0.000440684
Ddx24	GOTERM_BP_5	GO:0010647~positive regulation of cell communication	9	20	0.0549468	AR, CNTNAP2, RPS7, MPC2, RPL11, SOX11, PHIP, BAIAP3, RPS12	40	2043	18826	2.07335	1	1	0.998986	0.000440684
Pnck	GOTERM_BP_5	GO:0016331~morphogenesis of embryonic epithelium	3	6.66667	0.0556105	AR, RPS7, SOX11	40	184	18826	7.67364	1	1	0.998986	0.000440684
Lcorl	GOTERM_BP_5	GO:0071322~cellular response to carbohydrate stimulus	3	6.66667	0.0561463	MPC2, ZBTB20, BAIAP3	40	185	18826	7.63216	1	1	0.998986	0.000440684
Zbtb20	GOTERM_BP_5	GO:0042981~regulation of apoptotic process	8	17.7778	0.0570323	AR, RPS7, RPL10, RPL11, CCK, PHIP, TPT1, HYPK	40	1696	18826	2.22005	1	1	0.998986	0.000440684
Baiap3	GOTERM_BP_5	GO:0043067~regulation of programmed cell death	8	17.7778	0.0606772	AR, RPS7, RPL10, RPL11, CCK, PHIP, TPT1, HYPK	40	1720	18826	2.18907	1	1	0.998986	0.000440684
H2afz	GOTERM_BP_5	GO:0051047~positive regulation of secretion	4	8.88889	0.0607224	MPC2, CCK, SOX11, BAIAP3	40	435	18826	4.32782	1	1	0.998986	0.000440684
Rpl11	GOTERM_BP_5	GO:0001678~cellular glucose homeostasis	3	6.66667	0.0610508	MPC2, ZBTB20, BAIAP3	40	194	18826	7.27809	1	1	0.998986	0.000440684
Cntnap2	GOTERM_BP_5	GO:0031324~negative regulation of cellular metabolic process	11	24.4444	0.0631168	AR, RPS14, RPS7, RPL10, FEZ1, RPL11, PGP, ATP2B4, ARID4A, ZBTB20, SOX11	40	2869	18826	1.80451	1	1	0.998986	0.000440684
RP24-267C3.3	GOTERM_BP_5	GO:1901798~positive regulation of signal transduction by p53 class mediator	2	4.44444	0.0661992	RPS7, RPL11	40	33	18826	28.5242	1	1	0.998986	0.000440684
Rps27a	GOTERM_BP_5	GO:0070584~mitochondrion morphogenesis	2	4.44444	0.070071	NDUFS6, FEZ1	40	35	18826	26.8943	1	1	0.998986	0.000440684
Sox11	GOTERM_BP_5	GO:0021543~pallium development	3	6.66667	0.0718643	CNTNAP2, FEZ1, ATP2B4	40	213	18826	6.62887	1	1	0.998986	0.000440684
Rps7	GOTERM_BP_5	GO:0031175~neuron projection development	6	13.3333	0.0766871	CNTNAP2, FEZ1, STMN1, NGB, RNF6, CCK	40	1107	18826	2.55095	1	1	0.998986	0.000440684
Ngb	GOTERM_BP_5	GO:0032228~regulation of synaptic transmission, GABAergic	2	4.44444	0.0815928	CNTNAP2, BAIAP3	40	41	18826	22.9585	1	1	0.998986	0.000440684
Atp2b4	GOTERM_BP_5	GO:0000902~cell morphogenesis	6	13.3333	0.0836037	AR, CNTNAP2, STMN1, RNF6, CCK, PHIP	40	1136	18826	2.48583	1	1	0.998986	0.000440684
Tecr	GOTERM_BP_5	GO:0031327~negative regulation of cellular biosynthetic process	8	17.7778	0.0856109	AR, RPS14, RPL10, PGP, ATP2B4, ARID4A, ZBTB20, SOX11	40	1864	18826	2.01996	1	1	0.998986	0.000440684
Tpt1	GOTERM_BP_5	GO:0007399~nervous system development	10	22.2222	0.0864813	CNTNAP2, TUBB2A, RPS7, FEZ1, STMN1, NGB, ATP2B4, RNF6, CCK, SOX11	40	2639	18826	1.78344	1	1	0.998986	0.000440684
Selm	GOTERM_BP_5	GO:0035774~positive regulation of insulin secretion involved in cellular response to glucose stimulus	2	4.44444	0.0929754	MPC2, BAIAP3	40	47	18826	20.0277	1	1	0.998986	0.000440684
Tubb2a	GOTERM_BP_5	GO:0009890~negative regulation of biosynthetic process	8	17.7778	0.0944887	AR, RPS14, RPL10, PGP, ATP2B4, ARID4A, ZBTB20, SOX11	40	1909	18826	1.97234	1	1	0.998986	0.000440684
Rnf6	GOTERM_BP_5	GO:2001234~negative regulation of apoptotic signaling pathway	3	6.66667	0.0957942	AR, PHIP, TPT1	40	252	18826	5.60298	1	1	0.998986	0.000440684
Pgp	GOTERM_BP_5	GO:0000904~cell morphogenesis involved in differentiation	5	11.1111	0.0967991	AR, CNTNAP2, STMN1, RNF6, CCK	40	847	18826	2.77834	1	1	0.998986	0.000440684
Arhgap6	GOTERM_BP_5	GO:0031646~positive regulation of neurological system process	2	4.44444	0.0986151	CNTNAP2, CCK	40	50	18826	18.826	1	1	0.998986	0.000440684
Rps20
Ttc9b
Rpl10a
2410015M20Rik
Dst
Rpl36a
Pkia
Npy2r
Rps3a1
Pithd1
Tprgl
Ube3c
Ywhah
Rpl9
Epha5
Rpl21
Tmsb10
Rps5
Rps19
Rpl27a
Bola2
Rpl18a
Timm8b
Rpl29
Guk1
Rpl26
Rpl23a
Cygb
Rpl3
Spryd3
Pfdn5
Rps2
Rps18
Nr3c1
Gng3
Ubxn1
Pax6
Irak1bp1
Ndufa11
Nenf
Tceb1
Mff
Rpl7a
Madd
Pgrmc2
Gon4l
Stx12
Coq2
Ran
Rps15a
Scoc
Mt1
Smpd3
Cpne6
Smg6
Nmt1
Hn1
Tmem179
Ranbp1
Ppp1r2
Stmn3
Gprasp2
Ncam1
Abi2
Pkig
Gucy1b3
Ndufs5
1110065P20Rik
Rer1
Cdk14
Add1
Crmp1
Adgrl3
Sun1
Pomp
Rps16
Nmb
Taf10
Timm13
Tac2
Prkcd
Pbrm1
Mrpl52
Mrpl57
Rps25
Atp5l
Rplp1
Spg21
Dync1li1
Eif1b
Skp1a
Snf8
Gpr150
Fam19a5
Pam16
Tceb2
Nol4
Ppp2r2b
Ppp2r5b
Inpp4a
Snrpe
Frmd4a
Chst1
Lin7c
Ptpra
Cxxc4
Fubp1
Psip1
Zcchc17
Aurkaip1
Ppm1g
Bod1l
Wscd2
Pop5
Cct7
Pnmal1
Snrpd2
Uba2
Ndufab1
Rmst
Cdk17
Dusp26
Tsnax
Vdac2
Spcs1
Cnrip1
Fxr2
Ccdc47
Arid4b
Prr7
Slirp
D430019H16Rik
Tonsl
Rbx1
Zfp148
Ndufb4
Mrpl18
Hcfc1r1
Hnrnpul2
Gnaq
Smarca2
Smc3
Sumo1
2700094K13Rik
Eid1
Nnat
Ptprt
Cdh4
Pcsk1n
Bex4
Tceal3
Lamtor2
Unc5c
Mrfap1
Kcnip4
Cadps2
Tmem91
Fxyd7
Gabra5
Nr2f2
Tacc2
AW551984
Fxyd6
Wdr6
Hap1
Nr2f1
Edil3
Dnajc21
Alcam
Arhgdig
Ppp1r11
Eef1b2
Ptma
Pam
Brinp3
Susd4
Rpl12
Rprm
Cir1
Dnajc19
Camk2d
Whrn
Camta1
Ajap1
N4bp2
Nos1
Rsrc2
Trrap
Tac1
Mical3
Rps9
Rps17
Ahi1
Spock3
2001-03-01
Rpl13
Opcml
Nrgn
Ubb
H3f3b
Tnrc6c
Dapk1
Enc1
Stxbp6
Cpne8
Kcnip2
Ndufs1
Brd3
Odf2
Scn1a
Nop10
Mga
Nop56
Cask
Zmym3
Atrx
Trim2
Dnajb14
B230334C09Rik
Tmem246
Rraga
Mier1
Pcdh7
Adcyap1r1
Grid2
Lmo3
Ptov1
Pgm2l1
Arl6ip1
Zfp941
Grm1
Ncoa7
Pcm1
Mphosph8
Rnf112
Spag9
Helz
Aatk
Hmgcs1
Actr10
Rims2
Kif21a
Pcp4
Stk19
A830018L16Rik
Mrps14
Mgst3
Mrpl41
Bmyc
Rbm18
Map1a
Trpc4ap
Mafb
Idh3g
Mbnl1
Bag1
Txn1
Khdrbs1
Tomm7
Pdap1
Scn1b
Coq7
Aldoa
Ppa1
2310036O22Rik
Itfg1
Cadps
Nedd8
Hint1
Eif5a
Pitpna
Rps6kb1
Acox1
Uqcrb
Ncoa1
Cyc1
Rangap1
Sst
Tcp1
Hdhd2
Ndufs8
Drap1
Ndufb8
Eif3a
Crispld1
Glul
Edf1
Zmynd8
Sars
Prkar1b
Npy
Vstm2a
Gpd1
Shtn1
Dner
Abca2
Sema6d
Rrbp1
Epb41l1
Eif1ax
Ralyl
Serpini1
Jak1
Tmem57
Kit
2011-09-01
Mapk10
Scrn1
Arpc4
Grik5
Herc2
Map6
Micu3
Lsm6
Maf
Cacna2d3
Dmxl2
Chst2
Cpne4
Pitpnc1
Mrpl12
Rasgrf2
Ifi27l2a
Crebbp
Rasgrp2
Chd3
Rabep1
Rprd1a
