# Supplementary material for: Neuronal types in the mouse amygdala and their transcriptional response to fear conditioning
Source: Nat Neurosci. 2023 Oct 26;26(12):2237–49. doi: 10.1038/s41593-023-01469-3 (PMC10689239; doi:10.1038/s41593-023-01469-3)
Supplement: Supplementary file 9 — Genes correlated with the expression of Bdnf, or Nlgn1, per neuron class indicated, with GO terms using DAVID biological processes 5. [file 41593_2023_1469_MOESM9_ESM.xlsx]

## Sheet: GO-BP5 GABA_Nlgn1-correl
Genes	Frequency	GO-BP5:Top200	Category	Term	Count	%	PValue	Genes	List Total	Pop Hits	Pop Total	Fold Enrichment	Bonferroni	Benjamini	FDR
Nlgn1	102		GOTERM_BP_5	GO:0099537~trans-synaptic signaling	33	17.1875	1.30776e-11	GRIA2, APP, CNTNAP2, SERPINE2, CLSTN3, NRXN1, RASGRF2, ATP2A2, GNAI1, NRGN, RIMS1, PPP3CA, GRM5, SYNGR1, CALB1, SV2B, LRRTM1, SLITRK3, PENK, TNR, SLITRK5, GABBR1, KCNB1, PRKCE, SLC4A10, ATP2B2, GRIN2B, GABRG1, PINK1, GRIN3A, TBC1D24, PPT1, NAT8L	177	865	19200	4.13834	3.07848e-08	3.07847e-08	2.898e-08
Atp6v0e2	10		GOTERM_BP_5	GO:0050804~modulation of synaptic transmission	27	14.0625	9.61355e-10	GRIA2, APP, CNTNAP2, SERPINE2, CLSTN3, NRXN1, RASGRF2, ATP2A2, GNAI1, NRGN, RIMS1, PPP3CA, GRM5, SYNGR1, CALB1, LRRTM1, TNR, GABBR1, KCNB1, PRKCE, SLC4A10, ATP2B2, GRIN2B, PINK1, GRIN3A, TBC1D24, NAT8L	177	691	19200	4.23851	2.26303e-06	1.13151e-06	1.06518e-06
Nrgn	10		GOTERM_BP_5	GO:0007399~nervous system development	56	29.1667	2.10115e-09	PCSK2, GPSM1, APP, CNTNAP2, COX7B, SERPINE2, CLSTN3, PTPRO, PEBP1, CLU, PTPRF, NRGN, ROBO1, RIMS1, PPP3CA, GRM5, LRRTM4, DPYSL5, CHL1, LRRTM1, DNER, TIMP2, TNR, EPHA5, SLC32A1, ATP6AP2, SLC6A11, THOC2, CTTN, TBC1D24, ULK1, GPM6A, HDAC2, EPHA10, NRXN1, AMIGO1, THY1, PCDH19, BRINP2, SLITRK3, PENK, SLITRK5, NCAM2, HSPA5, KCNB1, LGI2, SLC4A10, SEMA4F, CCK, ATP2B2, GRIN3A, XK, PPT1, CPE, SERPINI1, ADG…	177	2659	19200	2.28453	4.94609e-06	1.6487e-06	1.55205e-06
Ptprn	9		GOTERM_BP_5	GO:0031175~neuron projection development	32	16.6667	2.30596e-08	GPM6A, APP, CNTNAP2, HDAC2, EPHA10, SERPINE2, NRXN1, AMIGO1, PTPRO, THY1, CLU, PTPRF, ROBO1, RIMS1, PPP3CA, DPYSL5, CHL1, SLITRK3, TNR, SLITRK5, NCAM2, EPHA5, HSPA5, SEMA4F, CCK, THOC2, GRIN3A, XK, CTTN, TBC1D24, ULK1, SERPINI1	177	1106	19200	3.1385	5.42808e-05	1.11158e-05	1.04642e-05
App	9		GOTERM_BP_5	GO:0048812~neuron projection morphogenesis	25	13.0208	2.36104e-08	GPM6A, APP, CNTNAP2, EPHA10, NRXN1, AMIGO1, PTPRO, THY1, CLU, PTPRF, ROBO1, RIMS1, PPP3CA, DPYSL5, CHL1, SLITRK3, TNR, SLITRK5, EPHA5, SEMA4F, CCK, XK, CTTN, TBC1D24, ULK1	177	695	19200	3.90196	5.55775e-05	1.11158e-05	1.04642e-05
Gria3	8		GOTERM_BP_5	GO:0048666~neuron development	35	18.2292	3.03575e-08	GPM6A, APP, CNTNAP2, HDAC2, EPHA10, SERPINE2, NRXN1, AMIGO1, PTPRO, THY1, CLU, PTPRF, ROBO1, RIMS1, PPP3CA, DPYSL5, CHL1, SLITRK3, TNR, SLITRK5, NCAM2, EPHA5, HSPA5, KCNB1, SLC4A10, SEMA4F, CCK, ATP2B2, THOC2, GRIN3A, XK, CTTN, TBC1D24, ULK1, SERPINI1	177	1313	19200	2.89155	7.14589e-05	1.19102e-05	1.1212e-05
Chchd2	8		GOTERM_BP_5	GO:0048858~cell projection morphogenesis	25	13.0208	3.82758e-08	GPM6A, APP, CNTNAP2, EPHA10, NRXN1, AMIGO1, PTPRO, THY1, CLU, PTPRF, ROBO1, RIMS1, PPP3CA, DPYSL5, CHL1, SLITRK3, TNR, SLITRK5, EPHA5, SEMA4F, CCK, XK, CTTN, TBC1D24, ULK1	177	713	19200	3.80346	9.00971e-05	1.28716e-05	1.2117e-05
Ndufa4	8		GOTERM_BP_5	GO:0006812~cation transport	33	17.1875	6.32285e-08	APP, NDUFB8, CAMK2D, SERPINE2, NDUFB6, NRXN1, AMIGO1, RASGRF2, ATP2A2, THY1, ATP1A1, PPP3CA, FTH1, ATP6V0E2, SCN3A, KCNJ3, GABBR1, ATP6AP1, SLC32A1, NDUFA5, NDUFA4, KCNB1, PRKCE, SLC4A10, NDUFC1, SLC6A11, ATP2B2, GRIN2B, PINK1, GRIN3A, SYT11, KCNQ2, NAT8L	177	1221	19200	2.93175	0.000148829	1.69296e-05	1.59372e-05
Rps11	8		GOTERM_BP_5	GO:0032940~secretion by cell	29	15.1042	6.47267e-08	RAB3C, APP, RAB7, SERPINE2, PTPRN, NRXN1, ILDR2, ATP2A2, TM7SF3, RIMS1, PPP3CA, SYNGR1, SV2B, EPHA5, GABBR1, ATP6AP1, KCNB1, PRKCE, CCK, GRIN2B, PINK1, GRIN3A, SYT11, PPT1, CPE, ADAM9, COPG1, EXOC5, TARDBP	177	969	19200	3.2464	0.000152355	1.69296e-05	1.59372e-05
Arl6ip1	8		GOTERM_BP_5	GO:0032990~cell part morphogenesis	25	13.0208	8.47806e-08	GPM6A, APP, CNTNAP2, EPHA10, NRXN1, AMIGO1, PTPRO, THY1, CLU, PTPRF, ROBO1, RIMS1, PPP3CA, DPYSL5, CHL1, SLITRK3, TNR, SLITRK5, EPHA5, SEMA4F, CCK, XK, CTTN, TBC1D24, ULK1	177	744	19200	3.64498	0.000199554	1.99574e-05	1.87874e-05
Cpe	8		GOTERM_BP_5	GO:0034220~ion transmembrane transport	29	15.1042	1.5266e-07	APP, NDUFB8, CAMK2D, NDUFB6, NRXN1, AMIGO1, RASGRF2, ATP2A2, THY1, ATP1A1, PPP3CA, GRM5, ATP6V0E2, SCN3A, KCNJ3, ATP6AP1, SLC32A1, NDUFA5, NDUFA4, KCNB1, PRKCE, SLC4A10, NDUFC1, SLC6A11, ATP2B2, GRIN2B, GABRG1, PINK1, KCNQ2	177	1010	19200	3.11462	0.000359296	3.26691e-05	3.0754e-05
Psmb5	8		GOTERM_BP_5	GO:0046903~secretion	31	16.1458	2.07909e-07	RAB3C, APP, RAB7, SERPINE2, PTPRN, NRXN1, ILDR2, ATP2A2, TM7SF3, RIMS1, PPP3CA, SYNGR1, SV2B, GPAT4, EPHA5, GABBR1, ATP6AP1, KCNB1, PRKCE, CCK, ATP2B2, GRIN2B, PINK1, GRIN3A, SYT11, PPT1, CPE, ADAM9, COPG1, EXOC5, TARDBP	177	1154	19200	2.91396	0.000489298	4.07848e-05	3.83938e-05
Rpl23	8		GOTERM_BP_5	GO:0043269~regulation of ion transport	25	13.0208	3.20324e-07	APP, CAMK2D, ARL6IP1, ATP8A1, SERPINE2, NRXN1, AMIGO1, RASGRF2, THY1, ATP1A1, PPP3CA, GRM5, SCN3A, KCNJ3, GABBR1, NDUFA4, KCNB1, PRKCE, CCK, ATP2B2, GRIN2B, PINK1, SYT11, KCNQ2, NAT8L	177	800	19200	3.38983	0.00075376	5.80034e-05	5.4603e-05
Rps29	8		GOTERM_BP_5	GO:0030182~neuron differentiation	37	19.2708	5.1429e-07	GPM6A, APP, CNTNAP2, HDAC2, EPHA10, SERPINE2, NRXN1, AMIGO1, PTPRO, THY1, CLU, PTPRF, ROBO1, RIMS1, PPP3CA, BRINP2, DPYSL5, CHL1, SLITRK3, TIMP2, TNR, SLITRK5, NCAM2, EPHA5, HSPA5, KCNB1, SLC4A10, SEMA4F, CCK, ATP2B2, THOC2, GRIN3A, XK, CTTN, TBC1D24, ULK1, SERPINI1	177	1622	19200	2.47445	0.00120991	8.10126e-05	7.62633e-05
Syngr1	8		GOTERM_BP_5	GO:0048667~cell morphogenesis involved in neuron differentiation	22	11.4583	5.16223e-07	EPHA5, APP, CNTNAP2, EPHA10, AMIGO1, PTPRO, SEMA4F, ATP2B2, CCK, THY1, PTPRF, ROBO1, PPP3CA, XK, CTTN, DPYSL5, CHL1, SLITRK3, TBC1D24, TNR, SLITRK5, ULK1	177	646	19200	3.69418	0.00121445	8.10126e-05	7.62633e-05
Rims1	7		GOTERM_BP_5	GO:0051960~regulation of nervous system development	30	15.625	5.54414e-07	APP, HDAC2, SERPINE2, CLSTN3, NRXN1, AMIGO1, THY1, PTPRF, ROBO1, RIMS1, PPP3CA, BRINP2, GRM5, LRRTM4, LRRTM1, SLITRK3, TIMP2, TNR, SLITRK5, HSPA5, SEMA4F, THOC2, GRIN3A, XK, CTTN, TBC1D24, CPE, ULK1, SERPINI1, ADGRL2	177	1142	19200	2.84959	0.00130424	8.15682e-05	7.67864e-05
Creg2	7		GOTERM_BP_5	GO:0061564~axon development	20	10.4167	6.26577e-07	EPHA5, APP, CNTNAP2, EPHA10, AMIGO1, PTPRO, SEMA4F, CCK, THY1, ROBO1, XK, CTTN, DPYSL5, CHL1, SLITRK3, TBC1D24, TNR, SLITRK5, ULK1, NCAM2	177	543	19200	3.99538	0.00147388	8.67625e-05	8.16762e-05
Tnr	7		GOTERM_BP_5	GO:0007416~synapse assembly	12	6.25	8.66609e-07	GPM6A, APP, CNTNAP2, CLSTN3, LRRTM4, AMIGO1, LRRTM1, NRXN1, SLITRK3, LGI2, SLITRK5, ADGRL2	177	180	19200	7.23164	0.00203792	0.000113333	0.000106689
Hspa5	7		GOTERM_BP_5	GO:0007215~glutamate receptor signaling pathway	9	4.6875	2.23083e-06	GRIA2, APP, GRM5, PINK1, GRIN3A, KCNB1, RASGRF2, NRXN1, GRIN2B	177	93	19200	10.4975	0.00523761	0.000276388	0.000260185
Pdia3	7		GOTERM_BP_5	GO:0022008~neurogenesis	40	20.8333	2.45192e-06	GPM6A, APP, CNTNAP2, HDAC2, EPHA10, SERPINE2, NRXN1, AMIGO1, PTPRO, THY1, CLU, PTPRF, ROBO1, RIMS1, PPP3CA, BRINP2, GRM5, DPYSL5, CHL1, SLITRK3, PENK, DNER, TIMP2, TNR, SLITRK5, NCAM2, EPHA5, HSPA5, KCNB1, SLC4A10, SEMA4F, CCK, ATP2B2, THOC2, GRIN3A, XK, CTTN, TBC1D24, ULK1, SERPINI1	177	1961	19200	2.21264	0.00575521	0.000288592	0.000271673
Slc32a1	7		GOTERM_BP_5	GO:0010647~positive regulation of cell communication	41	21.3542	3.03878e-06	GRIA2, APP, CNTNAP2, HDAC2, CAMK2D, SERPINE2, CLSTN3, NRXN1, RASGRF2, PEBP1, TM7SF3, CLU, TXNDC15, NRGN, ROBO1, RIMS1, PPP3CA, GRM5, LRRTM1, MCF2L, TIMP2, TNR, RPS12, PDIA3, GABBR1, IGFBP5, ATP6AP1, PRKCE, RPL23, ATP6AP2, RC3H1, GRIN2B, AR, PINK1, RRAGD, TBC1D24, ADAM9, RPS20, RPL26, NAT8L, TARDBP	177	2056	19200	2.16316	0.00712777	0.000340632	0.000320663
Syt11	7		GOTERM_BP_5	GO:0072657~protein localization to membrane	20	10.4167	3.56759e-06	RAB3C, RAB7, CAMK2D, ARL6IP1, ATP6AP1, HSPA5, KCNB1, NRXN1, THY1, GRIN2B, SEC61A2, TMEM59, AR, LRRTM4, SLITRK3, SRP54B, CPE, EXOC5, SEC62, GPR158	177	611	19200	3.55072	0.00836295	0.000381732	0.000359353
Atp1a1	7		GOTERM_BP_5	GO:0050807~regulation of synapse organization	12	6.25	3.90639e-06	PTPRT, GPM6A, APP, CLSTN3, LRRTM4, AMIGO1, LRRTM1, NRXN1, SLITRK3, PTPRO, SLITRK5, ADGRL2	177	210	19200	6.19855	0.00915352	0.000399811	0.000376373
Iqce	7		GOTERM_BP_5	GO:0050806~positive regulation of synaptic transmission	15	7.8125	4.30562e-06	APP, GRIA2, SERPINE2, CLSTN3, PRKCE, NRXN1, RASGRF2, GRIN2B, NRGN, RIMS1, PINK1, LRRTM1, TBC1D24, TNR, NAT8L	177	349	19200	4.66223	0.0100843	0.00042231	0.000397552
Cntnap2	7		GOTERM_BP_5	GO:0000902~cell morphogenesis	28	14.5833	5.21284e-06	GPM6A, APP, CNTNAP2, EPHA10, NRXN1, AMIGO1, PTPRO, THY1, CLU, PTPRF, ROBO1, RIMS1, PPP3CA, DPYSL5, CHL1, SLITRK3, TNR, SLITRK5, EPHA5, SEMA4F, CCK, ATP2B2, THOC2, AR, XK, CTTN, TBC1D24, ULK1	177	1139	19200	2.66663	0.0121961	0.000490841	0.000462067
Sema4f	7		GOTERM_BP_5	GO:0051965~positive regulation of synapse assembly	8	4.16667	8.72927e-06	CLSTN3, LRRTM4, AMIGO1, LRRTM1, NRXN1, SLITRK3, SLITRK5, ADGRL2	177	80	19200	10.8475	0.0203391	0.000749598	0.000705654
Snrpn	7		GOTERM_BP_5	GO:0051954~positive regulation of amine transport	7	3.64583	8.74982e-06	GABBR1, PINK1, ARL6IP1, KCNB1, CCK, NAT8L, GRIN2B	177	53	19200	14.3268	0.0203865	0.000749598	0.000705654
Grm5	7		GOTERM_BP_5	GO:0031345~negative regulation of cell projection organization	12	6.25	8.91621e-06	APP, PPP3CA, HDAC2, GRIN3A, NRXN1, TNR, ULK1, SEMA4F, THOC2, THY1, GRIN2B, PTPRF	177	229	19200	5.68426	0.0207701	0.000749598	0.000705654
Cttn	7		GOTERM_BP_5	GO:0000904~cell morphogenesis involved in differentiation	23	11.9792	1.03476e-05	EPHA5, APP, CNTNAP2, EPHA10, AMIGO1, PTPRO, SEMA4F, ATP2B2, CCK, THY1, PTPRF, ROBO1, PPP3CA, AR, XK, CTTN, DPYSL5, CHL1, SLITRK3, TBC1D24, TNR, SLITRK5, ULK1	177	846	19200	2.94907	0.0240641	0.000839939	0.000790699
Adam9	7		GOTERM_BP_5	GO:0007417~central nervous system development	27	14.0625	1.36436e-05	APP, CNTNAP2, HDAC2, COX7B, SERPINE2, NRXN1, AMIGO1, PEBP1, PCDH19, CLU, NRGN, ROBO1, PPP3CA, DNER, TIMP2, TNR, SLITRK5, EPHA5, SLC32A1, HSPA5, ATP6AP2, SLC4A10, SLC6A11, ATP2B2, PPT1, ULK1, ADGRL2	177	1131	19200	2.58958	0.0316071	0.00107057	0.00100781
Gpm6a	7		GOTERM_BP_5	GO:0051130~positive regulation of cellular component organization	33	17.1875	1.48866e-05	GPM6A, APP, CNTNAP2, ATP8A1, SERPINE2, CLSTN3, SUV39H1, NRXN1, AMIGO1, PEBP1, THY1, CLU, PTPRF, ROBO1, RIMS1, PPP3CA, LRRTM4, LRRTM1, SLITRK3, SLITRK5, HSPA5, PRKCE, CCK, AR, PINK1, CTTN, MTF2, TBC1D24, PPT1, ADAM9, ULK1, SERPINI1, ADGRL2	177	1572	19200	2.27714	0.0344363	0.00109785	0.00103349
Pcnxl2	7		GOTERM_BP_5	GO:0051963~regulation of synapse assembly	9	4.6875	1.49241e-05	APP, CLSTN3, LRRTM4, AMIGO1, LRRTM1, NRXN1, SLITRK3, SLITRK5, ADGRL2	177	120	19200	8.13559	0.0345216	0.00109785	0.00103349
Exoc5	7		GOTERM_BP_5	GO:0048468~cell development	47	24.4792	1.58117e-05	GPM6A, APP, CNTNAP2, HDAC2, CAMK2D, EPHA10, SERPINE2, NRXN1, AMIGO1, PTPRO, ATP2A2, PEBP1, THY1, CLU, PTPRF, ROBO1, RIMS1, PPP3CA, BRINP2, GRM5, DPYSL5, GPAT4, CHL1, SLITRK3, DNER, TIMP2, TNR, SLITRK5, NCAM2, EPHA5, ATP6AP1, HSPA5, KCNB1, SLC4A10, SEMA4F, CCK, ATP2B2, THOC2, PTBP3, AR, GRIN3A, XK, CTTN, HOOK1, TBC1D24, ULK1, SERPINI1	177	2697	19200	1.89036	0.0365369	0.0011279	0.00106178
Ankrd40	7		GOTERM_BP_5	GO:0051962~positive regulation of nervous system development	20	10.4167	2.10846e-05	APP, HDAC2, HSPA5, SERPINE2, CLSTN3, NRXN1, AMIGO1, PTPRF, ROBO1, RIMS1, GRM5, BRINP2, LRRTM4, LRRTM1, SLITRK3, TIMP2, TBC1D24, SLITRK5, SERPINI1, ADGRL2	177	693	19200	3.13058	0.048422	0.0014598	0.00137422
Cox7c	7		GOTERM_BP_5	GO:1905606~regulation of presynapse assembly	6	3.125	2.40188e-05	APP, CLSTN3, LRRTM1, NRXN1, SLITRK3, SLITRK5	177	38	19200	17.1276	0.0549723	0.00161544	0.00152074
Gabbr1	7		GOTERM_BP_5	GO:0010975~regulation of neuron projection development	19	9.89583	2.62386e-05	HDAC2, HSPA5, SERPINE2, NRXN1, AMIGO1, SEMA4F, THOC2, THY1, PTPRF, ROBO1, RIMS1, PPP3CA, XK, GRIN3A, CTTN, TBC1D24, TNR, ULK1, SERPINI1	177	642	19200	3.21031	0.0598975	0.00171571	0.00161513
Prkce	7		GOTERM_BP_5	GO:0007420~brain development	22	11.4583	3.09098e-05	EPHA5, APP, CNTNAP2, HDAC2, SLC32A1, HSPA5, SERPINE2, NRXN1, AMIGO1, SLC4A10, PEBP1, SLC6A11, ATP2B2, PCDH19, ROBO1, NRGN, PPP3CA, PPT1, TNR, SLITRK5, ULK1, ADGRL2	177	842	19200	2.83425	0.0701786	0.0019482	0.00183399
Fth1	7		GOTERM_BP_5	GO:0031344~regulation of cell projection organization	22	11.4583	3.14493e-05	APP, GPM6A, HDAC2, HSPA5, SERPINE2, NRXN1, AMIGO1, SEMA4F, THOC2, THY1, GRIN2B, PTPRF, ROBO1, RIMS1, PPP3CA, XK, GRIN3A, CTTN, TBC1D24, TNR, ULK1, SERPINI1	177	843	19200	2.83089	0.0713589	0.0019482	0.00183399
Cox5b	6		GOTERM_BP_5	GO:0015833~peptide transport	35	18.2292	5.02045e-05	RAB3C, APP, RAB7, ARL6IP1, PTPRN, ILDR2, ABCB9, TM7SF3, CLU, SEC61A2, RIMS1, PPP3CA, SYNGR1, SV2B, SRP54B, SEC62, EPHA5, GABARAPL2, GABBR1, ATP6AP1, HSPA5, KCNB1, PRKCE, THOC2, PINK1, CTTN, HOOK1, PPT1, CPE, ADAM9, COPG1, EXOC5, TARDBP, SEC22A, TECPR2	177	1829	19200	2.07578	0.111468	0.00297318	0.00279888
Zdbf2	6		GOTERM_BP_5	GO:0048167~regulation of synaptic plasticity	14	7.29167	5.05213e-05	APP, SERPINE2, KCNB1, RASGRF2, SLC4A10, ATP2B2, GRIN2B, NRGN, RIMS1, GRM5, SYNGR1, CALB1, LRRTM1, TNR	177	380	19200	3.99643	0.11213	0.00297318	0.00279888
Lancl1	6		GOTERM_BP_5	GO:0051129~negative regulation of cellular component organization	22	11.4583	6.43718e-05	APP, RUBCN, HDAC2, HSPA5, NRXN1, SEMA4F, THOC2, THY1, CLU, GRIN2B, PTPRF, PPP3CA, TMEM59, AR, PINK1, GRIN3A, SYT11, LRRTM1, TMSB4X, MTF2, TNR, ULK1	177	886	19200	2.6935	0.140613	0.00369588	0.00347922
Igfbp5	6		GOTERM_BP_5	GO:0042886~amide transport	35	18.2292	7.09315e-05	RAB3C, APP, RAB7, ARL6IP1, PTPRN, ILDR2, ABCB9, TM7SF3, CLU, SEC61A2, RIMS1, PPP3CA, SYNGR1, SV2B, SRP54B, SEC62, EPHA5, GABARAPL2, GABBR1, ATP6AP1, HSPA5, KCNB1, PRKCE, THOC2, PINK1, CTTN, HOOK1, PPT1, CPE, ADAM9, COPG1, EXOC5, TARDBP, SEC22A, TECPR2	177	1861	19200	2.04009	0.153782	0.00395832	0.00372627
Serpine2	6		GOTERM_BP_5	GO:0015992~proton transport	9	4.6875	7.39872e-05	NDUFB8, NDUFB6, NDUFA5, ATP6AP1, NDUFA4, SLC4A10, NDUFC1, ATP1A1, ATP6V0E2	177	150	19200	6.50847	0.159848	0.00395832	0.00372627
Lrrfip1	6		GOTERM_BP_5	GO:0006818~hydrogen transport	9	4.6875	7.39872e-05	NDUFB8, NDUFB6, NDUFA5, ATP6AP1, NDUFA4, SLC4A10, NDUFC1, ATP1A1, ATP6V0E2	177	150	19200	6.50847	0.159848	0.00395832	0.00372627
2310035C23Rik	6		GOTERM_BP_5	GO:1903530~regulation of secretion by cell	19	9.89583	0.000108426	EPHA5, APP, RAB3C, RAB7, GABBR1, ATP6AP1, KCNB1, PRKCE, ATP2A2, CCK, TM7SF3, GRIN2B, RIMS1, PPP3CA, PINK1, GRIN3A, SYT11, ADAM9, TARDBP	177	717	19200	2.8745	0.225276	0.00567187	0.00533936
Brinp2	6		GOTERM_BP_5	GO:0051952~regulation of amine transport	8	4.16667	0.000126677	GABBR1, PINK1, ARL6IP1, SYT11, KCNB1, CCK, NAT8L, GRIN2B	177	121	19200	7.17187	0.257859	0.00648253	0.00610251
Ildr2	6		GOTERM_BP_5	GO:0060079~excitatory postsynaptic potential	7	3.64583	0.000130862	RIMS1, APP, CNTNAP2, PPP3CA, NRXN1, TBC1D24, GRIN2B	177	85	19200	8.9332	0.265135	0.00655423	0.00617
Upf2	6		GOTERM_BP_5	GO:0015031~protein transport	33	17.1875	0.000140223	RAB3C, APP, RAB7, ARL6IP1, PTPRN, ILDR2, ABCB9, TM7SF3, CLU, SEC61A2, RIMS1, PPP3CA, SYNGR1, SV2B, SRP54B, SEC62, EPHA5, GABARAPL2, ATP6AP1, HSPA5, KCNB1, PRKCE, THOC2, PINK1, CTTN, HOOK1, PPT1, ADAM9, COPG1, EXOC5, TARDBP, SEC22A, TECPR2	177	1766	19200	2.02699	0.281154	0.00687676	0.00647362
Slc4a10	6		GOTERM_BP_5	GO:1903532~positive regulation of secretion by cell	13	6.77083	0.000162382	APP, RAB7, GABBR1, ATP6AP1, KCNB1, PRKCE, CCK, TM7SF3, GRIN2B, RIMS1, PINK1, ADAM9, TARDBP	177	370	19200	3.81127	0.317695	0.00752501	0.00708387
Scn2a1	6		GOTERM_BP_5	GO:0050767~regulation of neurogenesis	23	11.9792	0.000162964	APP, HDAC2, HSPA5, SERPINE2, NRXN1, AMIGO1, SEMA4F, THOC2, THY1, PTPRF, ROBO1, RIMS1, PPP3CA, GRM5, BRINP2, XK, GRIN3A, CTTN, TIMP2, TBC1D24, TNR, ULK1, SERPINI1	177	1018	19200	2.4508	0.318629	0.00752501	0.00708387
Ppip5k1	6		GOTERM_BP_5	GO:0015837~amine transport	8	4.16667	0.000163031	GABBR1, PINK1, ARL6IP1, SYT11, KCNB1, CCK, NAT8L, GRIN2B	177	126	19200	6.88727	0.318737	0.00752501	0.00708387
Ptprt	6		GOTERM_BP_5	GO:0051046~regulation of secretion	20	10.4167	0.000167402	EPHA5, APP, RAB3C, RAB7, GABBR1, ATP6AP1, KCNB1, PRKCE, PTPRN, ATP2A2, CCK, TM7SF3, GRIN2B, RIMS1, PPP3CA, PINK1, GRIN3A, SYT11, ADAM9, TARDBP	177	810	19200	2.67838	0.325711	0.00757815	0.00713389
Xk	6		GOTERM_BP_5	GO:0021587~cerebellum morphogenesis	6	3.125	0.000189117	CNTNAP2, SERPINE2, HSPA5, NRXN1, ULK1, ATP2B2	177	58	19200	11.2215	0.359319	0.00839964	0.00790722
Tspan7	6		GOTERM_BP_5	GO:0021683~cerebellar granular layer morphogenesis	4	2.08333	0.00020241	SERPINE2, NRXN1, ULK1, ATP2B2	177	13	19200	33.3768	0.379061	0.00882358	0.00830631
Ids	6		GOTERM_BP_5	GO:0051047~positive regulation of secretion	14	7.29167	0.000208038	APP, RAB7, GABBR1, ATP6AP1, KCNB1, PRKCE, CCK, TM7SF3, GRIN2B, RIMS1, PPP3CA, PINK1, ADAM9, TARDBP	177	438	19200	3.46722	0.387234	0.00890403	0.00838205
Tmem35	6		GOTERM_BP_5	GO:0099565~chemical synaptic transmission, postsynaptic	7	3.64583	0.000255306	RIMS1, APP, CNTNAP2, PPP3CA, NRXN1, TBC1D24, GRIN2B	177	96	19200	7.9096	0.451774	0.010709	0.0100812
Tmsb4x	6		GOTERM_BP_5	GO:0021575~hindbrain morphogenesis	6	3.125	0.000259309	CNTNAP2, SERPINE2, HSPA5, NRXN1, ULK1, ATP2B2	177	62	19200	10.4975	0.456917	0.010709	0.0100812
Ndufc1	6		GOTERM_BP_5	GO:0007611~learning or memory	12	6.25	0.000318862	APP, CNTNAP2, GRM5, CALB1, ATP8A1, SYT11, NRXN1, PPT1, TNR, CCK, GRIN2B, NRGN	177	341	19200	3.81729	0.527974	0.0127531	0.0120054
Rps3a1	6		GOTERM_BP_5	GO:0048169~regulation of long-term neuronal synaptic plasticity	5	2.60417	0.000319639	RIMS1, APP, GRM5, SYNGR1, GRIN2B	177	36	19200	15.0659	0.528837	0.0127531	0.0120054
Amigo1	6		GOTERM_BP_5	GO:0034765~regulation of ion transmembrane transport	15	7.8125	0.00034797	APP, CAMK2D, NDUFA4, KCNB1, PRKCE, NRXN1, AMIGO1, RASGRF2, THY1, PPP3CA, GRM5, PINK1, KCNQ2, SCN3A, KCNJ3	177	524	19200	3.10519	0.559244	0.013652	0.0128517
Camk2d	6		GOTERM_BP_5	GO:0001964~startle response	5	2.60417	0.000355836	CNTNAP2, GRIN3A, NRXN1, PENK, GRIN2B	177	37	19200	14.6587	0.567333	0.0137318	0.0129268
Ppp3ca	6		GOTERM_BP_5	GO:0006518~peptide metabolic process	22	11.4583	0.000373074	PCSK2, IGFBP5, RPS5, MRPS33, RPL23, ATP6AP2, RC3H1, ABCB9, CLU, PPP3CA, GRM5, PINK1, RPS16, RPS29, RPS3A1, CPE, RPS20, RPL26, RPS11, TARDBP, RPS12, RPS23	177	1007	19200	2.36985	0.584545	0.0141648	0.0133344
Rps20	6		GOTERM_BP_5	GO:2000463~positive regulation of excitatory postsynaptic potential	5	2.60417	0.000394874	RIMS1, APP, NRXN1, TBC1D24, GRIN2B	177	38	19200	14.273	0.605334	0.0147545	0.0138895
Rragd	6		GOTERM_BP_5	GO:0022904~respiratory electron transport chain	7	3.64583	0.000435728	NDUFB8, CHCHD2, PINK1, NDUFB6, NDUFA5, COX5B, COX7C	177	106	19200	7.16342	0.641536	0.0160266	0.0150871
Grin3a	6		GOTERM_BP_5	GO:0034762~regulation of transmembrane transport	15	7.8125	0.000469543	APP, CAMK2D, NDUFA4, KCNB1, PRKCE, NRXN1, AMIGO1, RASGRF2, THY1, PPP3CA, GRM5, PINK1, KCNQ2, SCN3A, KCNJ3	177	540	19200	3.01318	0.668976	0.0165306	0.0155615
Ppt1	6		GOTERM_BP_5	GO:0006836~neurotransmitter transport	10	5.20833	0.000470166	RIMS1, GRIN3A, SV2B, SLC32A1, PRKCE, NRXN1, PPT1, ATP2A2, SLC6A11, NAT8L	177	247	19200	4.39168	0.669461	0.0165306	0.0155615
Epha10	6		GOTERM_BP_5	GO:0060284~regulation of cell development	24	12.5	0.000474081	APP, HDAC2, ATP6AP1, HSPA5, SERPINE2, NRXN1, AMIGO1, SEMA4F, THOC2, THY1, PTPRF, ROBO1, RIMS1, PPP3CA, GRM5, BRINP2, XK, GRIN3A, CTTN, TIMP2, TBC1D24, TNR, ULK1, SERPINI1	177	1175	19200	2.21565	0.672495	0.0165306	0.0155615
Lgi2	6		GOTERM_BP_5	GO:0021695~cerebellar cortex development	6	3.125	0.000488259	CNTNAP2, SERPINE2, HSPA5, NRXN1, ULK1, ATP2B2	177	71	19200	9.16687	0.68325	0.0165306	0.0155615
Atp8a1	6		GOTERM_BP_5	GO:0002790~peptide secretion	14	7.29167	0.00048904	EPHA5, APP, RAB3C, GABBR1, KCNB1, PRKCE, PTPRN, ILDR2, TM7SF3, PPP3CA, CPE, ADAM9, COPG1, TARDBP	177	479	19200	3.17045	0.683832	0.0165306	0.0155615
Epha5	6		GOTERM_BP_5	GO:0007009~plasma membrane organization	13	6.77083	0.000491563	RAB3C, RAB7, CAMK2D, ATP6AP1, KCNB1, NRXN1, ATP2A2, CLU, TMEM59, AR, SYT11, EXOC5, GPR158	177	418	19200	3.37361	0.685705	0.0165306	0.0155615
Pptc7	6		GOTERM_BP_5	GO:0021681~cerebellar granular layer development	4	2.08333	0.000558346	SERPINE2, NRXN1, ULK1, ATP2B2	177	18	19200	24.1055	0.731449	0.0185119	0.0174267
Ttyh3	6		GOTERM_BP_5	GO:0043270~positive regulation of ion transport	12	6.25	0.000578011	PPP3CA, GABBR1, PINK1, ARL6IP1, ATP8A1, NDUFA4, AMIGO1, ATP2B2, CCK, THY1, NAT8L, GRIN2B	177	366	19200	3.55654	0.743604	0.0188978	0.0177899
Trrap	6		GOTERM_BP_5	GO:0048168~regulation of neuronal synaptic plasticity	6	3.125	0.000590901	RIMS1, APP, GRM5, SYNGR1, SLC4A10, GRIN2B	177	74	19200	8.79524	0.751271	0.0190545	0.0179375
Ndufa5	6		GOTERM_BP_5	GO:0051050~positive regulation of transport	23	11.9792	0.00060528	APP, RAB7, GABBR1, ARL6IP1, ATP6AP1, ATP8A1, NDUFA4, KCNB1, PRKCE, AMIGO1, ATP2B2, CCK, THY1, TM7SF3, CLU, GRIN2B, RIMS1, PPP3CA, PINK1, PPT1, ADAM9, NAT8L, TARDBP	177	1120	19200	2.2276	0.759554	0.0192544	0.0181257
Tmem178b	6		GOTERM_BP_5	GO:0035235~ionotropic glutamate receptor signaling pathway	4	2.08333	0.000658583	GRIA2, APP, GRIN3A, GRIN2B	177	19	19200	22.8368	0.787925	0.0206707	0.0194589
Lrrtm4	6		GOTERM_BP_5	GO:0051592~response to calcium ion	8	4.16667	0.000774595	PPP3CA, HSPA5, SYT11, KCNB1, NRXN1, PENK, PEBP1, ADAM9	177	163	19200	5.32391	0.838638	0.0239921	0.0225856
Podxl2	6		GOTERM_BP_5	GO:0030162~regulation of proteolysis	18	9.375	0.000827758	GABARAPL2, APP, HDAC2, ARL6IP1, SERPINE2, RPL23, ARAF, PEBP1, CCK, NEDD8, CLU, GRIN2B, ROBO1, TMEM59, TIMP2, ADAM9, SERPINI1, CTSB	177	778	19200	2.50969	0.857633	0.0253057	0.0238222
Clstn3	6		GOTERM_BP_5	GO:0042773~ATP synthesis coupled electron transport	6	3.125	0.000892698	NDUFB8, CHCHD2, PINK1, NDUFB6, COX5B, COX7C	177	81	19200	8.03515	0.877831	0.0266668	0.0251035
Grin2b	6		GOTERM_BP_5	GO:0021696~cerebellar cortex morphogenesis	5	2.60417	0.000894934	CNTNAP2, SERPINE2, NRXN1, ULK1, ATP2B2	177	47	19200	11.5398	0.878473	0.0266668	0.0251035
Ptpro	6		GOTERM_BP_5	GO:0008306~associative learning	7	3.64583	0.00103871	APP, CNTNAP2, PPT1, TNR, CCK, GRIN2B, NRGN	177	125	19200	6.07458	0.913395	0.0305641	0.0287723
Tm7sf3	6		GOTERM_BP_5	GO:0006873~cellular ion homeostasis	17	8.85417	0.00115786	APP, RAB7, CAMK2D, ATP6AP1, PRKCE, ATP6AP2, SLC4A10, ATP2A2, ATP2B2, THY1, ATP1A1, GRIN2B, PPP3CA, XK, CALB1, FTH1, PPT1	177	731	19200	2.52266	0.934596	0.0332307	0.0312826
Rps5	6		GOTERM_BP_5	GO:0051966~regulation of synaptic transmission, glutamatergic	6	3.125	0.00116966	GRIA2, GRM5, SERPINE2, NRXN1, TNR, GRIN2B	177	86	19200	7.56799	0.93639	0.0332307	0.0312826
Rps16	6		GOTERM_BP_5	GO:0097062~dendritic spine maintenance	4	2.08333	0.00117168	APP, CNTNAP2, CTTN, GRIN2B	177	23	19200	18.8651	0.936693	0.0332307	0.0312826
Sv2b	6		GOTERM_BP_5	GO:0050805~negative regulation of synaptic transmission	6	3.125	0.00129656	APP, CNTNAP2, GABBR1, KCNB1, TNR, GNAI1	177	88	19200	7.39599	0.952834	0.0363346	0.0342045
Pcf11	6		GOTERM_BP_5	GO:0008038~neuron recognition	5	2.60417	0.00140791	APP, CNTNAP2, AMIGO1, NCAM2, ROBO1	177	53	19200	10.2335	0.963722	0.0389908	0.036705
Arhgef17	6		GOTERM_BP_5	GO:0009306~protein secretion	12	6.25	0.00156599	EPHA5, APP, RAB3C, PPP3CA, KCNB1, PRKCE, PTPRN, ILDR2, ADAM9, COPG1, TM7SF3, TARDBP	177	414	19200	3.14419	0.975009	0.0428645	0.0403516
Rps12	6		GOTERM_BP_5	GO:0010977~negative regulation of neuron projection development	8	4.16667	0.00165515	PPP3CA, HDAC2, GRIN3A, TNR, ULK1, SEMA4F, THOC2, THY1	177	186	19200	4.66557	0.979747	0.0447842	0.0421588
Hdac2	6		GOTERM_BP_5	GO:0009967~positive regulation of signal transduction	29	15.1042	0.00167469	APP, HDAC2, CAMK2D, NRXN1, PEBP1, CLU, TXNDC15, ROBO1, RIMS1, PPP3CA, GRM5, MCF2L, TIMP2, RPS12, PDIA3, IGFBP5, ATP6AP1, PRKCE, RPL23, ATP6AP2, RC3H1, GRIN2B, AR, PINK1, RRAGD, TBC1D24, ADAM9, RPS20, RPL26	177	1699	19200	1.85154	0.980659	0.0447979	0.0421716
Spock2	6		GOTERM_BP_5	GO:0010648~negative regulation of cell communication	26	13.5417	0.00175837	PTPRT, APP, CNTNAP2, HDAC2, RAB7, SERPINE2, INSIG2, PTPRO, JADE1, PEBP1, THY1, CLU, PTPRF, GNAI1, ROBO1, PPP3CA, GRM5, TIMP2, TNR, GABBR1, IGFBP5, HSPA5, KCNB1, AR, PINK1, CTTN	177	1457	19200	1.93572	0.984122	0.0465078	0.0437814
Mcf2l	6		GOTERM_BP_5	GO:1902533~positive regulation of intracellular signal transduction	22	11.4583	0.0018174	APP, HDAC2, CAMK2D, IGFBP5, ATP6AP1, PRKCE, NRXN1, RPL23, PEBP1, RC3H1, CLU, ROBO1, PPP3CA, AR, GRM5, PINK1, MCF2L, RRAGD, TIMP2, ADAM9, RPS20, RPL26	177	1141	19200	2.09153	0.986186	0.047535	0.0447483
Gpat4	6		GOTERM_BP_5	GO:0016358~dendrite development	10	5.20833	0.00184016	EPHA5, APP, CNTNAP2, PPP3CA, HDAC2, GRIN3A, TBC1D24, SLITRK5, PTPRF, ROBO1	177	300	19200	3.61582	0.986908	0.0476015	0.0448109
Tk2	6		GOTERM_BP_5	GO:1990778~protein localization to cell periphery	11	5.72917	0.00192263	TMEM59, AR, RAB3C, RAB7, CAMK2D, ATP6AP1, KCNB1, NRXN1, EXOC5, GNAI1, GPR158	177	362	19200	3.29619	0.989222	0.0491942	0.0463102
Gabarapl2	6		GOTERM_BP_5	GO:0098815~modulation of excitatory postsynaptic potential	5	2.60417	0.00196881	RIMS1, APP, NRXN1, TBC1D24, GRIN2B	177	58	19200	9.35126	0.990334	0.0498342	0.0469127
Ccser2	6		GOTERM_BP_5	GO:0010769~regulation of cell morphogenesis involved in differentiation	11	5.72917	0.00199245	PPP3CA, XK, CTTN, AMIGO1, TBC1D24, TNR, ULK1, SEMA4F, THY1, PTPRF, ROBO1	177	364	19200	3.27808	0.990858	0.0498961	0.046971
Nedd8	6		GOTERM_BP_5	GO:0006887~exocytosis	12	6.25	0.00203217	RIMS1, RAB3C, RAB7, SYNGR1, GRIN3A, SV2B, ATP6AP1, SYT11, KCNB1, PRKCE, ATP2A2, EXOC5	177	428	19200	3.04134	0.991676	0.0503551	0.0474031
Ctsb	6		GOTERM_BP_5	GO:0000045~autophagosome assembly	6	3.125	0.00208872	GABARAPL2, RAB7, PINK1, ATP2A2, ULK1, ATG2B	177	98	19200	6.6413	0.992715	0.0512173	0.0482147
Clu	6		GOTERM_BP_5	GO:0055082~cellular chemical homeostasis	19	9.89583	0.00211265	APP, RAB7, CAMK2D, ATP6AP1, KCNB1, PRKCE, PTPRN, ATP6AP2, SLC4A10, ATP2A2, ATP2B2, THY1, ATP1A1, GRIN2B, PPP3CA, XK, CALB1, FTH1, PPT1	177	924	19200	2.23054	0.993115	0.0512699	0.0482643
Slitrk5	6		GOTERM_BP_5	GO:0060627~regulation of vesicle-mediated transport	15	7.8125	0.00229316	APP, RUBCN, RAB3C, RAB7, ATP6AP1, KCNB1, PRKCE, ATP2A2, CLU, RIMS1, PPP3CA, GRIN3A, SYT11, LRRTM1, PPT1	177	638	19200	2.55034	0.995503	0.0550826	0.0518535
Thy1	6		GOTERM_BP_5	GO:0051246~regulation of protein metabolic process	44	22.9167	0.00254151	PTPRT, NECAB1, APP, HDAC2, RAB7, CAMK2D, ARL6IP1, SERPINE2, SUV39H1, NRXN1, PTPRO, ARAF, PEBP1, NEDD8, THY1, CLU, ROBO1, PPP3CA, GRM5, SV2B, TIMP2, CTSB, GABARAPL2, IGFBP5, ATP6AP1, HSPA5, PRKCE, RPS5, RPL23, ATP6AP2, RC3H1, CCK, GRIN2B, TMEM59, AR, PINK1, RPS3A1, MTF2, TBC1D24, ADAM9, ULK1, RPL26, SERPINI1, TARDBP	177	3080	19200	1.54964	0.997497	0.0604314	0.0568887
AI593442	6		GOTERM_BP_5	GO:0006412~translation	17	8.85417	0.00257419	IGFBP5, RPS5, MRPS33, RPL23, RC3H1, PPP3CA, GRM5, PINK1, RPS16, RPS29, RPS3A1, RPS20, RPL26, RPS11, TARDBP, RPS12, RPS23	177	791	19200	2.33131	0.997683	0.0605964	0.0570441
Cck	6		GOTERM_BP_5	GO:0006163~purine nucleotide metabolic process	13	6.77083	0.00262766	APP, NDUFB8, GABBR1, COX7B, NDUFA5, NDUFB6, ATP2B2, NDUFC1, COX5B, COX7C, PINK1, CHCHD2, TIMP2	177	509	19200	2.77047	0.997958	0.0612426	0.0576524
Rai1	6		GOTERM_BP_5	GO:0009966~regulation of signal transduction	44	22.9167	0.00278893	PTPRT, GPSM1, APP, HDAC2, RAB7, CAMK2D, SERPINE2, INSIG2, NRXN1, RASGRF2, PTPRO, JADE1, ARAF, PEBP1, THY1, CLU, TXNDC15, PTPRF, GNAI1, ROBO1, RIMS1, PPP3CA, GRM5, MCF2L, TIMP2, RPS12, PDIA3, IGFBP5, ATP6AP1, HSPA5, PRKCE, RPL23, ATP6AP2, RC3H1, GRIN2B, AR, PINK1, CTTN, RRAGD, TBC1D24, ADAM9, ULK1, RPS20, RPL26	177	3095	19200	1.54213	0.998604	0.063792	0.0600523
Rpl26	6		GOTERM_BP_5	GO:0009259~ribonucleotide metabolic process	13	6.77083	0.00280004	APP, NDUFB8, GABBR1, COX7B, NDUFA5, NDUFB6, ATP2B2, NDUFC1, COX5B, COX7C, PINK1, CHCHD2, TIMP2	177	513	19200	2.74887	0.99864	0.063792	0.0600523
Timp2	6		GOTERM_BP_5	GO:0051957~positive regulation of amino acid transport	4	2.08333	0.00281834	GABBR1, ARL6IP1, CCK, GRIN2B	177	31	19200	13.9967	0.998698	0.063792	0.0600523
4833439L19Rik	6		GOTERM_BP_5	GO:1905037~autophagosome organization	6	3.125	0.00293973	GABARAPL2, RAB7, PINK1, ATP2A2, ULK1, ATG2B	177	106	19200	6.14007	0.999022	0.0659059	0.0620423
Txndc15	6		GOTERM_BP_5	GO:0044267~cellular protein metabolic process	66	34.375	0.00323614	PTPRT, APP, CNTNAP2, RAB7, ARL6IP1, SERPINE2, TRRAP, SUV39H1, PTPRN, PTPRO, ARAF, JADE1, PEBP1, CLU, PTPRF, ROBO1, PPP3CA, GRM5, RPS16, DNER, TIMP2, RPS11, RPS12, CTSB, EPHA5, GABARAPL2, IGFBP5, ATP6AP1, PPTC7, RPS5, PRKCE, RPL23, ATP6AP2, TET2, RC3H1, POMGNT1, AR, MTF2, TBC1D24, ADAM9, ASPHD2, ULK1, RPL26, CAMK2D, HDAC2, EPHA10, NRXN1, MRPS33, NEDD8, THY1, PSMB5, SPOCK2, HSPA5, SLC4A10, CCK, GRI…	177	5243	19200	1.3655	0.999514	0.0718668	0.0676537
Rps23	6		GOTERM_BP_5	GO:0051591~response to cAMP	6	3.125	0.0034481	APP, IGFBP5, HSPA5, PTPRN, PENK, PEBP1	177	110	19200	5.9168	0.999706	0.0758583	0.0714112
Rasgrf2	6		GOTERM_BP_5	GO:0043043~peptide biosynthetic process	17	8.85417	0.00349017	IGFBP5, RPS5, MRPS33, RPL23, RC3H1, PPP3CA, GRM5, PINK1, RPS16, RPS29, RPS3A1, RPS20, RPL26, RPS11, TARDBP, RPS12, RPS23	177	816	19200	2.25989	0.999734	0.0760727	0.0716131
Rab3c	6		GOTERM_BP_5	GO:0045665~negative regulation of neuron differentiation	9	4.6875	0.00360626	APP, PPP3CA, HDAC2, GRIN3A, TNR, ULK1, SEMA4F, THOC2, THY1	177	271	19200	3.60248	0.999797	0.0778624	0.0732979
Srp54b	6		GOTERM_BP_5	GO:0019693~ribose phosphate metabolic process	13	6.77083	0.00363843	APP, NDUFB8, GABBR1, COX7B, NDUFA5, NDUFB6, ATP2B2, NDUFC1, COX5B, COX7C, PINK1, CHCHD2, TIMP2	177	530	19200	2.6607	0.999812	0.0778624	0.0732979
Tmed8	6		GOTERM_BP_5	GO:0045333~cellular respiration	8	4.16667	0.00374141	NDUFB8, CHCHD2, PINK1, NDUFB6, NDUFA5, NDUFC1, COX5B, COX7C	177	215	19200	4.03626	0.999853	0.0793448	0.0746933
Eml5	6		GOTERM_BP_5	GO:0017157~regulation of exocytosis	9	4.6875	0.00394215	RIMS1, RAB3C, RAB7, GRIN3A, ATP6AP1, SYT11, KCNB1, PRKCE, ATP2A2	177	275	19200	3.55008	0.999908	0.0828555	0.0779982
Atg2b	6		GOTERM_BP_5	GO:0031102~neuron projection regeneration	5	2.60417	0.00411261	CHL1, TNR, ULK1, THY1, PTPRF	177	71	19200	7.63905	0.999939	0.085335	0.0803323
Tecpr2	6		GOTERM_BP_5	GO:0055086~nucleobase-containing small molecule metabolic process	15	7.8125	0.00415975	APP, NDUFB8, GABBR1, COX7B, NDUFA5, NDUFB6, TET2, ATP2B2, NDUFC1, COX5B, COX7C, PINK1, CHCHD2, TIMP2, TK2	177	682	19200	2.3858	0.999945	0.085335	0.0803323
Kif21a	6		GOTERM_BP_5	GO:0014897~striated muscle hypertrophy	6	3.125	0.00416887	AR, PPP3CA, CAMK2D, HDAC2, IGFBP5, ATP2A2	177	115	19200	5.65954	0.999946	0.085335	0.0803323
Rubcn	6		GOTERM_BP_5	GO:0050801~ion homeostasis	18	9.375	0.00427631	APP, RAB7, CAMK2D, ATP6AP1, PRKCE, ATP6AP2, SLC4A10, ATP2A2, ATP2B2, CCK, THY1, ATP1A1, GRIN2B, PPP3CA, XK, CALB1, FTH1, PPT1	177	910	19200	2.14565	0.999958	0.086094	0.0810469
Sec22a	6		GOTERM_BP_5	GO:1903203~regulation of oxidative stress-induced neuron death	4	2.08333	0.00432935	APP, PINK1, LANCL1, TBC1D24	177	36	19200	12.0527	0.999963	0.086094	0.0810469
Robo1	6		GOTERM_BP_5	GO:0021684~cerebellar granular layer formation	3	1.5625	0.00435225	NRXN1, ULK1, ATP2B2	177	11	19200	29.584	0.999965	0.086094	0.0810469
Ncam2	6		GOTERM_BP_5	GO:0021707~cerebellar granule cell differentiation	3	1.5625	0.00435225	NRXN1, ULK1, ATP2B2	177	11	19200	29.584	0.999965	0.086094	0.0810469
Paqr4	6		GOTERM_BP_5	GO:1901214~regulation of neuron death	11	5.72917	0.00441709	APP, PINK1, KCNB1, CHL1, DNAJC5, LANCL1, PPT1, TBC1D24, CLU, GRIN2B, PTPRF	177	407	19200	2.93175	0.99997	0.0866486	0.0815689
Tbc1d24	6		GOTERM_BP_5	GO:0016477~cell migration	26	13.5417	0.00455289	PTPRT, GPM6A, APP, HDAC2, CAMK2D, ATP8A1, PODXL2, PTPRO, SDC3, THY1, PTPRF, ROBO1, PPP3CA, CHL1, TMSB4X, SRP54B, TNR, IGFBP5, HSPA5, PRKCE, SEMA4F, CCK, CTTN, TBC1D24, ADAM9, ULK1	177	1566	19200	1.80098	0.999978	0.0884276	0.0832436
Zfp101	6		GOTERM_BP_5	GO:0030073~insulin secretion	8	4.16667	0.00458291	EPHA5, PPP3CA, KCNB1, PRKCE, PTPRN, ILDR2, TM7SF3, TARDBP	177	223	19200	3.89146	0.99998	0.0884276	0.0832436
Nrxn1	6		GOTERM_BP_5	GO:0050769~positive regulation of neurogenesis	14	7.29167	0.00465485	APP, HDAC2, HSPA5, SERPINE2, NRXN1, AMIGO1, PTPRF, ROBO1, RIMS1, GRM5, BRINP2, TIMP2, TBC1D24, SERPINI1	177	618	19200	2.45735	0.999983	0.0888437	0.0836353
Pcdh1	6		GOTERM_BP_5	GO:0007617~mating behavior	4	2.08333	0.00467996	AR, APP, HDAC2, SERPINE2	177	37	19200	11.727	0.999984	0.0888437	0.0836353
Sssca1	6		GOTERM_BP_5	GO:1905114~cell surface receptor signaling pathway involved in cell-cell signaling	13	6.77083	0.00480429	APP, CNTNAP2, HDAC2, NRXN1, PTPRO, ATP6AP2, JADE1, GRIN2B, RIMS1, PPP3CA, TBC1D24, CPE, RPS12	177	549	19200	2.56861	0.999988	0.0904743	0.0851704
Ndufb8	6		GOTERM_BP_5	GO:0031329~regulation of cellular catabolic process	15	7.8125	0.00502575	GPSM1, GABARAPL2, APP, RUBCN, RPL23, ARAF, RC3H1, CLU, TMEM59, PINK1, CTTN, RRAGD, TIMP2, ADAM9, ULK1	177	697	19200	2.33446	0.999993	0.0938938	0.0883894
Sorcs1	6		GOTERM_BP_5	GO:0045666~positive regulation of neuron differentiation	12	6.25	0.00514947	RIMS1, APP, BRINP2, SERPINE2, HSPA5, AMIGO1, NRXN1, TIMP2, TBC1D24, SERPINI1, PTPRF, ROBO1	177	484	19200	2.68945	0.999995	0.0954477	0.0898522
Lonrf2	5		GOTERM_BP_5	GO:0007166~cell surface receptor signaling pathway	40	20.8333	0.00548473	PTPRT, GRIA2, APP, CNTNAP2, HDAC2, RAB7, EPHA10, SERPINE2, PTPRN, NRXN1, RASGRF2, PTPRO, JADE1, THY1, TXNDC15, PTPRF, ROBO1, RIMS1, PPP3CA, GRM5, DNER, RPS12, EPHA5, PDIA3, IGFBP5, HSPA5, KCNB1, PRKCE, ATP6AP2, RC3H1, SEMA4F, GRIN2B, AR, PINK1, GRIN3A, CTTN, TBC1D24, CPE, ADAM9, ADGRL2	177	2837	19200	1.52943	0.999998	0.100868	0.0949544
Dner	5		GOTERM_BP_5	GO:0007156~homophilic cell adhesion via plasma membrane adhesion molecules	7	3.64583	0.00558892	PTPRT, CLSTN3, AMIGO1, PCDH19, PCDH1, PTPRF, ROBO1	177	175	19200	4.33898	0.999998	0.101987	0.0960081
Insig2	5		GOTERM_BP_5	GO:1903793~positive regulation of anion transport	5	2.60417	0.00574669	GABBR1, ARL6IP1, ATP8A1, CCK, GRIN2B	177	78	19200	6.9535	0.999999	0.104059	0.0979589
Rc3h1	5		GOTERM_BP_5	GO:1902531~regulation of intracellular signal transduction	29	15.1042	0.00586804	PTPRT, APP, HDAC2, CAMK2D, SERPINE2, NRXN1, RASGRF2, ARAF, PEBP1, CLU, GNAI1, ROBO1, PPP3CA, GRM5, MCF2L, TIMP2, IGFBP5, ATP6AP1, PRKCE, RPL23, ATP6AP2, RC3H1, GRIN2B, AR, PINK1, RRAGD, ADAM9, RPS20, RPL26	177	1857	19200	1.694	0.999999	0.104398	0.0982778
Lpgat1	5		GOTERM_BP_5	GO:0010720~positive regulation of cell development	15	7.8125	0.00588946	APP, HDAC2, ATP6AP1, HSPA5, SERPINE2, NRXN1, AMIGO1, PTPRF, ROBO1, RIMS1, GRM5, BRINP2, TIMP2, TBC1D24, SERPINI1	177	710	19200	2.29172	0.999999	0.104398	0.0982778
Sec61a2	5		GOTERM_BP_5	GO:0016310~phosphorylation	35	18.2292	0.00591994	PTPRT, APP, CNTNAP2, NDUFB8, HDAC2, CAMK2D, COX7B, EPHA10, NDUFB6, NRXN1, PTPRO, ARAF, PEBP1, THY1, COX5B, COX7C, CLU, ROBO1, GRM5, CHCHD2, PPIP5K1, TIMP2, TK2, EPHA5, RUBCN, ATP6AP1, PRKCE, ATP6AP2, CCK, GRIN2B, AR, PINK1, ADAM9, ULK1, TARDBP	177	2392	19200	1.58721	0.999999	0.104398	0.0982778
Gpr158	5		GOTERM_BP_5	GO:0009141~nucleoside triphosphate metabolic process	10	5.20833	0.00594279	APP, NDUFB8, CHCHD2, PINK1, COX7B, NDUFB6, NDUFA5, NDUFC1, COX5B, COX7C	177	359	19200	3.02158	0.999999	0.104398	0.0982778
Gpsm1	5		GOTERM_BP_5	GO:0007269~neurotransmitter secretion	7	3.64583	0.00601618	RIMS1, GRIN3A, SV2B, PRKCE, NRXN1, PPT1, ATP2A2	177	178	19200	4.26585	0.999999	0.104904	0.0987544
Kcnj3	5		GOTERM_BP_5	GO:0032412~regulation of ion transmembrane transporter activity	9	4.6875	0.00619763	APP, PPP3CA, GRM5, CAMK2D, PINK1, NDUFA4, AMIGO1, RASGRF2, NRXN1	177	297	19200	3.28711	1	0.106702	0.100446
Scn3a	5		GOTERM_BP_5	GO:0099643~signal release from synapse	7	3.64583	0.00620991	RIMS1, GRIN3A, SV2B, PRKCE, NRXN1, PPT1, ATP2A2	177	179	19200	4.24202	1	0.106702	0.100446
Cir1	5		GOTERM_BP_5	GO:0009117~nucleotide metabolic process	14	7.29167	0.00627519	APP, NDUFB8, GABBR1, COX7B, NDUFA5, NDUFB6, ATP2B2, NDUFC1, COX5B, COX7C, PINK1, CHCHD2, TIMP2, TK2	177	641	19200	2.36918	1	0.107042	0.100767
Mga	5		GOTERM_BP_5	GO:0097479~synaptic vesicle localization	8	4.16667	0.00632718	RIMS1, GRIN3A, SV2B, SYT11, PRKCE, NRXN1, TBC1D24, ATP2A2	177	237	19200	3.66159	1	0.107152	0.100871
4930402H24Rik	5		GOTERM_BP_5	GO:0051248~negative regulation of protein metabolic process	22	11.4583	0.00657231	PTPRT, GABARAPL2, APP, HDAC2, ARL6IP1, IGFBP5, SERPINE2, PRKCE, RPL23, PTPRO, PEBP1, RC3H1, THY1, CLU, PPP3CA, TMEM59, MTF2, TIMP2, TBC1D24, SERPINI1, TARDBP, CTSB	177	1275	19200	1.87172	1	0.110509	0.10403
Gpcpd1	5		GOTERM_BP_5	GO:0014074~response to purine-containing compound	7	3.64583	0.00668753	APP, HDAC2, IGFBP5, HSPA5, PTPRN, PENK, PEBP1	177	182	19200	4.1721	1	0.111649	0.105103
Pcsk2	5		GOTERM_BP_5	GO:0009123~nucleoside monophosphate metabolic process	10	5.20833	0.00676516	APP, NDUFB8, CHCHD2, PINK1, COX7B, NDUFB6, NDUFA5, NDUFC1, COX5B, COX7C	177	366	19200	2.96379	1	0.112149	0.105575
Kcnb1	5		GOTERM_BP_5	GO:0006753~nucleoside phosphate metabolic process	14	7.29167	0.00684896	APP, NDUFB8, GABBR1, COX7B, NDUFA5, NDUFB6, ATP2B2, NDUFC1, COX5B, COX7C, PINK1, CHCHD2, TIMP2, TK2	177	648	19200	2.34359	1	0.112744	0.106135
Kcnq2	5		GOTERM_BP_5	GO:0060291~long-term synaptic potentiation	8	4.16667	0.0071201	RIMS1, APP, SERPINE2, LRRTM1, RASGRF2, TNR, GRIN2B, NRGN	177	242	19200	3.58594	1	0.116394	0.10957
Dnajc5	5		GOTERM_BP_5	GO:0032268~regulation of cellular protein metabolic process	40	20.8333	0.00733639	PTPRT, APP, HDAC2, CAMK2D, ARL6IP1, SERPINE2, SUV39H1, NRXN1, PTPRO, ARAF, PEBP1, THY1, CLU, ROBO1, PPP3CA, GRM5, TIMP2, CTSB, GABARAPL2, IGFBP5, ATP6AP1, HSPA5, PRKCE, RPS5, RPL23, ATP6AP2, RC3H1, CCK, GRIN2B, TMEM59, AR, PINK1, RPS3A1, MTF2, TBC1D24, ADAM9, ULK1, RPL26, SERPINI1, TARDBP	177	2887	19200	1.50294	1	0.118468	0.111523
Suv39h1	5		GOTERM_BP_5	GO:0031669~cellular response to nutrient levels	8	4.16667	0.00734763	PDIA3, GABARAPL2, HSPA5, KCNB1, SUV39H1, PENK, RRAGD, ULK1	177	244	19200	3.55654	1	0.118468	0.111523
Atp6ap2	5		GOTERM_BP_5	GO:0006612~protein targeting to membrane	6	3.125	0.00742368	SEC61A2, ARL6IP1, HSPA5, KCNB1, SRP54B, SEC62	177	132	19200	4.93066	1	0.118758	0.111796
Araf	5		GOTERM_BP_5	GO:0032269~negative regulation of cellular protein metabolic process	21	10.9375	0.00746652	PTPRT, GABARAPL2, APP, HDAC2, ARL6IP1, IGFBP5, SERPINE2, PRKCE, RPL23, PTPRO, PEBP1, RC3H1, THY1, PPP3CA, TMEM59, MTF2, TIMP2, TBC1D24, SERPINI1, TARDBP, CTSB	177	1207	19200	1.8873	1	0.118758	0.111796
Thoc2	5		GOTERM_BP_5	GO:0006605~protein targeting	12	6.25	0.00751947	SEC61A2, PPP3CA, RAB7, SYNGR1, PINK1, ARL6IP1, HSPA5, KCNB1, SRP54B, SEC62, TARDBP, CLU	177	510	19200	2.55234	1	0.118798	0.111833
Atp6ap1	5		GOTERM_BP_5	GO:0006904~vesicle docking involved in exocytosis	4	2.08333	0.00761288	RIMS1, RAB3C, KCNB1, EXOC5	177	44	19200	9.86133	1	0.119471	0.112468
Ar	5		GOTERM_BP_5	GO:0022898~regulation of transmembrane transporter activity	9	4.6875	0.00768315	APP, PPP3CA, GRM5, CAMK2D, PINK1, NDUFA4, AMIGO1, RASGRF2, NRXN1	177	308	19200	3.16971	1	0.119776	0.112754
Magee1	5		GOTERM_BP_5	GO:0070050~neuron cellular homeostasis	4	2.08333	0.00810249	APP, CALB1, ATP2A2, ATP2B2	177	45	19200	9.64218	1	0.123475	0.116237
Cox7b	5		GOTERM_BP_5	GO:0014733~regulation of skeletal muscle adaptation	3	1.5625	0.00811133	PPP3CA, IGFBP5, ATP2A2	177	15	19200	21.6949	1	0.123475	0.116237
Sh3bgrl	5		GOTERM_BP_5	GO:0014049~positive regulation of glutamate secretion	3	1.5625	0.00811133	GABBR1, CCK, GRIN2B	177	15	19200	21.6949	1	0.123475	0.116237
Pcdh19	5		GOTERM_BP_5	GO:0045861~negative regulation of proteolysis	10	5.20833	0.00813027	TMEM59, GABARAPL2, APP, SERPINE2, ARL6IP1, RPL23, TIMP2, PEBP1, SERPINI1, CTSB	177	377	19200	2.87731	1	0.123475	0.116237
Bex2	5		GOTERM_BP_5	GO:0021549~cerebellum development	6	3.125	0.00839099	CNTNAP2, SERPINE2, HSPA5, NRXN1, ULK1, ATP2B2	177	136	19200	4.78564	1	0.126204	0.118806
Ngfrap1	5		GOTERM_BP_5	GO:0051937~catecholamine transport	5	2.60417	0.00841719	GABBR1, PINK1, SYT11, KCNB1, NAT8L	177	87	19200	6.23417	1	0.126204	0.118806
Tro	5		GOTERM_BP_5	GO:0016236~macroautophagy	8	4.16667	0.00853494	GPSM1, RUBCN, GABARAPL2, RAB7, PINK1, ATP2A2, ULK1, ATG2B	177	251	19200	3.45736	1	0.12716	0.119705
Sec62	5		GOTERM_BP_5	GO:0051961~negative regulation of nervous system development	10	5.20833	0.00868331	APP, PPP3CA, HDAC2, GRIN3A, TNR, CPE, ULK1, SEMA4F, THOC2, THY1	177	381	19200	2.8471	1	0.128557	0.12102
Jade1	5		GOTERM_BP_5	GO:0007411~axon guidance	8	4.16667	0.00946212	EPHA5, APP, EPHA10, CHL1, DPYSL5, PTPRO, SEMA4F, ROBO1	177	256	19200	3.38983	1	0.137849	0.129768
Slitrk3	5		GOTERM_BP_5	GO:0021537~telencephalon development	9	4.6875	0.00946768	EPHA5, CNTNAP2, HDAC2, SLC32A1, SLITRK5, TNR, PEBP1, ROBO1, NRGN	177	320	19200	3.05085	1	0.137849	0.129768
Serpini1	5		GOTERM_BP_5	GO:0043067~regulation of programmed cell death	27	14.0625	0.0095247	APP, HDAC2, CAMK2D, BEX2, ARL6IP1, TRRAP, ARAF, TM7SF3, CLU, PTPRF, ROBO1, CHL1, PDIA3, HSPA5, KCNB1, PRKCE, LANCL1, CCK, AR, PINK1, CTTN, RPS29, RPS3A1, DNAJC5, PPT1, RPL26, TARDBP	177	1750	19200	1.67361	1	0.137849	0.129768
Gria2	5		GOTERM_BP_5	GO:0097485~neuron projection guidance	8	4.16667	0.00957985	EPHA5, APP, EPHA10, CHL1, DPYSL5, PTPRO, SEMA4F, ROBO1	177	257	19200	3.37664	1	0.137849	0.129768
Gatad2b	5		GOTERM_BP_5	GO:0032409~regulation of transporter activity	9	4.6875	0.00966249	APP, PPP3CA, GRM5, CAMK2D, PINK1, NDUFA4, AMIGO1, RASGRF2, NRXN1	177	321	19200	3.04134	1	0.137849	0.129768
Atp5f1	5		GOTERM_BP_5	GO:0072599~establishment of protein localization to endoplasmic reticulum	4	2.08333	0.00968076	SEC61A2, HSPA5, SRP54B, SEC62	177	48	19200	9.03955	1	0.137849	0.129768
Tet2	5		GOTERM_BP_5	GO:0044070~regulation of anion transport	6	3.125	0.00972091	GRM5, GABBR1, ARL6IP1, ATP8A1, CCK, GRIN2B	177	141	19200	4.61594	1	0.137849	0.129768
Adgrl2	5		GOTERM_BP_5	GO:0014046~dopamine secretion	3	1.5625	0.0103808	GABBR1, PINK1, SYT11	177	17	19200	19.1426	1	0.146325	0.137747
Penk	5		GOTERM_BP_5	GO:0043604~amide biosynthetic process	17	8.85417	0.0106193	IGFBP5, RPS5, MRPS33, RPL23, RC3H1, PPP3CA, GRM5, PINK1, RPS16, RPS29, RPS3A1, RPS20, RPL26, RPS11, TARDBP, RPS12, RPS23	177	920	19200	2.00442	1	0.148517	0.13981
Necab1	5		GOTERM_BP_5	GO:0046879~hormone secretion	10	5.20833	0.0106624	EPHA5, PPP3CA, GABBR1, KCNB1, PRKCE, PTPRN, ILDR2, CPE, TM7SF3, TARDBP	177	394	19200	2.75316	1	0.148517	0.13981
Calb1	5		GOTERM_BP_5	GO:0090150~establishment of protein localization to membrane	8	4.16667	0.0115572	SEC61A2, RAB7, ARL6IP1, ATP6AP1, HSPA5, KCNB1, SRP54B, SEC62	177	266	19200	3.26239	1	0.159805	0.150436
Ndufb6	5		GOTERM_BP_5	GO:1904861~excitatory synapse assembly	3	1.5625	0.0116086	CNTNAP2, NRXN1, SLITRK3	177	18	19200	18.0791	1	0.159805	0.150436
Ptbp3	5		GOTERM_BP_5	GO:0001558~regulation of cell growth	11	5.72917	0.0119244	TRO, RIMS1, SERPINE2, CTTN, IGFBP5, CLSTN3, JADE1, PPT1, TNR, ULK1, SEMA4F	177	472	19200	2.52801	1	0.163197	0.15363
Hook1	5		GOTERM_BP_5	GO:0022037~metencephalon development	6	3.125	0.0124569	CNTNAP2, SERPINE2, HSPA5, NRXN1, ULK1, ATP2B2	177	150	19200	4.33898	1	0.169344	0.159416
Tmem59	5		GOTERM_BP_5	GO:0009914~hormone transport	10	5.20833	0.0125858	EPHA5, PPP3CA, GABBR1, KCNB1, PRKCE, PTPRN, ILDR2, CPE, TM7SF3, TARDBP	177	405	19200	2.67838	1	0.169344	0.159416
Pomgnt1	5		GOTERM_BP_5	GO:0030900~forebrain development	11	5.72917	0.0125893	EPHA5, APP, CNTNAP2, HDAC2, SLC32A1, SLC4A10, SLITRK5, TNR, PEBP1, ROBO1, NRGN	177	476	19200	2.50677	1	0.169344	0.159416
Ptprf	5		GOTERM_BP_5	GO:0022604~regulation of cell morphogenesis	12	6.25	0.0127375	RIMS1, PPP3CA, XK, CTTN, AMIGO1, TBC1D24, TNR, ULK1, SEMA4F, THY1, PTPRF, ROBO1	177	550	19200	2.36672	1	0.170364	0.160377
Sdc3	5		GOTERM_BP_5	GO:0060134~prepulse inhibition	3	1.5625	0.0128968	CNTNAP2, GRIN3A, NRXN1	177	19	19200	17.1276	1	0.170557	0.160558
Pink1	5		GOTERM_BP_5	GO:0072578~neurotransmitter-gated ion channel clustering	3	1.5625	0.0128968	LRRTM4, NRXN1, SLITRK3	177	19	19200	17.1276	1	0.170557	0.160558
Tardbp	5		GOTERM_BP_5	GO:0006886~intracellular protein transport	18	9.375	0.013451	RAB3C, RAB7, ARL6IP1, HSPA5, KCNB1, THOC2, CLU, SEC61A2, RIMS1, PPP3CA, SYNGR1, PINK1, CTTN, SRP54B, COPG1, SEC62, TARDBP, TECPR2	177	1027	19200	1.90121	1	0.176892	0.166522
Gnai1	5		GOTERM_BP_5	GO:0006820~anion transport	13	6.77083	0.0139666	GABBR1, TTYH3, ARL6IP1, ATP8A1, SLC32A1, SLC4A10, SLC6A11, CCK, GRIN2B, GABRG1, GRM5, XK, PITPNM2	177	633	19200	2.22776	1	0.182298	0.171611
Dpysl5	5		GOTERM_BP_5	GO:0032892~positive regulation of organic acid transport	4	2.08333	0.014017	GABBR1, ARL6IP1, CCK, GRIN2B	177	55	19200	7.88906	1	0.182298	0.171611
Mpv17	5		GOTERM_BP_5	GO:0016486~peptide hormone processing	3	1.5625	0.0142443	PCSK2, ATP6AP2, CPE	177	20	19200	16.2712	1	0.184236	0.173436
Prr14l	5		GOTERM_BP_5	GO:0007618~mating	4	2.08333	0.0147126	AR, APP, HDAC2, SERPINE2	177	56	19200	7.74818	1	0.187724	0.176719
Nat8l	5		GOTERM_BP_5	GO:0014888~striated muscle adaptation	4	2.08333	0.0147126	AR, PPP3CA, IGFBP5, ATP2A2	177	56	19200	7.74818	1	0.187724	0.176719
Gabrg1	5		GOTERM_BP_5	GO:0042981~regulation of apoptotic process	26	13.5417	0.0147532	APP, HDAC2, CAMK2D, BEX2, ARL6IP1, TRRAP, ARAF, CLU, PTPRF, ROBO1, CHL1, PDIA3, HSPA5, KCNB1, PRKCE, LANCL1, CCK, AR, PINK1, CTTN, RPS29, RPS3A1, DNAJC5, PPT1, RPL26, TARDBP	177	1726	19200	1.63403	1	0.187724	0.176719
Mtf2	5		GOTERM_BP_5	GO:0015844~monoamine transport	5	2.60417	0.0149452	GABBR1, PINK1, SYT11, KCNB1, NAT8L	177	103	19200	5.26576	1	0.189145	0.178057
Gm42517	5		GOTERM_BP_5	GO:0072659~protein localization to plasma membrane	8	4.16667	0.0151753	TMEM59, RAB3C, RAB7, ATP6AP1, KCNB1, NRXN1, EXOC5, GPR158	177	281	19200	3.08824	1	0.190227	0.179075
Ulk1	5		GOTERM_BP_5	GO:0048513~animal organ development	51	26.5625	0.0152844	APP, CNTNAP2, SERPINE2, SUV39H1, PTPRN, PTPRO, PEBP1, CLU, NRGN, ROBO1, PPP3CA, CALB1, RPS16, DNER, TNR, MPV17, CTSB, EPHA5, UPF2, IGFBP5, ATP6AP1, SLC32A1, TET2, RC3H1, SLC6A11, GPCPD1, PTBP3, AR, ULK1, GPM6A, CAMK2D, HDAC2, INSIG2, NRXN1, AMIGO1, ILDR2, THY1, PCDH19, GPAT4, SRP54B, SLITRK5, HSPA5, SLC4A10, SEMA4F, ATP2B2, GRIN2B, PINK1, XK, PPT1, CPE, ADGRL2	177	4090	19200	1.35262	1	0.190227	0.179075
Asphd2	5		GOTERM_BP_5	GO:0051955~regulation of amino acid transport	4	2.08333	0.0154274	GABBR1, ARL6IP1, CCK, GRIN2B	177	57	19200	7.61225	1	0.190227	0.179075
Pebp1	5		GOTERM_BP_5	GO:0071320~cellular response to cAMP	4	2.08333	0.0154274	APP, IGFBP5, HSPA5, PENK	177	57	19200	7.61225	1	0.190227	0.179075
Atp2a2	5		GOTERM_BP_5	GO:0010771~negative regulation of cell morphogenesis involved in differentiation	5	2.60417	0.0154347	PPP3CA, TNR, ULK1, SEMA4F, THY1	177	104	19200	5.21512	1	0.190227	0.179075
Abcb9	5		GOTERM_BP_5	GO:0010042~response to manganese ion	3	1.5625	0.0156498	APP, HSPA5, ADAM9	177	21	19200	15.4964	1	0.191873	0.180625
Pitpnm2	5		GOTERM_BP_5	GO:0031399~regulation of protein modification process	29	15.1042	0.0159799	PTPRT, APP, HDAC2, CAMK2D, SUV39H1, NRXN1, PTPRO, ARAF, PEBP1, THY1, CLU, ROBO1, GRM5, TIMP2, ATP6AP1, HSPA5, PRKCE, RPL23, ATP6AP2, CCK, GRIN2B, TMEM59, AR, PINK1, MTF2, TBC1D24, ADAM9, ULK1, TARDBP	177	2008	19200	1.56661	1	0.194579	0.183172
Sgce	5		GOTERM_BP_5	GO:0051650~establishment of vesicle localization	9	4.6875	0.0161185	RIMS1, RAB7, GRIN3A, SV2B, SYT11, PRKCE, TBC1D24, ATP2A2, EXOC5	177	352	19200	2.7735	1	0.194579	0.183172
Mrps33	5		GOTERM_BP_5	GO:0050768~negative regulation of neurogenesis	9	4.6875	0.0161185	APP, PPP3CA, HDAC2, GRIN3A, TNR, ULK1, SEMA4F, THOC2, THY1	177	352	19200	2.7735	1	0.194579	0.183172
Lrrtm1	5		GOTERM_BP_5	GO:0042551~neuron maturation	4	2.08333	0.0169149	APP, CNTNAP2, KCNB1, NRXN1	177	59	19200	7.35421	1	0.203152	0.191242
Copg1	5		GOTERM_BP_5	GO:0048469~cell maturation	7	3.64583	0.0180789	APP, CNTNAP2, KCNB1, GPAT4, NRXN1, PEBP1, PTBP3	177	226	19200	3.35983	1	0.216029	0.203364
Rab7	5		GOTERM_BP_5	GO:0043523~regulation of neuron apoptotic process	8	4.16667	0.0183656	APP, PINK1, KCNB1, CHL1, DNAJC5, LANCL1, PPT1, PTPRF	177	292	19200	2.97191	1	0.218188	0.205397
Chl1	5		GOTERM_BP_5	GO:0032981~mitochondrial respiratory chain complex I assembly	4	2.08333	0.01848	NDUFB8, NDUFB6, NDUFA5, NDUFC1	177	61	19200	7.11309	1	0.218188	0.205397
Atp2b2	5		GOTERM_BP_5	GO:0051043~regulation of membrane protein ectodomain proteolysis	3	1.5625	0.0186303	APP, TIMP2, ADAM9	177	23	19200	14.1489	1	0.218188	0.205397
Slc6a11	5		GOTERM_BP_5	GO:1900120~regulation of receptor binding	3	1.5625	0.0186303	APP, ATP2A2, PTPRF	177	23	19200	14.1489	1	0.218188	0.205397
Kcna1	5		GOTERM_BP_5	GO:0048489~synaptic vesicle transport	7	3.64583	0.0191669	RIMS1, GRIN3A, SV2B, SYT11, PRKCE, TBC1D24, ATP2A2	177	229	19200	3.31582	1	0.221171	0.208205
Sepw1	5		GOTERM_BP_5	GO:0055001~muscle cell development	7	3.64583	0.0191669	CNTNAP2, PPP3CA, CAMK2D, HDAC2, XK, DNER, ATP2A2	177	229	19200	3.31582	1	0.221171	0.208205
Uba2	5		GOTERM_BP_5	GO:0097480~establishment of synaptic vesicle localization	7	3.64583	0.0191669	RIMS1, GRIN3A, SV2B, SYT11, PRKCE, TBC1D24, ATP2A2	177	229	19200	3.31582	1	0.221171	0.208205
Josd2	5		GOTERM_BP_5	GO:0048278~vesicle docking	4	2.08333	0.0192917	RIMS1, RAB3C, KCNB1, EXOC5	177	62	19200	6.99836	1	0.221525	0.208539
Kcnc3	5		GOTERM_BP_5	GO:0045055~regulated exocytosis	8	4.16667	0.0205654	RIMS1, SYNGR1, GRIN3A, SV2B, SYT11, KCNB1, PRKCE, ATP2A2	177	299	19200	2.90233	1	0.235004	0.221228
A230006K03Rik	5		GOTERM_BP_5	GO:0042776~mitochondrial ATP synthesis coupled proton transport	4	2.08333	0.0209736	NDUFB8, NDUFB6, NDUFA5, NDUFC1	177	64	19200	6.77966	1	0.238511	0.224529
Abhd2	5		GOTERM_BP_5	GO:0019220~regulation of phosphate metabolic process	27	14.0625	0.021156	PTPRT, APP, HDAC2, CAMK2D, EPHA10, NRXN1, PTPRO, ARAF, PEBP1, THY1, CLU, ROBO1, GRM5, CHCHD2, TIMP2, EPHA5, RUBCN, GABBR1, ATP6AP1, PRKCE, ATP6AP2, CCK, GRIN2B, AR, PINK1, ADAM9, TARDBP	177	1873	19200	1.5637	1	0.239429	0.225393
Gga2	5		GOTERM_BP_5	GO:0006865~amino acid transport	6	3.125	0.0212688	GABBR1, XK, ARL6IP1, SLC32A1, CCK, GRIN2B	177	172	19200	3.784	1	0.239554	0.225511
Sephs2	5		GOTERM_BP_5	GO:0002791~regulation of peptide secretion	9	4.6875	0.0216424	EPHA5, APP, PPP3CA, GABBR1, KCNB1, PRKCE, ADAM9, TM7SF3, TARDBP	177	372	19200	2.62438	1	0.242601	0.228379
Phkg2	5		GOTERM_BP_5	GO:0051174~regulation of phosphorus metabolic process	27	14.0625	0.0217984	PTPRT, APP, HDAC2, CAMK2D, EPHA10, NRXN1, PTPRO, ARAF, PEBP1, THY1, CLU, ROBO1, GRM5, CHCHD2, TIMP2, EPHA5, RUBCN, GABBR1, ATP6AP1, PRKCE, ATP6AP2, CCK, GRIN2B, AR, PINK1, ADAM9, TARDBP	177	1878	19200	1.55954	1	0.243192	0.228935
Hras	5		GOTERM_BP_5	GO:0030335~positive regulation of cell migration	12	6.25	0.0224471	APP, PPP3CA, CAMK2D, IGFBP5, ATP8A1, HSPA5, PRKCE, TMSB4X, TBC1D24, ADAM9, SEMA4F, THY1	177	599	19200	2.17311	1	0.249247	0.234635
Rgs17	5		GOTERM_BP_5	GO:0045471~response to ethanol	6	3.125	0.022771	HDAC2, GRIN3A, PRKCE, PENK, PEBP1, GRIN2B	177	175	19200	3.71913	1	0.251657	0.236904
Tspyl1	5		GOTERM_BP_5	GO:0099003~vesicle-mediated transport in synapse	7	3.64583	0.0230548	RIMS1, GRIN3A, SV2B, SYT11, PRKCE, TBC1D24, ATP2A2	177	239	19200	3.17708	1	0.253094	0.238257
Serinc1	5		GOTERM_BP_5	GO:0030334~regulation of cell migration	17	8.85417	0.023116	PTPRT, APP, HDAC2, CAMK2D, IGFBP5, ATP8A1, HSPA5, PRKCE, SDC3, SEMA4F, THY1, ROBO1, PPP3CA, TMSB4X, TBC1D24, TNR, ADAM9	177	1008	19200	1.82943	1	0.253094	0.238257
Chst11	5		GOTERM_BP_5	GO:0097106~postsynaptic density organization	3	1.5625	0.023508	CNTNAP2, NRXN1, SLITRK3	177	26	19200	12.5163	1	0.255013	0.240063
Hsp90b1	5		GOTERM_BP_5	GO:0014048~regulation of glutamate secretion	3	1.5625	0.023508	GABBR1, CCK, GRIN2B	177	26	19200	12.5163	1	0.255013	0.240063
Nt5dc3	5		GOTERM_BP_5	GO:0052547~regulation of peptidase activity	10	5.20833	0.024107	APP, SERPINE2, ARL6IP1, TIMP2, PEBP1, CCK, SERPINI1, GRIN2B, ROBO1, CTSB	177	453	19200	2.39458	1	0.260311	0.245051
Lemd3	5		GOTERM_BP_5	GO:0050433~regulation of catecholamine secretion	4	2.08333	0.0245714	GABBR1, PINK1, SYT11, KCNB1	177	68	19200	6.38086	1	0.264114	0.248631
Unc5d	5		GOTERM_BP_5	GO:0010976~positive regulation of neuron projection development	9	4.6875	0.0248586	RIMS1, SERPINE2, HSPA5, AMIGO1, NRXN1, TBC1D24, SERPINI1, PTPRF, ROBO1	177	382	19200	2.55568	1	0.265987	0.250394
Abhd8	5		GOTERM_BP_5	GO:0071407~cellular response to organic cyclic compound	13	6.77083	0.0254215	PDIA3, EPHA5, APP, HDAC2, IGFBP5, HSPA5, INSIG2, ATP1A1, CLU, GNAI1, PPP3CA, AR, PENK	177	690	19200	2.04372	1	0.270779	0.254905
Rnf150	5		GOTERM_BP_5	GO:1902582~single-organism intracellular transport	15	7.8125	0.0261762	APP, NDUFB8, NDUFA5, NDUFB6, PRKCE, ATP2A2, NDUFC1, RIMS1, PPP3CA, GRIN3A, SV2B, SYT11, TBC1D24, COPG1, TARDBP	177	856	19200	1.90084	1	0.277562	0.26129
Adgrl1	5		GOTERM_BP_5	GO:0050885~neuromuscular process controlling balance	4	2.08333	0.0264872	APP, NRXN1, TNR, ATP2B2	177	70	19200	6.19855	1	0.2796	0.263209
Mast1	5		GOTERM_BP_5	GO:0051402~neuron apoptotic process	8	4.16667	0.0267788	APP, PINK1, HSPA5, KCNB1, CHL1, DNAJC5, PPT1, PTPRF	177	316	19200	2.74619	1	0.281416	0.264919
Glg1	5		GOTERM_BP_5	GO:0099560~synaptic membrane adhesion	3	1.5625	0.027018	NRXN1, SLITRK3, PTPRF	177	28	19200	11.6223	1	0.282669	0.266098
Rpl13	5		GOTERM_BP_5	GO:0050771~negative regulation of axonogenesis	4	2.08333	0.0274743	TNR, ULK1, SEMA4F, THY1	177	71	19200	6.11124	1	0.286171	0.269394
Sall2	5		GOTERM_BP_5	GO:1904375~regulation of protein localization to cell periphery	5	2.60417	0.0281044	TMEM59, AR, CAMK2D, NRXN1, GNAI1	177	125	19200	4.33898	1	0.291444	0.274359
Slc22a17	5		GOTERM_BP_5	GO:0099601~regulation of neurotransmitter receptor activity	4	2.08333	0.0284809	APP, PINK1, RASGRF2, NRXN1	177	72	19200	6.02637	1	0.294052	0.276814
Hmbox1	5		GOTERM_BP_5	GO:2000310~regulation of NMDA receptor activity	3	1.5625	0.0288474	PINK1, RASGRF2, NRXN1	177	29	19200	11.2215	1	0.295247	0.277938
Xpo7	5		GOTERM_BP_5	GO:0006120~mitochondrial electron transport, NADH to ubiquinone	3	1.5625	0.0288474	NDUFB8, PINK1, NDUFB6	177	29	19200	11.2215	1	0.295247	0.277938
Zc3h13	5		GOTERM_BP_5	GO:0065002~intracellular protein transmembrane transport	4	2.08333	0.0295068	SEC61A2, HSPA5, SRP54B, SEC62	177	73	19200	5.94381	1	0.300688	0.283061
Alkbh8	5		GOTERM_BP_5	GO:2000147~positive regulation of cell motility	12	6.25	0.029698	APP, PPP3CA, CAMK2D, IGFBP5, ATP8A1, HSPA5, PRKCE, TMSB4X, TBC1D24, ADAM9, SEMA4F, THY1	177	626	19200	2.07938	1	0.301332	0.283667
Cntn5	5		GOTERM_BP_5	GO:0090276~regulation of peptide hormone secretion	7	3.64583	0.0302959	EPHA5, PPP3CA, GABBR1, KCNB1, PRKCE, TM7SF3, TARDBP	177	255	19200	2.97773	1	0.30608	0.288136
Opcml	5		GOTERM_BP_5	GO:0035556~intracellular signal transduction	35	18.2292	0.0304469	PTPRT, APP, CNTNAP2, HDAC2, CAMK2D, SERPINE2, NRXN1, RASGRF2, ARAF, ATP2A2, PEBP1, CLU, GNAI1, NRGN, ROBO1, PPP3CA, GRM5, MCF2L, TIMP2, EPHA5, IGFBP5, ATP6AP1, PRKCE, RPL23, ATP6AP2, RC3H1, GRIN2B, AR, PINK1, RRAGD, PITPNM2, ADAM9, ULK1, RPS20, RPL26	177	2688	19200	1.41243	1	0.306291	0.288335
Sc5d	5		GOTERM_BP_5	GO:0042659~regulation of cell fate specification	3	1.5625	0.0307249	AR, HDAC2, GATAD2B	177	30	19200	10.8475	1	0.307772	0.289729
Ncam1	5		GOTERM_BP_5	GO:0009968~negative regulation of signal transduction	20	10.4167	0.0310835	PTPRT, APP, HDAC2, RAB7, IGFBP5, HSPA5, SERPINE2, INSIG2, PTPRO, JADE1, PEBP1, THY1, CLU, PTPRF, ROBO1, AR, GRM5, PINK1, CTTN, TIMP2	177	1307	19200	1.6599	1	0.310045	0.291869
Csnk1g1	5		GOTERM_BP_5	GO:0031324~negative regulation of cellular metabolic process	37	19.2708	0.0313276	PTPRT, APP, HDAC2, ARL6IP1, SERPINE2, INSIG2, SUV39H1, PTPRO, PEBP1, THY1, ATP1A1, CLU, TRO, PPP3CA, LRRTM1, TIMP2, CIR1, LRRFIP1, ZFP101, CTSB, RUBCN, GABARAPL2, GABBR1, MAGEE1, IGFBP5, PRKCE, RPL23, RC3H1, GATAD2B, PTBP3, TMEM59, AR, PINK1, MTF2, TBC1D24, SERPINI1, TARDBP	177	2886	19200	1.3907	1	0.311161	0.29292
Cox7a2	5		GOTERM_BP_5	GO:1902803~regulation of synaptic vesicle transport	5	2.60417	0.0325929	RIMS1, GRIN3A, SYT11, PRKCE, ATP2A2	177	131	19200	4.14025	1	0.322369	0.30347
Rasgrf1	5		GOTERM_BP_5	GO:0050708~regulation of protein secretion	8	4.16667	0.0327457	EPHA5, APP, PPP3CA, KCNB1, PRKCE, ADAM9, TM7SF3, TARDBP	177	330	19200	2.62969	1	0.322524	0.303617
Paqr9	5		GOTERM_BP_5	GO:0043271~negative regulation of ion transport	6	3.125	0.0332199	PPP3CA, GABBR1, CAMK2D, SERPINE2, SYT11, PRKCE	177	194	19200	3.35488	1	0.325355	0.306281
Tex264	5		GOTERM_BP_5	GO:0010721~negative regulation of cell development	9	4.6875	0.0334934	APP, PPP3CA, HDAC2, GRIN3A, TNR, ULK1, SEMA4F, THOC2, THY1	177	405	19200	2.41055	1	0.325355	0.306281
Tmem115	5		GOTERM_BP_5	GO:0080171~lytic vacuole organization	4	2.08333	0.0338037	RAB7, HOOK1, ATP6AP2, PPT1	177	77	19200	5.63504	1	0.325355	0.306281
Celsr3	5		GOTERM_BP_5	GO:0071806~protein transmembrane transport	4	2.08333	0.0338037	SEC61A2, HSPA5, SRP54B, SEC62	177	77	19200	5.63504	1	0.325355	0.306281
Cspg5	5		GOTERM_BP_5	GO:0055002~striated muscle cell development	6	3.125	0.0340949	CNTNAP2, PPP3CA, CAMK2D, HDAC2, XK, DNER	177	195	19200	3.33768	1	0.325355	0.306281
Klhl18	5		GOTERM_BP_5	GO:0048259~regulation of receptor-mediated endocytosis	5	2.60417	0.034177	APP, SYT11, LRRTM1, PPT1, CLU	177	133	19200	4.07799	1	0.325355	0.306281
Ppia	5		GOTERM_BP_5	GO:0048640~negative regulation of developmental growth	5	2.60417	0.034177	RAI1, HDAC2, TNR, ULK1, SEMA4F	177	133	19200	4.07799	1	0.325355	0.306281
Cpeb4	5		GOTERM_BP_5	GO:0034248~regulation of cellular amide metabolic process	11	5.72917	0.0343089	APP, PPP3CA, GRM5, PINK1, IGFBP5, RPS3A1, RPS5, RC3H1, RPL26, TARDBP, CLU	177	561	19200	2.12695	1	0.325355	0.306281
Fbxw11	5		GOTERM_BP_5	GO:0009896~positive regulation of catabolic process	10	5.20833	0.0343211	GPSM1, TMEM59, APP, RAB7, PINK1, PRKCE, RC3H1, ADAM9, ULK1, CLU	177	483	19200	2.24585	1	0.325355	0.306281
2008-09-01	5		GOTERM_BP_5	GO:0045597~positive regulation of cell differentiation	19	9.89583	0.0344152	APP, HDAC2, ATP6AP1, HSPA5, SERPINE2, NRXN1, AMIGO1, CLU, PTPRF, ROBO1, RIMS1, PPP3CA, AR, GRM5, BRINP2, TMSB4X, TIMP2, TBC1D24, SERPINI1	177	1234	19200	1.67019	1	0.325355	0.306281
Slc36a1	5		GOTERM_BP_5	GO:0021533~cell differentiation in hindbrain	3	1.5625	0.0346201	NRXN1, ULK1, ATP2B2	177	32	19200	10.1695	1	0.325983	0.306873
Arf1	5		GOTERM_BP_5	GO:0051272~positive regulation of cellular component movement	12	6.25	0.035721	APP, PPP3CA, CAMK2D, IGFBP5, ATP8A1, HSPA5, PRKCE, TMSB4X, TBC1D24, ADAM9, SEMA4F, THY1	177	645	19200	2.01813	1	0.331285	0.311864
Borcs6	5		GOTERM_BP_5	GO:0098732~macromolecule deacylation	5	2.60417	0.0358053	HDAC2, PINK1, SUV39H1, PPT1, GATAD2B	177	135	19200	4.01758	1	0.331285	0.311864
Fam57a	5		GOTERM_BP_5	GO:0000422~mitophagy	4	2.08333	0.0360674	GABARAPL2, PINK1, ULK1, ATG2B	177	79	19200	5.49238	1	0.331285	0.311864
Nlk	5		GOTERM_BP_5	GO:0061726~mitochondrion disassembly	4	2.08333	0.0360674	GABARAPL2, PINK1, ULK1, ATG2B	177	79	19200	5.49238	1	0.331285	0.311864
Lyrm9	5		GOTERM_BP_5	GO:1904578~response to thapsigargin	2	1.04167	0.0361684	APP, CLU	177	4	19200	54.2373	1	0.331285	0.311864
Kat7	5		GOTERM_BP_5	GO:0030070~insulin processing	2	1.04167	0.0361684	PCSK2, CPE	177	4	19200	54.2373	1	0.331285	0.311864
Srcin1	5		GOTERM_BP_5	GO:1904579~cellular response to thapsigargin	2	1.04167	0.0361684	APP, CLU	177	4	19200	54.2373	1	0.331285	0.311864
Atp6v0a1	5		GOTERM_BP_5	GO:1901798~positive regulation of signal transduction by p53 class mediator	3	1.5625	0.0366359	RPL23, RPS20, RPL26	177	33	19200	9.86133	1	0.334267	0.314671
G6pc3	5		GOTERM_BP_5	GO:2000145~regulation of cell motility	17	8.85417	0.0368415	PTPRT, APP, HDAC2, CAMK2D, IGFBP5, ATP8A1, HSPA5, PRKCE, SDC3, SEMA4F, THY1, ROBO1, PPP3CA, TMSB4X, TBC1D24, TNR, ADAM9	177	1069	19200	1.72504	1	0.334309	0.314711
Cyb561	5		GOTERM_BP_5	GO:0042176~regulation of protein catabolic process	9	4.6875	0.0369245	GABARAPL2, APP, RAB7, SERPINE2, RPL23, TIMP2, ARAF, ADAM9, CLU	177	413	19200	2.36385	1	0.334309	0.314711
Sumo2	5		GOTERM_BP_5	GO:1903201~regulation of oxidative stress-induced cell death	4	2.08333	0.0372278	APP, PINK1, LANCL1, TBC1D24	177	80	19200	5.42373	1	0.335764	0.31608
Mgat5b	5		GOTERM_BP_5	GO:0015711~organic anion transport	10	5.20833	0.0378939	GABBR1, XK, ARL6IP1, ATP8A1, SLC32A1, PITPNM2, SLC4A10, SLC6A11, CCK, GRIN2B	177	492	19200	2.20477	1	0.340466	0.320507
Ptpdc1	5		GOTERM_BP_5	GO:0021761~limbic system development	5	2.60417	0.0383308	EPHA5, CNTNAP2, HDAC2, SLC32A1, PEBP1	177	138	19200	3.93024	1	0.343082	0.32297
Gm15440	5		GOTERM_BP_5	GO:0021697~cerebellar cortex formation	3	1.5625	0.0386958	NRXN1, ULK1, ATP2B2	177	34	19200	9.57129	1	0.343961	0.323796
Tmem167	5		GOTERM_BP_5	GO:0031346~positive regulation of cell projection organization	10	5.20833	0.0387211	RIMS1, GPM6A, SERPINE2, HSPA5, AMIGO1, NRXN1, TBC1D24, SERPINI1, PTPRF, ROBO1	177	494	19200	2.19584	1	0.343961	0.323796
Ipo11	5		GOTERM_BP_5	GO:0032507~maintenance of protein location in cell	4	2.08333	0.0396056	PINK1, HSPA5, INSIG2, TMSB4X	177	82	19200	5.29144	1	0.350495	0.329947
Emb	5		GOTERM_BP_5	GO:1903305~regulation of regulated secretory pathway	6	3.125	0.0399224	RIMS1, GRIN3A, SYT11, KCNB1, PRKCE, ATP2A2	177	204	19200	3.19043	1	0.351975	0.331341
Wdr35	5		GOTERM_BP_5	GO:0030902~hindbrain development	6	3.125	0.0407627	CNTNAP2, SERPINE2, HSPA5, NRXN1, ULK1, ATP2B2	177	205	19200	3.17487	1	0.357028	0.336098
Rps7	5		GOTERM_BP_5	GO:0072595~maintenance of protein localization in organelle	3	1.5625	0.0407989	PINK1, HSPA5, INSIG2	177	35	19200	9.29782	1	0.357028	0.336098
Sptb	5		GOTERM_BP_5	GO:0030308~negative regulation of cell growth	6	3.125	0.0414493	TRO, SERPINE2, PPT1, TNR, ULK1, SEMA4F	177	206	19200	3.15945	1	0.361376	0.340191
Churc1	5		GOTERM_BP_5	GO:0006417~regulation of translation	10	5.20833	0.0417136	APP, PPP3CA, GRM5, PINK1, IGFBP5, RPS3A1, RPS5, RC3H1, RPL26, TARDBP	177	501	19200	2.16516	1	0.362339	0.341097
Fntb	5		GOTERM_BP_5	GO:0006464~cellular protein modification process	47	24.4792	0.0422892	PTPRT, APP, CNTNAP2, HDAC2, CAMK2D, EPHA10, TRRAP, SUV39H1, PTPRN, NRXN1, PTPRO, JADE1, ARAF, PEBP1, NEDD8, THY1, CLU, PTPRF, ROBO1, PPP3CA, GRM5, SPOCK2, TIMP2, EPHA5, PPTC7, ATP6AP1, HSPA5, PRKCE, RPL23, ATP6AP2, SLC4A10, TET2, RC3H1, CCK, GRIN2B, POMGNT1, GATAD2B, TMEM59, AR, PINK1, MTF2, TBC1D24, PPT1, ADAM9, ASPHD2, ULK1, TARDBP	177	3941	19200	1.29366	1	0.365988	0.344532
Irf2bpl	5		GOTERM_BP_5	GO:0036211~protein modification process	47	24.4792	0.0426099	PTPRT, APP, CNTNAP2, HDAC2, CAMK2D, EPHA10, TRRAP, SUV39H1, PTPRN, NRXN1, PTPRO, JADE1, ARAF, PEBP1, NEDD8, THY1, CLU, PTPRF, ROBO1, PPP3CA, GRM5, SPOCK2, TIMP2, EPHA5, PPTC7, ATP6AP1, HSPA5, PRKCE, RPL23, ATP6AP2, SLC4A10, TET2, RC3H1, CCK, GRIN2B, POMGNT1, GATAD2B, TMEM59, AR, PINK1, MTF2, TBC1D24, PPT1, ADAM9, ASPHD2, ULK1, TARDBP	177	3943	19200	1.293	1	0.367413	0.345874
Cdh10	5		GOTERM_BP_5	GO:0080135~regulation of cellular response to stress	14	7.29167	0.043633	APP, HSPA5, INSIG2, TRRAP, SUV39H1, LANCL1, THY1, CLU, PTPRF, PINK1, CHCHD2, TBC1D24, TNR, RPL26	177	834	19200	1.82092	1	0.372814	0.350958
Cox6c	5		GOTERM_BP_5	GO:0002793~positive regulation of peptide secretion	6	3.125	0.0437114	APP, GABBR1, PRKCE, ADAM9, TM7SF3, TARDBP	177	209	19200	3.1141	1	0.372814	0.350958
Ncald	5		GOTERM_BP_5	GO:0050796~regulation of insulin secretion	6	3.125	0.0437114	EPHA5, PPP3CA, KCNB1, PRKCE, TM7SF3, TARDBP	177	209	19200	3.1141	1	0.372814	0.350958
Ext1	5		GOTERM_BP_5	GO:0097116~gephyrin clustering involved in postsynaptic density assembly	2	1.04167	0.0450053	NRXN1, SLITRK3	177	5	19200	43.3898	1	0.37942	0.357177
Nrbp2	5		GOTERM_BP_5	GO:0014734~skeletal muscle hypertrophy	2	1.04167	0.0450053	AR, IGFBP5	177	5	19200	43.3898	1	0.37942	0.357177
Ddx17	5		GOTERM_BP_5	GO:0071869~response to catecholamine	3	1.5625	0.0451307	APP, HDAC2, PENK	177	37	19200	8.79524	1	0.37942	0.357177
Slc38a1	5		GOTERM_BP_5	GO:2000171~negative regulation of dendrite development	3	1.5625	0.0451307	PPP3CA, HDAC2, GRIN3A	177	37	19200	8.79524	1	0.37942	0.357177
Arf3	5		GOTERM_BP_5	GO:0006508~proteolysis	25	13.0208	0.0454632	PCSK2, APP, HDAC2, ARL6IP1, SERPINE2, TRRAP, ARAF, PEBP1, NEDD8, CLU, ROBO1, PSMB5, TIMP2, CTSB, GABARAPL2, HSPA5, RPL23, ATP6AP2, RC3H1, CCK, GRIN2B, TMEM59, CPE, ADAM9, SERPINI1	177	1825	19200	1.48595	1	0.380856	0.358529
Tmbim6	5		GOTERM_BP_5	GO:0071867~response to monoamine	3	1.5625	0.0473576	APP, HDAC2, PENK	177	38	19200	8.56378	1	0.393092	0.370048
Cadm2	5		GOTERM_BP_5	GO:0036475~neuron death in response to oxidative stress	3	1.5625	0.0473576	APP, PINK1, TBC1D24	177	38	19200	8.56378	1	0.393092	0.370048
Cct8	5		GOTERM_BP_5	GO:0032102~negative regulation of response to external stimulus	8	4.16667	0.0474249	CNTNAP2, GRIN3A, SERPINE2, NRXN1, TNR, SEMA4F, CCK, ROBO1	177	359	19200	2.41726	1	0.393092	0.370048
Pcp4	5		GOTERM_BP_5	GO:0021543~pallium development	6	3.125	0.0482204	EPHA5, CNTNAP2, HDAC2, SLC32A1, PEBP1, ROBO1	177	215	19200	3.0272	1	0.398284	0.374935
Abca3	5		GOTERM_BP_5	GO:0006461~protein complex assembly	18	9.375	0.0486704	PDIA3, APP, GRIA2, NDUFB8, NDUFA5, HSPA5, NDUFB6, KCNB1, PRKCE, NRXN1, CCK, NDUFC1, CLU, GRIN2B, RIMS1, CTTN, TMSB4X, ULK1	177	1198	19200	1.62984	1	0.400595	0.37711
Traf7	5		GOTERM_BP_5	GO:0051220~cytoplasmic sequestering of protein	3	1.5625	0.0496238	PINK1, HSPA5, INSIG2	177	39	19200	8.3442	1	0.407019	0.383158
Mtch1	5		GOTERM_BP_5	GO:0040014~regulation of multicellular organism growth	4	2.08333	0.0498639	RAI1, APP, GPAT4, SUV39H1	177	90	19200	4.82109	1	0.407568	0.383675
Rnf8	5		GOTERM_BP_5	GO:0032890~regulation of organic acid transport	4	2.08333	0.0512288	GABBR1, ARL6IP1, CCK, GRIN2B	177	91	19200	4.76811	1	0.416195	0.391796
Glo1	5		GOTERM_BP_5	GO:0051588~regulation of neurotransmitter transport	5	2.60417	0.0514498	RIMS1, GRIN3A, PRKCE, ATP2A2, NAT8L	177	152	19200	3.56824	1	0.416195	0.391796
Flot1	5		GOTERM_BP_5	GO:1902656~calcium ion import into cytosol	5	2.60417	0.0514498	PPP3CA, CAMK2D, PRKCE, THY1, GRIN2B	177	152	19200	3.56824	1	0.416195	0.391796
Kctd1	5		GOTERM_BP_5	GO:0045981~positive regulation of nucleotide metabolic process	4	2.08333	0.0526117	APP, CHCHD2, PINK1, TIMP2	177	92	19200	4.71629	1	0.423473	0.398648
Mapre2	5		GOTERM_BP_5	GO:0071396~cellular response to lipid	13	6.77083	0.0527093	PDIA3, EPHA5, APP, HDAC2, INSIG2, PRKCE, ATP1A1, CLU, GNAI1, AR, BRINP2, PENK, ADAM9	177	773	19200	1.82428	1	0.423473	0.398648
Nrep	5		GOTERM_BP_5	GO:1902951~negative regulation of dendritic spine maintenance	2	1.04167	0.0537617	APP, GRIN2B	177	6	19200	36.1582	1	0.427551	0.402486
Reep5	5		GOTERM_BP_5	GO:1905448~positive regulation of mitochondrial ATP synthesis coupled electron transport	2	1.04167	0.0537617	CHCHD2, PINK1	177	6	19200	36.1582	1	0.427551	0.402486
Reep2	5		GOTERM_BP_5	GO:0045163~clustering of voltage-gated potassium channels	2	1.04167	0.0537617	CNTNAP2, KCNB1	177	6	19200	36.1582	1	0.427551	0.402486
Sec11c	5		GOTERM_BP_5	GO:0021680~cerebellar Purkinje cell layer development	3	1.5625	0.0542711	CNTNAP2, HSPA5, ATP2B2	177	41	19200	7.93716	1	0.428705	0.403573
Gnal	5		GOTERM_BP_5	GO:0070570~regulation of neuron projection regeneration	3	1.5625	0.0542711	TNR, THY1, PTPRF	177	41	19200	7.93716	1	0.428705	0.403573
Elac1	5		GOTERM_BP_5	GO:0008361~regulation of cell size	6	3.125	0.055558	XK, CTTN, TNR, ULK1, SEMA4F, ATP2B2	177	224	19200	2.90557	1	0.437403	0.411761
Suv420h1	5		GOTERM_BP_5	GO:0043408~regulation of MAPK cascade	13	6.77083	0.0565469	APP, CAMK2D, ATP6AP1, PRKCE, NRXN1, ATP6AP2, PEBP1, GRIN2B, ROBO1, AR, GRM5, TIMP2, ADAM9	177	782	19200	1.80329	1	0.441572	0.415685
Rtn3	5		GOTERM_BP_5	GO:0014059~regulation of dopamine secretion	3	1.5625	0.0566502	GABBR1, PINK1, SYT11	177	42	19200	7.74818	1	0.441572	0.415685
Ganab	5		GOTERM_BP_5	GO:0051968~positive regulation of synaptic transmission, glutamatergic	3	1.5625	0.0566502	NRXN1, TNR, GRIN2B	177	42	19200	7.74818	1	0.441572	0.415685
Prune2	5		GOTERM_BP_5	GO:1900407~regulation of cellular response to oxidative stress	4	2.08333	0.0568677	APP, PINK1, LANCL1, TBC1D24	177	95	19200	4.56735	1	0.441804	0.415904
4430402I18Rik	5		GOTERM_BP_5	GO:1903827~regulation of cellular protein localization	11	5.72917	0.057289	TMEM59, AR, APP, CAMK2D, PINK1, SYT11, KCNB1, NRXN1, THOC2, TARDBP, GNAI1	177	615	19200	1.9402	1	0.443613	0.417607
Usmg5	5		GOTERM_BP_5	GO:0032228~regulation of synaptic transmission, GABAergic	3	1.5625	0.0590653	CNTNAP2, PRKCE, NRXN1	177	43	19200	7.56799	1	0.455868	0.429143
mt-Co2	5		GOTERM_BP_5	GO:0060548~negative regulation of cell death	18	9.375	0.0593896	APP, HDAC2, ARL6IP1, HSPA5, PRKCE, ARAF, TM7SF3, CLU, AR, PINK1, CTTN, CHL1, RPS3A1, DNAJC5, FTH1, TBC1D24, PPT1, CTSB	177	1230	19200	1.58743	1	0.456873	0.430089
mt-Atp6	5		GOTERM_BP_5	GO:0031325~positive regulation of cellular metabolic process	43	22.3958	0.0610251	GPSM1, APP, HDAC2, CAMK2D, BEX2, LPGAT1, EPHA10, TRRAP, INSIG2, SUV39H1, PTPRN, NRXN1, ARAF, PEBP1, CLU, ROBO1, PPP3CA, RAI1, GRM5, CHCHD2, TMSB4X, MCF2L, TIMP2, CIR1, EPHA5, ATP6AP1, HSPA5, PRKCE, MGA, TET2, IQCE, RC3H1, CCK, GRIN2B, GATAD2B, TMEM59, AR, PINK1, RPS3A1, MTF2, ADAM9, ULK1, RPL26	177	3640	19200	1.28143	1	0.467925	0.440494
mt-Cytb	5		GOTERM_BP_5	GO:0033108~mitochondrial respiratory chain complex assembly	4	2.08333	0.0612822	NDUFB8, NDUFB6, NDUFA5, NDUFC1	177	98	19200	4.42753	1	0.468371	0.440913
Ogfrl1	4		GOTERM_BP_5	GO:0001774~microglial cell activation	3	1.5625	0.0615154	APP, SYT11, CLU	177	44	19200	7.39599	1	0.468632	0.441159
Gls	4		GOTERM_BP_5	GO:0042297~vocal learning	2	1.04167	0.0624383	CNTNAP2, NRXN1	177	7	19200	30.9927	1	0.469584	0.442055
Hspd1	4		GOTERM_BP_5	GO:0016198~axon choice point recognition	2	1.04167	0.0624383	APP, ROBO1	177	7	19200	30.9927	1	0.469584	0.442055
Nrp2	4		GOTERM_BP_5	GO:0032226~positive regulation of synaptic transmission, dopaminergic	2	1.04167	0.0624383	PINK1, NAT8L	177	7	19200	30.9927	1	0.469584	0.442055
Eef1b2	4		GOTERM_BP_5	GO:0033602~negative regulation of dopamine secretion	2	1.04167	0.0624383	GABBR1, SYT11	177	7	19200	30.9927	1	0.469584	0.442055
Creb1	4		GOTERM_BP_5	GO:0010506~regulation of autophagy	7	3.64583	0.0631135	GPSM1, TMEM59, RUBCN, PINK1, CTTN, RRAGD, ULK1	177	306	19200	2.48144	1	0.473151	0.445413
Scg2	4		GOTERM_BP_5	GO:0072594~establishment of protein localization to organelle	9	4.6875	0.0637581	SEC61A2, PPP3CA, RAB7, PINK1, HSPA5, SRP54B, SEC62, TARDBP, CLU	177	463	19200	2.10858	1	0.476465	0.448533
Ecel1	4		GOTERM_BP_5	GO:0006984~ER-nucleus signaling pathway	3	1.5625	0.0639998	HSPA5, INSIG2, ATP2A2	177	45	19200	7.23164	1	0.476758	0.448808
Gpc1	4		GOTERM_BP_5	GO:0036473~cell death in response to oxidative stress	4	2.08333	0.067409	APP, PINK1, LANCL1, TBC1D24	177	102	19200	4.2539	1	0.50057	0.471225
Pam	4		GOTERM_BP_5	GO:0010562~positive regulation of phosphorus metabolic process	18	9.375	0.0684378	EPHA5, APP, HDAC2, CAMK2D, ATP6AP1, EPHA10, PRKCE, NRXN1, ARAF, CCK, CLU, ROBO1, AR, GRM5, PINK1, CHCHD2, TIMP2, ADAM9	177	1254	19200	1.55705	1	0.505024	0.475417
Cdh7	4		GOTERM_BP_5	GO:0045937~positive regulation of phosphate metabolic process	18	9.375	0.0684378	EPHA5, APP, HDAC2, CAMK2D, ATP6AP1, EPHA10, PRKCE, NRXN1, ARAF, CCK, CLU, ROBO1, AR, GRM5, PINK1, CHCHD2, TIMP2, ADAM9	177	1254	19200	1.55705	1	0.505024	0.475417
Cntnap5a	4		GOTERM_BP_5	GO:2000300~regulation of synaptic vesicle exocytosis	4	2.08333	0.0689829	RIMS1, GRIN3A, PRKCE, ATP2A2	177	103	19200	4.2126	1	0.506497	0.476804
Srgap2	4		GOTERM_BP_5	GO:1903523~negative regulation of blood circulation	3	1.5625	0.0690677	APP, ATP2A2, ATP1A1	177	47	19200	6.92391	1	0.506497	0.476804
Atp2b4	4		GOTERM_BP_5	GO:1902882~regulation of response to oxidative stress	4	2.08333	0.0705734	APP, PINK1, LANCL1, TBC1D24	177	104	19200	4.1721	1	0.512747	0.482688
Rnpep	4		GOTERM_BP_5	GO:0009060~aerobic respiration	4	2.08333	0.0705734	NDUFB8, NDUFB6, NDUFA5, NDUFC1	177	104	19200	4.1721	1	0.512747	0.482688
Glrx2	4		GOTERM_BP_5	GO:0021766~hippocampus development	4	2.08333	0.0705734	EPHA5, HDAC2, SLC32A1, PEBP1	177	104	19200	4.1721	1	0.512747	0.482688
Edem3	4		GOTERM_BP_5	GO:0097107~postsynaptic density assembly	2	1.04167	0.0710357	NRXN1, SLITRK3	177	8	19200	27.1186	1	0.514517	0.484354
Smg7	4		GOTERM_BP_5	GO:0006140~regulation of nucleotide metabolic process	5	2.60417	0.0714619	APP, CHCHD2, GABBR1, PINK1, TIMP2	177	170	19200	3.19043	1	0.515791	0.485553
Cacna1e	4		GOTERM_BP_5	GO:0010453~regulation of cell fate commitment	3	1.5625	0.0716498	AR, HDAC2, GATAD2B	177	48	19200	6.77966	1	0.515791	0.485553
Xpr1	4		GOTERM_BP_5	GO:0010605~negative regulation of macromolecule metabolic process	36	18.75	0.0720174	PTPRT, APP, HDAC2, ARL6IP1, SERPINE2, SUV39H1, NRXN1, PTPRO, PEBP1, THY1, CLU, ROBO1, TRO, PPP3CA, LRRTM1, TIMP2, CIR1, LRRFIP1, ZFP101, CTSB, UPF2, GABARAPL2, MAGEE1, IGFBP5, PRKCE, RPL23, RC3H1, GATAD2B, PTBP3, TMEM59, AR, PINK1, MTF2, TBC1D24, SERPINI1, TARDBP	177	2988	19200	1.30692	1	0.516327	0.486058
Acbd6	4		GOTERM_BP_5	GO:0015696~ammonium transport	4	2.08333	0.0721805	GABBR1, PINK1, SYT11, NAT8L	177	105	19200	4.13236	1	0.516327	0.486058
Qsox1	4		GOTERM_BP_5	GO:0031400~negative regulation of protein modification process	11	5.72917	0.0724646	PTPRT, TMEM59, HDAC2, PRKCE, RPL23, MTF2, PTPRO, TBC1D24, PEBP1, THY1, TARDBP	177	643	19200	1.85571	1	0.516327	0.486058
Abl2	4		GOTERM_BP_5	GO:0043410~positive regulation of MAPK cascade	10	5.20833	0.0726017	AR, APP, GRM5, CAMK2D, ATP6AP1, PRKCE, NRXN1, TIMP2, ADAM9, ROBO1	177	559	19200	1.94051	1	0.516327	0.486058
Astn1	4		GOTERM_BP_5	GO:0006915~apoptotic process	26	13.5417	0.0731546	APP, HDAC2, CAMK2D, BEX2, ARL6IP1, JADE1, ARAF, CLU, PTPRF, ROBO1, CHL1, PDIA3, HSPA5, KCNB1, PRKCE, LANCL1, CCK, AR, PINK1, CTTN, RPS29, RPS3A1, DNAJC5, PPT1, EXOC5, RPL26	177	2017	19200	1.39828	1	0.517688	0.48734
Atp1b1	4		GOTERM_BP_5	GO:0048732~gland development	10	5.20833	0.0732329	UPF2, AR, RPS16, SERPINE2, IGFBP5, GPAT4, TET2, SRP54B, ATP2B2, ROBO1	177	560	19200	1.93705	1	0.517688	0.48734
Pcp4l1	4		GOTERM_BP_5	GO:0050974~detection of mechanical stimulus involved in sensory perception	3	1.5625	0.0742628	SERPINE2, ATP2B2, GRIN2B	177	49	19200	6.6413	1	0.523397	0.492714
Cadm3	4		GOTERM_BP_5	GO:0051346~negative regulation of hydrolase activity	8	4.16667	0.0750808	GPSM1, APP, SERPINE2, ARL6IP1, TIMP2, PEBP1, SERPINI1, CTSB	177	399	19200	2.17493	1	0.527583	0.496654
Gm16586	4		GOTERM_BP_5	GO:0023014~signal transduction by protein phosphorylation	13	6.77083	0.0764015	APP, CNTNAP2, CAMK2D, ATP6AP1, PRKCE, NRXN1, ARAF, PEBP1, ROBO1, AR, GRM5, TIMP2, ADAM9	177	823	19200	1.71345	1	0.532367	0.501158
Sccpdh	4		GOTERM_BP_5	GO:0000165~MAPK cascade	13	6.77083	0.0764015	APP, CNTNAP2, CAMK2D, ATP6AP1, PRKCE, NRXN1, ARAF, PEBP1, ROBO1, AR, GRM5, TIMP2, ADAM9	177	823	19200	1.71345	1	0.532367	0.501158
Cnih3	4		GOTERM_BP_5	GO:0051051~negative regulation of transport	10	5.20833	0.0764402	RUBCN, PPP3CA, RAB7, GABBR1, CAMK2D, SERPINE2, SYT11, KCNB1, PRKCE, LRRTM1	177	565	19200	1.9199	1	0.532367	0.501158
Brox	4		GOTERM_BP_5	GO:0031646~positive regulation of neurological system process	3	1.5625	0.076906	CNTNAP2, TNR, CCK	177	50	19200	6.50847	1	0.534032	0.502725
Bpnt1	4		GOTERM_BP_5	GO:0046883~regulation of hormone secretion	7	3.64583	0.0791195	EPHA5, PPP3CA, GABBR1, KCNB1, PRKCE, TM7SF3, TARDBP	177	325	19200	2.33638	1	0.547579	0.515478
Prox1	4		GOTERM_BP_5	GO:0098597~observational learning	2	1.04167	0.0795548	CNTNAP2, NRXN1	177	9	19200	24.1055	1	0.547579	0.515478
Celf2	4		GOTERM_BP_5	GO:0016237~lysosomal microautophagy	2	1.04167	0.0795548	ULK1, ATG2B	177	9	19200	24.1055	1	0.547579	0.515478
Dnajc1	4		GOTERM_BP_5	GO:0050714~positive regulation of protein secretion	5	2.60417	0.0801543	APP, PRKCE, ADAM9, TM7SF3, TARDBP	177	177	19200	3.06425	1	0.549995	0.517752
Grin1	4		GOTERM_BP_5	GO:0043502~regulation of muscle adaptation	4	2.08333	0.0804584	PPP3CA, CAMK2D, IGFBP5, ATP2A2	177	110	19200	3.94453	1	0.549995	0.517752
Dpp7	4		GOTERM_BP_5	GO:0031331~positive regulation of cellular catabolic process	8	4.16667	0.0806186	GPSM1, TMEM59, APP, PINK1, RC3H1, ADAM9, ULK1, CLU	177	406	19200	2.13743	1	0.549995	0.517752
Npdc1	4		GOTERM_BP_5	GO:0030100~regulation of endocytosis	7	3.64583	0.0810359	RUBCN, APP, PPP3CA, SYT11, LRRTM1, PPT1, CLU	177	326	19200	2.32921	1	0.549995	0.517752
C330006A16Rik	4		GOTERM_BP_5	GO:0007346~regulation of mitotic cell cycle	10	5.20833	0.081074	APP, BRINP2, CAMK2D, PINK1, TRRAP, TIMP2, JADE1, PEBP1, RPL26, GNAI1	177	572	19200	1.89641	1	0.549995	0.517752
Egfl7	4		GOTERM_BP_5	GO:0033365~protein localization to organelle	14	7.29167	0.0835011	GABARAPL2, APP, RAB7, HSPA5, INSIG2, CLU, SEC61A2, PPP3CA, PINK1, SYT11, SRP54B, CPE, SEC62, TARDBP	177	925	19200	1.64178	1	0.564154	0.531082
Olfm1	4		GOTERM_BP_5	GO:0030879~mammary gland development	5	2.60417	0.0838071	AR, IGFBP5, GPAT4, ATP2B2, ROBO1	177	180	19200	3.01318	1	0.564154	0.531082
D2Wsu81e	4		GOTERM_BP_5	GO:0045921~positive regulation of exocytosis	4	2.08333	0.0838802	RIMS1, RAB7, ATP6AP1, KCNB1	177	112	19200	3.87409	1	0.564154	0.531082
Fnbp1	4		GOTERM_BP_5	GO:0060828~regulation of canonical Wnt signaling pathway	6	3.125	0.084124	APP, HDAC2, PTPRO, ATP6AP2, JADE1, RPS12	177	254	19200	2.56239	1	0.564182	0.531107
Pbx3	4		GOTERM_BP_5	GO:0001662~behavioral fear response	3	1.5625	0.0850093	PENK, CCK, GRIN2B	177	53	19200	6.14007	1	0.5685	0.535172
Dennd1a	4		GOTERM_BP_5	GO:1903076~regulation of protein localization to plasma membrane	4	2.08333	0.0856143	TMEM59, AR, CAMK2D, NRXN1	177	113	19200	3.83981	1	0.570924	0.537454
Rpl35	4		GOTERM_BP_5	GO:0009267~cellular response to starvation	5	2.60417	0.0861206	GABARAPL2, HSPA5, SUV39H1, RRAGD, ULK1	177	182	19200	2.98007	1	0.572677	0.539105
Baz2b	4		GOTERM_BP_5	GO:0072522~purine-containing compound biosynthetic process	6	3.125	0.0869686	NDUFB8, GABBR1, NDUFB6, NDUFA5, TIMP2, NDUFC1	177	256	19200	2.54237	1	0.576688	0.54288
Scn1a	4		GOTERM_BP_5	GO:0014883~transition between fast and slow fiber	2	1.04167	0.0879962	PPP3CA, ATP2A2	177	10	19200	21.6949	1	0.580232	0.546217
Cers6	4		GOTERM_BP_5	GO:2000987~positive regulation of behavioral fear response	2	1.04167	0.0879962	PENK, CCK	177	10	19200	21.6949	1	0.580232	0.546217
Gpr155	4		GOTERM_BP_5	GO:0046390~ribose phosphate biosynthetic process	6	3.125	0.088784	NDUFB8, GABBR1, NDUFB6, NDUFA5, TIMP2, NDUFC1	177	258	19200	2.52266	1	0.583792	0.549568
Cwc22	4		GOTERM_BP_5	GO:0030163~protein catabolic process	15	7.8125	0.0897843	GABARAPL2, APP, RAB7, HSPA5, SERPINE2, RPL23, ARAF, RC3H1, NEDD8, CLU, PSMB5, TIMP2, PPT1, ADAM9, CTSB	177	1027	19200	1.58434	1	0.588725	0.554212
Celf1	4		GOTERM_BP_5	GO:0001764~neuron migration	5	2.60417	0.0905736	GPM6A, CHL1, TBC1D24, ULK1, CCK	177	185	19200	2.93175	1	0.592251	0.557531
Syt13	4		GOTERM_BP_5	GO:0007169~transmembrane receptor protein tyrosine kinase signaling pathway	10	5.20833	0.0915682	PTPRT, EPHA5, AR, APP, RAB7, IGFBP5, EPHA10, NRXN1, PTPRF, ROBO1	177	587	19200	1.84795	1	0.597096	0.562092
Ttc17	4		GOTERM_BP_5	GO:0090087~regulation of peptide transport	11	5.72917	0.0926666	EPHA5, APP, PPP3CA, GABBR1, PINK1, KCNB1, PRKCE, ADAM9, THOC2, TM7SF3, TARDBP	177	675	19200	1.76773	1	0.602589	0.567263
Kcna4	4		GOTERM_BP_5	GO:1900449~regulation of glutamate receptor signaling pathway	3	1.5625	0.0933575	PINK1, RASGRF2, NRXN1	177	56	19200	5.81114	1	0.602616	0.567289
Katnbl1	4		GOTERM_BP_5	GO:1900271~regulation of long-term synaptic potentiation	3	1.5625	0.0933575	APP, CALB1, NRGN	177	56	19200	5.81114	1	0.602616	0.567289
Srp14	4		GOTERM_BP_5	GO:0010469~regulation of receptor activity	5	2.60417	0.0934388	APP, HDAC2, PINK1, RASGRF2, NRXN1	177	187	19200	2.90039	1	0.602616	0.567289
Disp2	4		GOTERM_BP_5	GO:0019233~sensory perception of pain	4	2.08333	0.0945104	PENK, CCK, GRIN2B, SCN3A	177	118	19200	3.6771	1	0.607862	0.572227
Ganc	4		GOTERM_BP_5	GO:0060402~calcium ion transport into cytosol	5	2.60417	0.0948053	PPP3CA, CAMK2D, PRKCE, THY1, GRIN2B	177	188	19200	2.88496	1	0.608097	0.572448
Zfp106	4		GOTERM_BP_5	GO:1900454~positive regulation of long term synaptic depression	2	1.04167	0.0963606	APP, KCNB1	177	11	19200	19.7227	1	0.611409	0.575566
Ttbk2	4		GOTERM_BP_5	GO:1903367~positive regulation of fear response	2	1.04167	0.0963606	PENK, CCK	177	11	19200	19.7227	1	0.611409	0.575566
Trp53bp1	4		GOTERM_BP_5	GO:0043568~positive regulation of insulin-like growth factor receptor signaling pathway	2	1.04167	0.0963606	AR, IGFBP5	177	11	19200	19.7227	1	0.611409	0.575566
Map1a	4		GOTERM_BP_5	GO:0007158~neuron cell-cell adhesion	2	1.04167	0.0963606	NRXN1, TNR	177	11	19200	19.7227	1	0.611409	0.575566
Trpm7	4		GOTERM_BP_5	GO:1903008~organelle disassembly	4	2.08333	0.0981715	GABARAPL2, PINK1, ULK1, ATG2B	177	120	19200	3.61582	1	0.617903	0.581679
Tmem87b	4		GOTERM_BP_5	GO:0031623~receptor internalization	4	2.08333	0.0981715	GRIA2, APP, LRRTM1, ULK1	177	120	19200	3.61582	1	0.617903	0.581679
Ptpra	4		GOTERM_BP_5	GO:0010522~regulation of calcium ion transport into cytosol	4	2.08333	0.0981715	PPP3CA, CAMK2D, PRKCE, THY1	177	120	19200	3.61582	1	0.617903	0.581679
Rnf24	4		GOTERM_BP_5	GO:0060443~mammary gland morphogenesis	3	1.5625	0.0990495	AR, IGFBP5, ROBO1	177	58	19200	5.61075	1	0.621767	0.585317
Lamp5	4
Apmap	4
Fkbp1a	4
Itch	4
Srsf6	4
Ywhab	4
Spata2	4
Rps21	4
Hdac6	4
Rbm10	4
Cdk16	4
Pgrmc1	4
Slc25a5	4
Upf3b	4
Tenm1	4
Dcaf12l1	4
Mmgt1	4
Slitrk4	4
Prrg3	4
Cetn2	4
Atp2b3	4
Rps4x	4
C77370	4
Abcb7	4
Rpl36a	4
Arxes2	4
Morf4l2	4
Htr2c	4
Maged2	4
2210013O21Rik	4
Zfp704	4
Lrrcc1	4
Slc7a14	4
Ndufb5	4
Ccdc39	4
Gucy1a3	4
Mrps21	4
Gpr89	4
Sec22b	4
Man1a2	4
Nras	4
Gstm1	4
Fam102b	4
Plppr4	4
Unc5c	4
Pkn2	4
Prkacb	4
B230334C09Rik	4
Wls	4
Tmem68	4
Impad1	4
Klhl32	4
Slc35a1	4
Clta	4
Pik3r3	4
Rps8	4
Foxj3	4
Mtf1	4
Atpif1	4
Slc9a1	4
Paqr7	4
Rpl11	4
Kdm1a	4
Emc1	4
Plekhg5	4
Ajap1	4
Ssu72	4
Adam22	4
Pclo	4
Ptpn12	4
Tomm7	4
Fam126a	4
Dpp6	4
Insig1	4
Gtf3c2	4
Fam193a	4
Cpeb2	4
Gabrb1	4
Paics	4
Srp72	4
Adgrl3	4
Glmn	4
Cplx1	4
Usp30	4
1500011B03Rik	4
Naa25	4
Slc15a4	4
Ran	4
Auts2	4
Pom121	4
Rhbdd2	4
Mdh2	4
Ywhag	4
Atp5j2	4
Rpl21	4
Mtif3	4
Pds5b	4
Kcnd2	4
Plxna4	4
D630045J12Rik	4
Tcaf1	4
Tra2a	4
Tax1bp1	4
Wipf3	4
Vopp1	4
Nap1l5	4
Tmsb10	4
Htra2	4
Ino80b	4
Spr	4
Brpf1	4
Slc6a1	4
Hrh1	4
Syn2	4
Rasgef1a	4
M6pr	4
C2cd5	4
Bcat1	4
Rps9	4
Leng8	4
Smim17	4
Usp29	4
Pnmal1	4
Cadm4	4
Aplp1	4
Gpi1	4
Akt1s1	4
Ap2a1	4
Rpl13a	4
Nucb1	4
Lmtk3	4
Svip	4
Gabrb3	4
Nr2f2	4
Homer2	4
Tenm4	4
Pak1	4
Fchsd2	4
Pde2a	4
Rrp8	4
Rpl27a	4
Pik3c2a	4
Usp31	4
Prkcb	4
Cacng3	4
Cd2bp2	4
Ikzf5	4
Tcerg1l	4
Jakmip3	4
Zfp941	4
Ptdss2	4
Slc25a22	4
Chid1	4
Dusp8	4
Ccnd1	4
Syne1	4
Grm1	4
Hivep2	4
Map7	4
Ahi1	4
Mcu	4
Vps26a	4
Zwint	4
Specc1l	4
Pwp2	4
Pdxk	4
Gpx4	4
Dazap1	4
Slc25a3	4
Cdk17	4
Metap2	4
Cep83	4
Rab3ip	4
Frs2	4
Slc35e3	4
Tbc1d30	4
Usp15	4
Ctdsp2	4
Agap2	4
Lrp1	4
Myl6	4
Champ1	4
Vps36	4
Slc20a2	4
Erlin2	4
Cnot7	4
Tenm3	4
Ndufa13	4
Tmem59l	4
Slc5a5	4
Ano8	4
Slc35e1	4
Tmem38a	4
Large	4
Elmod2	4
Calr	4
4921524J17Rik	4
Slc9a5	4
Ranbp10	4
St3gal2	4
Vat1l	4
Maf	4
Atmin	4
Cbfa2t3	4
Ankrd11	4
Cpne7	4
Tomm20	4
Nrp1	4
Synpr	4
Psmd6	4
Gng2	4
Ap3m1	4
A830039N20Rik	4
Actr8	4
Cacna1d	4
Tkt	4
Tmem110	4
Spcs1	4
Glt8d1	4
Grid1	4
Ghitm	4
Fam213a	4
Txndc16	4
Fbxo34	4
Ktn1	4
Ap5m1	4
Chd8	4
Lrp10	4
Mdp1	4
Fam124a	4
Rhobtb2	4
Phyhip	4
Kbtbd7	4
Pcdh17	4
Ndfip2	4
Uggt2	4
Fdx1l	4
Carm1	4
Fez1	4
Sorl1	4
Hyou1	4
Ddx6	4
Kmt2a	4
Scn2b	4
Fxyd6	4
Cadm1	4
Wdr61	4
Fbxo22	4
Rcn2	4
Rpp25	4
Nptn	4
Glce	4
Vps13c	4
Rora	4
Sltm	4
Adam10	4
Rfx7	4
Phip	4
Ibtk	4
Dock3	4
Camkv	4
Usp19	4
Arih2	4
Tma7	4
Lrrfip2	4
Rpl14	4
Zdhhc3	4
Lztfl1	4
Uqcr10	4
Ppp3r1	4
Lgalsl	4
Mtif2	4
Rtn4	4
Mat2b	4
Gabra1	4
Rnf130	4
Hnrnph1	4
Ppp2ca	4
Uqcrq	4
Kif3a	4
Hint1	4
Gm2a	4
Akap10	4
Efnb3	4
Dhx33	4
Derl2	4
6330403K07Rik	4
4933427D14Rik	4
Pitpna	4
Ankrd13b	4
Rab34	4
Vezf1	4
Dgke	4
Car10	4
Tob1	4
Luc7l3	4
Ube2z	4
Eif1	4
Bptf	4
Helz	4
Ten1	4
Mxra7	4
Mfsd11	4
Cant1	4
Gaa	4
Aatk	4
Ryr2	4
Fam65b	4
Tmem170b	4
Bicd2	4
Zfp346	4
Zfp369	4
Med10	4
Ndufs6	4
Fam172a	4
Ssbp2	4
Arsb	4
Polk	4
Pde4d	4
Plpp1	4
Zfp131	4
Kcnf1	4
Sox11	4
Strn3	4
Pnn	4
L2hgdh	4
Actr10	4
Galnt16	4
Psen1	4
Sel1l	4
Tmem251	4
Unc79	4
Mirg	4
Tmem179	4
Brf1	4
Pacs2	4
2410089E03Rik	4
Prlr	4
Rpl30	4
Ywhaz	4
Csmd3	4
Eif3h	4
Adgrb1	4
Grina	4
Adck5	4
Nptxr	4
Rpl3	4
Cacna1i	4
Sgsm3	4
L3mbtl2	4
Smdt1	4
Poldip3	4
Sult4a1	4
1810041L15Rik	4
Dennd6b	4
Ncaph2	4
Adcy6	4
Acvr1b	4
Mfsd5	4
Pfdn5	4
Txndc11	4
Efcab1	4
Mapk1	4
Rpl35a	4
Zfp148	4
Igsf11	4
Gap43	4
Rpl24	4
Ltn1	4
Usp16	4
Ttc3	4
Brwd1	4
Rps6ka2	4
Agpat4	4
Mllt4	4
Ppp2r1a	4
Rps2	4
Clcn7	4
Rps10	4
Mapk14	4
U2af1	4
Rps28	4
Ddx39b	4
Trim39	4
Gm26917	4
Gm42418	4
Rsph9	4
Fsd1	4
Rpl36	4
Pja2	4
Wash1	4
Ptprm	4
Clip4	4
Dpy30	4
Nol4	4
Syt4	4
Stard4	4
Egr1	4
Pura	4
Hars	4
Snx24	4
Ppargc1b	4
Zfp532	4
Tcf4	4
Mro	4
Rbm4b	4
Ltbp3	4
Malat1	4
Trmt112	4
Stip1	4
Cox8a	4
Chrm1	4
Syt7	4
Stx3	4
Gda	4
9930021J03Rik	4
Slc25a28	4
Scd2	4
Cuedc2	4
Ablim1	4
Shtn1	4
Eif3a	4
mt-Nd2	4
Vcpip1	3
Lactb2	3
Gdap1	3
Tmem14a	3
Sdhaf4	3
Zfp451	3
Fam168b	3
Plekhb2	3
Hs6st1	3
Aff3	3
Chst10	3
Cnot11	3
AI597479	3
Wdr75	3
Mfsd6	3
Inpp1	3
Gtf3c3	3
9430016H08Rik	3
Bmpr2	3
Wdr12	3
Abi2	3
Plekhm3	3
Rpl37a	3
Zfp142	3
Rnf25	3
Atg9a	3
Dnajb2	3
Tmem198	3
Inha	3
Epha4	3
Nyap2	3
Psmd1	3
Ptma	3
Atg16l1	3
Stk25	3
Fam174a	3
St8sia4	3
Dsel	3
Clasp1	3
Tmem185b	3
Dpp10	3
Actr3	3
Mgat5	3
R3hdm1	3
Eif2d	3
Tmcc2	3
Rbbp5	3
Nfasc	3
Lrrn2	3
Arl8a	3
Camsap2	3
Zfp281	3
Zbtb41	3
Teddm2	3
Ier5	3
Tor1aip1	3
Rabgap1l	3
Prdx6	3
Creg1	3
B4galt3	3
Pfdn2	3
Ackr1	3
Grem2	3
6330403A02Rik	3
Enah	3
Aida	3
2002-03-01	3
Slc30a10	3
Kctd3	3
Nenf	3
Ints7	3
Kcnh1	3
Plxna2	3
Spopl	3
Cacna1b	3
Ehmt1	3
Tubb4b	3
Ptgds	3
Qsox2	3
Setx	3
Odf2	3
Fam73b	3
Ppp2r4	3
Tor1b	3
Usp20	3
Fubp3	3
Slc25a25	3
Fam102a	3
Stxbp1	3
Garnl3	3
Mvb12b	3
Nek6	3
Nr6a1	3
Lrp1b	3
Kif5c	3
Cacnb4	3
Csrnp3	3
Phospho2	3
Gad1	3
Chn1	3
Atf2	3
Atp5g3	3
Osbpl6	3
Pde1a	3
Nckap1	3
1110051M20Rik	3
Atg13	3
Phf21a	3
Mapk8ip1	3
Trp53i11	3
Ext2	3
Hsd17b12	3
Lrrc4c	3
Slc1a2	3
Rcn1	3
Immp1l	3
Mpped2	3
Aqr	3
Fam98b	3
Inafm2	3
Vps18	3
Rtf1	3
Tyro3	3
Haus2	3
Slc30a4	3
Usp8	3
Usp50	3
Snrnp200	3
Mrps5	3
Sirpa	3
Prnp	3
Tmx4	3
Plcb4	3
Snx5	3
Zfp120	3
Srxn1	3
H13	3
Bcl2l1	3
Pigu	3
Ggt7	3
Nfs1	3
Rpn2	3
Manbal	3
Vstm2l	3
Mafb	3
Chd6	3
Ift52	3
Serinc3	3
Snx21	3
Slc35c2	3
Slc9a8	3
Tmem189	3
Ptpn1	3
Atp9a	3
Pmepa1	3
Gnas	3
Phactr3	3
Ss18l1	3
Adrm1	3
Stmn3	3
Uckl1	3
Oprl1	3
Nudt10	3
Praf2	3
Timm17b	3
Porcn	3
C330007P06Rik	3
Zbtb33	3
Cxx1b	3
Slitrk2	3
Gm14698	3
Mtmr1	3
Gabra3	3
Pnma3	3
Pdzd4	3
L1cam	3
Mecp2	3
Flna	3
Rpl10	3
Gdi1	3
Eif2s3x	3
Klhl15	3
Slc7a3	3
Zmym3	3
Ogt	3
Chic1	3
Slc16a2	3
Zfp711	3
Diaph2	3
Armcx4	3
Armcx2	3
Bex4	3
Tceal5	3
Tceal3	3
Gnl3l	3
Tsr2	3
Wnk3	3
Fam120c	3
Tspyl2	3
Ptchd1	3
Cdkl5	3
Ap1s2	3
Mid1	3
Pex2	3
Tpd52	3
Impa1	3
Nceh1	3
Tnik	3
Rpl22l1	3
Mfn1	3
Usp13	3
Pex5l	3
Ttc14	3
D3Ertd751e	3
Pcdh10	3
Noct	3
Maml3	3
Pfn2	3
Ppm1l	3
Map9	3
Trim2	3
Dclk2	3
Arhgef11	3
Bcan	3
Gm3764	3
Sema4a	3
Ssr2	3
Rit1	3
Gon4l	3
Trim46	3
Atp8b2	3
Dennd4b	3
Ilf2	3
Arnt	3
Sv2a	3
Bcl9	3
Prkab2	3
Tspan2	3
Csde1	3
Hipk1	3
Magi3	3
Rap1a	3
Kcna2	3
Ahcyl1	3
4933431E20Rik	3
Sort1	3
Tmem167b	3
Ntng1	3
Rnpc3	3
Gpr88	3
Trmt13	3
Gm9916	3
1810037I17Rik	3
Rpl34	3
Dnajb14	3
Lamtor3	3
Metap1	3
Tspan5	3
Gtf2b	3
Lmo4	3
Hs2st1	3
Dnajb4	3
Fubp1	3
Fam73a	3
Ak5	3
Ankrd13c	3
Chchd7	3
Tox	3
Fut9	3
Epha7	3
Casp8ap2	3
Srsf12	3
Cnr1	3
3110043O21Rik	3
Nfx1	3
Ubap2	3
Nudt2	3
Cntfr	3
Dctn3	3
Ccl27a	3
Vcp	3
Tomm5	3
Slc25a51	3
Invs	3
Msantd3	3
Smc2	3
Tmem245	3
Ugcg	3
Zfp37	3
Cdc26	3
Prpf4	3
Alad	3
Trim32	3
Megf9	3
Nfib	3
Sh3gl2	3
Slc24a2	3
Focad	3
Elavl2	3
Dab1	3
Dhcr24	3
Ttc4	3
Lrp8	3
Rnf11	3
Efcab14	3
Uqcrh	3
Akr1a1	3
Ebna1bp2	3
AU022252	3
Rims3	3
Ndufs5	3
Akirin1	3
Gnl2	3
Grik3	3
Stk40	3
Trappc3	3
Ago3	3
5730409E04Rik	3
Smim12	3
Phc2	3
Ptp4a2	3
Adgrb2	3
Srsf4	3
Ahdc1	3
Nudc	3
Hmgn2	3
Pdik1l	3
Tmem50a	3
Lypla2	3
Zfp46	3
Usp48	3
Ddost	3
Mul1	3
Camk2n1	3
Vps13d	3
Dffa	3
Tmem201	3
Slc45a1	3
Park7	3
Klhl21	3
Icmt	3
Lrrc47	3
Fam213b	3
Mib2	3
Cptp	3
Klhl17	3
Cyp51	3
Dmtf1	3
9330182L06Rik	3
Sema3e	3
Cacna2d1	3
Reln	3
Cdk5	3
Rbm33	3
Lmbr1	3
Mapre3	3
Tmem214	3
Ppp1cb	3
Pisd	3
Ywhah	3
Fam53a	3
Mxd4	3
Rgs12	3
Dok7	3
Mrfap1	3
Tbc1d19	3
Rpl9	3
N4bp2	3
Tmem33	3
Ociad2	3
Sgcb	3
Usp46	3
Tmem165	3
Clock	3
Uba6	3
Mthfd2l	3
Parm1	3
Scarb2	3
Wdfy3	3
Lrrc8c	3
Gm10419	3
Atp5k	3
Zfp605	3
Pgam5	3
Ttc28	3
Miat	3
Sez6l	3
Svop	3
Mlec	3
Cox6a1	3
Suds3	3
Fbxw8	3
Rnft2	3
Rpl6	3
Kdm2b	3
Mlxip	3
Setd8	3
Atp6v0a2	3
Ubc	3
Glt1d1	3
Sfswap	3
Asl	3
Crcp	3
Rabgef1	3
Caln1	3
Gatsl2	3
Hip1	3
Srrm3	3
Vgf	3
Ache	3
Gigyf1	3
Gnb2	3
Cops6	3
Taf6	3
A430033K04Rik	3
Pdgfa	3
Psmg3	3
Snx8	3
Zfp12	3
Zfp316	3
Daglb	3
Tmem130	3
Smurf1	3
Zfp655	3
Wasf3	3
Slc7a1	3
Ubl3	3
B3glct	3
Nxph1	3
Thsd7a	3
Ptprz1	3
Rbm28	3
Exoc4	3
Slc35b4	3
Ubn2	3
Luc7l2	3
E330009J07Rik	3
Fam131b	3
Krba1	3
Malsu1	3
Ccdc126	3
Hibadh	3
Adcyap1r1	3
Nt5c3	3
Gprin3	3
Rnf103	3
0610030E20Rik	3
Aup1	3
Exoc6b	3
Fbxo41	3
Snrpg	3
Pcyox1	3
Pcbp1	3
Mxd1	3
Plxna1	3
Slc6a6	3
Nr2c2	3
Prickle2	3
Tmf1	3
Arl6ip5	3
Foxp1	3
Itpr1	3
Adipor2	3
Erc1	3
Atp6v1e1	3
Chd4	3
Iffo1	3
Ndufa9	3
Crebl2	3
Etnk1	3
Bhlhe41	3
Mrps35	3
Klhl42	3
Tmtc1	3
Ndufa3	3
Brsk1	3
Zfp580	3
Peg3	3
Zfp329	3
Pnmal2	3
Ppp5c	3
Nova2	3
Rtn2	3
Ercc2	3
Rps19	3
Rabac1	3
Atp1a3	3
Tmem145	3
B9d2	3
Ccdc97	3
Zfp780b	3
Eid2	3
Med29	3
Mrps12	3
Sipa1l3	3
Clip3	3
Cox6b1	3
Gramd1a	3
Lsm14a	3
Cebpg	3
2410002F23Rik	3
Lrrc4b	3
Tbc1d17	3
Ptov1	3
Med25	3
Irf3	3
Slc17a7	3
Lin7b	3
Luzp2	3
Tubgcp5	3
RP23-407N2.2	3
Ndn	3
Tm2d3	3
Slco3a1	3
Ntrk3	3
Idh2	3
Cpeb1	3
Btbd1	3
Mesdc2	3
Arnt2	3
Tmem135	3
Dgat2	3
Gdpd5	3
Pgm2l1	3
Mrpl48	3
Fam168a	3
Rnf121	3
Xndc1	3
Tpp1	3
Eif3f	3
Ric3	3
Tmem41b	3
Plekha7	3
Rps13	3
Gde1	3
Ccp110	3
Uqcrc2	3
Eef2k	3
Ndufab1	3
D430042O09Rik	3
Aldoa	3
Asphd1	3
Rgs10	3
Inpp5f	3
Mcmbp	3
Sec23ip	3
Plekha1	3
2310057M21Rik	3
Mettl10	3
Ctbp2	3
Bnip3	3
Caly	3
Fuom	3
Polr2l	3
Ctsd	3
Cd81	3
Kcnq1ot1	3
Ppfia1	3
Shprh	3
Epm2a	3
Fuca2	3
Aig1	3
Reps1	3
Map3k5	3
Med23	3
Cdc40	3
Sec63	3
Grik2	3
Gopc	3
Eif4ebp2	3
Ppa1	3
Sar1a	3
2010107G23Rik	3
Ddx50	3
Hnrnph3	3
Jmjd1c	3
Tfam	3
Snrpd3	3
Smarcb1	3
Pofut2	3
Trappc10	3
Plppr3	3
Arid3a	3
Tmem259	3
Uqcr11	3
Abhd17a	3
Oaz1	3
Pias4	3
Fzr1	3
Appl2	3
Nuak1	3
Gnptab	3
Chpt1	3
Uhrf1bp1l	3
Anks1b	3
Ndufa12	3
Cep290	3
Lin7a	3
Syt1	3
Tbc1d15	3
Cct2	3
Yeats4	3
Gns	3
Smarcc2	3
Pnpla6	3
Pet100	3
Timm44	3
Ccl25	3
Irs2	3
Cln8	3
Kbtbd11	3
Mcph1	3
Whsc1l1	3
Ash2l	3
Gsr	3
Dctn6	3
Fat1	3
Ufsp2	3
Irf2	3
Clcn3	3
Spock3	3
2001-03-01	3
Ints10	3
Ddx49	3
Upf1	3
Pik3r2	3
Pgls	3
Ap1m1	3
Scoc	3
Man2b1	3
Neto2	3
Cnep1r1	3
Heatr3	3
Fto	3
Amfr	3
Mt3	3
Coq9	3
Cdh8	3
Dync1li2	3
D230025D16Rik	3
E2f4	3
Dus2	3
Pla2g15	3
Dhodh	3
Gan	3
Hsbp1	3
Zdhhc7	3
A130014A01Rik	3
Mthfsd	3
Fbxo31	3
Zc3h18	3
Def8	3
Afg3l1	3
Ttc13	3
Irf2bp2	3
Rbm34	3
Pxk	3
Kctd6	3
4930452B06Rik	3
Slc4a7	3
Oxsm	3
Rpl15	3
Kcnma1	3
Rps24	3
Zmiz1	3
Fam208a	3
Erc2	3
Mettl6	3
Cnih1	3
Gmfb	3
Tmem55b	3
1700123O20Rik	3
Slc7a8	3
Pabpn1	3
Myh7	3
Zfhx2	3
Jph4	3
Zmym2	3
Sap18	3
Zdhhc20	3
Nupl1	3
Sacs	3
Ebpl	3
Fdft1	3
Trim35	3
Pnma2	3
Serp2	3
Enox1	3
Wbp4	3
Gpr180	3
Rap2a	3
Ipo5	3
Tm9sf2	3
Nalcn	3
Fgf14	3
Sesn3	3
Cep295	3
Ilf3	3
Ntm	3
Aplp2	3
Msantd2	3
Clmp	3
Rnf26	3
Ube4a	3
Sik3	3
Rbm7	3
Sdhd	3
Timm8b	3
Arhgap20	3
Rdx	3
Zc3h12c	3
Elmod1	3
Scaper	3
Scamp5	3
Edc3	3
6030419C18Rik	3
Rplp1	3
Dpp8	3
Herc1	3
Lactb	3
Fam63b	3
Elovl5	3
Eef1a1	3
Tmem30a	3
Irak1bp1	3
Elovl4	3
Zfp949	3
Atr	3
Rasa2	3
Mrps22	3
Faim	3
Pik3cb	3
Cep70	3
Cep63	3
Uba5	3
Rpl29	3
Pcbp4	3
Gnai2	3
Dag1	3
Dalrd3	3
Spink8	3
Map4	3
Arpp21	3
Exog	3
Nktr	3
Tmem158	3
Eif4enif1	3
Rnf185	3
Dusp18	3
Gas2l1	3
Tmed4	3
Ccm2	3
Vstm2a	3
Vps54	3
Mdh1	3
Commd1	3
Ahsa2	3
Pex13	3
Ccdc85a	3
Smek2	3
Rps27a	3
Snrnp25	3
Nprl3	3
Pank3	3
Tenm2	3
Cyfip2	3
Med7	3
Trim41	3
Cnot6	3
Canx	3
Clk4	3
Jade2	3
Gria1	3
Larp1	3
Zfp672	3
Mrpl55	3
Flcn	3
Atpaf2	3
Drg2	3
Smcr8	3
Usp22	3
Cenpv	3
Ubb	3
Gas7	3
Vamp2	3
Atp1b2	3
Sat2	3
Eif4a1	3
Fgf11	3
Ctdnep1	3
Slc16a11	3
Arrb2	3
Psmb6	3
Txndc17	3
Camkk1	3
Smyd4	3
Slc43a2	3
Cpd	3
Ssh2	3
2610507B11Rik	3
Omg	3
Rab11fip4	3
Asic2	3
Zfp830	3
Bcas3	3
Ints2	3
Med13	3
Gdpd1	3
Bzrap1	3
Cuedc1	3
Msi2	3
Akap1	3
Stxbp4	3
Cox11	3
Lrrc59	3
Cbx1	3
Tbkbp1	3
Socs7	3
Mllt6	3
Rpl19	3
Med1	3
Msl1	3
Rab5c	3
Ezh1	3
Fam171a2	3
Adam11	3
Nsf	3
Mettl2	3
Ccdc47	3
Pitpnc1	3
Cacng4	3
Prkar1a	3
Abca5	3
Kctd2	3
Tmem94	3
H3f3b	3
Prpsap1	3
Srsf2	3
Snhg20	3
Sec14l1	3
1810043H04Rik	3
Slc38a10	3
Faap100	3
Anapc11	3
Lrrc45	3
Rac3	3
Fasn	3
Fn3krp	3
Fn3k	3
Gdi2	3
Fam208b	3
Tbce	3
Psma2	3
Aldh5a1	3
E2f3	3
Tubb2a	3
Nedd9	3
Phactr1	3
Cd83	3
Cap2	3
6720427I07Rik	3
Fam120a	3
Higd2a	3
Ddx41	3
Tmed9	3
Ddx46	3
Ubqln1	3
Ntrk2	3
Agtpbp1	3
Ercc6l2	3
Mterf3	3
Brd9	3
Tppp	3
Gm10116	3
A830082K12Rik	3
Cetn3	3
Mef2c	3
Rasa1	3
Ankrd34b	3
Nln	3
Skiv2l2	3
Paip1	3
Kif3c	3
Ncoa1	3
Atad2b	3
Ywhaq	3
Mboat2	3
Kidins220	3
Bcap29	3
Prkar2b	3
Tspan13	3
Bzw2	3
Nrcam	3
Stxbp6	3
Foxg1	3
G2e3	3
Npas3	3
2700097O09Rik	3
Sec23a	3
Rpl36al	3
Klhdc2	3
Tmx1	3
Rtn1	3
Syt16	3
Ppp2r5e	3
Rab15	3
Fut8	3
Gphn	3
Mpp5	3
Vti1b	3
Ccdc177	3
Slc8a3	3
Fcf1	3
Ylpm1	3
Rps6kl1	3
Mlh3	3
Nrxn3	3
Tdp1	3
Itpk1	3
Ubr7	3
Ddx24	3
Clmn	3
Cyp46a1	3
Begain	3
Dlk1	3
Meg3	3
Zfp839	3
Ckb	3
Cep170b	3
Itgb8	3
Ttc33	3
Lifr	3
Wdr70	3
Brix1	3
Rxfp3	3
Sub1	3
6030458C11Rik	3
Drosha	3
Cdh12	3
Ctnnd2	3
2006-03-01	3
Sdc2	3
Rims2	3
Mal2	3
D15Ertd621e	3
Plec	3
Hsf1	3
Ppp1r16a	3
Rpl8	3
Eif3d	3
Eif3l	3
Csnk1e	3
Kcnj4	3
Cbx6	3
Mgat3	3
Adsl	3
Ldoc1l	3
Nup50	3
Brd1	3
Trabd	3
Chkb	3
Arsa	3
Cntn1	3
Pdzrn4	3
Nell2	3
Pfkm	3
Asb8	3
Tuba1a	3
Faim2	3
Asic1	3
Dip2b	3
Csad	3
Sp1	3
Map3k12	3
Tarbp2	3
Hnrnpa1	3
Zfp385a	3
Pde1b	3
Pam16	3
Anks3	3
Abat	3
Usp7	3
Zc3h7a	3
Cpped1	3
Bfar	3
Rrn3	3
Mpv17l	3
Spag6l	3
Ppil2	3
Sst	3
Il1rap	3
Fgf12	3
Opa1	3
Rnf168	3
Lrch3	3
Stxbp5l	3
Gtf2e1	3
Rabl3	3
B4galt4	3
Sidt1	3
Slc35a5	3
Cd200	3
Ift57	3
Cblb	3
Alcam	3
Zfp654	3
Robo2	3
Hspa13	3
Usp25	3
Atp5j	3
1110004E09Rik	3
Morc3	3
Ets2	3
Prdm15	3
Fgfr1op	3
Pde10a	3
Mrpl18	3
Rgmb	3
Zfp40	3
Flywch1	3
Pdpk1	3
Msrb1	3
Unkl	3
Stub1	3
Rab40c	3
Dusp1	3
Ergic1	3
Bnip1	3
Lemd2	3
Rpl10a	3
Kctd20	3
Stk38	3
Srsf3	3
BC004004	3
H2-Ke6	3
Rxrb	3
Ppt2	3
Stk19	3
Nfkbil1	3
Atp6v1g2	3
Tmem151b	3
Mrps18a	3
Lrfn2	3
Satb1	3
Hdgfrp2	3
Sema6b	3
Ypel5	3
Spast	3
Crim1	3
Fez2	3
Atl2	3
Dhx57	3
Pigf	3
Mcfd2	3
Fbxo11	3
Kdm5d	3
Ddx3y	3
Erdr1	3
Zeb1	3
Epc1	3
Thoc1	3
Esco1	3
Impact	3
Trappc8	3
Slc39a6	3
Rit2	3
Wdr33	3
Fam13b	3
Dnajc18	3
Cystm1	3
Ankhd1	3
Ndufa2	3
Ik	3
Pcdhb14	3
Ndfip1	3
Arhgap26	3
Yipf5	3
Tcerg1	3
Ppp2r2b	3
Jakmip2	3
Dcp2	3
Ythdc2	3
Slc12a2	3
Rps14	3
Slc6a7	3
Txnl1	3
Rab27b	3
Rpl17	3
Atp9b	3
Nudt8	3
Gstp1	3
Rbm14	3
Rab1b	3
Sf3b2	3
Drap1	3
Cfl1	3
Dpf2	3
Syvn1	3
Nrxn2	3
Prdx5	3
Gpr137	3
Fkbp2	3
Vegfb	3
Taf6l	3
Hnrnpul2	3
Ddb1	3
Ccdc86	3
Mrpl16	3
Patl1	3
Gnaq	3
Rfk	3
Tmem2	3
Apba1	3
Vldlr	3
Slc1a1	3
Ermp1	3
Hectd2	3
Ide	3
Crtac1	3
Lzts2	3
Btrc	3
Trim8	3
Smndc1	3
Acsl5	3
Adrb1	3
Nanos1	3
mt-Atp8	3
mt-Co3	3
mt-Nd3	3
mt-Nd4	3
mt-Nd5	3
Atp6v1h	2
Pcmtd1	2
Cspp1	2
Sulf1	2
Tram1	2
Terf1	2
Rpl7	2
Stau2	2
Tmem70	2
Kcnq5	2
Fam135a	2
Lmbrd1	2
Rab23	2
Dst	2
Ccdc115	2
Arhgef4	2
Uggt1	2
Lman2l	2
Ankrd39	2
Actr1b	2
Tmem131	2
Mgat4a	2
Mitd1	2
Mrpl30	2
Eif5b	2
Rpl31	2
Rnf149	2
Pantr1	2
Bivm	2
Ercc5	2
Tmeff2	2
Myo1b	2
1700019D03Rik	2
Ormdl1	2
Ankrd44	2
1700066M21Rik	2
Nif3l1	2
Trak2	2
Als2	2
Sumo1	2
Ica1l	2
Carf	2
Nbeal1	2
Pard3b	2
Adam23	2
Fastkd2	2
Klf7	2
Pikfyve	2
Map2	2
Kansl1l	2
Vwc2l	2
Smarcal1	2
Arpc2	2
Aamp	2
Usp37	2
Cdk5r2	2
Cnppd1	2
Ankzf1	2
Stk16	2
Resp18	2
Speg	2
Dock10	2
Itm2c	2
Cops7b	2
Usp40	2
Hjurp	2
Per2	2
Ndufa10	2
Kif1a	2
Atg4b	2
[truncated: 2,140 more rows]

## Sheet: GO-BP5 GLUT_Nlgn1-correl
Gene	Frequency	GO-BP5:Top200	Category	Term	Count	%	PValue	Genes	List Total	Pop Hits	Pop Total	Fold Enrichment	Bonferroni	Benjamini	FDR
Nlgn1	88		GOTERM_BP_5	GO:0043043~peptide biosynthetic process	37	19.0722	6.78094e-15	RPL3, RPL10, RPL32, RPL34, SLC1A2, RPL8, RPL9, RPL6, PTMS, RPS19, RPL14, RPS3, RPL13, RPL38, RPL37, RPS11, RPS27A, RPL39, RPL19, RPL41, RPS7, RPL21, RPS8, RPL23, TMA7, EIF1, EEF1A1, RPS27, RPS29, RPS3A1, RPL27A, RPL37A, CALR, FAU, GAPDH, EIF1B, RPS21	182	816	19200	4.78345	1.38021e-11	1.38195e-11	1.31686e-11
Cacna2d1	17		GOTERM_BP_5	GO:0006412~translation	36	18.5567	1.57613e-14	RPL3, RPL10, RPL32, RPL34, RPL8, RPL9, RPL6, PTMS, RPS19, RPL14, RPS3, RPL13, RPL38, RPL37, RPS11, RPS27A, RPL39, RPL19, RPL41, RPS7, RPL21, RPS8, RPL23, TMA7, EIF1, EEF1A1, RPS27, RPS29, RPS3A1, RPL27A, RPL37A, CALR, FAU, GAPDH, EIF1B, RPS21	182	791	19200	4.80127	3.21294e-11	1.60607e-11	1.53042e-11
Thy1	17		GOTERM_BP_5	GO:0006518~peptide metabolic process	40	20.6186	2.9199e-14	RTN1, RPL3, RPL10, RPL32, RPL34, SLC1A2, RPL8, RPL9, RPL6, PTMS, RPS19, RPL14, RPS3, RPL13, RPL38, RPL37, RPS11, RPS27A, RPL39, RPL19, PRNP, RPL41, RPS7, RPL21, RPS8, RPL23, TMA7, EIF1, EEF1A1, RPS27, RPS29, RPS3A1, RPL27A, RPL37A, CPE, CALR, FAU, GAPDH, EIF1B, RPS21	182	1007	19200	4.19045	5.95073e-11	1.98359e-11	1.89015e-11
Slc17a7	16		GOTERM_BP_5	GO:0043604~amide biosynthetic process	38	19.5876	4.77237e-14	RPL3, RPL10, RPL32, RPL34, SLC1A2, RPL8, RPL9, RPL6, PTMS, RPS19, RPL14, RPS3, RPL13, RPL38, RPL37, RPS11, RPS27A, RPL39, RPL19, RPL41, RPS7, RPL21, RPS8, RPL23, TMA7, EIF1, EEF1A1, RPS27, RPS29, RPS3A1, RPL27A, RPL37A, CALR, FAU, GAPDH, EIF1B, RPS21, ST6GALNAC5	182	920	19200	4.35738	9.72933e-11	2.43152e-11	2.31699e-11
Gpm6a	16		GOTERM_BP_5	GO:0034220~ion transmembrane transport	37	19.0722	3.85463e-12	GABRB3, YWHAE, DPP10, NDUFB9, APP, SLC1A2, ATP2A2, ATP5G3, THY1, ATP1A1, ATP5G2, MT-ND2, MT-ND3, SLC8A2, ATP5B, DPP6, SUMO1, ATP6V1E1, ATP6V0E2, GABRA2, PRNP, SLC6A17, ATP6AP1, CACNA2D1, NDUFA2, GABRA3, ATP2B4, SLC39A10, NDUFC1, ATP1B1, GRIN1, VMP1, UQCRQ, KCNMA1, CALM2, SLC24A5, SCN2B	182	1010	19200	3.86465	7.85564e-09	1.57115e-09	1.49714e-09
Gabra2	15		GOTERM_BP_5	GO:0006812~cation transport	40	20.6186	1.19547e-11	YWHAE, DPP10, NDUFB9, APP, ATP2A2, ATP5G3, THY1, ATP1A1, ATP5G2, MT-ND2, MT-ND3, SLC8A2, ATP5B, DPP6, SUMO1, FTH1, SARAF, SLC17A7, ATP6V1E1, ATP6V0E2, PRNP, GABBR1, SLC6A17, ATP6AP1, CACNA2D1, NDUFA2, ATP2B4, SLC39A10, NDUFC1, ATP1B1, GRIN1, VMP1, PCP4, UQCRQ, SYT11, KCNMA1, CNTN1, CALM2, SLC24A5, SCN2B	182	1221	19200	3.456	2.43638e-08	4.06062e-09	3.86934e-09
Cadm1	15		GOTERM_BP_5	GO:0006163~purine nucleotide metabolic process	25	12.8866	8.93252e-11	NDUFB9, APP, COX7B, COX7A2, ATP5G3, ATP5G2, MT-ND2, COX7C, MT-ND3, UQCRH, ATP5B, CHCHD2, TIMP2, COX8A, GABBR1, NDUFA2, ATPIF1, NDUFC1, COX6C, ATP1B1, UQCRQ, MT-CO2, ALDOA, CALM2, GAPDH	182	509	19200	5.18146	1.82045e-07	2.60064e-08	2.47814e-08
Syngr1	15		GOTERM_BP_5	GO:0009141~nucleoside triphosphate metabolic process	21	10.8247	2.05397e-10	COX8A, NDUFB9, APP, COX7B, NDUFA2, COX7A2, NDUFC1, ATP5G3, COX6C, ATP5G2, MT-ND2, ATP1B1, COX7C, MT-ND3, UQCRH, ATP5B, CHCHD2, UQCRQ, MT-CO2, ALDOA, GAPDH	182	359	19200	6.17099	4.18598e-07	5.23248e-08	4.986e-08
Gabbr1	15		GOTERM_BP_5	GO:0009123~nucleoside monophosphate metabolic process	21	10.8247	2.88567e-10	COX8A, NDUFB9, APP, COX7B, NDUFA2, COX7A2, NDUFC1, ATP5G3, COX6C, ATP5G2, MT-ND2, ATP1B1, COX7C, MT-ND3, UQCRH, ATP5B, CHCHD2, UQCRQ, MT-CO2, ALDOA, GAPDH	182	366	19200	6.05296	5.88098e-07	6.53443e-08	6.22662e-08
Cox8a	15		GOTERM_BP_5	GO:0009259~ribonucleotide metabolic process	24	12.3711	6.08139e-10	COX8A, NDUFB9, APP, GABBR1, COX7B, NDUFA2, COX7A2, NDUFC1, ATP5G3, COX6C, ATP5G2, MT-ND2, ATP1B1, COX7C, MT-ND3, UQCRH, ATP5B, CHCHD2, UQCRQ, TIMP2, MT-CO2, ALDOA, GAPDH, CALM2	182	513	19200	4.93542	1.23939e-06	1.23939e-07	1.18101e-07
Prnp	14		GOTERM_BP_5	GO:0019693~ribose phosphate metabolic process	24	12.3711	1.14079e-09	COX8A, NDUFB9, APP, GABBR1, COX7B, NDUFA2, COX7A2, NDUFC1, ATP5G3, COX6C, ATP5G2, MT-ND2, ATP1B1, COX7C, MT-ND3, UQCRH, ATP5B, CHCHD2, UQCRQ, TIMP2, MT-CO2, ALDOA, GAPDH, CALM2	182	530	19200	4.77711	2.32493e-06	2.11357e-07	2.01401e-07
Gria3	14		GOTERM_BP_5	GO:0006818~hydrogen transport	14	7.21649	1.79644e-09	NDUFB9, ATP6AP1, NDUFA2, NDUFC1, ATP5G3, ATP1A1, ATP5G2, MT-ND2, ATP1B1, MT-ND3, ATP5B, UQCRQ, ATP6V1E1, ATP6V0E2	182	150	19200	9.84615	3.66114e-06	2.81626e-07	2.6836e-07
Bex2	14		GOTERM_BP_5	GO:0015992~proton transport	14	7.21649	1.79644e-09	NDUFB9, ATP6AP1, NDUFA2, NDUFC1, ATP5G3, ATP1A1, ATP5G2, MT-ND2, ATP1B1, MT-ND3, ATP5B, UQCRQ, ATP6V1E1, ATP6V0E2	182	150	19200	9.84615	3.66114e-06	2.81626e-07	2.6836e-07
Tmsb4x	14		GOTERM_BP_5	GO:0006753~nucleoside phosphate metabolic process	26	13.4021	2.27527e-09	NDUFB9, APP, COX7B, COX7A2, ATP5G3, ATP5G2, MT-ND2, COX7C, MT-ND3, UQCRH, ATP5B, CHCHD2, TIMP2, COX8A, GABBR1, NDUFA2, ATPIF1, ENTPD6, NDUFC1, COX6C, ATP1B1, UQCRQ, MT-CO2, ALDOA, CALM2, GAPDH	182	648	19200	4.2328	4.63699e-06	3.31215e-07	3.15613e-07
Gria2	14		GOTERM_BP_5	GO:0042773~ATP synthesis coupled electron transport	11	5.6701	4.55048e-09	COX8A, NDUFB9, CHCHD2, UQCRQ, COX7A2, MT-CO2, COX6C, MT-ND2, COX7C, MT-ND3, UQCRH	182	81	19200	14.3264	9.27383e-06	6.18258e-07	5.89135e-07
Atp2b4	13		GOTERM_BP_5	GO:0055086~nucleobase-containing small molecule metabolic process	26	13.4021	6.36614e-09	NDUFB9, APP, COX7B, COX7A2, ATP5G3, ATP5G2, MT-ND2, COX7C, MT-ND3, UQCRH, ATP5B, CHCHD2, TIMP2, COX8A, GABBR1, NDUFA2, ATPIF1, ENTPD6, NDUFC1, COX6C, ATP1B1, UQCRQ, MT-CO2, ALDOA, CALM2, GAPDH	182	682	19200	4.02178	1.29741e-05	8.10887e-07	7.7269e-07
Scn2a1	13		GOTERM_BP_5	GO:0009117~nucleotide metabolic process	25	12.8866	8.771e-09	NDUFB9, APP, COX7B, COX7A2, ATP5G3, ATP5G2, MT-ND2, COX7C, MT-ND3, UQCRH, ATP5B, CHCHD2, TIMP2, COX8A, GABBR1, NDUFA2, ATPIF1, NDUFC1, COX6C, ATP1B1, UQCRQ, MT-CO2, ALDOA, CALM2, GAPDH	182	641	19200	4.11445	1.78751e-05	1.05149e-06	1.00196e-06
Clstn3	13		GOTERM_BP_5	GO:0007399~nervous system development	55	28.3505	1.78395e-08	GABRB3, YWHAE, APP, COX7B, CLSTN3, CLSTN1, FAIM2, UCHL1, LRRTM4, BSG, STMN1, NPTN, TIMP2, NRCAM, SEMA6B, RPS7, UNC5A, SLC6A17, EEF1A1, PCP4, ADGRB2, KCNMA1, NPTXR, PPIA, ASTN1, GPM6A, CTTNBP2, PLPPR4, SLC1A2, THY1, PCDH19, UBB, PSAP, PLXNA2, SLITRK5, SLC17A7, NCAM1, CSMD3, GABRA2, ZBTB18, SYT4, TMEM30A, CADM1, HSPA5, CADM2, ATP2B4, GRIN1, UQCRQ, CNTN1, CSPG5, CPE, CALR, CAMK1, ITM2C, SCN2B	182	2659	19200	2.1821	3.63563e-05	2.01983e-06	1.92469e-06
Nrcam	13		GOTERM_BP_5	GO:0099537~trans-synaptic signaling	28	14.433	4.3415e-08	GABRB3, GRIA2, APP, CLSTN3, PLPPR4, CLSTN1, ATP2A2, GRIK2, SLC8A2, SYNGR1, FRRS1L, SV2A, NPTN, SLITRK5, SLC17A7, GABRA2, PRNP, SYT4, GABBR2, GABBR1, CADM1, GABRA3, GRIN1, KCNMA1, CSPG5, NPTXR, CALM2, LGMN	182	865	19200	3.41485	8.84758e-05	4.65683e-06	4.43747e-06
App	13		GOTERM_BP_5	GO:0022904~respiratory electron transport chain	11	5.6701	6.29933e-08	COX8A, NDUFB9, CHCHD2, UQCRQ, COX7A2, MT-CO2, COX6C, MT-ND2, COX7C, MT-ND3, UQCRH	182	106	19200	10.9475	0.000128372	6.41902e-06	6.11665e-06
Atp9a	12		GOTERM_BP_5	GO:0050807~regulation of synapse organization	14	7.21649	1.01969e-07	APP, GPM6A, CTTNBP2, CLSTN3, CLSTN1, GRIN1, PGRMC1, TUBA1A, ADGRB2, LRRTM4, FRRS1L, SPARCL1, SLITRK5, CAMK1	182	210	19200	7.03297	0.000207792	9.71185e-06	9.25437e-06
Atp1a1	12		GOTERM_BP_5	GO:0006873~cellular ion homeostasis	25	12.8866	1.04838e-07	YWHAE, APP, CLSTN1, ATP2A2, THY1, GRIK2, ATP1A1, SLC4A3, SLC8A2, ATP5B, SV2A, FTH1, NPTN, SLC17A7, PRNP, ATP6AP1, CACNA2D1, ATP2B4, SLC39A10, ATP1B1, GRIN1, KCNMA1, CALM2, SLC24A5, GRINA	182	731	19200	3.60788	0.000213638	9.71185e-06	9.25437e-06
Serinc1	12		GOTERM_BP_5	GO:0043269~regulation of ion transport	25	12.8866	5.40304e-07	YWHAE, DPP10, APP, ATP8A1, THY1, ATP1A1, DPP6, SUMO1, SV2A, SARAF, PRNP, SYT4, GABBR1, TMEM30A, CACNA2D1, ATP2B4, ATP1B1, GRIN1, VMP1, PCP4, SYT11, KCNMA1, CNTN1, CALM2, SCN2B	182	800	19200	3.2967	0.00110053	4.78756e-05	4.56204e-05
Psap	12		GOTERM_BP_5	GO:0055082~cellular chemical homeostasis	27	13.9175	5.88784e-07	YWHAE, APP, PTPRN, CLSTN1, ATP2A2, THY1, GRIK2, ATP1A1, SLC4A3, SLC8A2, ATP5B, SV2A, FTH1, NPTN, SLC17A7, PRNP, ATP6AP1, CACNA2D1, ATP2B4, SLC39A10, DYNLL1, ATP1B1, GRIN1, KCNMA1, CALM2, SLC24A5, GRINA	182	924	19200	3.08263	0.00119922	4.99976e-05	4.76425e-05
Rps27a	12		GOTERM_BP_5	GO:0045333~cellular respiration	13	6.70103	9.68446e-07	COX8A, NDUFB9, NDUFA2, COX7A2, NDUFC1, COX6C, MT-ND2, COX7C, MT-ND3, UQCRH, CHCHD2, UQCRQ, MT-CO2	182	215	19200	6.37874	0.00197175	7.89477e-05	7.52289e-05
Canx	12		GOTERM_BP_5	GO:0050801~ion homeostasis	26	13.4021	1.53157e-06	YWHAE, APP, CLSTN1, ATP2A2, THY1, GRIK2, ATP1A1, SLC4A3, SLC8A2, ATP5B, SV2A, FTH1, NPTN, SLC17A7, PRNP, ATP6AP1, CACNA2D1, ATP2B4, SLC39A10, ATP1B1, GRIN1, KCNMA1, CALM2, SLC24A5, SCN2B, GRINA	182	910	19200	3.01413	0.00311647	0.000120051	0.000114396
Nptxr	12		GOTERM_BP_5	GO:0007420~brain development	24	12.3711	4.59409e-06	GABRB3, YWHAE, SEMA6B, ZBTB18, APP, SYT4, SLC6A17, HSPA5, CTTNBP2, CADM2, ATP2B4, SLC1A2, FAIM2, PCDH19, GRIN1, UBB, UQCRQ, PSAP, STMN1, CNTN1, PLXNA2, SLITRK5, SLC17A7, NCAM1	182	842	19200	3.00697	0.00931909	0.000346769	0.000330434
Astn1	11		GOTERM_BP_5	GO:0072522~purine-containing compound biosynthetic process	13	6.70103	5.92147e-06	NDUFB9, GABBR1, NDUFA2, NDUFC1, ATP5G3, ATP5G2, MT-ND2, MT-ND3, ATP5B, TIMP2, MT-CO2, ALDOA, CALM2	182	256	19200	5.35714	0.0119955	0.000430868	0.000410572
Uqcrh	11		GOTERM_BP_5	GO:0009142~nucleoside triphosphate biosynthetic process	10	5.15464	6.13109e-06	NDUFB9, ATP5B, NDUFA2, NDUFC1, MT-CO2, ATP5G3, MT-ND2, ATP5G2, ALDOA, MT-ND3	182	137	19200	7.70033	0.0124175	0.000430868	0.000410572
Atpif1	11		GOTERM_BP_5	GO:0046390~ribose phosphate biosynthetic process	13	6.70103	6.41206e-06	NDUFB9, GABBR1, NDUFA2, NDUFC1, ATP5G3, ATP5G2, MT-ND2, MT-ND3, ATP5B, TIMP2, MT-CO2, ALDOA, CALM2	182	258	19200	5.31561	0.0129828	0.000435592	0.000415074
Atp6v1e1	11		GOTERM_BP_5	GO:0044267~cellular protein metabolic process	78	40.2062	6.6602e-06	YWHAE, APP, RPL3, RPL32, YWHAB, PTPRN, RPL34, GRIK2, RPL8, RPL9, RPL6, SLC8A2, PTMS, UCHL1, SUMO1, RPS19, MAN1A2, NPTN, TIMP2, RPL38, RPL37, RPS11, RPL39, CTSD, GALNT9, CTSB, ATP6AP1, RPS7, RPL21, RPS8, RPL23, ATPIF1, SLC39A10, EEF1A1, PCP4, TMX3, RPL37A, CANX, PIGK, MAPRE3, PPIA, GAPDH, EIF1B, ST6GALNAC5, PPM1L, RPL10, SEL1L, ZFP706, THY1, GLG1, HSP90B1, UBB, PSAP, RPL14, RPS3, RPL13, ST3GAL5, C…	182	5243	19200	1.56944	0.0134818	0.000437854	0.000417229
Ctsd	11		GOTERM_BP_5	GO:0030182~neuron differentiation	35	18.0412	7.66461e-06	GABRB3, GPM6A, APP, PLPPR4, FAIM2, THY1, UCHL1, UBB, PSAP, BSG, STMN1, PLXNA2, NPTN, TIMP2, SLITRK5, NRCAM, NCAM1, CSMD3, SEMA6B, ZBTB18, SYT4, TMEM30A, HSPA5, UNC5A, GRIN1, EEF1A1, PCP4, UQCRQ, KCNMA1, CNTN1, CAMK1, CALR, NPTXR, PPIA, ITM2C	182	1622	19200	2.27639	0.0154992	0.00048814	0.000465146
Cpe	11		GOTERM_BP_5	GO:0007416~synapse assembly	11	5.6701	8.28205e-06	GABRB3, GABRA2, GPM6A, APP, ADGRB2, CADM1, CLSTN3, LRRTM4, CLSTN1, NPTN, SLITRK5	182	180	19200	6.44689	0.0167372	0.00051148	0.000487386
Kcnma1	11		GOTERM_BP_5	GO:0048666~neuron development	30	15.4639	1.52212e-05	GABRB3, GPM6A, APP, PLPPR4, THY1, UCHL1, UBB, BSG, STMN1, PLXNA2, NPTN, SLITRK5, NRCAM, NCAM1, CSMD3, SEMA6B, ZBTB18, SYT4, TMEM30A, HSPA5, UNC5A, GRIN1, EEF1A1, PCP4, UQCRQ, KCNMA1, CNTN1, CAMK1, NPTXR, ITM2C	182	1313	19200	2.41038	0.0305447	0.000912374	0.000869396
Ctsb	11		GOTERM_BP_5	GO:0009124~nucleoside monophosphate biosynthetic process	10	5.15464	1.5793e-05	NDUFB9, ATP5B, NDUFA2, NDUFC1, MT-CO2, ATP5G3, MT-ND2, ATP5G2, ALDOA, MT-ND3	182	154	19200	6.85029	0.0316738	0.000919601	0.000876283
Slitrk5	11		GOTERM_BP_5	GO:0051050~positive regulation of transport	27	13.9175	1.90647e-05	YWHAE, APP, ATP8A1, SLC1A2, THY1, OAZ1, DPP6, SUMO1, BSG, PRNP, SYT4, GABBR1, TMEM30A, ATP6AP1, CACNA2D1, ATPIF1, DYNLL1, ATP1B1, GRIN1, VMP1, PCP4, CNTN1, TOMM7, CAMK1, CALR, PPIA, CALM2	182	1120	19200	2.54317	0.038109	0.00107927	0.00102843
Tmem30a	11		GOTERM_BP_5	GO:0072657~protein localization to membrane	19	9.79381	1.994e-05	DPP10, PRNP, ATP6AP1, HSPA5, CLSTN1, ATP2B4, THY1, GRIK2, ATP1B1, GRIN1, DPP6, PGRMC1, LRRTM4, FRRS1L, EMC1, BSG, CPE, NPTXR, CALM2	182	611	19200	3.28052	0.0398235	0.00109832	0.00104658
Rtn1	11		GOTERM_BP_5	GO:0007417~central nervous system development	27	13.9175	2.25447e-05	GABRB3, YWHAE, APP, COX7B, CTTNBP2, SLC1A2, FAIM2, PCDH19, UBB, PSAP, STMN1, PLXNA2, TIMP2, SLITRK5, SLC17A7, NRCAM, NCAM1, SEMA6B, ZBTB18, SYT4, SLC6A17, HSPA5, CADM2, ATP2B4, GRIN1, UQCRQ, CNTN1	182	1131	19200	2.51844	0.0449071	0.00120911	0.00115215
Ndufb9	11		GOTERM_BP_5	GO:0009165~nucleotide biosynthetic process	13	6.70103	2.52592e-05	NDUFB9, GABBR1, NDUFA2, NDUFC1, ATP5G3, ATP5G2, MT-ND2, MT-ND3, ATP5B, TIMP2, MT-CO2, ALDOA, CALM2	182	296	19200	4.6332	0.0501763	0.00131996	0.00125778
Lsamp	11		GOTERM_BP_5	GO:0051130~positive regulation of cellular component organization	33	17.0103	2.668e-05	DPP10, GPM6A, APP, ATP8A1, CLSTN3, CLSTN1, ARPC5L, THY1, PTMS, PGRMC1, DPP6, SUMO1, LRRTM4, PLXNA2, NPTN, RPS3, SLITRK5, PRNP, SYT4, TMEM30A, HSPA5, ATPIF1, ATP2B4, DYNLL1, GRIN1, EEF1A1, PCP4, ADGRB2, CNTN1, TOMM7, CSPG5, CAMK1, CALR	182	1572	19200	2.21458	0.0529226	0.00135934	0.00129531
Syt4	11		GOTERM_BP_5	GO:1901293~nucleoside phosphate biosynthetic process	13	6.70103	2.99524e-05	NDUFB9, GABBR1, NDUFA2, NDUFC1, ATP5G3, ATP5G2, MT-ND2, MT-ND3, ATP5B, TIMP2, MT-CO2, ALDOA, CALM2	182	301	19200	4.55624	0.059218	0.00145743	0.00138878
Usmg5	11		GOTERM_BP_5	GO:0050804~modulation of synaptic transmission	20	10.3093	3.00353e-05	APP, GRIA2, PRNP, SYT4, GABBR1, CLSTN3, PLPPR4, CLSTN1, ATP2A2, GRIK2, SLC8A2, GRIN1, SYNGR1, FRRS1L, NPTN, CSPG5, NCAM1, NPTXR, CALM2, LGMN	182	691	19200	3.05339	0.059377	0.00145743	0.00138878
Itm2c	10		GOTERM_BP_5	GO:0010959~regulation of metal ion transport	16	8.24742	3.99821e-05	YWHAE, DPP10, PRNP, CACNA2D1, ATP2B4, THY1, ATP1A1, ATP1B1, GRIN1, VMP1, DPP6, SUMO1, CNTN1, SARAF, CALM2, SCN2B	182	469	19200	3.59896	0.0782535	0.00189496	0.0018057
Atp5g3	10		GOTERM_BP_5	GO:0031175~neuron projection development	26	13.4021	4.34175e-05	GPM6A, APP, PLPPR4, THY1, UCHL1, UBB, BSG, STMN1, PLXNA2, NPTN, SLITRK5, NRCAM, NCAM1, CSMD3, SEMA6B, SYT4, TMEM30A, HSPA5, UNC5A, GRIN1, EEF1A1, PCP4, CNTN1, CAMK1, NPTXR, ITM2C	182	1106	19200	2.47998	0.0846847	0.00201102	0.00191629
Rpl39	10		GOTERM_BP_5	GO:0043270~positive regulation of ion transport	14	7.21649	4.60053e-05	SYT4, GABBR1, TMEM30A, ATP8A1, CACNA2D1, THY1, ATP1B1, GRIN1, VMP1, DPP6, PCP4, SUMO1, CNTN1, CALM2	182	366	19200	4.03531	0.0894997	0.00208353	0.00198539
Atp6ap1	10		GOTERM_BP_5	GO:0022008~neurogenesis	37	19.0722	6.92847e-05	GABRB3, YWHAE, GPM6A, APP, PLPPR4, FAIM2, THY1, UCHL1, UBB, PSAP, BSG, STMN1, PLXNA2, NPTN, TIMP2, SLITRK5, NRCAM, NCAM1, CSMD3, SEMA6B, ZBTB18, SYT4, TMEM30A, HSPA5, UNC5A, GRIN1, EEF1A1, PCP4, UQCRQ, KCNMA1, CNTN1, CAMK1, CALR, NPTXR, PPIA, ITM2C, ASTN1	182	1961	19200	1.99046	0.131691	0.00305058	0.00290689
Tmem35	10		GOTERM_BP_5	GO:0048168~regulation of neuronal synaptic plasticity	7	3.60825	7.0352e-05	SYT4, APP, SYNGR1, NPTN, GRIK2, SLC8A2, GRIN1	182	74	19200	9.97921	0.133577	0.00305058	0.00290689
Sv2a	10		GOTERM_BP_5	GO:0007611~learning or memory	13	6.70103	9.86987e-05	GABRB3, APP, PRNP, SYT4, ATP8A1, SLC8A2, GRIN1, PGRMC1, SYT11, NPTN, SLC17A7, NCAM1, LGMN	182	341	19200	4.02178	0.182217	0.00419058	0.00399318
Rpl6	10		GOTERM_BP_5	GO:0007214~gamma-aminobutyric acid signaling pathway	5	2.57732	0.000172849	GABRB3, GABRA2, GABBR2, GABBR1, GABRA3	182	30	19200	17.5824	0.296928	0.0071891	0.00685046
Gapdh	10		GOTERM_BP_5	GO:0034762~regulation of transmembrane transport	16	8.24742	0.000191071	YWHAE, DPP10, APP, PRNP, CACNA2D1, ATP2B4, THY1, ATP1B1, OAZ1, GRIN1, VMP1, DPP6, SUMO1, KCNMA1, CALM2, SCN2B	182	540	19200	3.12576	0.322564	0.00778806	0.0074212
Rps3	10		GOTERM_BP_5	GO:0090407~organophosphate biosynthetic process	16	8.24742	0.000223801	NDUFB9, GABBR1, NDUFA2, NDUFC1, ATP5G3, ATP5G2, MT-ND2, MT-ND3, ATP5B, ETNK1, TIMP2, PIGK, MT-CO2, SERINC1, ALDOA, CALM2	182	548	19200	3.08013	0.366287	0.00894328	0.00852201
Atp5b	10		GOTERM_BP_5	GO:0042776~mitochondrial ATP synthesis coupled proton transport	6	3.09278	0.000342483	NDUFB9, ATP5B, NDUFA2, NDUFC1, MT-ND2, MT-ND3	182	64	19200	9.89011	0.50247	0.0134227	0.0127904
Nsg2	10		GOTERM_BP_5	GO:0048169~regulation of long-term neuronal synaptic plasticity	5	2.57732	0.000355506	APP, SYNGR1, NPTN, GRIK2, GRIN1	182	36	19200	14.652	0.515506	0.0136702	0.0130263
Ywhae	10		GOTERM_BP_5	GO:0042255~ribosome assembly	6	3.09278	0.000395391	RPL3, RPS27, RPS19, RPL10, RPL38, RPL6	182	66	19200	9.59041	0.553344	0.0149224	0.0142194
Rps7	10		GOTERM_BP_5	GO:0048858~cell projection morphogenesis	18	9.27835	0.000429697	SEMA6B, APP, SYT4, GPM6A, UNC5A, PLPPR4, THY1, UCHL1, UBB, BSG, STMN1, NPTN, CNTN1, PLXNA2, SLITRK5, CSPG5, NCAM1, NRCAM	182	713	19200	2.66326	0.583517	0.0159222	0.0151722
Cox6c	10		GOTERM_BP_5	GO:0034765~regulation of ion transmembrane transport	15	7.73196	0.000462112	YWHAE, DPP10, APP, PRNP, CACNA2D1, ATP2B4, THY1, ATP1B1, GRIN1, VMP1, DPP6, SUMO1, KCNMA1, CALM2, SCN2B	182	524	19200	3.01988	0.610153	0.0167865	0.0159958
Cadm2	10		GOTERM_BP_5	GO:0051960~regulation of nervous system development	24	12.3711	0.000476521	SEMA6B, APP, SYT4, TMEM30A, HSPA5, CLSTN3, CLSTN1, THY1, GRIN1, EEF1A1, PCP4, ADGRB2, LRRTM4, NPTN, TIMP2, CNTN1, PLXNA2, CPE, SLITRK5, NRCAM, CAMK1, CALR, CSMD3, ITM2C	182	1142	19200	2.21705	0.62144	0.0167865	0.0159958
Calm2	10		GOTERM_BP_5	GO:1902582~single-organism intracellular transport	20	10.3093	0.000477733	NDUFB9, APP, SYT4, NDUFA2, ATP2A2, NDUFC1, DYNLL1, MT-ND2, MT-ND3, ATP5B, UCHL1, SUMO1, UBB, SYT11, SV2A, CANX, TOMM7, CSPG5, SLC17A7, CALM2	182	856	19200	2.46482	0.622374	0.0167865	0.0159958
Reep5	10		GOTERM_BP_5	GO:1903829~positive regulation of cellular protein localization	12	6.18557	0.000516268	DPP10, YWHAE, PRNP, PGRMC1, DPP6, TMEM30A, SYT11, NPTN, TOMM7, ATP2B4, CAMK1, OAZ1	182	351	19200	3.60665	0.65091	0.0178331	0.0169931
Rpl37a	9		GOTERM_BP_5	GO:0022037~metencephalon development	8	4.12371	0.000560444	ZBTB18, GABRB3, HSPA5, UQCRQ, PSAP, CNTN1, FAIM2, GRIN1	182	150	19200	5.62637	0.680981	0.0190364	0.0181397
Atp1b1	9		GOTERM_BP_5	GO:0042274~ribosomal small subunit biogenesis	6	3.09278	0.000630206	RPS27, RPS7, RPS19, RPS8, RPL38, RPS21	182	73	19200	8.67078	0.723284	0.0210551	0.0200633
Serf2	9		GOTERM_BP_5	GO:0032386~regulation of intracellular transport	15	7.73196	0.000655702	YWHAE, PRNP, SYT4, TMEM30A, ATPIF1, ATP2A2, OAZ1, SUMO1, SYT11, TOMM7, CSPG5, SLC17A7, CAMK1, CALM2, ATP9A	182	543	19200	2.91421	0.737304	0.0215536	0.0205383
Rps21	9		GOTERM_BP_5	GO:0008016~regulation of heart contraction	9	4.63918	0.00067646	SUMO1, CACNA2D1, ATP2B4, ATP2A2, ATP1A1, SLC4A3, ATP1B1, CALM2, SCN2B	182	202	19200	4.70025	0.748193	0.021883	0.0208522
Cox7b	9		GOTERM_BP_5	GO:0032990~cell part morphogenesis	18	9.27835	0.00069298	SEMA6B, APP, SYT4, GPM6A, UNC5A, PLPPR4, THY1, UCHL1, UBB, BSG, STMN1, NPTN, CNTN1, PLXNA2, SLITRK5, CSPG5, NCAM1, NRCAM	182	744	19200	2.55229	0.756535	0.0220671	0.0210276
Syt11	9		GOTERM_BP_5	GO:0030902~hindbrain development	9	4.63918	0.000745214	ZBTB18, GABRB3, HSPA5, UQCRQ, PSAP, CNTN1, PLXNA2, FAIM2, GRIN1	182	205	19200	4.63147	0.781138	0.0230402	0.0219549
Slc6a17	9		GOTERM_BP_5	GO:1903827~regulation of cellular protein localization	16	8.24742	0.00074615	YWHAE, DPP10, APP, PRNP, TMEM30A, ATPIF1, ATP2B4, OAZ1, DPP6, PGRMC1, SUMO1, SYT11, FRRS1L, NPTN, TOMM7, CAMK1	182	615	19200	2.74457	0.781555	0.0230402	0.0219549
Emc1	9		GOTERM_BP_5	GO:0006123~mitochondrial electron transport, cytochrome c to oxygen	4	2.06186	0.000834696	COX8A, COX7A2, COX6C, COX7C	182	20	19200	21.0989	0.817649	0.024864	0.0236928
Atp2a2	9		GOTERM_BP_5	GO:0032940~secretion by cell	21	10.8247	0.000840873	APP, SYT4, GABBR1, ATP6AP1, PTPRN, SEL1L, ATP2A2, DYNLL1, SCAMP1, SYNGR1, PCP4, SYT11, SV2A, PSAP, BSG, CPE, CSPG5, NCAM1, PPIA, CALM2, ATP9A	182	969	19200	2.28626	0.819932	0.024864	0.0236928
Chchd2	9		GOTERM_BP_5	GO:0070050~neuron cellular homeostasis	5	2.57732	0.000841815	APP, ATP2A2, SLC17A7, SLC8A2, GRIN1	182	45	19200	11.7216	0.820278	0.024864	0.0236928
Atp6v0e2	9		GOTERM_BP_5	GO:0051402~neuron apoptotic process	11	5.6701	0.000858158	GABRB3, PRNP, APP, PCP4, HSPA5, KCNMA1, FAIM2, GRIK2, GAPDH, LGMN, GRIN1	182	316	19200	3.67228	0.82617	0.0249847	0.0238078
St3gal5	9		GOTERM_BP_5	GO:0051962~positive regulation of nervous system development	17	8.76289	0.000893439	APP, SYT4, TMEM30A, HSPA5, CLSTN3, CLSTN1, GRIN1, EEF1A1, PCP4, ADGRB2, LRRTM4, NPTN, TIMP2, CNTN1, PLXNA2, SLITRK5, CAMK1	182	693	19200	2.58789	0.83824	0.0256455	0.0244374
Etnk1	9		GOTERM_BP_5	GO:0006461~protein complex assembly	24	12.3711	0.000915677	NDUFB9, APP, GRIA2, PRNP, HSPA5, NDUFA2, ARPC5L, SLC1A2, COX7A2, NDUFC1, ATP5G3, ATP5G2, MT-ND2, GRIN1, SUMO1, NSG2, SV2A, TMSB4X, STMN1, RPS3, NCAM1, MAPRE3, CALR, ALDOA	182	1198	19200	2.11341	0.845414	0.0257093	0.0244983
Gabrb3	9		GOTERM_BP_5	GO:0048812~neuron projection morphogenesis	17	8.76289	0.000920894	SEMA6B, APP, SYT4, GPM6A, UNC5A, PLPPR4, THY1, UCHL1, UBB, BSG, STMN1, NPTN, CNTN1, PLXNA2, SLITRK5, NCAM1, NRCAM	182	695	19200	2.58044	0.84705	0.0257093	0.0244983
Snrpn	9		GOTERM_BP_5	GO:0048172~regulation of short-term neuronal synaptic plasticity	4	2.06186	0.00096709	SYT4, SYNGR1, GRIK2, SLC8A2	182	21	19200	20.0942	0.860805	0.0263888	0.0251457
Aldoa	9		GOTERM_BP_5	GO:0051963~regulation of synapse assembly	7	3.60825	0.000971127	APP, ADGRB2, CLSTN3, LRRTM4, CLSTN1, SLITRK5, GRIN1	182	120	19200	6.15385	0.861947	0.0263888	0.0251457
Oaz1	9		GOTERM_BP_5	GO:0031344~regulation of cell projection organization	19	9.79381	0.00105124	SEMA6B, APP, PRNP, SYT4, GPM6A, TMEM30A, HSPA5, THY1, DYNLL1, GRIN1, EEF1A1, PCP4, NPTN, CNTN1, PLXNA2, NRCAM, CAMK1, CSMD3, ITM2C	182	843	19200	2.37769	0.882763	0.0281899	0.026862
Large	9		GOTERM_BP_5	GO:0071248~cellular response to metal ion	9	4.63918	0.00110627	GABRB3, PRNP, SYT4, APP, SUMO1, HSPA5, SYT11, CALR, LGMN	182	218	19200	4.35528	0.895214	0.0292804	0.0279011
Calr	9		GOTERM_BP_5	GO:0006140~regulation of nucleotide metabolic process	8	4.12371	0.00116658	APP, CHCHD2, GABBR1, ATPIF1, TIMP2, COX7A2, MT-CO2, CALM2	182	170	19200	4.96445	0.907345	0.0304806	0.0290448
Rpl13	9		GOTERM_BP_5	GO:1903522~regulation of blood circulation	10	5.15464	0.00119803	APP, SUMO1, CACNA2D1, ATP2B4, ATP2A2, ATP1A1, SLC4A3, ATP1B1, CALM2, SCN2B	182	274	19200	3.85016	0.913104	0.0309061	0.0294503
Scn2b	9		GOTERM_BP_5	GO:0046903~secretion	23	11.8557	0.00130069	APP, SYT4, GABBR1, ATP6AP1, PTPRN, SEL1L, ATP2A2, DYNLL1, SCAMP1, SYNGR1, PCP4, SYT11, SV2A, KCNMA1, PSAP, BSG, CPE, CSPG5, MT-CO2, NCAM1, PPIA, CALM2, ATP9A	182	1154	19200	2.10258	0.929528	0.0331351	0.0315743
Nptn	9		GOTERM_BP_5	GO:1901021~positive regulation of calcium ion transmembrane transporter activity	5	2.57732	0.0013513	VMP1, SUMO1, CACNA2D1, ATP1B1, CALM2	182	51	19200	10.3426	0.936443	0.0339995	0.0323979
Eef1a1	9		GOTERM_BP_5	GO:0007156~homophilic cell adhesion via plasma membrane adhesion molecules	8	4.12371	0.0013785	CADM1, CLSTN3, CADM2, BSG, CLSTN1, NPTN, NRCAM, PCDH19	182	175	19200	4.82261	0.939875	0.0342608	0.032647
Cox7a2	9		GOTERM_BP_5	GO:0060047~heart contraction	9	4.63918	0.00155749	SUMO1, CACNA2D1, ATP2B4, ATP2A2, ATP1A1, SLC4A3, ATP1B1, CALM2, SCN2B	182	230	19200	4.12805	0.958274	0.0378595	0.0360761
Ppia	9		GOTERM_BP_5	GO:0008038~neuron recognition	5	2.57732	0.00156045	APP, BSG, NPTN, NRCAM, NCAM1	182	53	19200	9.95231	0.958526	0.0378595	0.0360761
Ubb	9		GOTERM_BP_5	GO:0006941~striated muscle contraction	8	4.12371	0.00162103	SUMO1, CACNA2D1, ATP2A2, ATP1A1, ALDOA, ATP1B1, CALM2, SCN2B	182	180	19200	4.68864	0.96335	0.0388665	0.0370357
Rpl38	9		GOTERM_BP_5	GO:0021549~cerebellum development	7	3.60825	0.00184666	ZBTB18, GABRB3, HSPA5, UQCRQ, PSAP, CNTN1, FAIM2	182	136	19200	5.42986	0.976878	0.0437616	0.0417002
Scamp1	9		GOTERM_BP_5	GO:1990542~mitochondrial transmembrane transport	7	3.60825	0.00191642	NDUFB9, ATP5B, NDUFA2, TOMM7, NDUFC1, MT-ND2, MT-ND3	182	137	19200	5.39023	0.979948	0.0448927	0.042778
Rps29	9		GOTERM_BP_5	GO:0061564~axon development	14	7.21649	0.00197233	SEMA6B, APP, UNC5A, PLPPR4, THY1, UCHL1, BSG, STMN1, NPTN, CNTN1, PLXNA2, SLITRK5, NCAM1, NRCAM	182	543	19200	2.71993	0.982111	0.0453898	0.0432517
Rpl37	9		GOTERM_BP_5	GO:0099003~vesicle-mediated transport in synapse	9	4.63918	0.00198219	SYT4, SYT11, SV2A, CLSTN1, CANX, CSPG5, ATP2A2, SLC17A7, CALM2	182	239	19200	3.9726	0.982468	0.0453898	0.0432517
Csmd3	9		GOTERM_BP_5	GO:1990778~protein localization to cell periphery	11	5.6701	0.00235883	DPP10, PRNP, PGRMC1, DPP6, ATP6AP1, BSG, CLSTN1, ATP2B4, ATP1B1, NPTXR, GRIN1	182	362	19200	3.20563	0.991876	0.0534143	0.0508982
Grina	9		GOTERM_BP_5	GO:0006836~neurotransmitter transport	9	4.63918	0.00242778	GABRA2, SYT4, SLC6A17, SV2A, SLC1A2, CSPG5, ATP2A2, SLC17A7, CALM2	182	247	19200	3.84393	0.992944	0.0542854	0.0517282
Rpl8	9		GOTERM_BP_5	GO:1904427~positive regulation of calcium ion transmembrane transport	6	3.09278	0.00246593	VMP1, SUMO1, CACNA2D1, THY1, ATP1B1, CALM2	182	99	19200	6.39361	0.993473	0.0542854	0.0517282
Rpl3	9		GOTERM_BP_5	GO:0000902~cell morphogenesis	22	11.3402	0.0025103	SEMA6B, APP, SYT4, GPM6A, CADM1, UNC5A, PLPPR4, THY1, GRIN1, UCHL1, UBB, BSG, STMN1, NPTN, CNTN1, PLXNA2, SLITRK5, CSPG5, NCAM1, NRCAM, CALR, ALDOA	182	1139	19200	2.03765	0.994038	0.0542854	0.0517282
Tuba1a	9		GOTERM_BP_5	GO:0000027~ribosomal large subunit assembly	4	2.06186	0.002514	RPL3, RPL10, RPL38, RPL6	182	29	19200	14.551	0.994083	0.0542854	0.0517282
Atp5g2	9		GOTERM_BP_5	GO:0051246~regulation of protein metabolic process	45	23.1959	0.00253048	YWHAE, APP, RTN1, RPL10, YWHAB, ZFP706, THY1, GRIK2, OAZ1, GLG1, HSP90B1, PTMS, SLC8A2, UCHL1, SUMO1, UBB, PSAP, NPTN, TIMP2, RPS3, RPL38, CSMD3, CTSD, CTSB, PRNP, ATP6AP1, RPS7, HSPA5, RPL23, ATPIF1, ATP2B4, SLC39A10, GRIN1, EIF1, PCP4, RPS3A1, CNTN1, MAPRE3, CAMK1, CALR, PPIA, CALM2, GAPDH, LGMN, ITM2C	182	3080	19200	1.54132	0.994279	0.0542854	0.0517282
Sema6b	9		GOTERM_BP_5	GO:0006820~anion transport	15	7.73196	0.00276254	GABRB3, GABRA2, PRNP, SYT4, GABBR1, TMEM30A, SLC6A17, ATP8A1, GABRA3, SLC1A2, SLC4A3, SV2A, PSAP, SLC17A7, ATP9A	182	633	19200	2.49987	0.996439	0.0586464	0.0558839
Tmx3	9		GOTERM_BP_5	GO:0016310~phosphorylation	37	19.0722	0.00287623	YWHAE, NDUFB9, APP, COX7B, PPM1L, COX7A2, THY1, GRIK2, MT-ND2, COX7C, MT-ND3, UQCRH, SLC8A2, UCHL1, CHCHD2, PSAP, NPTN, TIMP2, RPS3, COX8A, PRNP, ATP6AP1, ATP2B4, COX6C, DYNLL1, EEF1A1, PCP4, UQCRQ, ETNK1, CNTN1, MT-CO2, MAPRE3, CAMK1, ALDOA, PPIA, CALM2, GAPDH	182	2392	19200	1.63181	0.997178	0.0604305	0.0575839
mt-Nd2	9		GOTERM_BP_5	GO:1903078~positive regulation of protein localization to plasma membrane	5	2.57732	0.00295104	DPP10, PRNP, PGRMC1, DPP6, ATP2B4	182	63	19200	8.37258	0.997578	0.0610105	0.0581366
mt-Co2	9		GOTERM_BP_5	GO:0007411~axon guidance	9	4.63918	0.00302363	SEMA6B, APP, UNC5A, BSG, NPTN, CNTN1, PLXNA2, NRCAM, NCAM1	182	256	19200	3.70879	0.997912	0.0610105	0.0581366
Slc39a10	8		GOTERM_BP_5	GO:1990456~mitochondrion-ER tethering	3	1.54639	0.00304621	VMP1, ATP2A2, CALM2	182	9	19200	35.1648	0.998006	0.0610105	0.0581366
Ptprn	8		GOTERM_BP_5	GO:0016240~autophagosome docking	3	1.54639	0.00304621	VMP1, ATP2A2, CALM2	182	9	19200	35.1648	0.998006	0.0610105	0.0581366
Slc4a3	8		GOTERM_BP_5	GO:0009060~aerobic respiration	6	3.09278	0.00305352	NDUFB9, NDUFA2, NDUFC1, MT-ND2, MT-ND3, UQCRH	182	104	19200	6.08622	0.998036	0.0610105	0.0581366
Ptma	8		GOTERM_BP_5	GO:0097485~neuron projection guidance	9	4.63918	0.00309728	SEMA6B, APP, UNC5A, BSG, NPTN, CNTN1, PLXNA2, NRCAM, NCAM1	182	257	19200	3.69436	0.998204	0.061284	0.0583972
Zbtb18	8		GOTERM_BP_5	GO:0010975~regulation of neuron projection development	15	7.73196	0.00313499	SEMA6B, SYT4, TMEM30A, HSPA5, THY1, GRIN1, EEF1A1, PCP4, NPTN, CNTN1, PLXNA2, NRCAM, CAMK1, CSMD3, ITM2C	182	642	19200	2.46482	0.998337	0.0614338	0.0585399
Plxna2	8		GOTERM_BP_5	GO:1901798~positive regulation of signal transduction by p53 class mediator	4	2.06186	0.00365169	RPS7, UBB, RPL23, RPL37	182	33	19200	12.7872	0.999422	0.0708775	0.0675388
Hspa5	8		GOTERM_BP_5	GO:0051928~positive regulation of calcium ion transport	7	3.60825	0.00377698	VMP1, SUMO1, CACNA2D1, THY1, ATP1B1, CALM2, GRIN1	182	157	19200	4.70358	0.999553	0.0726178	0.0691971
Ywhab	8		GOTERM_BP_5	GO:0019722~calcium-mediated signaling	8	4.12371	0.00383918	PRNP, APP, ADGRB2, ATP2B4, ATP2A2, NCAM1, ATP1B1, CALM2	182	210	19200	4.01884	0.999606	0.0731238	0.0696793
Rpl10	8		GOTERM_BP_5	GO:0032268~regulation of cellular protein metabolic process	42	21.6495	0.00408151	YWHAE, APP, RPL10, YWHAB, ZFP706, THY1, GRIK2, GLG1, HSP90B1, PTMS, SLC8A2, UCHL1, SUMO1, UBB, PSAP, NPTN, TIMP2, RPS3, RPL38, CSMD3, CTSD, CTSB, PRNP, ATP6AP1, RPS7, HSPA5, RPL23, ATPIF1, ATP2B4, SLC39A10, GRIN1, EIF1, PCP4, RPS3A1, CNTN1, MAPRE3, CAMK1, CALR, PPIA, CALM2, GAPDH, LGMN	182	2887	19200	1.53473	0.99976	0.0770196	0.0733916
Pcdh19	8		GOTERM_BP_5	GO:0043462~regulation of ATPase activity	5	2.57732	0.00431699	VMP1, SUMO1, ATPIF1, DYNLL1, ATP1B1	182	70	19200	7.53532	0.999852	0.0799821	0.0762145
Ngfrap1	8		GOTERM_BP_5	GO:1904377~positive regulation of protein localization to cell periphery	5	2.57732	0.00431699	DPP10, PRNP, PGRMC1, DPP6, ATP2B4	182	70	19200	7.53532	0.999852	0.0799821	0.0762145
Ndufc1	8		GOTERM_BP_5	GO:0051592~response to calcium ion	7	3.60825	0.00453144	SYT4, HSPA5, SYT11, ENTPD6, KCNMA1, CALM2, LGMN	182	163	19200	4.53044	0.999904	0.0831988	0.0792797
Rps3a1	8		GOTERM_BP_5	GO:0051659~maintenance of mitochondrion location	3	1.54639	0.00459658	VMP1, ATP2A2, CALM2	182	11	19200	28.7712	0.999916	0.0836414	0.0797015
Gabbr2	8		GOTERM_BP_5	GO:0042273~ribosomal large subunit biogenesis	5	2.57732	0.00477397	RPL3, RPL10, RPL14, RPL38, RPL6	182	72	19200	7.32601	0.999942	0.0861005	0.0820447
Frrs1l	8		GOTERM_BP_5	GO:0050806~positive regulation of synaptic transmission	10	5.15464	0.00597931	GRIA2, PRNP, APP, CLSTN3, CLSTN1, NPTN, GRIK2, LGMN, SLC8A2, GRIN1	182	349	19200	3.02277	0.999995	0.104506	0.0995829
Rps8	8		GOTERM_BP_5	GO:1903426~regulation of reactive oxygen species biosynthetic process	6	3.09278	0.00601283	EEF1A1, APP, ATP2B4, MT-CO2, DYNLL1, GRIN1	182	122	19200	5.18825	0.999995	0.104506	0.0995829
Adgrb2	8		GOTERM_BP_5	GO:0060548~negative regulation of cell death	22	11.3402	0.00606365	GABRB3, APP, PRNP, RPL10, HSPA5, SLC39A10, FAIM2, GRIK2, HSP90B1, PTMS, GRIN1, PCP4, RPS3A1, FTH1, PSAP, NCAM1, GAPDH, PPIA, PTMA, LGMN, CTSB, GRINA	182	1230	19200	1.88689	0.999996	0.104506	0.0995829
Nudc	8		GOTERM_BP_5	GO:0097480~establishment of synaptic vesicle localization	8	4.12371	0.00611458	SYT4, SYT11, SV2A, CANX, CSPG5, ATP2A2, SLC17A7, CALM2	182	229	19200	3.6854	0.999996	0.104506	0.0995829
Tomm7	8		GOTERM_BP_5	GO:0048489~synaptic vesicle transport	8	4.12371	0.00611458	SYT4, SYT11, SV2A, CANX, CSPG5, ATP2A2, SLC17A7, CALM2	182	229	19200	3.6854	0.999996	0.104506	0.0995829
Mapre3	8		GOTERM_BP_5	GO:0042981~regulation of apoptotic process	28	14.433	0.00615455	GABRB3, APP, BEX2, RPL10, FAIM2, GRIK2, HSP90B1, PTMS, UBB, RPS3, CTSD, PRNP, RPS7, HSPA5, ATPIF1, SLC39A10, GRIN1, PCP4, RPS29, RPS3A1, KCNMA1, PPIA, CALM2, PTMA, GAPDH, LGMN, ITM2C, GRINA	182	1726	19200	1.71138	0.999997	0.104506	0.0995829
Galnt9	8		GOTERM_BP_5	GO:0006937~regulation of muscle contraction	7	3.60825	0.00620006	SUMO1, CACNA2D1, KCNMA1, ATP2A2, ATP1A1, ATP1B1, CALM2	182	174	19200	4.24403	0.999997	0.104506	0.0995829
Dynll1	8		GOTERM_BP_5	GO:0051222~positive regulation of protein transport	10	5.15464	0.0062047	YWHAE, PRNP, APP, TMEM30A, BSG, TOMM7, CAMK1, DYNLL1, PPIA, OAZ1	182	351	19200	3.00554	0.999997	0.104506	0.0995829
Rpl21	8		GOTERM_BP_5	GO:0000904~cell morphogenesis involved in differentiation	17	8.76289	0.00643319	SEMA6B, APP, UNC5A, PLPPR4, THY1, GRIN1, UCHL1, BSG, STMN1, NPTN, CNTN1, PLXNA2, SLITRK5, CSPG5, NCAM1, NRCAM, CALR	182	846	19200	2.11987	0.999998	0.106679	0.101654
Lrrtm4	8		GOTERM_BP_5	GO:0007009~plasma membrane organization	11	5.6701	0.00643844	DPP10, PRNP, PGRMC1, DPP6, ATP6AP1, SYT11, PSAP, BSG, ATP2B4, ATP2A2, ATP1B1	182	418	19200	2.77617	0.999998	0.106679	0.101654
Rpl32	8		GOTERM_BP_5	GO:0043523~regulation of neuron apoptotic process	9	4.63918	0.00661888	GABRB3, PRNP, APP, PCP4, KCNMA1, FAIM2, GRIK2, LGMN, GRIN1	182	292	19200	3.25154	0.999999	0.108784	0.10366
Slc8a2	8		GOTERM_BP_5	GO:0021680~cerebellar Purkinje cell layer development	4	2.06186	0.00675287	HSPA5, UQCRQ, PSAP, FAIM2	182	41	19200	10.2921	0.999999	0.110099	0.104913
Nomo1	8		GOTERM_BP_5	GO:0051965~positive regulation of synapse assembly	5	2.57732	0.00692547	ADGRB2, CLSTN3, LRRTM4, CLSTN1, SLITRK5	182	80	19200	6.59341	0.999999	0.112017	0.10674
Grik2	8		GOTERM_BP_5	GO:0014059~regulation of dopamine secretion	4	2.06186	0.00722259	SYT4, PCP4, GABBR1, SYT11	182	42	19200	10.0471	1	0.114487	0.109094
Hsp90b1	8		GOTERM_BP_5	GO:0032412~regulation of ion transmembrane transporter activity	9	4.63918	0.00729373	YWHAE, VMP1, PRNP, APP, SUMO1, CACNA2D1, ATP1B1, CALM2, SCN2B	182	297	19200	3.1968	1	0.114487	0.109094
Myl6	8		GOTERM_BP_5	GO:0031346~positive regulation of cell projection organization	12	6.18557	0.00732997	EEF1A1, SYT4, GPM6A, PCP4, TMEM30A, HSPA5, NPTN, CNTN1, PLXNA2, CAMK1, DYNLL1, GRIN1	182	494	19200	2.56262	1	0.114487	0.109094
Rpl41	8		GOTERM_BP_5	GO:0097479~synaptic vesicle localization	8	4.12371	0.00733638	SYT4, SYT11, SV2A, CANX, CSPG5, ATP2A2, SLC17A7, CALM2	182	237	19200	3.561	1	0.114487	0.109094
Saraf	8		GOTERM_BP_5	GO:0043067~regulation of programmed cell death	28	14.433	0.0073591	GABRB3, APP, BEX2, RPL10, FAIM2, GRIK2, HSP90B1, PTMS, UBB, RPS3, CTSD, PRNP, RPS7, HSPA5, ATPIF1, SLC39A10, GRIN1, PCP4, RPS29, RPS3A1, KCNMA1, PPIA, CALM2, PTMA, GAPDH, LGMN, ITM2C, GRINA	182	1750	19200	1.68791	1	0.114487	0.109094
Glg1	8		GOTERM_BP_5	GO:1902950~regulation of dendritic spine maintenance	3	1.54639	0.00746536	PRNP, APP, GRIN1	182	14	19200	22.606	1	0.114738	0.109333
Synpr	8		GOTERM_BP_5	GO:0010720~positive regulation of cell development	15	7.73196	0.00748781	APP, SYT4, TMEM30A, ATP6AP1, HSPA5, GRIN1, EEF1A1, PCP4, NPTN, TIMP2, CNTN1, PLXNA2, CSPG5, CAMK1, CALR	182	710	19200	2.22876	1	0.114738	0.109333
Opcml	8		GOTERM_BP_5	GO:0006887~exocytosis	11	5.6701	0.00754879	SYT4, SYNGR1, ATP6AP1, SYT11, SV2A, CSPG5, ATP2A2, NCAM1, SCAMP1, CALM2, ATP9A	182	428	19200	2.71131	1	0.114799	0.109391
Ncam1	8		GOTERM_BP_5	GO:0060284~regulation of cell development	21	10.8247	0.00760443	SEMA6B, APP, SYT4, TMEM30A, ATP6AP1, HSPA5, THY1, GRIN1, EEF1A1, PCP4, RPS19, NPTN, TIMP2, CNTN1, PLXNA2, CSPG5, NRCAM, CAMK1, CALR, CSMD3, ITM2C	182	1175	19200	1.88543	1	0.114799	0.109391
Tspan3	8		GOTERM_BP_5	GO:0006915~apoptotic process	31	15.9794	0.00786229	GABRB3, APP, BEX2, RPL10, FAIM2, GRIK2, HSP90B1, PTMS, UBB, RPS3, CTSD, PRNP, CADM1, RPS7, HSPA5, UNC5A, ATPIF1, SLC39A10, DYNLL1, GRIN1, PCP4, RPS29, RPS3A1, KCNMA1, PPIA, CALM2, PTMA, GAPDH, LGMN, ITM2C, GRINA	182	2017	19200	1.62138	1	0.117819	0.112269
Tex264	8		GOTERM_BP_5	GO:1902803~regulation of synaptic vesicle transport	6	3.09278	0.0080703	SYT4, SYT11, CSPG5, ATP2A2, SLC17A7, CALM2	182	131	19200	4.83181	1	0.120053	0.114398
Tma7	8		GOTERM_BP_5	GO:0048667~cell morphogenesis involved in neuron differentiation	14	7.21649	0.00837663	SEMA6B, APP, UNC5A, PLPPR4, THY1, UCHL1, BSG, STMN1, NPTN, CNTN1, PLXNA2, SLITRK5, NCAM1, NRCAM	182	646	19200	2.28626	1	0.123498	0.117681
Cspg5	8		GOTERM_BP_5	GO:0030163~protein catabolic process	19	9.79381	0.00842307	APP, HSPA5, RPS7, RPL23, ATPIF1, SEL1L, OAZ1, HSP90B1, UCHL1, SUMO1, UBB, CANX, PSAP, TIMP2, CALR, RPS27A, CTSD, LGMN, CTSB	182	1027	19200	1.9517	1	0.123498	0.117681
Eif1b	8		GOTERM_BP_5	GO:1904951~positive regulation of establishment of protein localization	10	5.15464	0.00860958	YWHAE, PRNP, APP, TMEM30A, BSG, TOMM7, CAMK1, DYNLL1, PPIA, OAZ1	182	370	19200	2.8512	1	0.125331	0.119427
Rpl14	8		GOTERM_BP_5	GO:0051966~regulation of synaptic transmission, glutamatergic	5	2.57732	0.00890364	GRIA2, FRRS1L, PLPPR4, GRIK2, GRIN1	182	86	19200	6.1334	1	0.128692	0.12263
Uqcrq	8		GOTERM_BP_5	GO:0022898~regulation of transmembrane transporter activity	9	4.63918	0.00902301	YWHAE, VMP1, PRNP, APP, SUMO1, CACNA2D1, ATP1B1, CALM2, SCN2B	182	308	19200	3.08263	1	0.129499	0.123399
Vmp1	8		GOTERM_BP_5	GO:0030433~ubiquitin-dependent ERAD pathway	5	2.57732	0.00926552	HSPA5, SEL1L, CANX, CALR, HSP90B1	182	87	19200	6.0629	1	0.13151	0.125315
Rpl23	8		GOTERM_BP_5	GO:1904645~response to beta-amyloid	4	2.06186	0.00929218	PRNP, APP, CACNA2D1, LGMN	182	46	19200	9.17344	1	0.13151	0.125315
Rpl19	8		GOTERM_BP_5	GO:0019220~regulation of phosphate metabolic process	29	14.9485	0.00958901	YWHAE, APP, YWHAB, COX7A2, THY1, GRIK2, HSP90B1, SLC8A2, UCHL1, CHCHD2, PSAP, NPTN, TIMP2, RPS3, PRNP, GABBR1, ATP6AP1, ATPIF1, ATP2B4, SLC39A10, DYNLL1, EEF1A1, PCP4, CNTN1, MT-CO2, MAPRE3, CAMK1, PPIA, CALM2	182	1873	19200	1.63339	1	0.134775	0.128427
Eif1	8		GOTERM_BP_5	GO:0070593~dendrite self-avoidance	3	1.54639	0.00972357	BSG, NPTN, NRCAM	182	16	19200	19.7802	1	0.13573	0.129337
Timp2	8		GOTERM_BP_5	GO:0051046~regulation of secretion	16	8.24742	0.00988208	APP, SYT4, GABBR1, ATP6AP1, PTPRN, ATP2A2, DYNLL1, PCP4, SYT11, SV2A, BSG, CSPG5, NCAM1, PPIA, CALM2, ATP9A	182	810	19200	2.08384	1	0.136445	0.130018
Unc5a	8		GOTERM_BP_5	GO:0051174~regulation of phosphorus metabolic process	29	14.9485	0.00992206	YWHAE, APP, YWHAB, COX7A2, THY1, GRIK2, HSP90B1, SLC8A2, UCHL1, CHCHD2, PSAP, NPTN, TIMP2, RPS3, PRNP, GABBR1, ATP6AP1, ATPIF1, ATP2B4, SLC39A10, DYNLL1, EEF1A1, PCP4, CNTN1, MT-CO2, MAPRE3, CAMK1, PPIA, CALM2	182	1878	19200	1.62904	1	0.136445	0.130018
Cox7c	8		GOTERM_BP_5	GO:0021761~limbic system development	6	3.09278	0.00997561	ZBTB18, YWHAE, SEMA6B, UBB, UQCRQ, ATP2B4	182	138	19200	4.58672	1	0.136445	0.130018
Edil3	8		GOTERM_BP_5	GO:1904064~positive regulation of cation transmembrane transport	7	3.60825	0.0100635	VMP1, DPP6, SUMO1, CACNA2D1, THY1, ATP1B1, CALM2	182	193	19200	3.82623	1	0.136729	0.130288
Hpcal1	8		GOTERM_BP_5	GO:0070201~regulation of establishment of protein localization	14	7.21649	0.0103861	YWHAE, APP, PRNP, SYT4, TMEM30A, ATPIF1, DYNLL1, OAZ1, SUMO1, BSG, TOMM7, CAMK1, CTSD, PPIA	182	664	19200	2.22428	1	0.140178	0.133575
Sel1l	8		GOTERM_BP_5	GO:0044070~regulation of anion transport	6	3.09278	0.0108791	PRNP, SYT4, GABBR1, TMEM30A, ATP8A1, SV2A	182	141	19200	4.48913	1	0.145866	0.138995
Lgmn	8		GOTERM_BP_5	GO:0014046~dopamine secretion	3	1.54639	0.0109523	PCP4, GABBR1, SYT11	182	17	19200	18.6167	1	0.145887	0.139015
Zfp706	8		GOTERM_BP_5	GO:0045981~positive regulation of nucleotide metabolic process	5	2.57732	0.0112186	APP, CHCHD2, TIMP2, MT-CO2, CALM2	182	92	19200	5.7334	1	0.148464	0.14147
Cntn1	8		GOTERM_BP_5	GO:0032409~regulation of transporter activity	9	4.63918	0.0113147	YWHAE, VMP1, PRNP, APP, SUMO1, CACNA2D1, ATP1B1, CALM2, SCN2B	182	321	19200	2.95779	1	0.14877	0.141762
Faim2	8		GOTERM_BP_5	GO:0090087~regulation of peptide transport	14	7.21649	0.0117883	YWHAE, APP, PRNP, SYT4, GABBR1, TMEM30A, ATPIF1, DYNLL1, OAZ1, SUMO1, BSG, TOMM7, CAMK1, PPIA	182	675	19200	2.18803	1	0.154003	0.146749
Pcp4	8		GOTERM_BP_5	GO:0019932~second-messenger-mediated signaling	9	4.63918	0.01248	PRNP, APP, ADGRB2, ATP2B4, ATP2A2, NCAM1, ATP1B1, GAPDH, CALM2	182	326	19200	2.91242	1	0.162002	0.154371
Ndufa2	8		GOTERM_BP_5	GO:0010942~positive regulation of cell death	15	7.73196	0.0127822	APP, PRNP, RPS7, ATPIF1, GRIK2, GRIN1, EEF1A1, UBB, RPS29, KCNMA1, RPS3, MT-CO2, CTSD, CALM2, ITM2C	182	758	19200	2.08762	1	0.163868	0.156149
Fau	8		GOTERM_BP_5	GO:0015833~peptide transport	28	14.433	0.0127846	YWHAE, APP, YWHAB, PTPRN, CLSTN1, SEL1L, OAZ1, HSP90B1, PTMS, SYNGR1, SUMO1, PSAP, BSG, PRNP, SYT4, GABBR1, TMEM30A, ATP6AP1, HSPA5, ATPIF1, DYNLL1, SCAMP1, VMP1, TOMM7, CPE, CAMK1, CALR, PPIA	182	1829	19200	1.61501	1	0.163868	0.156149
Fth1	8		GOTERM_BP_5	GO:0099565~chemical synaptic transmission, postsynaptic	5	2.57732	0.0129585	GABRB3, APP, SLC17A7, GRIK2, GRIN1	182	96	19200	5.49451	1	0.165059	0.157284
mt-Nd3	8		GOTERM_BP_5	GO:0071804~cellular potassium ion transport	7	3.60825	0.0132703	YWHAE, DPP6, SUMO1, KCNMA1, ATP1A1, ATP1B1, CALM2	182	205	19200	3.60225	1	0.166944	0.15908
Mfsd6	7		GOTERM_BP_5	GO:0071805~potassium ion transmembrane transport	7	3.60825	0.0132703	YWHAE, DPP6, SUMO1, KCNMA1, ATP1A1, ATP1B1, CALM2	182	205	19200	3.60225	1	0.166944	0.15908
Sumo1	7		GOTERM_BP_5	GO:0033604~negative regulation of catecholamine secretion	3	1.54639	0.0136022	SYT4, GABBR1, SYT11	182	19	19200	16.657	1	0.169032	0.16107
Dpp10	7		GOTERM_BP_5	GO:0035235~ionotropic glutamate receptor signaling pathway	3	1.54639	0.0136022	GRIA2, APP, GRIN1	182	19	19200	16.657	1	0.169032	0.16107
Grin1	7		GOTERM_BP_5	GO:0051345~positive regulation of hydrolase activity	13	6.70103	0.0140772	APP, SLC39A10, THY1, DYNLL1, ATP1B1, GRIN1, VMP1, SUMO1, PSAP, RPS3, CTSD, CALM2, LGMN	182	616	19200	2.22635	1	0.173874	0.165684
Npdc1	7		GOTERM_BP_5	GO:0034767~positive regulation of ion transmembrane transport	7	3.60825	0.0145048	VMP1, DPP6, SUMO1, CACNA2D1, THY1, ATP1B1, CALM2	182	209	19200	3.53331	1	0.17799	0.169606
Arpc5l	7		GOTERM_BP_5	GO:0090257~regulation of muscle system process	8	4.12371	0.014585	SUMO1, CACNA2D1, KCNMA1, ATP2B4, ATP2A2, ATP1A1, ATP1B1, CALM2	182	271	19200	3.11423	1	0.17799	0.169606
C1qtnf4	7		GOTERM_BP_5	GO:0051657~maintenance of organelle location	3	1.54639	0.0150208	VMP1, ATP2A2, CALM2	182	20	19200	15.8242	1	0.180644	0.172135
Slc1a2	7		GOTERM_BP_5	GO:0000028~ribosomal small subunit assembly	3	1.54639	0.0150208	RPS27, RPS19, RPL38	182	20	19200	15.8242	1	0.180644	0.172135
Slc24a5	7		GOTERM_BP_5	GO:0030900~forebrain development	11	5.6701	0.0150684	ZBTB18, YWHAE, SEMA6B, APP, UBB, UQCRQ, SLC1A2, ATP2B4, SLITRK5, NCAM1, GRIN1	182	476	19200	2.4379	1	0.180644	0.172135
Entpd6	7		GOTERM_BP_5	GO:1901214~regulation of neuron death	10	5.15464	0.0153278	GABRB3, PRNP, APP, PCP4, UBB, KCNMA1, FAIM2, GRIK2, LGMN, GRIN1	182	407	19200	2.592	1	0.182679	0.174074
Pgrmc1	7		GOTERM_BP_5	GO:0017157~regulation of exocytosis	8	4.12371	0.0156722	SYT4, ATP6AP1, SYT11, CSPG5, ATP2A2, NCAM1, CALM2, ATP9A	182	275	19200	3.06893	1	0.184505	0.175813
Gabra3	7		GOTERM_BP_5	GO:0030162~regulation of proteolysis	15	7.73196	0.015702	APP, RPS7, RPL23, ATPIF1, GLG1, GRIN1, SUMO1, UBB, TIMP2, RPS3, CSMD3, GAPDH, CTSD, LGMN, CTSB	182	778	19200	2.03396	1	0.184505	0.175813
Ppm1l	7		GOTERM_BP_5	GO:0042886~amide transport	28	14.433	0.0157526	YWHAE, APP, YWHAB, PTPRN, CLSTN1, SEL1L, OAZ1, HSP90B1, PTMS, SYNGR1, SUMO1, PSAP, BSG, PRNP, SYT4, GABBR1, TMEM30A, ATP6AP1, HSPA5, ATPIF1, DYNLL1, SCAMP1, VMP1, TOMM7, CPE, CAMK1, CALR, PPIA	182	1861	19200	1.58724	1	0.184505	0.175813
Rps27	7		GOTERM_BP_5	GO:1900271~regulation of long-term synaptic potentiation	4	2.06186	0.015848	PRNP, APP, NPTN, LGMN	182	56	19200	7.53532	1	0.184561	0.175867
Man1a2	7		GOTERM_BP_5	GO:0050767~regulation of neurogenesis	18	9.27835	0.0160308	SEMA6B, APP, SYT4, TMEM30A, HSPA5, THY1, GRIN1, EEF1A1, PCP4, NPTN, TIMP2, CNTN1, PLXNA2, NRCAM, CAMK1, CALR, CSMD3, ITM2C	182	1018	19200	1.86533	1	0.18563	0.176886
Plppr4	7		GOTERM_BP_5	GO:0051223~regulation of protein transport	13	6.70103	0.0166976	YWHAE, APP, PRNP, SYT4, TMEM30A, ATPIF1, DYNLL1, OAZ1, SUMO1, BSG, TOMM7, CAMK1, PPIA	182	631	19200	2.17342	1	0.190699	0.181716
Rpl34	7		GOTERM_BP_5	GO:0045666~positive regulation of neuron differentiation	11	5.6701	0.0167309	EEF1A1, SYT4, APP, PCP4, TMEM30A, HSPA5, NPTN, TIMP2, CNTN1, PLXNA2, CAMK1	182	484	19200	2.3976	1	0.190699	0.181716
Pigk	7		GOTERM_BP_5	GO:0034764~positive regulation of transmembrane transport	7	3.60825	0.0167493	VMP1, DPP6, SUMO1, CACNA2D1, THY1, ATP1B1, CALM2	182	216	19200	3.4188	1	0.190699	0.181716
St6galnac5	7		GOTERM_BP_5	GO:0021766~hippocampus development	5	2.57732	0.0169333	ZBTB18, YWHAE, SEMA6B, UQCRQ, ATP2B4	182	104	19200	5.07185	1	0.191723	0.182692
Tmem8b	7		GOTERM_BP_5	GO:0072659~protein localization to plasma membrane	8	4.12371	0.0174353	DPP10, PRNP, PGRMC1, DPP6, ATP6AP1, BSG, ATP2B4, ATP1B1	182	281	19200	3.0034	1	0.196316	0.187069
Stmn1	7		GOTERM_BP_5	GO:0034248~regulation of cellular amide metabolic process	12	6.18557	0.017597	PRNP, APP, RTN1, RPL10, RPS3A1, RPS3, ZFP706, RPL38, CALR, GAPDH, PTMS, EIF1	182	561	19200	2.25657	1	0.197048	0.187766
Clstn1	7		GOTERM_BP_5	GO:0048468~cell development	37	19.0722	0.0184201	GABRB3, GPM6A, APP, PLPPR4, ATP2A2, THY1, UCHL1, UBB, RPS19, PSAP, BSG, STMN1, PLXNA2, NPTN, TIMP2, SLITRK5, NRCAM, NCAM1, CSMD3, SEMA6B, ZBTB18, SYT4, TMEM30A, ATP6AP1, HSPA5, UNC5A, GRIN1, EEF1A1, PCP4, UQCRQ, KCNMA1, CNTN1, CSPG5, CAMK1, CALR, NPTXR, ITM2C	182	2697	19200	1.44727	1	0.203091	0.193524
Dpp6	7		GOTERM_BP_5	GO:0033157~regulation of intracellular protein transport	8	4.12371	0.0185192	YWHAE, PRNP, TMEM30A, SUMO1, ATPIF1, TOMM7, CAMK1, OAZ1	182	284	19200	2.97168	1	0.203091	0.193524
Rpl9	7		GOTERM_BP_5	GO:0015711~organic anion transport	11	5.6701	0.0185259	SYT4, GABBR1, TMEM30A, SLC6A17, ATP8A1, SV2A, PSAP, SLC1A2, SLC17A7, SLC4A3, ATP9A	182	492	19200	2.35862	1	0.203091	0.193524
Uchl1	7		GOTERM_BP_5	GO:1903530~regulation of secretion by cell	14	7.21649	0.0185353	APP, SYT4, GABBR1, ATP6AP1, ATP2A2, DYNLL1, PCP4, SYT11, BSG, CSPG5, NCAM1, PPIA, CALM2, ATP9A	182	717	19200	2.05986	1	0.203091	0.193524
Atp8a1	7		GOTERM_BP_5	GO:1905913~negative regulation of calcium ion export from cell	2	1.03093	0.0187658	YWHAE, CALM2	182	2	19200	105.495	1	0.204517	0.194883
Sparcl1	7		GOTERM_BP_5	GO:0051272~positive regulation of cellular component movement	13	6.70103	0.019462	SEMA6B, APP, ATP8A1, HSPA5, THY1, GRIN1, ATP5B, TMSB4X, BSG, STMN1, CALR, ALDOA, LGMN	182	645	19200	2.12625	1	0.210976	0.201038
Tmem132b	7		GOTERM_BP_5	GO:0097062~dendritic spine maintenance	3	1.54639	0.019636	PRNP, APP, GRIN1	182	23	19200	13.7602	1	0.211736	0.201762
Cttnbp2	7		GOTERM_BP_5	GO:0032981~mitochondrial respiratory chain complex I assembly	4	2.06186	0.0198876	NDUFB9, NDUFA2, NDUFC1, MT-ND2	182	61	19200	6.91767	1	0.213321	0.203273
Camk1	7		GOTERM_BP_5	GO:0036503~ERAD pathway	5	2.57732	0.0203644	HSPA5, SEL1L, CANX, CALR, HSP90B1	182	110	19200	4.7952	1	0.217291	0.207056
Ptms	7		GOTERM_BP_5	GO:0090316~positive regulation of intracellular protein transport	6	3.09278	0.0216239	YWHAE, PRNP, TMEM30A, TOMM7, CAMK1, OAZ1	182	168	19200	3.76766	1	0.229529	0.218717
Sepw1	7		GOTERM_BP_5	GO:1903076~regulation of protein localization to plasma membrane	5	2.57732	0.0222289	DPP10, PRNP, PGRMC1, DPP6, ATP2B4	182	113	19200	4.6679	1	0.234728	0.223671
Rps19	7		GOTERM_BP_5	GO:0016311~dephosphorylation	9	4.63918	0.0233723	YWHAE, PPM1L, YWHAB, PTPRN, PLPPR4, SLC39A10, PPIA, CALM2, HSP90B1	182	368	19200	2.58003	1	0.245529	0.233964
Vstm2b	7		GOTERM_BP_5	GO:0006865~amino acid transport	6	3.09278	0.023646	SYT4, GABBR1, SLC6A17, SV2A, SLC1A2, SLC17A7	182	172	19200	3.68004	1	0.247131	0.23549
Rps11	7		GOTERM_BP_5	GO:1905477~positive regulation of protein localization to membrane	5	2.57732	0.0241944	DPP10, PRNP, PGRMC1, DPP6, ATP2B4	182	116	19200	4.54718	1	0.251573	0.239723
Klf13	7		GOTERM_BP_5	GO:0050854~regulation of antigen receptor-mediated signaling pathway	4	2.06186	0.0254152	PRNP, RPS3, SLC39A10, THY1	182	67	19200	6.29818	1	0.262925	0.25054
Tm2d3	7		GOTERM_BP_5	GO:0015031~protein transport	26	13.4021	0.0260738	YWHAE, APP, YWHAB, PTPRN, CLSTN1, SEL1L, OAZ1, HSP90B1, PTMS, SYNGR1, SUMO1, PSAP, BSG, PRNP, SYT4, TMEM30A, ATP6AP1, HSPA5, ATPIF1, DYNLL1, SCAMP1, VMP1, TOMM7, CAMK1, CALR, PPIA	182	1766	19200	1.55315	1	0.268375	0.255733
Rpl27a	7		GOTERM_BP_5	GO:0050433~regulation of catecholamine secretion	4	2.06186	0.0264087	SYT4, PCP4, GABBR1, SYT11	182	68	19200	6.20556	1	0.270457	0.257717
Tmem9b	7		GOTERM_BP_5	GO:0044257~cellular protein catabolic process	15	7.73196	0.0268651	HSPA5, RPS7, RPL23, ATPIF1, SEL1L, HSP90B1, UCHL1, SUMO1, UBB, CANX, PSAP, CALR, RPS27A, LGMN, CTSB	182	835	19200	1.89511	1	0.272626	0.259784
Bsg	7		GOTERM_BP_5	GO:0030335~positive regulation of cell migration	12	6.18557	0.0268881	SEMA6B, ATP5B, APP, ATP8A1, HSPA5, TMSB4X, BSG, CALR, THY1, ALDOA, LGMN, GRIN1	182	599	19200	2.11341	1	0.272626	0.259784
Npy1r	7		GOTERM_BP_5	GO:0051952~regulation of amine transport	5	2.57732	0.0276978	SYT4, PCP4, GABBR1, SYT11, SV2A	182	121	19200	4.35928	1	0.279446	0.266283
Adgrl1	7		GOTERM_BP_5	GO:0048167~regulation of synaptic plasticity	9	4.63918	0.0279814	PRNP, SYT4, APP, SYNGR1, NPTN, GRIK2, LGMN, SLC8A2, GRIN1	182	380	19200	2.49855	1	0.280917	0.267684
Cx3cl1	7		GOTERM_BP_5	GO:0043065~positive regulation of apoptotic process	13	6.70103	0.0281352	APP, PRNP, RPS7, ATPIF1, GRIK2, GRIN1, UBB, RPS29, KCNMA1, RPS3, CTSD, CALM2, ITM2C	182	681	19200	2.01385	1	0.281076	0.267836
Tpt1	7		GOTERM_BP_5	GO:0043623~cellular protein complex assembly	13	6.70103	0.0286881	NDUFB9, NDUFA2, ARPC5L, COX7A2, NDUFC1, MT-ND2, NSG2, SV2A, TMSB4X, STMN1, RPS3, MAPRE3, CALR	182	683	19200	2.00795	1	0.285202	0.271767
Pcdh9	7		GOTERM_BP_5	GO:0010976~positive regulation of neuron projection development	9	4.63918	0.028903	EEF1A1, SYT4, PCP4, TMEM30A, HSPA5, NPTN, CNTN1, PLXNA2, CAMK1	182	382	19200	2.48547	1	0.285245	0.271809
Atp5l	7		GOTERM_BP_5	GO:0034622~cellular macromolecular complex assembly	19	9.79381	0.0293481	NDUFB9, RPL3, RPL10, NDUFA2, ARPC5L, COX7A2, NDUFC1, MT-ND2, RPL6, RPS27, RPS19, NSG2, SV2A, TMSB4X, STMN1, RPS3, RPL38, MAPRE3, CALR	182	1177	19200	1.70297	1	0.285245	0.271809
Lingo1	7		GOTERM_BP_5	GO:0042982~amyloid precursor protein metabolic process	4	2.06186	0.0295124	PRNP, APP, RTN1, ITM2C	182	71	19200	5.94335	1	0.285245	0.271809
Rpl26	7		GOTERM_BP_5	GO:0021695~cerebellar cortex development	4	2.06186	0.0295124	HSPA5, UQCRQ, PSAP, FAIM2	182	71	19200	5.94335	1	0.285245	0.271809
Pigs	7		GOTERM_BP_5	GO:0010647~positive regulation of cell communication	29	14.9485	0.0295246	GRIA2, APP, CLSTN3, CLSTN1, GRIK2, SLC8A2, C1QTNF4, UBB, PSAP, NPTN, TIMP2, RPS3, NCAM1, RPL37, PRNP, GABBR1, ATP6AP1, RPS7, RPL23, ATPIF1, SLC39A10, DYNLL1, GRIN1, CALR, PPIA, CALM2, GAPDH, LGMN, ITM2C	182	2056	19200	1.48801	1	0.285245	0.271809
Atp6v0a1	7		GOTERM_BP_5	GO:0043068~positive regulation of programmed cell death	13	6.70103	0.0295323	APP, PRNP, RPS7, ATPIF1, GRIK2, GRIN1, UBB, RPS29, KCNMA1, RPS3, CTSD, CALM2, ITM2C	182	686	19200	1.99917	1	0.285245	0.271809
Atp5h	7		GOTERM_BP_5	GO:0006120~mitochondrial electron transport, NADH to ubiquinone	3	1.54639	0.0303738	NDUFB9, MT-ND2, MT-ND3	182	29	19200	10.9132	1	0.29199	0.278236
Mfsd11	7		GOTERM_BP_5	GO:0008306~associative learning	5	2.57732	0.0307075	APP, PGRMC1, NPTN, LGMN, GRIN1	182	125	19200	4.21978	1	0.292438	0.278663
Fam8a1	7		GOTERM_BP_5	GO:1904375~regulation of protein localization to cell periphery	5	2.57732	0.0307075	DPP10, PRNP, PGRMC1, DPP6, ATP2B4	182	125	19200	4.21978	1	0.292438	0.278663
Rab3c	7		GOTERM_BP_5	GO:0015837~amine transport	5	2.57732	0.0314888	SYT4, PCP4, GABBR1, SYT11, SV2A	182	126	19200	4.18629	1	0.298485	0.284425
Galnt16	7		GOTERM_BP_5	GO:0051248~negative regulation of protein metabolic process	20	10.3093	0.0321	YWHAE, APP, PRNP, RTN1, RPS7, YWHAB, RPL23, ATP2B4, THY1, GLG1, UCHL1, PCP4, TIMP2, RPS3, CALR, CSMD3, GAPDH, PPIA, CTSB, ITM2C	182	1275	19200	1.65482	1	0.301002	0.286824
Crip2	7		GOTERM_BP_5	GO:0021537~telencephalon development	8	4.12371	0.032186	ZBTB18, YWHAE, SEMA6B, UQCRQ, SLC1A2, ATP2B4, SLITRK5, GRIN1	182	320	19200	2.63736	1	0.301002	0.286824
Basp1	7		GOTERM_BP_5	GO:1900273~positive regulation of long-term synaptic potentiation	3	1.54639	0.0323452	APP, NPTN, LGMN	182	30	19200	10.5495	1	0.301002	0.286824
Adgrb1	7		GOTERM_BP_5	GO:0045332~phospholipid translocation	3	1.54639	0.0323452	TMEM30A, ATP8A1, ATP9A	182	30	19200	10.5495	1	0.301002	0.286824
Scn8a	7		GOTERM_BP_5	GO:0050769~positive regulation of neurogenesis	12	6.18557	0.0326788	EEF1A1, SYT4, APP, PCP4, TMEM30A, HSPA5, NPTN, TIMP2, CNTN1, PLXNA2, CAMK1, GRIN1	182	618	19200	2.04844	1	0.302725	0.288465
Son	7		GOTERM_BP_5	GO:0060402~calcium ion transport into cytosol	6	3.09278	0.0329985	PRNP, CACNA2D1, THY1, CALM2, SLC8A2, GRIN1	182	188	19200	3.36685	1	0.304303	0.289969
Rps2	7		GOTERM_BP_5	GO:0051603~proteolysis involved in cellular protein catabolic process	14	7.21649	0.0339563	HSPA5, RPS7, RPL23, ATPIF1, SEL1L, HSP90B1, UCHL1, SUMO1, UBB, CANX, CALR, RPS27A, LGMN, CTSB	182	781	19200	1.89107	1	0.311725	0.297041
Rps18	7		GOTERM_BP_5	GO:0050849~negative regulation of calcium-mediated signaling	3	1.54639	0.0343656	PRNP, ATP2B4, CALM2	182	31	19200	10.2091	1	0.314067	0.299273
Rpl36	7		GOTERM_BP_5	GO:2000147~positive regulation of cell motility	12	6.18557	0.0353649	SEMA6B, ATP5B, APP, ATP8A1, HSPA5, TMSB4X, BSG, CALR, THY1, ALDOA, LGMN, GRIN1	182	626	19200	2.02226	1	0.321758	0.306601
Tubb4a	7		GOTERM_BP_5	GO:1905475~regulation of protein localization to membrane	6	3.09278	0.0362193	DPP10, PRNP, PGRMC1, DPP6, FRRS1L, ATP2B4	182	193	19200	3.27962	1	0.328066	0.312613
Myl12b	7		GOTERM_BP_5	GO:0034204~lipid translocation	3	1.54639	0.0364337	TMEM30A, ATP8A1, ATP9A	182	32	19200	9.89011	1	0.328549	0.313072
B4galt6	7		GOTERM_BP_5	GO:0006508~proteolysis	26	13.4021	0.036725	DPP10, APP, SEL1L, GLG1, HSP90B1, UCHL1, DPP6, SUMO1, UBB, TIMP2, RPS3, CSMD3, RPS27A, CTSD, CTSB, RPS7, HSPA5, RPL23, ATPIF1, GRIN1, CANX, PIGK, CPE, CALR, GAPDH, LGMN	182	1825	19200	1.50294	1	0.329144	0.313639
Rpl17	7		GOTERM_BP_5	GO:0061092~positive regulation of phospholipid translocation	2	1.03093	0.0371813	TMEM30A, ATP8A1	182	4	19200	52.7473	1	0.329144	0.313639
Tmem151a	7		GOTERM_BP_5	GO:0061091~regulation of phospholipid translocation	2	1.03093	0.0371813	TMEM30A, ATP8A1	182	4	19200	52.7473	1	0.329144	0.313639
Malat1	7		GOTERM_BP_5	GO:0061792~secretory granule maturation	2	1.03093	0.0371813	SYT4, PTPRN	182	4	19200	52.7473	1	0.329144	0.313639
Rtn3	7		GOTERM_BP_5	GO:1903793~positive regulation of anion transport	4	2.06186	0.0374688	SYT4, GABBR1, TMEM30A, ATP8A1	182	78	19200	5.40997	1	0.329144	0.313639
Syt7	7		GOTERM_BP_5	GO:0007632~visual behavior	4	2.06186	0.0374688	APP, NPTN, SLC1A2, GRIN1	182	78	19200	5.40997	1	0.329144	0.313639
Tmem132a	7		GOTERM_BP_5	GO:0002790~peptide secretion	10	5.15464	0.0381812	SYT4, APP, GABBR1, PTPRN, SEL1L, PSAP, BSG, CPE, DYNLL1, PPIA	182	479	19200	2.20239	1	0.333541	0.317829
Slc1a1	7		GOTERM_BP_5	GO:0043524~negative regulation of neuron apoptotic process	6	3.09278	0.0382966	GABRB3, PCP4, FAIM2, GRIK2, LGMN, GRIN1	182	196	19200	3.22942	1	0.333541	0.317829
Scd2	7		GOTERM_BP_5	GO:1903729~regulation of plasma membrane organization	5	2.57732	0.0390465	DPP10, PRNP, PGRMC1, DPP6, ATP2B4	182	135	19200	3.9072	1	0.338625	0.322674
mt-Nd4l	7		GOTERM_BP_5	GO:0070252~actin-mediated cell contraction	4	2.06186	0.0399236	MYL6, CACNA2D1, ATP2A2, SCN2B	182	80	19200	5.27473	1	0.344764	0.328524
mt-Nd4	7		GOTERM_BP_5	GO:1903421~regulation of synaptic vesicle recycling	3	1.54639	0.0407094	SYT11, SLC17A7, CALM2	182	34	19200	9.30834	1	0.350067	0.333577
Rpl7	6		GOTERM_BP_5	GO:0032414~positive regulation of ion transmembrane transporter activity	5	2.57732	0.0427101	VMP1, SUMO1, CACNA2D1, ATP1B1, CALM2	182	139	19200	3.79477	1	0.365728	0.3485
Adam23	6		GOTERM_BP_5	GO:1901224~positive regulation of NIK/NF-kappaB signaling	4	2.06186	0.0437551	C1QTNF4, APP, RPS3, CALR	182	83	19200	5.08407	1	0.371897	0.354379
Pam	6		GOTERM_BP_5	GO:1901215~negative regulation of neuron death	7	3.60825	0.0437955	GABRB3, APP, PCP4, FAIM2, GRIK2, LGMN, GRIN1	182	271	19200	2.72495	1	0.371897	0.354379
Lrrn2	6		GOTERM_BP_5	GO:1901796~regulation of signal transduction by p53 class mediator	4	2.06186	0.0450716	RPS7, UBB, RPL23, RPL37	182	84	19200	5.02355	1	0.381145	0.363191
Cacna1e	6		GOTERM_BP_5	GO:0060079~excitatory postsynaptic potential	4	2.06186	0.0464077	APP, SLC17A7, GRIK2, GRIN1	182	85	19200	4.96445	1	0.390822	0.372413
Ildr2	6		GOTERM_BP_5	GO:0043066~negative regulation of apoptotic process	17	8.76289	0.0469649	GABRB3, PRNP, RPL10, HSPA5, SLC39A10, FAIM2, GRIK2, HSP90B1, PTMS, GRIN1, PCP4, RPS3A1, GAPDH, PPIA, PTMA, LGMN, GRINA	182	1073	19200	1.67139	1	0.393887	0.375333
H3f3a	6		GOTERM_BP_5	GO:0030808~regulation of nucleotide biosynthetic process	4	2.06186	0.0477633	GABBR1, TIMP2, MT-CO2, CALM2	182	86	19200	4.90672	1	0.398941	0.380149
Susd4	6		GOTERM_BP_5	GO:0006417~regulation of translation	10	5.15464	0.0483167	APP, RPL10, RPS3A1, RPS3, ZFP706, RPL38, CALR, GAPDH, PTMS, EIF1	182	501	19200	2.10568	1	0.401916	0.382984
Celf2	6		GOTERM_BP_5	GO:0043525~positive regulation of neuron apoptotic process	4	2.06186	0.0491382	PRNP, APP, KCNMA1, GRIK2	182	87	19200	4.85032	1	0.40544	0.386342
Swi5	6		GOTERM_BP_5	GO:0051937~catecholamine transport	4	2.06186	0.0491382	SYT4, PCP4, GABBR1, SYT11	182	87	19200	4.85032	1	0.40544	0.386342
Slc2a8	6		GOTERM_BP_5	GO:0032411~positive regulation of transporter activity	5	2.57732	0.0495699	VMP1, SUMO1, CACNA2D1, ATP1B1, CALM2	182	146	19200	3.61283	1	0.405879	0.38676
Scn1a	6		GOTERM_BP_5	GO:0051650~establishment of vesicle localization	8	4.12371	0.0496926	SYT4, SYT11, SV2A, CANX, CSPG5, ATP2A2, SLC17A7, CALM2	182	352	19200	2.3976	1	0.405879	0.38676
Sema6d	6		GOTERM_BP_5	GO:1905606~regulation of presynapse assembly	3	1.54639	0.0497889	APP, CLSTN3, SLITRK5	182	38	19200	8.32851	1	0.405879	0.38676
Sirpa	6		GOTERM_BP_5	GO:0050805~negative regulation of synaptic transmission	4	2.06186	0.0505324	SYT4, APP, GABBR1, GRIK2	182	88	19200	4.7952	1	0.410299	0.390972
Ptpra	6		GOTERM_BP_5	GO:0036465~synaptic vesicle recycling	4	2.06186	0.0519457	SYT11, CANX, SLC17A7, CALM2	182	89	19200	4.74133	1	0.420101	0.400312
Snap25	6		GOTERM_BP_5	GO:0006364~rRNA processing	6	3.09278	0.05265	RPS27, RPS7, RPS19, RPS8, RPL14, RPS21	182	214	19200	2.95779	1	0.424113	0.404135
Cst3	6		GOTERM_BP_5	GO:0021543~pallium development	6	3.09278	0.0532348	ZBTB18, YWHAE, SEMA6B, UQCRQ, ATP2B4, GRIN1	182	215	19200	2.94403	1	0.427136	0.407016
Map1lc3a	6		GOTERM_BP_5	GO:0043069~negative regulation of programmed cell death	17	8.76289	0.0541481	GABRB3, PRNP, RPL10, HSPA5, SLC39A10, FAIM2, GRIK2, HSP90B1, PTMS, GRIN1, PCP4, RPS3A1, GAPDH, PPIA, PTMA, LGMN, GRINA	182	1094	19200	1.63931	1	0.43276	0.412375
Cdh4	6		GOTERM_BP_5	GO:0086004~regulation of cardiac muscle cell contraction	3	1.54639	0.0545766	SUMO1, ATP2A2, ATP1A1	182	40	19200	7.91209	1	0.432791	0.412404
Kcnq2	6		GOTERM_BP_5	GO:1903539~protein localization to postsynaptic membrane	3	1.54639	0.0545766	CLSTN1, NPTXR, GRIN1	182	40	19200	7.91209	1	0.432791	0.412404
Gm26652	6		GOTERM_BP_5	GO:1902951~negative regulation of dendritic spine maintenance	2	1.03093	0.0552531	PRNP, APP	182	6	19200	35.1648	1	0.436457	0.415897
Hs6st2	6		GOTERM_BP_5	GO:0051953~negative regulation of amine transport	3	1.54639	0.0570291	SYT4, GABBR1, SYT11	182	41	19200	7.71911	1	0.448747	0.427608
Rps4x	6		GOTERM_BP_5	GO:0051247~positive regulation of protein metabolic process	25	12.8866	0.0579564	APP, OAZ1, PTMS, SLC8A2, SUMO1, UBB, PSAP, NPTN, TIMP2, RPS3, CTSD, PRNP, ATP6AP1, HSPA5, ATPIF1, ATP2B4, SLC39A10, GRIN1, RPS3A1, CNTN1, MAPRE3, CAMK1, PPIA, CALM2, LGMN	182	1820	19200	1.4491	1	0.453898	0.432517
Rpl22l1	6		GOTERM_BP_5	GO:0061844~antimicrobial humoral immune response mediated by antimicrobial peptide	5	2.57732	0.0581301	APP, RPS19, FAU, GAPDH, RPL39	182	154	19200	3.42515	1	0.453898	0.432517
Sec62	6		GOTERM_BP_5	GO:0032270~positive regulation of cellular protein metabolic process	24	12.3711	0.0583519	APP, PRNP, ATP6AP1, HSPA5, ATPIF1, ATP2B4, SLC39A10, SLC8A2, PTMS, GRIN1, SUMO1, UBB, RPS3A1, PSAP, NPTN, TIMP2, CNTN1, RPS3, MAPRE3, CAMK1, CTSD, PPIA, CALM2, LGMN	182	1730	19200	1.46351	1	0.453898	0.432517
Rsbn1	6		GOTERM_BP_5	GO:1903532~positive regulation of secretion by cell	8	4.12371	0.0614477	SYT4, APP, PCP4, GABBR1, ATP6AP1, BSG, DYNLL1, PPIA	182	370	19200	2.28096	1	0.476028	0.453605
Ank2	6		GOTERM_BP_5	GO:0006886~intracellular protein transport	16	8.24742	0.0616641	YWHAE, PRNP, TMEM30A, HSPA5, YWHAB, ATPIF1, SEL1L, DYNLL1, OAZ1, HSP90B1, SYNGR1, SUMO1, PSAP, TOMM7, CAMK1, CALR	182	1027	19200	1.64354	1	0.476028	0.453605
Lmo4	6		GOTERM_BP_5	GO:1903427~negative regulation of reactive oxygen species biosynthetic process	3	1.54639	0.0620467	EEF1A1, ATP2B4, DYNLL1	182	43	19200	7.36008	1	0.477174	0.454697
Nsmaf	6		GOTERM_BP_5	GO:0032269~negative regulation of cellular protein metabolic process	18	9.27835	0.063696	YWHAE, APP, PRNP, RPS7, YWHAB, RPL23, ATP2B4, THY1, GLG1, UCHL1, PCP4, TIMP2, RPS3, CALR, CSMD3, GAPDH, PPIA, CTSB	182	1207	19200	1.57324	1	0.488017	0.465029
Grin3a	6		GOTERM_BP_5	GO:0033602~negative regulation of dopamine secretion	2	1.03093	0.0641621	GABBR1, SYT11	182	7	19200	30.1413	1	0.489125	0.466085
Atp6v0b	6		GOTERM_BP_5	GO:0045055~regulated exocytosis	7	3.60825	0.0643206	SYT4, SYNGR1, SYT11, SV2A, CSPG5, ATP2A2, CALM2	182	299	19200	2.46977	1	0.489125	0.466085
Hpca	6		GOTERM_BP_5	GO:0032527~protein exit from endoplasmic reticulum	3	1.54639	0.0646099	TMEM30A, SEL1L, HSP90B1	182	44	19200	7.19281	1	0.489498	0.46644
Ywhah	6		GOTERM_BP_5	GO:0033108~mitochondrial respiratory chain complex assembly	4	2.06186	0.0655071	NDUFB9, NDUFA2, NDUFC1, MT-ND2	182	98	19200	4.3059	1	0.494457	0.471166
Nat8l	6		GOTERM_BP_5	GO:0045861~negative regulation of proteolysis	8	4.12371	0.0666053	APP, RPS7, RPL23, TIMP2, CSMD3, GAPDH, GLG1, CTSB	182	377	19200	2.23861	1	0.500891	0.477297
Lrpap1	6		GOTERM_BP_5	GO:2000377~regulation of reactive oxygen species metabolic process	6	3.09278	0.0670252	EEF1A1, APP, ATP2B4, MT-CO2, DYNLL1, GRIN1	182	230	19200	2.75203	1	0.502196	0.47854
Gabrb1	6		GOTERM_BP_5	GO:1903115~regulation of actin filament-based movement	3	1.54639	0.0698408	SUMO1, ATP2A2, ATP1A1	182	46	19200	6.88008	1	0.521376	0.496816
Atp5k	6		GOTERM_BP_5	GO:1903523~negative regulation of blood circulation	3	1.54639	0.0725067	APP, ATP2A2, ATP1A1	182	47	19200	6.73369	1	0.539302	0.513898
Svop	6		GOTERM_BP_5	GO:0030595~leukocyte chemotaxis	6	3.09278	0.0730677	APP, RPS19, BSG, CALR, PPIA, LGMN	182	236	19200	2.68206	1	0.541498	0.515991
Arl6ip4	6		GOTERM_BP_5	GO:0015844~monoamine transport	4	2.06186	0.0736732	SYT4, PCP4, GABBR1, SYT11	182	103	19200	4.09687	1	0.542043	0.51651
Auts2	6		GOTERM_BP_5	GO:2000300~regulation of synaptic vesicle exocytosis	4	2.06186	0.0736732	SYT4, CSPG5, ATP2A2, CALM2	182	103	19200	4.09687	1	0.542043	0.51651
Vgf	6		GOTERM_BP_5	GO:0050856~regulation of T cell receptor signaling pathway	3	1.54639	0.0779352	PRNP, RPS3, THY1	182	49	19200	6.45885	1	0.571338	0.544425
Ache	6		GOTERM_BP_5	GO:0050900~leukocyte migration	8	4.12371	0.0784879	APP, RPS19, CADM1, BSG, CALR, THY1, PPIA, LGMN	182	392	19200	2.15295	1	0.573327	0.54632
Atp5j2	6		GOTERM_BP_5	GO:0060627~regulation of vesicle-mediated transport	11	5.6701	0.0804528	SYT4, APP, ATP6AP1, SYT11, CSPG5, ATP2A2, SLC17A7, NCAM1, CALR, CALM2, ATP9A	182	638	19200	1.81887	1	0.583186	0.555715
Tmsb10	6		GOTERM_BP_5	GO:0019228~neuronal action potential	3	1.54639	0.080696	DPP6, KCNMA1, GRIK2	182	50	19200	6.32967	1	0.583186	0.555715
Chl1	6		GOTERM_BP_5	GO:0030490~maturation of SSU-rRNA	3	1.54639	0.080696	RPS19, RPS8, RPS21	182	50	19200	6.32967	1	0.583186	0.555715
Grik5	6		GOTERM_BP_5	GO:1902804~negative regulation of synaptic vesicle transport	2	1.03093	0.0817302	SYT4, SYT11	182	9	19200	23.4432	1	0.588573	0.560848
Aplp1	6		GOTERM_BP_5	GO:0031400~negative regulation of protein modification process	11	5.6701	0.0836956	YWHAE, PRNP, PCP4, UCHL1, RPS7, YWHAB, RPL23, RPS3, ATP2B4, THY1, PPIA	182	643	19200	1.80473	1	0.600604	0.572313
Rpl13a	6		GOTERM_BP_5	GO:0051591~response to cAMP	4	2.06186	0.0858229	APP, HSPA5, PTPRN, BSG	182	110	19200	3.83616	1	0.608629	0.579959
Kdelr1	6		GOTERM_BP_5	GO:0038061~NIK/NF-kappaB signaling	4	2.06186	0.0858229	C1QTNF4, APP, RPS3, CALR	182	110	19200	3.83616	1	0.608629	0.579959
Grm5	6		GOTERM_BP_5	GO:0034645~cellular macromolecule biosynthetic process	59	30.4124	0.0858578	APP, RPL3, RPL32, YWHAB, PTPRN, RPL34, RPL8, RPL9, RPL6, PTMS, CHCHD2, SUMO1, RPS19, MAN1A2, TMSB4X, RPL38, RPL37, RPS11, RPL39, GALNT9, KLF13, RPS7, RPL21, RPS8, RPL23, EEF1A1, RPL37A, PIGK, MAPRE3, PTMA, PPIA, GAPDH, EIF1B, ST6GALNAC5, BEX2, RPL10, ZFP706, RPL14, RPS3, RPL13, ST3GAL5, RPS27A, RPL19, ZBTB18, PRNP, RPL41, ATP2B4, TMA7, EIF1, GRIN1, RPS27, RPS29, RPS3A1, RPL27A, CALR, FAU, CAMK1, …	182	5229	19200	1.19032	1	0.608629	0.579959
Tenm4	6		GOTERM_BP_5	GO:0097352~autophagosome maturation	3	1.54639	0.086307	VMP1, ATP2A2, CALM2	182	52	19200	6.08622	1	0.608629	0.579959
Copb1	6		GOTERM_BP_5	GO:0048016~inositol phosphate-mediated signaling	3	1.54639	0.086307	PRNP, ADGRB2, ATP2B4	182	52	19200	6.08622	1	0.608629	0.579959
Arl6ip1	6		GOTERM_BP_5	GO:0022618~ribonucleoprotein complex assembly	6	3.09278	0.0869317	RPL3, RPS27, RPS19, RPL10, RPL38, RPL6	182	249	19200	2.54204	1	0.61092	0.582143
Ypel3	6		GOTERM_BP_5	GO:0007269~neurotransmitter secretion	5	2.57732	0.0880937	SYT4, SV2A, CSPG5, ATP2A2, CALM2	182	178	19200	2.96333	1	0.616959	0.587897
Sprn	6		GOTERM_BP_5	GO:0051954~positive regulation of amine transport	3	1.54639	0.0891556	SYT4, PCP4, GABBR1	182	53	19200	5.97139	1	0.619146	0.589981
Chid1	6		GOTERM_BP_5	GO:0045761~regulation of adenylate cyclase activity	3	1.54639	0.0891556	GABBR1, TIMP2, CALM2	182	53	19200	5.97139	1	0.619146	0.589981
Snx3	6		GOTERM_BP_5	GO:0016236~macroautophagy	6	3.09278	0.0894356	VMP1, TEX264, TOMM7, ATP2A2, CTSD, CALM2	182	251	19200	2.52178	1	0.619146	0.589981
Spock2	6		GOTERM_BP_5	GO:2001242~regulation of intrinsic apoptotic signaling pathway	5	2.57732	0.089925	RPS7, UBB, RPS3, PPIA, GRINA	182	179	19200	2.94677	1	0.619146	0.589981
Zwint	6		GOTERM_BP_5	GO:0099643~signal release from synapse	5	2.57732	0.089925	SYT4, SV2A, CSPG5, ATP2A2, CALM2	182	179	19200	2.94677	1	0.619146	0.589981
Mif	6		GOTERM_BP_5	GO:0031399~regulation of protein modification process	26	13.4021	0.0905346	YWHAE, APP, YWHAB, THY1, GRIK2, HSP90B1, SLC8A2, UCHL1, UBB, PSAP, NPTN, TIMP2, RPS3, PRNP, ATP6AP1, RPS7, HSPA5, RPL23, ATP2B4, SLC39A10, PCP4, CNTN1, MAPRE3, CAMK1, PPIA, CALM2	182	2008	19200	1.36596	1	0.619557	0.590373
Atp5d	6		GOTERM_BP_5	GO:0043279~response to alkaloid	5	2.57732	0.0908968	HSPA5, SLC1A2, NCAM1, ALDOA, GRIN1	182	180	19200	2.9304	1	0.619557	0.590373
Uqcr11	6		GOTERM_BP_5	GO:0010594~regulation of endothelial cell migration	5	2.57732	0.0908968	ATP5B, BSG, ATP2B4, CALR, LGMN	182	180	19200	2.9304	1	0.619557	0.590373
Syt1	6		GOTERM_BP_5	GO:1901222~regulation of NIK/NF-kappaB signaling	4	2.06186	0.0912746	C1QTNF4, APP, RPS3, CALR	182	113	19200	3.73432	1	0.620059	0.590851
Ctxn1	6		GOTERM_BP_5	GO:0014074~response to purine-containing compound	5	2.57732	0.0930774	APP, HSPA5, PTPRN, BSG, HSP90B1	182	182	19200	2.8982	1	0.626354	0.59685
Cers4	6		GOTERM_BP_5	GO:0010595~positive regulation of endothelial cell migration	4	2.06186	0.0931233	ATP5B, BSG, CALR, LGMN	182	114	19200	3.70156	1	0.626354	0.59685
Efnb2	6		GOTERM_BP_5	GO:0050848~regulation of calcium-mediated signaling	4	2.06186	0.0931233	PRNP, ATP2B4, NCAM1, CALM2	182	114	19200	3.70156	1	0.626354	0.59685
Lamp1	6		GOTERM_BP_5	GO:0045744~negative regulation of G-protein coupled receptor protein signaling pathway	3	1.54639	0.0949347	APP, YWHAB, STMN1	182	55	19200	5.75425	1	0.633802	0.603947
Gpat4	6		GOTERM_BP_5	GO:0097576~vacuole fusion	3	1.54639	0.0949347	VMP1, ATP2A2, CALM2	182	55	19200	5.75425	1	0.633802	0.603947
Sntb2	6		GOTERM_BP_5	GO:0032388~positive regulation of intracellular transport	6	3.09278	0.0951636	YWHAE, PRNP, TMEM30A, TOMM7, CAMK1, OAZ1	182	256	19200	2.47253	1	0.633802	0.603947
Cmip	6		GOTERM_BP_5	GO:0042176~regulation of protein catabolic process	8	4.12371	0.0961086	APP, RPS7, SUMO1, UBB, RPL23, ATPIF1, TIMP2, OAZ1	182	413	19200	2.04348	1	0.638011	0.607957
Rps24	6		GOTERM_BP_5	GO:0009306~protein secretion	8	4.12371	0.0978776	SYT4, APP, PTPRN, SEL1L, PSAP, BSG, DYNLL1, PPIA	182	414	19200	2.03854	1	0.647645	0.617137
Extl3	6		GOTERM_BP_5	GO:0033365~protein localization to organelle	14	7.21649	0.0984482	YWHAE, APP, TMEM30A, HSPA5, ATPIF1, SUMO1, SYT11, EMC1, TOMM7, CPE, MAPRE3, CALR, NPTXR, CALM2	182	925	19200	1.59667	1	0.649312	0.618726
Serp2	6
Pcdh17	6		GOTERM_BP_5	GO:0006325~chromatin organization	219	5.35452	1.20731e-05	APP, SMARCB1, HNRNPU, NUDT5, ACTB, ZMIZ2, DPF2, PWWP2A, KAT7, TSPYL2, TSPYL3, SAP30BP, SMARCC2, MAP1S, PRKCB, PIH1D1, PRKCA, DICER1, HCFC2, EID1, THAP7, CLNS1A, PSME4, TSPYL4, TSPYL5, L3MBTL2, SET, SRCAP, MEAF6, ZBTB1, WDR61, RTF1, MBTD1, ZNHIT1, ATG7, CREBBP, XBP1, PHC1, H3F3B, SETD1B, H3F3A, MTHFR, INO80, SMARCA4, PPP5C, CDAN1, ANP32B, RCOR2, ZFP369, SETD3, SUPT4A, SUV39H1, SETD7, RSF1, ASH2L, …	3640	886	19200	1.3038	0.0788847	0.000264211	0.000240996
Slitrk1	6		GOTERM_BP_5	GO:0007413~axonal fasciculation	16	0.391198	1.30697e-05	NRP1, EPHA4, AMIGO1, L1CAM, RTN4, ARHGAP35, CELSR3, PTPRZ1, CNR1, CRTAC1, NDN, NCAM1, NCAM2, MEGF8, TNFRSF21, CDK5R1	3640	26	19200	3.24598	0.0851112	0.000284212	0.00025924
Aplp2	6		GOTERM_BP_5	GO:0097193~intrinsic apoptotic signaling pathway	91	2.22494	1.30706e-05	GSK3B, MTCH2, NDUFA13, PPP1R13B, KDM1A, TXNDC12, PARK7, ENO1, CLU, HERPUD1, HINT1, ALDH2, OPA1, TMEM109, DNM1L, JAK2, HRAS, PDK1, SH3GLB1, EIF5A, PIAS4, USP47, MAP2K1, APAF1, RPS7, FBXW7, SHISA5, PRKCA, MIF, TOPORS, MSH6, CREB3, SFPQ, DDIT4, ERP29, PPIF, G2E3, VDAC2, TMBIM6, RPL26, CEP63, PPIA, BECN1, ZFP622, DDX5, URI1, TMEM161A, PRKDC, SRC, EI24, RPL11, ITPR1, PTTG1IP, RNF7, PPM1F, BAG5, UBB, P…	3640	312	19200	1.53846	0.0851168	0.000284212	0.00025924
Sorl1	6		GOTERM_BP_5	GO:0043549~regulation of kinase activity	197	4.81663	1.41423e-05	APP, ERRFI1, TESK1, HNRNPU, ADARB1, ACTB, ZFYVE28, PIP4K2A, PLCE1, PIP4K2B, PIP4K2C, CCNL1, FBXO7, EPHA5, TSPYL2, EPHA4, EPHA7, MEF2C, PIH1D1, PRKCA, MMD2, MIF, MAPK8IP3, GTPBP4, TIAM1, PRKAR1B, CCNY, CDC37, TYRO3, ZFP622, EPHA10, PRKRIP1, PDGFB, THY1, TTBK1, PDCD10, PRKAR2A, EGR1, HEXIM2, INSR, BRAF, NR2F2, PTK2, CCDC88A, KITL, PKIA, FERMT2, CDKN1C, PTPRT, TENM1, PTPRO, PRKAG2, PTPRJ, VLDLR, SMG…	3640	786	19200	1.32204	0.0917657	0.000306536	0.000279603
Timm8b	6		GOTERM_BP_5	GO:0051054~positive regulation of DNA metabolic process	99	2.42054	1.44762e-05	OTUD4, SMARCB1, ACTB, IGF1R, POGZ, DPF2, KAT7, ARID2, GTF2I, PRKCG, PIAS4, USP7, SMARCC2, SLX1B, HGF, MORF4L1, DKC1, KCTD13, PFN1, DNMT1, PARM1, TMEM161A, MEAF6, PRKDC, PDGFB, NPAS2, MBTD1, DHX36, EP400, DMAP1, CTC1, JUN, PHF10, UBE2B, FUS, XRCC1, CDC7, INO80, SMARCA4, PTPRC, NABP2, UBE2N, HNRNPD, MMS19, FGFR1, GSK3B, HSP90AB1, WDR48, HMGB1, MECP2, BABAM1, BCL7A, HRAS, CCT3, ACTR2, CCT2, ACTL6B, …	3640	347	19200	1.50489	0.0938279	0.000312779	0.000285297
Hacd3	6		GOTERM_BP_5	GO:0006611~protein export from nucleus	49	1.19804	1.50006e-05	TXN1, YWHAE, GSK3B, NUP107, AHCYL1, CSE1L, AKAP8L, ADAR, PARK7, PKD1, GLE1, RPS15, XPO1, XPO6, MAGOH, PCID2, NCBP1, STRADA, THOC1, TSC1, RANGAP1, NUP93, NCBP3, FYTTD1, YTHDC1, POLDIP3, DDX25, DNAJC27, NOL6, NXF1, PABPN1, TPR, NUP88, RAE1, HSPA9, CHTOP, NPM1, NUP155, SMURF1, ALYREF, EIF6, XPOT, CAMK4, HNRNPA2B1, MDM2, CALR, ANP32B, CAMK1, RAN	3640	141	19200	1.83306	0.0970559	0.000323082	0.000294695
Slc25a36	6		GOTERM_BP_5	GO:0032509~endosome transport via multivesicular body sorting pathway	18	0.440098	1.53927e-05	VCP, TMEM50A, SORT1, VPS4B, VPS4A, SNF8, STAM, PTPN23, LAPTM4B, 2610002M06RIK, LEPROTL1, CHMP1A, CHMP2A, CHMP3, CHMP4B, CHMP6, UBXN6, CHMP5	3640	32	19200	2.96703	0.0994624	0.000328409	0.000299554
Shisa5	6		GOTERM_BP_5	GO:0033014~tetrapyrrole biosynthetic process	18	0.440098	1.53927e-05	ALAS1, ABCB7, UROS, RSAD1, ATPIF1, IREB2, SLC11A2, CPOX, PPOX, SPTB, ANK1, SNX3, PGRMC1, SLC25A39, ABCB10, HMBS, TMEM14A, COX10	3640	32	19200	2.96703	0.0994624	0.000328409	0.000299554
Lgalsl	6		GOTERM_BP_5	GO:1903859~regulation of dendrite extension	18	0.440098	1.53927e-05	SH3GLB1, ITSN2, SPAG9, SLC23A2, SYT4, SYT3, UNC13A, SYT1, CPNE5, BCL11A, SMURF1, CPNE6, MUL1, SYT17, MECP2, RNF157, RIMS1, PLAA	3640	32	19200	2.96703	0.0994624	0.000328409	0.000299554
Rtn4	6		GOTERM_BP_5	GO:0031110~regulation of microtubule polymerization or depolymerization	37	0.904645	1.59986e-05	NUMA1, DCTN1, ARL3, STMN2, SLAIN2, STMN4, GBA2, HDAC6, CAMSAP1, TTBK2, MECP2, PAK1, ATXN7, MAP2, STMN1, INPP5J, ABL1, RPS3, CLASP1, MAP1S, DYRK1A, PDE4DIP, TUBB4A, CKAP5, MID1, EML2, CAMSAP3, CLIP3, EML4, NIN, APC, TAOK1, RANGRF, MAPRE3, ARHGEF2, FKBP4, MAPRE2	3640	96	19200	2.03297	0.103169	0.00034027	0.000310373
Gabra1	6		GOTERM_BP_5	GO:0071805~potassium ion transmembrane transport	65	1.58924	1.61046e-05	KCNG1, ITGB1, YWHAE, KCNG2, KCNC1, KCNC4, NR3C2, KCNT2, SUMO1, TMEM38A, KCNH1, KCNH3, KCNH5, KCND2, KCNH7, ANK2, ATP1B2, ATP1B1, SLC9A6, RNF207, SLC9A8, KCNMA1, KCNQ2, KCNQ3, VAMP2, HCN4, SLC24A2, SLC24A3, AMIGO1, KCNA1, PTGER3, KCNA2, STK39, ATP1A3, SLC1A3, CACNA1D, ATP1A1, KCNA6, SLC9A1, KCNV1, DPP6, SNX27, KCNN2, KCNN3, KCNJ3, KCNJ4, KCNF1, SLC12A5, KCNIP2, KCNJ9, KCNB1, KCNIP3, KCNIP4, WWP2, …	3640	205	19200	1.67247	0.103815	0.000340397	0.000310489
Sqstm1	6		GOTERM_BP_5	GO:0071804~cellular potassium ion transport	65	1.58924	1.61046e-05	KCNG1, ITGB1, YWHAE, KCNG2, KCNC1, KCNC4, NR3C2, KCNT2, SUMO1, TMEM38A, KCNH1, KCNH3, KCNH5, KCND2, KCNH7, ANK2, ATP1B2, ATP1B1, SLC9A6, RNF207, SLC9A8, KCNMA1, KCNQ2, KCNQ3, VAMP2, HCN4, SLC24A2, SLC24A3, AMIGO1, KCNA1, PTGER3, KCNA2, STK39, ATP1A3, SLC1A3, CACNA1D, ATP1A1, KCNA6, SLC9A1, KCNV1, DPP6, SNX27, KCNN2, KCNN3, KCNJ3, KCNJ4, KCNF1, SLC12A5, KCNIP2, KCNJ9, KCNB1, KCNIP3, KCNIP4, WWP2, …	3640	205	19200	1.67247	0.103815	0.000340397	0.000310489
Vdac1	6		GOTERM_BP_5	GO:1904951~positive regulation of establishment of protein localization	104	2.54279	1.7251e-05	APP, CHRM1, GPR68, PDCD5, CEP120, ABAT, TM7SF3, OSBP, BSG, GLUL, WLS, SH3GLB1, UNC13B, FBXW7, PRKCE, GOLPH3L, ACSL3, NUP93, CACNB3, DKC1, RUFY3, PPIA, ABCG1, PPID, TSG101, TMED10, SAR1A, SAR1B, HPCA, CACNA1D, ADRB1, OAZ1, PDCD10, TPR, DMAP1, ATG7, TRPM4, FIS1, PRNP, TCAF1, XBP1, CORO2B, ARPC2, CREBRF, MDM2, ANP32B, C2CD2L, YWHAE, GPR27, GSK3B, PCSK1, TENM1, GSK3A, C2CD5, BMPR2, HSP90AB1, ARRB1, P…	3640	370	19200	1.48263	0.110781	0.000363499	0.000331561
Gria1	6		GOTERM_BP_5	GO:0030148~sphingolipid biosynthetic process	38	0.929095	1.74349e-05	B4GALT3, SAMD8, SGMS1, GBA, HACD3, HACD2, SMPD3, UGCG, SPTLC1, SMPD4, SPTLC2, SMPD1, B3GALT2, OSBP, ORMDL3, B3GALT1, ST8SIA5, B4GALNT1, SPTSSA, KDSR, ATG7, ST3GAL2, ST3GAL3, ABCA2, CERS4, CERS5, CERS6, ELOVL4, ABCA8A, ABCA8B, ST8SIA3, ELOVL6, TM9SF2, VAPA, B4GALT6, ST6GALNAC5, B4GALT5, ST6GALNAC6	3640	100	19200	2.0044	0.111893	0.000365265	0.000333171
Efnb3	6		GOTERM_BP_5	GO:1990182~exosomal secretion	14	0.342298	1.75096e-05	RAB7, TSG101, PDCD6IP, VPS4B, VPS4A, RAB27A, SNF8, STAM, RAB11A, SMPD3, COPS5, CHMP2A, ATP13A2, ATP9A	3640	21	19200	3.51648	0.112344	0.000365265	0.000333171
Ankrd13b	6		GOTERM_BP_5	GO:0048172~regulation of short-term neuronal synaptic plasticity	14	0.342298	1.75096e-05	UNC13B, SYT4, UNC13A, RAB3A, KMT2A, SLC4A10, SYP, GRIK2, SHISA9, SYN1, SLC8A2, CLN3, SYNGR1, RAB3GAP1	3640	21	19200	3.51648	0.112344	0.000365265	0.000333171
Sez6	6		GOTERM_BP_5	GO:0010721~negative regulation of cell development	112	2.73839	1.75495e-05	APP, KDM1A, STMN2, DIXDC1, XYLT1, UBE3A, TNR, DENND5A, DIP2B, SEMA6B, EPHA4, EPHA7, FBXW7, SEMA6D, TSC1, DICER1, ATP1B2, FOXP1, ADAM17, MYCN, RUFY3, DNAJB11, ULK1, FKBP4, NGEF, RTN4R, DDX6, BEX1, NTM, FOXG1, NPR2, DTX1, THY1, RTN4, EFNB2, DGUOK, ADGRG1, EFNB3, BRINP1, BAG5, MAP2, INPP5J, STAP1, SRGAP2, SYT4, BCL11A, NR2F1, EIF2AK4, MT3, PTK2, PBX1, GRIN3A, DAB1, MDM2, FAT3, CALR, ITM2C, ITGB1, NR…	3640	405	19200	1.45869	0.112585	0.000365265	0.000333171
Fam171a2	6		GOTERM_BP_5	GO:2001252~positive regulation of chromosome organization	76	1.85819	1.79406e-05	APP, SMARCB1, KDM1A, NUMA1, SUV39H1, AKAP8L, HNRNPU, SMC5, ARRB1, SMC2, MECP2, SART3, SLK, CDC23, SIN3A, KAT7, NELFA, MEN1, CCT3, CCT2, SAP30BP, KDM2A, ANAPC7, SLX1B, PIH1D1, ACTL6A, POT1A, GNL3, KAT2A, SFPQ, NCOR1, INCENP, DKC1, LCOR, TERF2IP, GLYR1, BECN1, DNMT1, L3MBTL2, KMT2A, PNKP, PARN, WDR61, RTF1, SLX4, TNKS2, RAD21, TPR, DHX36, MAPK1, CCT8, CCT7, BRD7, SF3B1, CCT5, SLF1, XBP1, CHTOP, AUT…	3640	251	19200	1.59713	0.114944	0.000372267	0.000339558
Sumo2	6		GOTERM_BP_5	GO:0044770~cell cycle phase transition	135	3.30073	1.81008e-05	APP, SMARCB1, JADE1, SMC5, ACTB, UBE2L3, FAM122A, RASSF1, CDC23, CCND1, DPF2, PIM2, ARID2, FBXO7, MEN1, PCID2, KCNH5, SMARCC2, ANAPC7, CIRBP, DGKZ, INIP, CDC25A, ADAM17, CCNY, ZW10, PSME3, CHMP4B, RPL24, RPL26, ANAPC1, KLHL18, BRSK1, PRKDC, DCUN1D3, ARPP19, GIGYF2, ZFP36L2, NPAT, NACC2, RAD21, TPR, NAE1, CTC1, CREBBP, PHF10, CPSF3, ECD, KLHL22, CDC7, INO80, FOXN3, PBX1, ZWINT, SMARCA4, FBXO31, CD…	3640	507	19200	1.40451	0.115909	0.000374449	0.000341549
Mgat5b	6		GOTERM_BP_5	GO:1903047~mitotic cell cycle process	190	4.64548	1.85967e-05	APP, SMARCB1, UBXN2B, JADE1, HNRNPU, PEBP1, SMC5, ACTB, IGF1R, SMC2, FAM122A, CDC23, CCND1, PTTG1, PPP2R1A, CFL1, STMN1, POGZ, DPF2, BANF1, PIM2, LZTS2, ARID2, FBXO7, MEN1, USP8, PCID2, KCNH5, SMARCC2, ANAPC7, FBXW11, EML1, DGKZ, INIP, CDC25A, EML4, MAU2, ADAM17, CCNY, ZW10, PSME3, SBDS, CHMP4B, RPL24, PHIP, STAMBP, RPL26, ANAPC1, KLHL18, BRSK1, CUL7, VCP, SEH1L, PRKDC, ARL3, DCUN1D3, PDGFB, PDS5…	3640	757	19200	1.32391	0.118888	0.000383542	0.000349843
Actg1	6		GOTERM_BP_5	GO:0044772~mitotic cell cycle phase transition	123	3.00733	1.88199e-05	APP, SMARCB1, JADE1, SMC5, ACTB, FAM122A, CDC23, CCND1, DPF2, PIM2, ARID2, FBXO7, MEN1, PCID2, KCNH5, SMARCC2, ANAPC7, DGKZ, INIP, CDC25A, ADAM17, CCNY, ZW10, PSME3, CHMP4B, RPL24, RPL26, ANAPC1, KLHL18, BRSK1, PRKDC, DCUN1D3, ARPP19, GIGYF2, ZFP36L2, NPAT, NACC2, RAD21, TPR, NAE1, CTC1, CREBBP, PHF10, CPSF3, ECD, KLHL22, CDC7, INO80, FOXN3, PBX1, ZWINT, SMARCA4, FBXO31, CDK7, DLG1, UBE2S, PKIA, …	3640	454	19200	1.42906	0.120225	0.000386973	0.000352972
Lrrc45	6		GOTERM_BP_5	GO:0021954~central nervous system neuron development	40	0.977995	2.01309e-05	ROBO2, NRP1, SPTBN4, GABRB1, NRP2, HSP90AB1, ARHGEF28, FOXG1, MYCBP2, ADARB1, BHLHE22, GBA2, ARHGAP35, ROBO1, UBB, MAP2, SLIT2, ATG7, PLXNA4, NANOS1, LINGO1, EPHA4, NTRK2, SZT2, SLC4A10, SAMD4B, PRKCA, HPRT, PTK2, NR4A2, NIN, UQCRQ, NFIB, DCX, OGDH, RAPGEF2, B4GALT6, B4GALT5, FGFR1, PAFAH1B1	3640	108	19200	1.9536	0.12804	0.000412683	0.000376423
Ryr2	6		GOTERM_BP_5	GO:0046467~membrane lipid biosynthetic process	48	1.17359	2.2338e-05	PIGS, B4GALT3, PIGT, PGAP1, SAMD8, SGMS1, PIGO, GBA, PIGYL, HACD3, HACD2, SMPD3, UGCG, SPTLC1, SMPD4, SPTLC2, SMPD1, B3GALT2, OSBP, ORMDL3, B3GALT1, ST8SIA5, B4GALNT1, SPTSSA, KDSR, ATG7, ST3GAL2, ST3GAL3, ABCA2, CERS4, CERS5, CERS6, ELOVL4, ABCA8A, ABCA8B, ST8SIA3, ELOVL6, TM9SF2, DPM2, PIGB, DPM3, SCCPDH, VAPA, PIGK, B4GALT6, ST6GALNAC5, B4GALT5, ST6GALNAC6	3640	139	19200	1.82149	0.141041	0.000455186	0.000415192
Sncb	6		GOTERM_BP_5	GO:0046474~glycerophospholipid biosynthetic process	48	1.17359	2.2338e-05	AGPAT5, CDS1, PIGS, BECN1, VAC14, DGKE, DGKD, PIGT, PGAP1, PIGO, DGKB, PIGYL, PDGFB, ABHD8, HTR2C, ABHD5, AGPAT1, AGPAT3, AGPAT4, PGS1, CLN3, IMPA1, GPAT4, DHRS7B, CAPN2, PIP4K2A, PIP5K1A, PIP5K1B, PIP4K2B, PIP5K1C, PIP4K2C, CDIPT, SH3GLB1, PCYT1B, CHKB, MBOAT7, ACSL3, DGKZ, DPM2, PIGB, DPM3, ETNK1, DGKQ, PNPLA3, PIGK, FAR1, PI4K2A, CDS2	3640	139	19200	1.82149	0.141041	0.000455186	0.000415192
Vsnl1	6		GOTERM_BP_5	GO:0009896~positive regulation of catabolic process	129	3.15403	2.41687e-05	APP, SCOC, NDUFA13, ZBTB20, CLU, FAM122A, NUB1, TBK1, NRD1, SESN1, ADORA1, PIP4K2A, PIP4K2B, PIM2, PIP4K2C, FBXO7, NSF, NANOS1, SH3GLB1, MAP2K1, FBXW7, PRKCE, RC3H1, MUL1, CSNK1D, TSC1, MIF, MID2, RBX1, TMEM259, CDC37, GPD1, VDAC1, ULK1, OPTN, VCP, TMTC3, ABHD5, PTTG1IP, OAZ1, FOXO1, ZFP36L2, GABARAP, SNX4, LARP1, BAG2, DHX36, DVL1, SNX7, ATG7, SOCS5, ABCA2, OSBPL7, XBP1, SMURF1, INSR, SNF8, EIF2…	3640	483	19200	1.40878	0.151677	0.000491021	0.000447878
Fam49a	6		GOTERM_BP_5	GO:0022030~telencephalon glial cell migration	16	0.391198	2.42505e-05	SUN2, SUN1, MBOAT7, FOXG1, LAMB1, LRP8, RTN4, SYNE2, ADGRG1, DAB1, DCX, CTNNB1, SRGAP2, CDK5R2, PAFAH1B1, CDK5R1	3640	27	19200	3.12576	0.152149	0.000491217	0.000448057
Kcnf1	6		GOTERM_BP_5	GO:0010921~regulation of phosphatase activity	36	0.880196	2.49009e-05	RPL5, PPP1R15B, URI1, HSP90AB1, PPP1R11, ROCK1, ZCCHC9, AHR, HSP90B1, GNAI2, PPP1R9B, IKBKB, PPP2CA, PPP1R2, NUAK1, MPRIP, PPP6R1, MGAT5, JAK2, PPARGC1B, MEF2C, PPP1R12A, SMAD3, BOD1, SLC39A10, TSC1, VRK3, FKBP1A, RCAN1, PTPRC, PPP2R2B, CRY2, TIPRL, CALM3, CALM1, CALM2	3640	94	19200	2.02011	0.155895	0.000502895	0.000458709
Tspan13	6		GOTERM_BP_5	GO:0048679~regulation of axon regeneration	19	0.464548	2.57084e-05	RTN4R, EPHA4, GRN, MAP2K1, PTPRS, NTRK3, OMG, XYLT1, NRG1, BRAF, MIF, PTN, PTPRF, IGF1R, ADAM17, STK24, RTN4RL1, TNR, LRIG2	3640	36	19200	2.78388	0.160521	0.000517667	0.000472183
Slc38a6	6		GOTERM_BP_5	GO:0097352~autophagosome maturation	24	0.586797	2.60065e-05	BECN1, RUBCN, VCP, VPS33A, VPS4B, VPS4A, ATP2A2, MCOLN1, VMP1, MFSD8, FYCO1, CLN3, MAP1LC3A, SNX14, CHMP1A, CHMP2A, CHMP4B, SMCR8, CALM3, CALM1, CHMP6, CALM2, TECPR1, CHMP5	3640	52	19200	2.43449	0.162222	0.000522124	0.000476249
0610007P14Rik	6		GOTERM_BP_5	GO:0033044~regulation of chromosome organization	129	3.15403	2.67893e-05	APP, SMARCB1, KDM1A, HNRNPU, SMC5, PARK7, ACTB, SMC2, CDC23, SLK, PTTG1, TRAPPC12, DPF2, PWWP2A, KAT7, ARID2, MEN1, ZFP335, PCID2, SAP30BP, KDM2A, SMARCC2, ANAPC7, MAP1S, SLX1B, PIH1D1, PYGO2, EID1, THAP7, DKC1, ZW10, ANAPC1, GLYR1, DNMT1, L3MBTL2, KMT2A, WDR61, RTF1, ZNHIT1, RAD21, TPR, DHX36, ATG7, CTC1, XBP1, CHTOP, PHF10, UBE2B, AUTS2, H3F3B, H3F3A, KLHL22, XRCC1, MTHFR, INO80, ZWINT, SMARCA4…	3640	484	19200	1.40587	0.166674	0.000536259	0.000489142
Galc	6		GOTERM_BP_5	GO:0051937~catecholamine transport	34	0.831296	2.70725e-05	RAB3B, OXTR, RAB3A, CHRNA4, PTGER3, KCNA2, NPY2R, ABAT, PARK7, RTN4, MECP2, SMPD3, HRH3, CNR1, SYT5, CHGA, SYT4, SYT3, GABBR1, TOR1A, SYT1, KCNB1, PRKCB, MYO5A, HTR1B, SYT13, SYT7, SYT17, NISCH, PCP4, SYT11, NAT8L, STX1A, LY6E	3640	87	19200	2.06139	0.168279	0.000540339	0.000492863
2006-03-01	6		GOTERM_BP_5	GO:1901987~regulation of cell cycle phase transition	107	2.61614	2.7614e-05	APP, SMARCB1, JADE1, ACTB, FAM122A, RASSF1, CDC23, CCND1, DPF2, ARID2, FBXO7, MEN1, PCID2, KCNH5, SMARCC2, ANAPC7, CIRBP, DGKZ, INIP, CDC25A, ADAM17, ZW10, PSME3, RPL26, KLHL18, BRSK1, PRKDC, DCUN1D3, GIGYF2, ZFP36L2, NACC2, RAD21, TPR, NAE1, CTC1, CREBBP, PHF10, CPSF3, ECD, KLHL22, CDC7, INO80, FOXN3, PBX1, ZWINT, SMARCA4, FBXO31, CDK7, DLG1, PKIA, NABP2, MDM2, CDK10, RAD17, ANP32B, EIF4G1, CDKN…	3640	387	19200	1.45839	0.171338	0.000549535	0.000501251
Lrp12	6		GOTERM_BP_5	GO:1902065~response to L-glutamate	11	0.268949	2.79324e-05	UFL1, CREB1, PCNA, OPA1, BCL11A, AMIGO1, HPCA, TMBIM6, BAIAP2, ATP5G1, IGF1R	3640	14	19200	4.14443	0.173132	0.000551364	0.000502919
Mal2	6		GOTERM_BP_5	GO:0010648~negative regulation of cell communication	337	8.23961	2.79803e-05	APP, MAPKBP1, ERRFI1, SERPINE2, TRAF3IP1, TXNDC12, ENO1, ZFYVE28, STMN1, PIP4K2A, PIP4K2B, PIP4K2C, EPHA4, PRKCB, PIH1D1, PRKCA, MIF, CDC34, PSME3, GPR161, DDIT4, TYRO3, KCTD13, VDAC2, OPTN, NECAB2, URI1, NLRX1, TMEM161A, MAPKAP1, PTTG1IP, THY1, NLK, KALRN, PCDH17, GLG1, SEC14L1, TSPAN6, EGR1, XBP1, PRELID1, CADM4, HOMER2, PDE2A, MYO5A, BRAF, SMARCA4, CREBRF, CALM3, CALR, CALM1, CALM2, LGMN, PTPR…	3640	1457	19200	1.22003	0.173402	0.000551364	0.000502919
Slc38a2	6		GOTERM_BP_5	GO:2000786~positive regulation of autophagosome assembly	13	0.317848	2.803e-05	SH3GLB1, BECN1, LRSAM1, SNX30, SNX4, SNX18, ATG2A, PIP4K2A, ULK1, PIP4K2B, PIP4K2C, SNX7, RAB3GAP1	3640	19	19200	3.60902	0.173681	0.000551364	0.000502919
Tmbim6	6		GOTERM_BP_5	GO:0035235~ionotropic glutamate receptor signaling pathway	13	0.317848	2.803e-05	APP, GRIA2, ATP1A3, KALRN, GRIN1, CLN3, TIAM1, GRIN2A, GRIN3A, PLP1, PTK2B, CDK5R1, CPEB4	3640	19	19200	3.60902	0.173681	0.000551364	0.000502919
Slc4a8	6		GOTERM_BP_5	GO:0006665~sphingolipid metabolic process	51	1.24694	2.87607e-05	B4GALT3, TECR, HEXA, GBA2, SMPD3, SMPD4, SPTLC1, SPTLC2, GM2A, SMPD1, B3GALT2, OSBP, B3GALT1, CERS4, CERS5, CERS6, ELOVL4, ABCA8A, ABCA8B, ELOVL6, B4GALT6, PLPP3, ST6GALNAC5, B4GALT5, ST6GALNAC6, SAMD8, SGMS1, GBA, HACD3, HACD2, UGCG, ORMDL3, PSAP, NEU1, ST8SIA5, B4GALNT1, SPTSSA, KDSR, ATG7, ST3GAL2, ST3GAL3, ABCA2, ST8SIA1, ST8SIA3, SGPP1, GALC, TM9SF2, VAPA, BAX, SERINC1, SERINC3	3640	152	19200	1.76981	0.177781	0.000562617	0.000513183
Grin2a	6		GOTERM_BP_5	GO:0031113~regulation of microtubule polymerization	26	0.635697	2.885e-05	NUMA1, DCTN1, ARL3, STMN2, SLAIN2, GBA2, CAMSAP1, MECP2, PAK1, MAP2, STMN1, INPP5J, ABL1, RPS3, DYRK1A, PDE4DIP, TUBB4A, CKAP5, EML2, CAMSAP3, CLIP3, NIN, APC, RANGRF, MAPRE3, FKBP4	3640	59	19200	2.32446	0.17828	0.000562617	0.000513183
Ppm1f	6		GOTERM_BP_5	GO:0042987~amyloid precursor protein catabolic process	26	0.635697	2.885e-05	RTN3, APP, SPON1, GSK3A, RTN1, TMED10, ROCK1, CLU, RTN4, APH1A, CLN3, GGA3, PSENEN, EPHA4, NTRK2, ABCA2, PRNP, DYRK1A, ADAM10, DHCR24, SORL1, BACE1, ADAM17, PIN1, HAP1, ABCG1	3640	59	19200	2.32446	0.17828	0.000562617	0.000513183
Rpl35a	6		GOTERM_BP_5	GO:0060548~negative regulation of cell death	289	7.06601	3.26575e-05	CNTFR, APP, SLC23A2, ARL6IP1, TXNDC12, ENO1, ENO2, RPS6KA3, PCMT1, ALKBH1, FTH1, FBXO7, PRKCG, MEF2C, PIH1D1, PRKCE, PRKCA, WDR73, MIF, MAPK8IP3, POR, PSME3, TYRO3, VDAC2, VDAC1, OPTN, LRPAP1, ADCYAP1R1, URI1, SET, TMEM161A, PRKDC, MAPKAP1, PTTG1IP, PRDX5, HSPH1, PDCD10, ATG7, FZD3, JUN, XBP1, PRELID1, BCL11B, INTS1, PDE2A, BRAF, PA2G4, PTK2, SMARCA4, SETX, PPP5C, KITL, NDUFAF4, ANP32B, CD200, FE…	3640	1230	19200	1.23935	0.199301	0.000635049	0.000579251
Gap43	6		GOTERM_BP_5	GO:0051223~regulation of protein transport	161	3.93643	3.39464e-05	TXN1, APP, CHRM1, GPR68, PDCD5, ABAT, GCC2, PARK7, TM7SF3, CHCHD4, OSBP, BSG, GLUL, HMGN3, WLS, EPHA5, UNC13B, FBXW7, PRKCE, GOLPH3L, RFX3, YOD1, ACSL3, SRCIN1, UHMK1, NUP93, TIAM1, CACNB3, RUFY3, MADD, ERP29, PPIA, LLGL1, ABCG1, PPID, SIDT2, TSG101, TMED10, SAR1A, SAR1B, INSIG1, SLC1A1, HPCA, CACNA1D, ADRB1, CABP1, CACNA1E, DNAJC27, OAZ1, SNX3, PDCD10, TPR, STXBP5, DMAP1, ATG7, SPTBN1, TRPM4, FI…	3640	631	19200	1.34585	0.206295	0.00065823	0.000600396
B3galt5	6		GOTERM_BP_5	GO:0030968~endoplasmic reticulum unfolded protein response	31	0.757946	3.41576e-05	HERPUD2, FICD, DERL1, DERL2, HERPUD1, TMTC4, SERP2, UFL1, ERMP1, CCND1, TMED2, DNAJB9, XBP1, HSPA5, WFS1, AMFR, YOD1, EIF2AK4, PDIA6, DNAJC3, CREB3, COPS5, TBL2, TMEM33, VAPB, CANX, DNAJC10, CREBRF, BAX, CALR, PTPN2	3640	77	19200	2.12359	0.207435	0.000660446	0.000602416
Ndufa7	6		GOTERM_BP_5	GO:0007265~Ras protein signal transduction	99	2.42054	3.46504e-05	NCKAP1, CYFIP1, ARHGAP35, RASSF1, CDH2, STMN1, PLCE1, USP8, MAP2K1, MMD2, DGKZ, NISCH, BCR, TIAM1, RALGAPB, MADD, ELMO1, KCTD13, ULK1, STAMBP, RTN4R, DNMT1, ARHGEF25, ARHGEF28, MAPKAP1, ADRB1, HACD3, ARPP19, RASGRP1, GABARAP, RTN4, RAP1B, ADGRG1, ABL1, USP50, ABL2, JUN, CADM4, AUTS2, DHCR24, ARHGAP32, KITL, RGL1, OGT, CDC42SE2, ITGB1, NRP1, GDI1, RASGRF2, DENND1A, RASGRF1, ARRB1, ROBO1, AKAP13, R…	3640	354	19200	1.47514	0.210089	0.000668075	0.000609375
Gm42418	6		GOTERM_BP_5	GO:0007264~small GTPase mediated signal transduction	117	2.86064	3.83659e-05	NCKAP1, CYFIP1, ARHGAP35, DOCK10, RASSF1, CDH2, STMN1, PLCE1, USP8, MAP2K1, MMD2, DGKZ, NISCH, BCR, TIAM1, RALGAPB, MADD, ELMO1, RABL3, KCTD13, ULK1, STAMBP, RTN4R, DNMT1, ADCYAP1R1, ARHGEF25, ARHGEF28, ARL3, MAPKAP1, ADRB1, HACD3, ARPP19, RASGRP1, GABARAP, RTN4, RHOBTB2, RAP1B, RHOT2, ADGRG1, ABL1, USP50, ABL2, JUN, CADM4, ICMT, AUTS2, DHCR24, CCDC88A, ARHGAP32, DAB1, KITL, RGL1, OGT, CDC42SE2, …	3640	434	19200	1.42199	0.229814	0.000737622	0.000672812
Hsp90ab1	6		GOTERM_BP_5	GO:1903539~protein localization to postsynaptic membrane	20	0.488998	3.86293e-05	SNAP25, GRIPAP1, CLSTN1, ADAM22, NSG1, KALRN, CPLX1, RAB11A, GRIP2, GRIN1, MAPK10, DLG1, GRIN2A, DLG4, STX3, NPTX1, NPTXR, CACNG3, CNIH3, VAMP2	3640	40	19200	2.63736	0.231194	0.000740595	0.000675523
Reep2	6		GOTERM_BP_5	GO:0051169~nuclear transport	106	2.59169	4.08208e-05	TXN1, IPO11, NUP107, AHCYL1, CSE1L, PARK7, IPO7, RPS15, GLE1, CHCHD4, FGF9, CFL1, MAGOH, FAM53B, LZTS2, KPNA3, PCID2, NUP210, THOC1, ADAM10, TSC1, UHMK1, NUP93, PHIP, SQSTM1, DDX5, POM121, SEH1L, ANP32A, YTHDC1, PTTG1IP, CABP1, AGAP3, DNAJC27, PPP3R1, ATXN1, TPR, NUP88, DMAP1, SPTBN1, HSPA9, HSPA8, XBP1, CHTOP, NUP155, SMURF1, ALYREF, SNUPN, EIF6, PKIA, MDM2, CALR, ANP32B, SPRN, YWHAE, GSK3B, AHC…	3640	386	19200	1.4485	0.242576	0.000778225	0.000709848
Rps14	6		GOTERM_BP_5	GO:0006913~nucleocytoplasmic transport	106	2.59169	4.08208e-05	TXN1, IPO11, NUP107, AHCYL1, CSE1L, PARK7, IPO7, RPS15, GLE1, CHCHD4, FGF9, CFL1, MAGOH, FAM53B, LZTS2, KPNA3, PCID2, NUP210, THOC1, ADAM10, TSC1, UHMK1, NUP93, PHIP, SQSTM1, DDX5, POM121, SEH1L, ANP32A, YTHDC1, PTTG1IP, CABP1, AGAP3, DNAJC27, PPP3R1, ATXN1, TPR, NUP88, DMAP1, SPTBN1, HSPA9, HSPA8, XBP1, CHTOP, NUP155, SMURF1, ALYREF, SNUPN, EIF6, PKIA, MDM2, CALR, ANP32B, SPRN, YWHAE, GSK3B, AHC…	3640	386	19200	1.4485	0.242576	0.000778225	0.000709848
Atp5a1	6		GOTERM_BP_5	GO:0038179~neurotrophin signaling pathway	19	0.464548	4.1219e-05	SH3GLB1, CYFIP2, CYFIP1, BEX1, KIDINS220, SRC, SORT1, PPP2R5B, LMTK2, PTPRF, ZFYVE27, AKT1S1, DDIT4, TMEM108, NDN, RAPGEF2, HAP1, RAF1, WASF1	3640	37	19200	2.70864	0.244626	0.000783621	0.000714769
Gng3	6		GOTERM_BP_5	GO:0050658~RNA transport	57	1.39364	4.16046e-05	AHCTF1, NUP107, CETN2, ZC3H3, AKAP8L, CETN3, HNRNPU, TOMM20, BICD2, PTMS, GLE1, RPS15, XPO1, MAGOH, FLOT1, EIF5A, PCID2, NCBP1, NUP210, THOC1, TSC1, SENP2, CKAP5, NUP93, SFPQ, SIDT1, NCBP3, SIDT2, FYTTD1, SLBP, POM121, SEH1L, STAU1, YTHDC1, POLDIP3, DDX25, SRSF1, NOL6, NXF1, PURA, PABPN1, TPR, IGF2BP3, NUP88, HNRNPA1, RAE1, CHTOP, NPM1, NUP155, ALYREF, SNUPN, LRPPRC, CPEB1, EIF6, XPOT, HNRNPA2B1,…	3640	178	19200	1.6891	0.246606	0.000788748	0.000719446
mt-Co3	6		GOTERM_BP_5	GO:0007006~mitochondrial membrane organization	41	1.00244	4.29025e-05	GSK3B, GSK3A, MTCH2, NDUFA13, TOMM40, PDCD5, TIMM13, SPG7, TIMM10, SLC9A1, TOMM22, APOO, RHOT2, SAMM50, OPA1, MFN1, THEM4, MFN2, ROMO1, TMEM14A, SLC25A46, SH3GLB1, TRMT10B, BNIP3, ATPIF1, STAT3, HIP1R, CHCHD10, MUL1, LETM1, OXA1L, PEX5, PPIF, BAX, VDAC2, CALM3, CALM1, CALM2, SLC25A4, BCL2L2, BCL2L1	3640	115	19200	1.88055	0.253232	0.000811096	0.000739831
mt-Nd5	6		GOTERM_BP_5	GO:0099560~synaptic membrane adhesion	16	0.391198	4.3083e-05	NTNG1, NLGN1, PTPRS, CADM1, NRXN1, LRRC4, NRG1, CDH9, PTPRF, PCDH17, PTPRD, LRFN3, SLITRK2, SLITRK1, SLITRK3, SPARCL1	3640	28	19200	3.01413	0.254149	0.000812251	0.000740884
Lman2l	5		GOTERM_BP_5	GO:0090087~regulation of peptide transport	170	4.15648	4.32882e-05	TXN1, APP, CHRM1, GPR68, PDCD5, NPY2R, ABAT, GCC2, PARK7, TM7SF3, CHCHD4, OSBP, BSG, ADORA1, GLUL, HMGN3, WLS, EPHA5, UNC13B, FBXW7, PRKCE, GOLPH3L, RFX3, YOD1, ACSL3, SRCIN1, UHMK1, NUP93, TIAM1, CACNB3, RUFY3, MADD, ERP29, PPIA, LLGL1, ABCG1, PPID, SIDT2, TSG101, TMED10, SAR1A, SAR1B, INSIG1, SLC1A1, HPCA, CACNA1D, ADRB1, CABP1, CACNA1E, DNAJC27, OAZ1, KALRN, SNX3, PDCD10, TPR, STXBP5, DMAP1, A…	3640	675	19200	1.32845	0.25519	0.000813866	0.000742357
Cox5b	5		GOTERM_BP_5	GO:0019068~virion assembly	17	0.415648	4.38445e-05	DDX6, RAB1A, LRSAM1, TSG101, PDCD6IP, VPS4B, VPS4A, RAB43, SPCS1, TBC1D20, CHMP1A, MVB12B, CHMP2A, CHMP3, CHMP4B, CHMP6, CHMP5	3640	31	19200	2.89259	0.258004	0.000819795	0.000747765
Creg2	5		GOTERM_BP_5	GO:0006779~porphyrin-containing compound biosynthetic process	17	0.415648	4.38445e-05	ALAS1, ABCB7, UROS, RSAD1, ATPIF1, IREB2, SLC11A2, CPOX, PPOX, SPTB, ANK1, SNX3, PGRMC1, SLC25A39, ABCB10, HMBS, COX10	3640	31	19200	2.89259	0.258004	0.000819795	0.000747765
Arpc2	5		GOTERM_BP_5	GO:0097091~synaptic vesicle clustering	12	0.293399	4.44433e-05	NLGN3, NLGN1, RAB3A, NLGN2, CDH2, NRXN1, SYNDIG1, CTNNB1, SYN2, SYN1, SNAP91, BCL2L1	3640	17	19200	3.72334	0.261022	0.000828715	0.000755901
Epha4	5		GOTERM_BP_5	GO:1902806~regulation of cell cycle G1/S phase transition	62	1.51589	4.59986e-05	SMARCB1, JADE1, PKD1, ACTB, CDC73, RPTOR, RASSF1, CCND1, BCL7A, DPF2, ARID2, FBXO7, APPL2, MEN1, SMARCC2, ACTL6B, PRMT2, ACTL6A, CIRBP, CTDSPL, SENP2, ARID1A, DGKZ, ARID1B, ADAM17, CTDSP2, PSME3, WAC, RPL26, PLCB1, SMARCD1, SMARCD3, PRKDC, DCUN1D3, GIGYF2, PPP2CA, NACC2, E2F1, APBB1, BRD7, RPL17, CDKN2D, CREBBP, PHF10, CPSF3, SUSD2, ECD, ATP2B4, RPA2, INO80, MYO16, FBXO31, SMARCA4, CDK7, DLG1, AP…	3640	199	19200	1.64338	0.268804	0.000855374	0.000780217
Ccnt2	5		GOTERM_BP_5	GO:0010771~negative regulation of cell morphogenesis involved in differentiation	38	0.929095	4.70945e-05	NLGN3, RTN4R, NRP1, GSK3B, NLGN1, PTPRS, GDI1, UBE3A, THY1, RTN4, TRAK2, PPP3CA, EFNB3, MAP2, SLIT1, TNR, SLIT2, DIP2B, YWHAH, SEMA6B, EPHA7, TRPC5, BCL11A, RYK, SEMA6D, SEMA4C, SEMA4F, MT3, PTK2, CIT, DNM3, DAB1, GORASP1, RUFY3, RAPGEF2, ULK1, NGEF, CDK5R1	3640	104	19200	1.9273	0.274238	0.000872758	0.000796074
Shisa4	5		GOTERM_BP_5	GO:0015931~nucleobase-containing compound transport	68	1.66259	4.719e-05	AHCTF1, SLC35B4, NUP107, CETN2, ZC3H3, SLC35B1, AKAP8L, CETN3, HNRNPU, TOMM20, BICD2, PTMS, GLE1, RPS15, XPO1, MAGOH, ADORA1, FLOT1, SLC35A5, EIF5A, PCID2, NCBP1, NUP210, SLC35C2, ABCC5, THOC1, TSC1, SENP2, CKAP5, NUP93, SFPQ, SIDT1, SLC25A51, NCBP3, CD47, SLC25A4, SIDT2, FYTTD1, SLBP, POM121, SEH1L, STAU1, YTHDC1, POLDIP3, DDX25, SRSF1, NOL6, NXF1, PURA, PABPN1, TPR, IGF2BP3, NUP88, HNRNPA1, RAE…	3640	224	19200	1.60126	0.274709	0.000872758	0.000796074
Suco	5		GOTERM_BP_5	GO:0043038~amino acid activation	22	0.537897	4.81594e-05	CARS, YARS, VARS, TARSL2, AASDH, MARS2, GATC, SARS, TARS, EPRS, HARS2, FARS2, NARS, LARS2, GM27029, LARS, IARS2, GARS, FARSA, CARS2, AARS	3640	47	19200	2.46902	0.279479	0.000888274	0.000810227
Mgst3	5		GOTERM_BP_5	GO:2000785~regulation of autophagosome assembly	21	0.513447	5.37105e-05	SH3GLB1, BECN1, LRSAM1, SNX30, RNF5, IFT20, SNX4, SNX18, PIKFYVE, FEZ1, ATG2A, CHMP4B, PIP4K2A, ULK1, PIP4K2B, SMCR8, TBC1D12, PIP4K2C, SNX7, RAB3GAP1, UBQLN2	3640	44	19200	2.51748	0.306194	0.000987983	0.000901175
B4galt3	5		GOTERM_BP_5	GO:0043484~regulation of RNA splicing	62	1.51589	5.41115e-05	RBM25, CELF1, CELF2, CELF4, HNRNPU, CELF5, CELF6, FASTK, MAGOH, CCNL2, CCNL1, METTL16, RPS13, RBFOX1, MBNL2, NCBP1, RBFOX3, CIRBP, DYRK1A, SUPT7L, PTBP2, PTBP3, TAF6L, KAT2A, RBMXL1, HNRNPH1, NCL, CLNS1A, SRSF2, TMBIM6, MALAT1, SF3B4, SF3B5, DDX5, KHDRBS3, YTHDC1, SFSWAP, SRSF1, ILDR2, SUPT20, POLR2A, U2AF2, ATXN7, TRA2B, SAP18, SLC38A2, RBM10, RBM11, HSPA8, TIA1, NPM1, TAF12, WTAP, FUS, RRP1B, P…	3640	200	19200	1.63516	0.308085	0.000992676	0.000905456
Igsf8	5		GOTERM_BP_5	GO:1903362~regulation of cellular protein catabolic process	73	1.78484	5.49908e-05	RPL5, GSK3B, GSK3A, HSP90AB1, UBXN1, UBE3A, PARK7, PKD1, CLU, HERPUD1, MFSD8, UFL1, FAM122A, LAPTM4B, NUB1, XPO1, SUMO1, SUMO3, SUMO2, TLK2, ARIH1, PRKCG, EPHA4, ZYG11B, GABARAPL2, USP7, ZER1, RPS7, FBXW7, RPL23, ATPIF1, AXIN1, CSNK1D, RAD23B, RBX1, SENP1, PSME3, WAC, VCP, TMF1, PSMD14, GBA, RPL11, TMTC3, PTTG1IP, RCHY1, GABARAP, DNAJB2, BAG5, BAG2, UBB, RNF139, DVL1, MGAT3, PTK2B, ATG7, SOCS5, U…	3640	246	19200	1.56526	0.312214	0.0010061	0.000917696
Ackr1	5		GOTERM_BP_5	GO:0000028~ribosomal small subunit assembly	13	0.317848	5.79602e-05	PRKDC, RPS5, MRPS11, RPSA, RPS15, RRP7A, RPS25, RPS14, RPS28, RPS27, RPS19, RPL38, RPS2	3640	20	19200	3.42857	0.325976	0.00105758	0.000964657
Cadm3	5		GOTERM_BP_5	GO:0007169~transmembrane receptor protein tyrosine kinase signaling pathway	150	3.66748	5.94276e-05	CYFIP2, APP, ERRFI1, CYFIP1, DGKD, PLAT, IGF1R, ZFYVE28, NDST1, ZFYVE27, FGF9, STMN1, ADORA1, PIP4K2A, PLCE1, PIP4K2B, PIP4K2C, EPHA5, SH3GLB1, EPHA4, EPHA7, PRKCB, FBXW7, APLP2, HGF, LMTK2, ARID5B, ADAM10, PRKCA, FRS2, BCR, TIAM1, ADAM17, COL4A2, DOK4, SLC9A6, COL4A1, DOK5, NCL, DDIT4, TYRO3, PHIP, RAF1, NGEF, BEX1, TSG101, EPHA10, PDGFB, ADIPOR1, GIGYF2, FOXO1, RTN4, EFNB2, SOCS2, EFNB1, ATXN1,…	3640	587	19200	1.34789	0.332674	0.00108145	0.000986434
6330403A02Rik	5		GOTERM_BP_5	GO:0045862~positive regulation of proteolysis	100	2.44499	5.98719e-05	CYFIP2, APP, SPON1, MTCH2, NDUFA13, PDCD5, ENO1, CLU, FAM122A, NUB1, NRD1, CFL1, MEN1, EPHA4, IST1, FBXW7, FBXW11, SLC11A2, MUL1, CSNK1D, RBX1, PSME3, AURKAIP1, VCP, SLC1A1, TMTC3, PHB, TTBK1, GABARAP, APH1A, BAG2, DVL1, USP50, ATG7, SOCS5, S100A10, AKIRIN2, HSPA8, FIS1, OSBPL7, PRELID1, SMAD3, SMURF1, FUZ, PTK2, MDM2, CYCS, ANP32B, OGT, LGMN, GSK3B, GSK3A, PRR7, WDR48, ARRB1, HMGB1, ROBO1, HERPU…	3640	363	19200	1.45309	0.334689	0.00108664	0.00099116
Kcnh1	5		GOTERM_BP_5	GO:0009968~negative regulation of signal transduction	303	7.40831	6.03183e-05	APP, MAPKBP1, ERRFI1, SERPINE2, TRAF3IP1, TXNDC12, ENO1, ZFYVE28, STMN1, PIP4K2A, PIP4K2B, PIP4K2C, EPHA4, PRKCB, PIH1D1, PRKCA, MIF, CDC34, PSME3, GPR161, DDIT4, TYRO3, KCTD13, VDAC2, OPTN, NECAB2, URI1, NLRX1, TMEM161A, MAPKAP1, PTTG1IP, THY1, NLK, GLG1, SEC14L1, TSPAN6, EGR1, XBP1, PRELID1, CADM4, HOMER2, PDE2A, SMARCA4, CREBRF, CALM3, CALR, CALM1, CALM2, LGMN, PTPRT, INVS, NRP1, PTPRU, PTPRR,…	3640	1307	19200	1.22283	0.336707	0.00109183	0.000995894
Tubb4b	5		GOTERM_BP_5	GO:0099601~regulation of neurotransmitter receptor activity	29	0.709046	6.40743e-05	NLGN3, APP, NLGN1, NLGN2, SRC, CHRNA4, NRXN1, RASGRF2, RASGRF1, PARK7, GRIN2A, CFL1, PTK2B, NPTX1, DLGAP2, CACNG3, CACNG4, DLGAP4, MEF2C, HOMER1, MINK1, KLHL24, NETO2, SHISA9, DLG4, CNIH2, NPTXR, CNIH3, SHANK3	3640	72	19200	2.12454	0.353449	0.00115674	0.0010551
Nacc2	5		GOTERM_BP_5	GO:0007032~endosome organization	27	0.660147	6.62213e-05	VPS4B, VPS4A, SNX10, SNX3, LAPTM4B, TMEM127, CHMP1A, USP50, ARFGEF2, USP8, EXOC8, AKTIP, RAB27A, RAB11A, DNM1, 2610002M06RIK, SYNJ1, HOOK1, CHMP2A, CHMP3, CHMP4B, LAMTOR1, TMCC1, CHMP6, SQSTM1, PI4K2A, CHMP5	3640	65	19200	2.19104	0.362829	0.00119233	0.00108757
Rpl7a	5		GOTERM_BP_5	GO:0007044~cell-substrate junction assembly	36	0.880196	6.81001e-05	NRP1, POLDIP2, ROCK1, SRC, PTPRJ, THY1, PPM1F, ACTG1, SLK, CFL1, ABL1, PTK2B, PIP5K1A, ITGAV, CLASP1, GPM6B, WNT4, S100A10, MAP4K4, SMAD3, DST, PDPK1, ACTN1, TSC1, CORO2B, PTK2, CAMSAP3, BCR, DUSP22, CTTN, PTPRA, DLC1, TAOK2, TLN1, FERMT2, PLEC	3640	98	19200	1.93765	0.370925	0.00122293	0.00111548
Dolk	5		GOTERM_BP_5	GO:1904923~regulation of mitophagy in response to mitochondrial depolarization	11	0.268949	6.94924e-05	SMURF1, VPS13C, CDC37, GBA, ATPIF1, TOMM7, MFN2, MUL1, VDAC1, OPTN, HDAC6	3640	15	19200	3.86813	0.376858	0.00124138	0.00113231
Plpp7	5		GOTERM_BP_5	GO:0036257~multivesicular body organization	11	0.268949	6.94924e-05	2610002M06RIK, VPS4B, CHMP1A, VPS4A, CHMP2A, RAB27A, CHMP4B, CHMP3, CHMP6, RAB11A, CHMP5	3640	15	19200	3.86813	0.376858	0.00124138	0.00113231
Dnm1	5		GOTERM_BP_5	GO:0072599~establishment of protein localization to endoplasmic reticulum	22	0.537897	7.04111e-05	SRP19, RYR2, HSPA5, SSR3, ARXES2, ARXES1, SRP68, SRP14, HERPUD1, SEC61A2, RAB10, MAN1A, SPCS1, SEC61G, SRPRB, CHMP4B, SEC61B, TRAM1L1, SEC62, RAB3GAP1, SEC63, GET4	3640	48	19200	2.41758	0.380743	0.0012545	0.00114427
Rprm	5		GOTERM_BP_5	GO:0051590~positive regulation of neurotransmitter transport	17	0.415648	7.22963e-05	UNC13B, RAB3B, ITGB1, NLGN1, UNC13A, SYT1, CACNA1B, HTR2C, SYT7, BAIAP3, RIMS1, SLC4A8, NAT8L, DNM1L, RAB3GAP1, STX1A, BCL2L1	3640	32	19200	2.8022	0.388638	0.00128472	0.00117184
Slc4a10	5		GOTERM_BP_5	GO:1903861~positive regulation of dendrite extension	16	0.391198	7.36282e-05	SH3GLB1, ITSN2, SLC23A2, SYT4, SYT3, UNC13A, SYT1, CPNE5, SMURF1, CPNE6, MUL1, SYT17, MECP2, RNF157, RIMS1, PLAA	3640	29	19200	2.91019	0.394156	0.00130159	0.00118723
2700094K13Rik	5		GOTERM_BP_5	GO:0044090~positive regulation of vacuole organization	16	0.391198	7.36282e-05	SH3GLB1, BECN1, GRN, LRSAM1, SNX30, FYCO1, SNX4, SNX18, ATG2A, PIP4K2A, ULK1, PIP4K2B, SMCR8, PIP4K2C, SNX7, RAB3GAP1	3640	29	19200	2.91019	0.394156	0.00130159	0.00118723
Fjx1	5		GOTERM_BP_5	GO:0032456~endocytic recycling	28	0.684597	7.58766e-05	VPS29, DENND1A, ARHGAP1, PTPN23, SNX30, SNX3, SNX4, GGA3, SNX27, VPS50, VPS53, VPS52, SNX7, DNM1L, VPS39, RAB11FIP4, ANKRD27, PLA2G4E, CMTM6, LMTK2, SNF8, SORL1, RAB11B, ACAP2, EHD3, SNX17, TBC1D24, BCL2L1	3640	69	19200	2.14047	0.403357	0.00133269	0.00121559
D430041D05Rik	5		GOTERM_BP_5	GO:0031122~cytoplasmic microtubule organization	28	0.684597	7.58766e-05	NUMA1, DCTN1, VPS4B, CEP120, SLAIN2, CAMSAP1, SLK, DVL1, TPPP, CLASP1, DST, LIMK2, CRIPT, AXIN1, PDE4DIP, TUBG2, WDR73, RHOA, RAB11A, CAMSAP3, CLIP3, CCDC88A, DLG1, APC, HOOK1, CLIP4, TUBGCP3, PAFAH1B1	3640	69	19200	2.14047	0.403357	0.00133269	0.00121559
Emc7	5		GOTERM_BP_5	GO:0006643~membrane lipid metabolic process	61	1.49144	7.60837e-05	PIGS, B4GALT3, PGAP1, PIGT, PIGO, TECR, HEXA, PIGYL, GBA2, SMPD3, SMPD4, SPTLC1, SPTLC2, GM2A, SMPD1, B3GALT2, OSBP, B3GALT1, CERS4, CERS5, CERS6, ELOVL4, ABCA8A, ABCA8B, ELOVL6, DPM2, PIGB, DPM3, PIGK, B4GALT6, PLPP3, ST6GALNAC5, B4GALT5, ST6GALNAC6, SAMD8, SGMS1, GBA, HACD3, HACD2, UGCG, ORMDL3, PSAP, NEU1, ST8SIA5, B4GALNT1, SPTSSA, KDSR, ATG7, ST3GAL2, ST3GAL3, ABCA2, ST8SIA1, ST8SIA3, SGPP1,…	3640	198	19200	1.62504	0.404197	0.00133269	0.00121559
Disp2	5		GOTERM_BP_5	GO:0048639~positive regulation of developmental growth	67	1.63814	7.61703e-05	RPL4, ITSN2, NRP1, GSK3B, SLC23A2, CYFIP1, BMPR2, CPNE5, GDI1, CELF1, CPNE6, NR3C1, ATP5G1, IGF1R, GHR, MECP2, RNF157, RIMS1, CDH4, GOLGA4, ZFYVE27, FGF9, SH3GLB1, TRPC5, MEF2C, UNC13A, DSCAM, SGIP1, IST1, PARP2, MUL1, NRG1, TGFBR3, CREB1, RUFY3, PEX5, DCX, PLAA, PLCB1, SLC25A4, DBN1, PAFAH1B1, SPTBN4, GRN, PRKDC, ADRB1, PAK1, MAPK1, NCAM1, SYT4, SYT3, SYT1, SMURF1, BCL11A, NTRK3, INSR, TRPV2, L1…	3640	223	19200	1.58478	0.404548	0.00133269	0.00121559
Cdan1	5		GOTERM_BP_5	GO:0010822~positive regulation of mitochondrion organization	34	0.831296	7.70201e-05	GSK3B, GSK3A, RALA, PRKAA1, GBA, PDCD5, MIEF2, MFF, HDAC6, OPA1, MFN1, MFN2, DNM1L, FBXO7, SH3GLB1, FIS1, FBXW7, SMURF1, BNIP3, VPS13C, ATPIF1, HIP1R, CHCHD10, MUL1, MLLT11, CDC37, PPIF, TOMM7, BAX, VDAC1, SSBP1, SLC25A4, PTPN5, OPTN	3640	91	19200	1.97078	0.407982	0.0013441	0.001226
Tmem127	5		GOTERM_BP_5	GO:0046486~glycerolipid metabolic process	104	2.54279	7.8346e-05	SCARB1, DGKE, FAAH, DGKD, LPGAT1, PGAP1, DGKB, ABHD12, CAPN2, PIP4K2A, PLCE1, PIP4K2B, PIP4K2C, SH3GLB1, DGAT1, FBXW7, OCRL, ACSL3, DGKZ, CTDNEP1, GNPAT, DPM2, DPM3, DGKQ, GPD1, PGP, FAR1, IL6ST, DGKK, PI4K2A, CDS1, INSIG2, INSIG1, MTTP, SEL1L, ABHD8, PDGFB, LPL, ABHD6, ABHD5, MTMR4, SOCS2, INPP5B, PGS1, DHRS7B, INPP5J, PIP5K1A, PIP5K1B, PIP5K1C, PLCG1, IP6K1, SOCS5, IP6K2, CHKB, ABCA3, PRDX6, SY…	3640	383	19200	1.4323	0.413301	0.00136374	0.00124392
Atrn	5		GOTERM_BP_5	GO:0014059~regulation of dopamine secretion	20	0.488998	8.90675e-05	SYT5, SYT4, SYT3, GABBR1, RAB3A, SYT1, CHRNA4, PRKCB, KCNA2, NPY2R, MYO5A, HTR1B, ABAT, SYT13, RTN4, SYT7, SYT17, PCP4, CNR1, SYT11	3640	42	19200	2.51177	0.454592	0.00154641	0.00141054
Cenpb	5		GOTERM_BP_5	GO:0015844~monoamine transport	37	0.904645	9.0358e-05	RAB3B, OXTR, RAB3A, CHRNA4, PTGER3, KCNA2, NPY2R, ABAT, PARK7, RTN4, MECP2, SMPD3, HTR7, HRH3, CNR1, GPM6B, SYT5, CHGA, SYT4, XBP1, SYT3, GABBR1, TOR1A, SYT1, KCNB1, PRKCB, MYO5A, HTR1B, SYT13, SYT7, SYT17, NISCH, PCP4, SYT11, NAT8L, STX1A, LY6E	3640	103	19200	1.8948	0.459361	0.00156483	0.00142733
Chgb	5		GOTERM_BP_5	GO:0048167~regulation of synaptic plasticity	103	2.51834	9.1583e-05	APP, RAB3A, SERPINE2, CTNND2, CYP46A1, NR3C1, SLC8A2, RIMS1, HTR7, CFL1, ADORA1, TNR, PRKCG, UNC13B, EPHA4, MEF2C, UNC13A, SHISA9, MIR124-2HG, PRKAR1B, ADGRB1, NSMF, RIN1, SQSTM1, GRIA1, BRSK1, KMT2A, SLC1A1, ADRB1, ABHD6, HRH1, GRIN2A, SYNGR1, ABL1, KCNN2, EGR1, PRNP, SYT4, SLC4A10, BRAF, NSG1, EIF2AK4, ZZEF1, SYT7, IGSF11, CPEB1, FGF14, DLG4, BCL2L1, LGMN, GSK3B, SNAP25, RASGRF2, RASGRF1, DBI, …	3640	380	19200	1.42973	0.463851	0.00158202	0.00144301
Trmt6	5		GOTERM_BP_5	GO:0016070~RNA metabolic process	1003	24.5232	9.24638e-05	TDRKH, NUP107, POP1, ALKBH8, TBK1, ZFP281, ALKBH1, GPBP1, PWWP2A, MEF2A, HES6, RBFOX1, MEF2C, SAP30BP, RBFOX3, TYW3, NGDN, RC3H1, RFX3, DICER1, RC3H2, LARS2, EID1, ZFP292, CLNS1A, RFX5, TBPL1, CGGBP1, SLBP, URI1, SET, MEAF6, TARSL2, PDGFB, MYNN, MRPL12, KCNQ1OT1, ATG7, PPARGC1B, TOE1, ABCA2, HEXIM2, JUN, CREBBP, NR2F1, EIF2AK4, ERLIN2, SNF8, NR2F2, PBX1, SETX, MLLT11, FAM220A, MLLT10, EIF6, AGO3,…	3640	4814	19200	1.09899	0.467056	0.00159319	0.0014532
Tmx4	5		GOTERM_BP_5	GO:0033157~regulation of intracellular protein transport	81	1.98044	9.30734e-05	TXN1, YWHAE, TENM1, GSK3B, GSK3A, C2CD5, BMPR2, HSP90AB1, CHRM1, GDI1, PDCD5, AKAP8L, GCC2, PARK7, PKD1, CHCHD4, XPO1, SUMO1, JAK2, HRAS, FBXW7, ATPIF1, YOD1, RANGAP1, UHMK1, NUP93, CREB3, CACNB3, ASPH, RUFY3, VAMP2, PRKAA1, SAR1A, DCTN1, SAR1B, INSIG1, EI24, SLC1A1, HPCA, DERL2, MIEF2, CABP1, SRI, MFF, DNAJC27, OAZ1, TM9SF4, SNX3, PPP2CA, ERLEC1, PAK1, OS9, PDCD10, RAB23, TPR, MAPK1, DMAP1, SPTB…	3640	284	19200	1.50441	0.469262	0.00159964	0.00145909
Dstn	5		GOTERM_BP_5	GO:0021799~cerebral cortex radially oriented cell migration	19	0.464548	9.86456e-05	SUN2, SUN1, CUL5, MBOAT7, FOXG1, DIXDC1, LAMB1, RNF7, LRP8, RTN4, SYNE2, ADGRG1, DAB1, DCX, CTNNB1, SRGAP2, CDK5R2, PAFAH1B1, CDK5R1	3640	39	19200	2.56974	0.489015	0.00169114	0.00154255
Ggt7	5		GOTERM_BP_5	GO:0051592~response to calcium ion	52	1.27139	0.000104562	RYR2, AHCYL1, CPNE5, GDI1, CPNE4, CPNE6, PEBP1, RYR3, PPP3CA, CCND1, SMPD1, SCN5A, KCNH1, MEF2A, MEF2C, DUSP1, ENTPD6, CACYBP, STIM1, ASPH, KCNMA1, PPIF, NLGN1, PRKAA1, NRXN1, HPCA, MTTP, ADCY1, PTK2B, SYT5, RANBP1, SYT4, JUN, SYT3, HOMER1, HSPA5, SYT1, FUS, KCNB1, BRAF, SYT13, MCOLN1, SYT7, SYT17, SYT11, HNRNPD, CALM3, MT-CYTB, CALM1, CALM2, HCN1, LGMN	3640	163	19200	1.68273	0.509183	0.00178805	0.00163095
Ralgapb	5		GOTERM_BP_5	GO:0006122~mitochondrial electron transport, ubiquinol to cytochrome c	10	0.244499	0.000106383	UQCRB, UQCRQ, UQCRC1, UQCRFS1, CYCS, UQCR11, MT-CYTB, UQCR10, CYC1, UQCRH	3640	13	19200	4.05748	0.515229	0.00181464	0.0016552
Kcng1	5		GOTERM_BP_5	GO:0043039~tRNA aminoacylation	21	0.513447	0.000115811	CARS, YARS, VARS, TARSL2, MARS2, GATC, SARS, TARS, EPRS, HARS2, FARS2, NARS, LARS2, GM27029, LARS, IARS2, GARS, FARSA, CARS2, AARS	3640	46	19200	2.40803	0.545362	0.00197052	0.00179738
Atp5e	5		GOTERM_BP_5	GO:0090304~nucleic acid metabolic process	1106	27.0416	0.000118162	TDRKH, NUP107, POP1, ALKBH8, TBK1, ZFP281, ALKBH1, GPBP1, PWWP2A, MEF2A, HES6, RBFOX1, MEF2C, SAP30BP, RBFOX3, TYW3, NGDN, RC3H1, RFX3, DICER1, RC3H2, LARS2, EID1, ZFP292, CLNS1A, RFX5, PSME4, TBPL1, CGGBP1, SLBP, EXD2, URI1, SET, MEAF6, TARSL2, PDGFB, MYNN, MRPL12, KCNQ1OT1, ATG7, PPARGC1B, TOE1, CTC1, ABCA2, HEXIM2, JUN, CREBBP, NR2F1, EIF2AK4, ERLIN2, SNF8, NR2F2, PBX1, SETX, MLLT11, FAM220A, …	3640	5350	19200	1.09044	0.55258	0.00200551	0.0018293
Eef1a2	5		GOTERM_BP_5	GO:0061003~positive regulation of dendritic spine morphogenesis	16	0.391198	0.000121519	ACTR2, BAIAP2, KALRN, LRP8, TIAM1, CUX2, OPA1, CAPRIN1, DHX36, ITPKA, MFN1, MFN2, PAK3, DNM1L, DBN1, PAFAH1B1	3640	30	19200	2.81319	0.562688	0.00205736	0.00187659
Dnajc5	5		GOTERM_BP_5	GO:0043241~protein complex disassembly	53	1.29584	0.000122426	GSK3B, WDR1, STMN2, STMN4, IGF1R, PPP1R9B, PTMS, GLE1, CFL1, STMN1, SPTAN1, SH3GL2, NSF, TMOD1, EIF5A, MAP1S, TPM1, SHROOM2, NRG1, SPTB, MID1, EML4, ASPH, DNAJC6, ARHGEF2, NAPB, SPTBN4, VPS4B, GBA, VPS4A, CAMSAP1, HDAC6, TTBK2, SCAF8, SH3BP1, ATXN7, MAP2, SPTBN1, CLASP1, SPTBN2, HSPA8, BNIP3, INSR, MICAL3, MICAL2, DSTN, CAMSAP3, SETX, APC, ARPC2, SYNJ1, TAOK1, CAPZA1	3640	168	19200	1.66405	0.565381	0.00206246	0.00188124
Porcn	5		GOTERM_BP_5	GO:0010821~regulation of mitochondrion organization	53	1.29584	0.000122426	GSK3B, GSK3A, MTCH2, PDCD5, OPA1, USP30, MPV17, DNM1L, TMEM14A, FBXO7, SH3GLB1, PRMT6, FBXW7, HGF, VPS13C, PAM16, ATPIF1, MUL1, TMEM135, CTTN, CDC37, PPIF, VDAC1, SLC25A4, OPTN, PRKAA1, RALA, GBA, RAP1GDS1, MIEF2, MFF, HDAC6, RHOT2, MFN1, MFN2, ATG7, FIS1, PRELID1, SMURF1, BNIP3, STAT2, PDE2A, HIP1R, CHCHD10, DHODH, MLLT11, TOMM7, BAX, ATP13A2, SSBP1, PTPN5, BCL2L2, BCL2L1	3640	168	19200	1.66405	0.565381	0.00206246	0.00188124
Ids	5		GOTERM_BP_5	GO:1902903~regulation of supramolecular fiber organization	108	2.64059	0.000123158	CYFIP2, APP, NCKAP1, CYFIP1, STMN2, ARPC5L, TESK1, GBA2, CLU, ARHGAP35, ACTG1, CFL1, STMN1, COTL1, TMSB10, TMOD1, MEF2C, MAP1S, PRKCE, TPM1, DYRK1A, TSC1, MID1, EML2, CLIP3, EML4, FKBP4, PFN1, PFN2, SPTBN4, ARL3, SLAIN2, CAMSAP1, TTBK2, ATXN7, MAP2, INPP5J, ABL1, SPTBN1, SPTBN2, WNT4, S100A10, HSPA8, SMAD3, DSTN, BRAF, ARPC5, SSH2, CORO2B, CAMSAP3, CCDC88A, DLG1, ARPC2, JMY, FERMT2, NRP1, TENM1, …	3640	405	19200	1.40659	0.56754	0.00206966	0.00188782
Magee1	5		GOTERM_BP_5	GO:0032288~myelin assembly	15	0.366748	0.000123857	ABCA2, CNTNAP1, TENM4, ANK2, DICER1, CKAP5, FIG4, GNPAT, PIKFYVE, NFASC, GPC1, ERCC2, EPB41L3, CNTN1, TPPP	3640	27	19200	2.9304	0.569593	0.00207279	0.00189066
Rpl36a	5		GOTERM_BP_5	GO:0044743~protein transmembrane import into intracellular organelle	23	0.562347	0.000123953	DNAJC19, TRMT10B, NDUFA13, PEX19, TOMM40, PDCD5, PAM16, TIMM13, TIMM10, PEX1, PEX13, TOMM20, TOMM22, HSPD1, PEX26, CHCHD4, PEX5L, SAMM50, PEX5, GRPEL2, TOMM7, TIMM17B, ROMO1	3640	53	19200	2.28903	0.569874	0.00207279	0.00189066
Tceal6	5		GOTERM_BP_5	GO:1903008~organelle disassembly	41	1.00244	0.000125373	BECN1, VCP, PRKAA1, TEX264, UBA5, GBA, SNX30, HDAC6, GABARAP, UFL1, MAP1LC3A, RB1CC1, MFN2, USP30, SNX7, ATG7, FBXO7, SLC25A46, FIS1, GABARAPL2, GABARAPL1, SMURF1, BNIP3, VPS13C, LRBA, ATPIF1, ATG9A, MUL1, WIPI2, CDC37, UFC1, ATG2A, TOMM7, ATG4B, ULK1, VDAC1, SLC25A4, SQSTM1, OGT, OPTN, ATG4D	3640	120	19200	1.8022	0.57401	0.00209139	0.00190763
Wbp5	5		GOTERM_BP_5	GO:0021953~central nervous system neuron differentiation	72	1.76039	0.000131106	ROBO2, NRP1, NRP2, GABRB1, HSP90AB1, ELAVL4, CHD5, FAIM2, ADARB1, GBA2, ARHGAP35, ROBO1, HERC1, SIN3A, SCYL1, SLC25A46, DYNC2H1, NANOS1, EPHA4, SZT2, ZFP335, LMO4, PRKCA, TBR1, CSNK1D, UNC5D, DICER1, PEX5, DCX, RAPGEF2, ULK1, B4GALT6, SHANK3, B4GALT5, PAFAH1B1, SPTBN4, ARHGEF28, NRXN1, FOXG1, GBA, PTGER3, MYCBP2, TULP3, CEND1, CACNA1A, BHLHE22, GIGYF2, UBB, MAP2, PSAP, SPOCK1, ZSWIM6, SLIT2, ATG7…	3640	248	19200	1.53137	0.590314	0.00218168	0.00198999
Pak3	5		GOTERM_BP_5	GO:0030100~regulation of endocytosis	90	2.20049	0.000132158	ITGB1, ANKRD13B, SCARB1, APP, LRSAM1, DGKD, MCTP1, PTPRJ, ARRB1, HMGB1, CLU, BICD1, SYNE1, PPP3CA, SMPD1, LRRTM2, FLOT1, SIRPA, ITGAV, DNM1L, SH3GL2, APPL2, AP2M1, NSF, PRKCG, RUBCN, SGIP1, PRKCA, CNPY2, CKAP5, DNM1, CLIP3, BCR, DNAJC6, PARD3, DGKQ, DCX, CDH13, AMPH, CD47, CBLL1, NECAB2, NAPB, LRPAP1, NLGN1, TSG101, ROCK1, SRC, MFF, SNX3, CLN3, LMAN2, STAP1, SLC17A7, PIP5K1C, ATG7, PACSIN1, UBQLN…	3640	326	19200	1.45621	0.593239	0.00219383	0.00200107
Nceh1	5		GOTERM_BP_5	GO:0032507~maintenance of protein location in cell	31	0.757946	0.000133229	YWHAB, INSIG2, KDELR1, GRIK5, INSIG1, HNRNPU, SRI, PKD1, SYNE1, MPRIP, OS9, TMSB4X, TMSB10, TAPT1, GET4, SUN2, SUN1, HSPA5, VPS13C, CHCHD10, SORL1, SUPT7L, TOPORS, CCDC88A, CREB3, RIT2, RER1, DZIP1, PFN1, TAF3, DBN1	3640	82	19200	1.9941	0.596192	0.00220621	0.00201237
D3Ertd751e	5		GOTERM_BP_5	GO:0031331~positive regulation of cellular catabolic process	108	2.64059	0.000136553	APP, SCOC, ZBTB20, CLU, FAM122A, NUB1, TBK1, NRD1, SESN1, PIP4K2A, PIP4K2B, PIM2, PIP4K2C, FBXO7, NANOS1, SH3GLB1, MAP2K1, FBXW7, RC3H1, MUL1, CSNK1D, TSC1, MIF, MID2, RBX1, CDC37, GPD1, VDAC1, ULK1, OPTN, VCP, TMTC3, ABHD5, PTTG1IP, FOXO1, ZFP36L2, GABARAP, SNX4, LARP1, BAG2, DHX36, DVL1, SNX7, ATG7, SOCS5, ABCA2, OSBPL7, XBP1, SMURF1, INSR, EIF2AK4, PTK2, ATG16L1, AGO2, ATG2A, MDM2, FBXL5, GSK3…	3640	406	19200	1.40313	0.605226	0.00225577	0.00205757
Mfsd1	5		GOTERM_BP_5	GO:0072384~organelle transport along microtubule	32	0.782396	0.000142387	RAB1A, TRAK1, BICD1, RASGRP1, SYNE2, HDAC6, BICD2, TRAK2, MECP2, FYCO1, CLN3, TMEM201, UCHL1, RHOT2, UBB, MAP2, KIF5A, NEFL, AP3S2, KIF1B, WASF1, DYNC1I1, SUN2, MAP2K1, SUN1, FBXW11, HSBP1, ARMCX3, MADD, HAP1, CNIH2, PAFAH1B1	3640	86	19200	1.96269	0.620596	0.00234645	0.00214028
Prpf3	5		GOTERM_BP_5	GO:0030490~maturation of SSU-rRNA	22	0.537897	0.000143752	NOP14, UTP3, RPS8, RIOK3, MRPS11, NGDN, UTP23, FCF1, FAM207A, GTF2H5, RPS14, RPS28, RPS16, LSM6, RPS19, BMS1, ERCC2, TSR2, NOL10, NOL11, RPS21, DCAF13	3640	50	19200	2.32088	0.624104	0.00236322	0.00215558
Aph1a	5		GOTERM_BP_5	GO:0010628~positive regulation of gene expression	487	11.9071	0.000152904	RPL5, MYT1L, HNRNPU, ENO1, ADARB1, TBK1, ZFP281, ZMIZ2, ZXDC, GPBP1, PWWP2A, IER5, MEF2A, MEF2C, PIH1D1, RPL23, RFX3, WDR75, DICER1, ZFP292, CLNS1A, RFX5, RPL26, OPTN, MEAF6, CTBP2, PRKDC, PDGFB, PRDM11, MRPL12, PPP3R1, LARP1, PPARGC1B, S100A10, JUN, CREBBP, NR2F1, BRAF, NR1D2, SNF8, EIF2AK4, NR2F2, INO80, ERLIN2, PRDX6, PBX1, MLLT11, SETX, MLLT10, CPEB1, EIF6, AGO3, AGO2, HNRNPD, MMS19, CDKN1C, …	3640	2226	19200	1.15399	0.646809	0.00250763	0.0022873
Ntng1	5		GOTERM_BP_5	GO:0051952~regulation of amine transport	41	1.00244	0.000153428	RAB3B, ITGB1, OXTR, RAB3A, ARL6IP1, CHRNA4, PTGER3, KCNA2, NPY2R, STK39, HTR2C, CACNA1A, ABAT, NR3C1, RTN4, HRH3, GRM7, CNR1, SV2A, DPYSL2, ADORA1, SYT5, CHGA, SYT4, SYT3, GABBR1, TOR1A, SYT1, KCNB1, PRKCB, MYO5A, HTR1B, CCK, SYT13, SYT7, SYT17, PCP4, SYT11, NAT8L, RAB3GAP1, STX1A	3640	121	19200	1.7873	0.648066	0.00251017	0.00228962
H2afz	5		GOTERM_BP_5	GO:0042220~response to cocaine	27	0.660147	0.000160122	MT-ND6, OXTR, HSP90AB1, SLC1A1, ELAVL4, SLC1A2, SLC1A3, UBE3A, ABAT, HSPD1, EFTUD2, MECP2, CNR1, DPYSL2, SMPD1, PTK2B, NCAM1, CACNG4, CREBBP, HSPA5, HOMER1, HOMER2, DNMT3A, HTR1B, TIAM1, DLG4, MDM2	3640	68	19200	2.09438	0.663743	0.00261341	0.00238379
Bag1	5		GOTERM_BP_5	GO:0006623~protein targeting to vacuole	21	0.513447	0.000165923	SCARB2, BECN1, HSPA8, RAB7, SMURF1, SORT1, VPS13C, VPS4A, VPS37D, GCC2, SNF8, STAM, PTPN23, SORL1, CLU, ZFYVE16, GGA3, SNX16, RNF215, VTI1B, MON1B	3640	47	19200	2.35679	0.676761	0.0027016	0.00246423
Txn1	5		GOTERM_BP_5	GO:0006687~glycosphingolipid metabolic process	23	0.562347	0.000172023	ABCA2, B4GALT3, GBA, ST8SIA3, HEXA, GBA2, GALC, TM9SF2, UGCG, GM2A, B3GALT2, PSAP, NEU1, B3GALT1, ST8SIA5, BAX, B4GALNT1, B4GALT6, ST6GALNAC5, ST3GAL2, B4GALT5, ST6GALNAC6, ST3GAL3	3640	54	19200	2.24664	0.689908	0.00278759	0.00254266
Brinp1	5		GOTERM_BP_5	GO:0072666~establishment of protein localization to vacuole	23	0.562347	0.000172023	SCARB2, BECN1, HSPA8, RAB7, SMURF1, SORT1, VPS13C, VPS4A, VPS37D, GCC2, SNF8, STAM, PTPN23, SORL1, CLU, ZFYVE16, GGA3, SNX16, RNF215, CACNG3, CACNG4, VTI1B, MON1B	3640	54	19200	2.24664	0.689908	0.00278759	0.00254266
Megf9	5		GOTERM_BP_5	GO:0032092~positive regulation of protein binding	37	0.904645	0.000175356	APP, GSK3B, SPON1, HSP90AB1, PLXND1, POLDIP2, EPB41, USP33, RPL11, DERL1, ARRB1, RFNG, PKD1, SPPL3, PPP2CA, UFL1, PPP2CB, ABL1, KRIT1, FLOT1, ABL2, MEN1, AKTIP, AMFR, PLCL2, HIP1R, HIPK2, FKBP1A, FAM220A, TIAM1, PACS1, PIN1, RAPGEF2, MAPRE3, AGRN, RAMP1, RAN	3640	106	19200	1.84118	0.696866	0.00283486	0.00258578
Slc24a2	5		GOTERM_BP_5	GO:0071786~endoplasmic reticulum tubular network organization	12	0.293399	0.000186269	REEP1, RAB10, RTN3, ZFYVE27, ARL6IP1, TMEM33, ATL1, REEP2, ATL2, RAB18, RAB3GAP1, RTN4	3640	19	19200	3.33141	0.718569	0.00299705	0.00273371
Rnf11	5		GOTERM_BP_5	GO:0050774~negative regulation of dendrite morphogenesis	12	0.293399	0.000186269	NLGN3, DNM3, GSK3B, PPP3CA, TRPC5, NLGN1, GORASP1, RAPGEF2, UBE3A, NGEF, CIT, YWHAH	3640	19	19200	3.33141	0.718569	0.00299705	0.00273371
Akr1a1	5		GOTERM_BP_5	GO:0098876~vesicle-mediated transport to the plasma membrane	33	0.806846	0.000190679	SNAP25, RAB7, CHIC2, ARL3, CLSTN1, SLC1A1, ATP2C1, CPLX1, CLN3, GOLGA4, GGA3, SNX27, STX3, GOLGA7, SPTBN1, NSF, ARFGEF2, GRIPAP1, BBS1, AMN, ATP6AP1, EXOC8, GOLPH3L, NSG1, ACSL3, GRIP2, RAB11A, MAPK10, RAB10, EXOC6, LLGL1, OPTN, VAMP2	3640	91	19200	1.91281	0.726891	0.00306075	0.00279182
Ndufs5	5		GOTERM_BP_5	GO:0010605~negative regulation of macromolecule metabolic process	638	15.599	0.000193827	TDRKH, RPL5, SERPINE2, MYT1L, TESK1, HNRNPU, ENO1, ADARB1, EPRS, ZFYVE28, TBK1, ZFP281, MPRIP, PWWP2A, PRKCG, TSPYL2, MEF2A, GABARAPL2, HES6, MEF2C, PIH1D1, PRKCE, RPL23, RFX3, RC3H1, PRKCA, DICER1, HCFC2, RC3H2, GTPBP4, EID1, PRKAR1B, PARD3, RFX5, DDIT4, CGGBP1, OPTN, LRPAP1, URI1, SET, SRCAP, CTBP2, PRKDC, PRKRIP1, PDGFB, THY1, PRDM11, ARPP19, MRPL13, GIGYF2, GLG1, PRDX5, GRIN2A, LARP1, ZFP180,…	3640	2988	19200	1.12626	0.732682	0.00310397	0.00283124
Epha10	5		GOTERM_BP_5	GO:0006896~Golgi to vacuole transport	13	0.317848	0.000203737	VPS29, SORT1, RBSN, CLN3, EHD3, CCDC91, LAMP1, AP1G1, RNF215, VPS52, VPS54, AP3S2, VTI1B	3640	22	19200	3.11688	0.75012	0.00324739	0.00296206
Ncdn	5		GOTERM_BP_5	GO:0006684~sphingomyelin metabolic process	13	0.317848	0.000203737	ABCA2, SAMD8, SGMS1, ABCA8A, ABCA8B, SMPD3, SPTLC1, SMPD4, SPTLC2, VAPA, SMPD1, OSBP, ORMDL3	3640	22	19200	3.11688	0.75012	0.00324739	0.00296206
Fuca1	5		GOTERM_BP_5	GO:0001778~plasma membrane repair	15	0.366748	0.000204632	RAB3A, VPS4B, VPS4A, SYT7, SYT11, SMPD1, CHMP1A, ANXA6, CHMP2A, CHMP4B, MYH9, CHMP6, S100A10, CHMP5, ARL8B	3640	28	19200	2.82575	0.751637	0.00325403	0.00296812
Luzp1	5		GOTERM_BP_5	GO:0032388~positive regulation of intracellular transport	73	1.78484	0.000213356	YWHAE, TENM1, GSK3B, GSK3A, C2CD5, BMPR2, HSP90AB1, PGAP1, CHRM1, NUMA1, PDCD5, PTPN23, MECP2, RIMS1, DNM1L, JAK2, HRAS, AP2M1, UNC13B, FBXW7, DNM1, DNM3, NUP93, CACNB3, TBC1D20, ASPH, RUFY3, PLAA, VAMP2, NLGN1, PRKAA1, SAR1A, DCTN1, SAR1B, HPCA, MIEF2, MFF, OAZ1, TM9SF4, SNX4, PAK1, MAP2, PDCD10, TPR, MAPK1, DMAP1, BCAP31, FIS1, PRNP, TCAF1, XBP1, TOR1A, TMEM30A, SYT1, KCNB1, SORL1, SNAP91, SYT7…	3640	256	19200	1.50412	0.765959	0.00338486	0.00308745
Atp13a2	5		GOTERM_BP_5	GO:0045017~glycerolipid biosynthetic process	55	1.34474	0.000224305	PIGS, SCARB1, DGKE, DGKD, PGAP1, LPGAT1, PIGT, PIGO, DGKB, PIGYL, HTR2C, IMPA1, CAPN2, PIP4K2A, PLCE1, PIP4K2B, PIP4K2C, SH3GLB1, PCYT1B, DGAT1, FBXW7, ACSL3, DGKZ, CTDNEP1, DPM2, PIGB, DPM3, DGKQ, PIGK, FAR1, PI4K2A, AGPAT5, CDS1, BECN1, VAC14, PDGFB, ABHD8, LPL, ABHD5, AGPAT1, AGPAT3, AGPAT4, PGS1, CLN3, GPAT4, DHRS7B, PIP5K1A, PIP5K1B, PIP5K1C, CDIPT, CHKB, MBOAT7, ETNK1, PNPLA3, CDS2	3640	180	19200	1.61172	0.782769	0.00355028	0.00323834
Tardbp	5		GOTERM_BP_5	GO:0042177~negative regulation of protein catabolic process	44	1.07579	0.000226826	RPL5, HSP90AB1, UBXN1, SERPINE2, RPL11, MYCBP2, DERL2, PARK7, PHB, HMGCR, CST3, SNX3, ERLEC1, LAPTM4B, GRIN2A, BAG5, OS9, TLK2, MGAT3, TIMP2, TIMP3, LRIG2, TIMP4, PRKCG, CTSA, EPHA4, USP25, GABARAPL2, USP7, CAML, SMAD3, RPS7, RPL23, YOD1, NRG1, UBE2G2, AZIN1, HIPK2, SENP1, PDCL3, ADGRB1, WAC, PIN1, OGT	3640	135	19200	1.71917	0.786464	0.00358185	0.00326713
Eno1	5		GOTERM_BP_5	GO:0031401~positive regulation of protein modification process	310	7.57946	0.000228207	APP, MAPKBP1, CCNK, SMARCB1, DIXDC1, TESK1, EMC10, UBE2L3, NDST1, RASSF1, MPRIP, PLCE1, KAT7, DIP2B, EPHA4, EPHA7, MEF2C, SAP30BP, PIH1D1, PRKCE, FRS2, PRKCA, MMD2, CSNK1D, MIF, MAPK8IP3, TIAM1, CCNY, NSMF, PLPP3, PFN2, TSPYL5, NECAB2, ZFP622, L3MBTL2, DCUN1D5, DCUN1D3, MAPKAP1, MYCBP2, DCUN1D4, PDGFB, DCUN1D1, WDR61, PTTG1IP, RTF1, GABARAP, TTBK1, PDCD10, ATG7, EGR1, JUN, XBP1, NDFIP2, LRRN3, IN…	3640	1365	19200	1.19792	0.788462	0.00359531	0.00327941
Slc45a1	5		GOTERM_BP_5	GO:0045727~positive regulation of translation	52	1.27139	0.000240561	RPL5, HNRNPU, ELAVL1, PTMS, RPS4X, MECP2, PPP3CA, OTUD6B, EIF5A, NSUN4, CIRBP, LARP4B, RHOA, UHMK1, DNAJC3, PKM, NCOR1, CSDE1, RPUSD3, GUF1, RPL26, PRKDC, POLDIP3, LARP1, DHX36, PTK2B, MAPK1, POLR2G, PAIP1, ABCF1, SAMD4, EIF2B5, COA3, YTHDF1, NPM1, UQCC2, STAT3, EIF2AK4, EEF2, CPEB1, EIF6, RPS3A1, AGO2, RPS6KB2, HNRNPD, PLXNB2, EIF3E, EIF3C, EIF3D, EIF4G3, EIF4G2, EIF4G1	3640	168	19200	1.63265	0.805526	0.0037812	0.00344897
Ccnl2	5		GOTERM_BP_5	GO:0032365~intracellular lipid transport	18	0.440098	0.000245183	ABCA2, NUS1, GRAMD1B, GRAMD1A, STARD4, TMEM41B, VPS4A, SYT7, SGPP1, LRP6, PLEKHA8, FABP3, NPC1, OSBP, PIP4K2A, SERAC1, ABCG1, ARL8B	3640	38	19200	2.49855	0.811549	0.00384496	0.00350713
Tmem214	5		GOTERM_BP_5	GO:0036258~multivesicular body assembly	10	0.244499	0.000247593	2610002M06RIK, VPS4B, CHMP1A, VPS4A, CHMP2A, CHMP4B, CHMP3, CHMP6, RAB11A, CHMP5	3640	14	19200	3.76766	0.814617	0.00386496	0.00352537
Mpv17	5		GOTERM_BP_5	GO:1905244~regulation of modification of synaptic structure	10	0.244499	0.000247593	CLN3, TIAM1, GRIPAP1, CYFIP1, EPHA4, CTTNBP2, ABL1, BAIAP2, KALRN, RHOA	3640	14	19200	3.76766	0.814617	0.00386496	0.00352537
Bre	5		GOTERM_BP_5	GO:0034333~adherens junction assembly	30	0.733496	0.000263226	NRP1, POLDIP2, ROCK1, SRC, PTPRJ, THY1, ACTB, PPM1F, CFL1, ABL1, PTK2B, PIP5K1A, ITGAV, WNT4, S100A10, MAP4K4, SMAD3, PDPK1, ACTN1, TSC1, CORO2B, BCR, DUSP22, ABI2, CTTN, DLC1, DLG5, TAOK2, CTNNB1, FERMT2	3640	81	19200	1.9536	0.833332	0.00409958	0.00373938
Lcorl	5		GOTERM_BP_5	GO:0045921~positive regulation of exocytosis	38	0.929095	0.00027002	RAB7, NLGN1, TSG101, RAB3A, VPS4B, VPS4A, GLRX, CACNA1H, CACNA1G, SMPD3, CACNA1I, SNX4, RIMS1, LAMP1, AP1G1, STXBP5, DNM1L, CLASP1, S100A10, UNC13B, CADPS2, SYT4, PDCD6IP, ATP6AP1, SYT1, KCNB1, RAB27A, PRKCA, SNF8, STAM, SYT7, SLC4A8, VSNL1, CHMP2A, ATP13A2, CDK5R2, STX1A, BCL2L1	3640	112	19200	1.78964	0.840865	0.00419579	0.00382713
Stim2	5		GOTERM_BP_5	GO:0070050~neuron cellular homeostasis	20	0.488998	0.000271443	SLC24A2, APP, PRKAA1, DCTN1, MINK1, ATP2A2, CACNA1A, ATP2B2, CLCN3, CX3CL1, SLC8A2, GRIN1, NELL2, CALB2, FGGY, TAOK1, TYRO3, TMEM106B, SLC17A7, KCNH1	3640	45	19200	2.34432	0.842399	0.00420829	0.00383853
Pds5a	5		GOTERM_BP_5	GO:0090257~regulation of muscle system process	76	1.85819	0.000273987	ERRFI1, GSK3B, RYR2, GSK3A, OXTR, SETD3, NPY2R, ADK, ATP2A2, ABAT, ECE1, ENO1, NR3C1, SLC8A1, PPP3CA, SUMO1, PDE4B, ADORA1, ANXA6, SCN5A, TMEM38A, MEF2A, MLIP, MAP2K1, MEF2C, GLRX3, PARP2, CACNA2D1, TNNC1, PRKCA, ANK2, ATP1B1, ADRA2C, SSTR2, RHOA, FOXP1, CACNB1, CTTN, RNF207, KCNMA1, SLC25A4, DBN1, HCN4, BECN1, CAMK2D, CALCRL, ROCK1, KCNA1, PTGER3, ADRB1, ZDHHC21, ATP1A1, SRI, MTMR4, FOXO1, SLC9A…	3640	271	19200	1.47926	0.845105	0.00422898	0.00385741
Gabra4	5		GOTERM_BP_5	GO:0070584~mitochondrion morphogenesis	17	0.415648	0.00027402	FIS1, PANK2, POLDIP2, MFF, SUPV3L1, OPA1, FEZ1, OPA3, MFN1, MFN2, BAX, SLIRP, SSBP1, WASF1, DNM1L, BCL2L1, PLEC	3640	35	19200	2.56201	0.84514	0.00422898	0.00385741
Mapk10	5		GOTERM_BP_5	GO:2001233~regulation of apoptotic signaling pathway	113	2.76284	0.000285398	MTCH2, NDUFA13, KDM1A, PDCD5, TXNDC12, FAIM2, PARK7, ENO1, CLU, PPP2R1A, TMEM14A, PIAS4, SH3GLB1, PDIA3, MAP2K1, RPS7, FBXW7, HGF, PIH1D1, PAM16, MUL1, MIF, PSME3, MADD, ERP29, PPIF, VDAC2, PHIP, RPL26, RAF1, SCG2, PPIA, FAIM, URI1, TMEM161A, MAZ, PTTG1IP, BAG5, UBB, NACC2, WNT4, IVNS1ABP, FIS1, XBP1, PRELID1, SMAD3, WFS1, CHCHD10, NR4A2, MLLT11, ZC3HC1, PTPRC, MDM2, GCLM, SERINC3, BCL2L2, BCL2L1…	3640	436	19200	1.36707	0.856683	0.00439461	0.00400849
Lrrc8b	5		GOTERM_BP_5	GO:0051347~positive regulation of transferase activity	149	3.64303	0.000286456	APP, CLU, SLC8A2, IGF1R, UBE2L3, C1GALT1C1, CCND1, ADORA1, PLCE1, HMGN1, EPHA5, MAP2K3, SH3GLB1, EPHA4, EPHA7, MAP2K1, MEF2C, LMO4, FBXW7, PIH1D1, LMTK2, MUL1, MMD2, MIF, SRCIN1, DGKZ, MAPK8IP3, TIAM1, ADAM17, CCNY, DKC1, MADD, EEF1A2, ERP29, TYRO3, RAF1, PPIA, ZFP622, PARM1, DCUN1D5, EPHA10, DCUN1D3, SLC1A1, DCUN1D4, PDGFB, STK39, DCUN1D1, PHB, RASGRP1, TTBK1, IRAK1, PDCD10, ABL1, DVL2, STAP1, I…	3640	601	19200	1.30771	0.857712	0.00440095	0.00401427
Fam69a	5		GOTERM_BP_5	GO:0051222~positive regulation of protein transport	94	2.29829	0.00029663	GPR27, YWHAE, TENM1, APP, GSK3B, PCSK1, GSK3A, C2CD5, BMPR2, HSP90AB1, CHRM1, GPR68, PDCD5, ABAT, ARRB1, PTPN23, TM7SF3, OSBP, BSG, DNM1L, JAK2, GLUL, HRAS, WLS, UNC13B, FBXW7, NCOA6, PRKCE, GOLPH3L, ACSL3, DYNLL1, NUP93, CACNB3, ASPH, VSNL1, RUFY3, PPIA, PPID, ABCG1, VAMP2, RAPGEF4, PRKAA1, NLGN2, TSG101, TMED10, SAR1A, DCTN1, SRC, SAR1B, HPCA, CACNA1D, ADRB1, MIEF2, GLRX, SRI, ATP2C1, MFF, OAZ1…	3640	351	19200	1.4126	0.867233	0.00454699	0.00414748
Ep400	5		GOTERM_BP_5	GO:1903423~positive regulation of synaptic vesicle recycling	11	0.268949	0.000309875	DNM3, NLGN1, TOR1A, SYNJ1, PLAA, DNM1L, MFF, DNM1, SNAP91, AP2M1, BCL2L1	3640	17	19200	3.41306	0.878682	0.00470761	0.00429398
Wsb2	5		GOTERM_BP_5	GO:0032510~endosome to lysosome transport via multivesicular body sorting pathway	11	0.268949	0.000309875	VCP, 2610002M06RIK, VPS4B, CHMP1A, VPS4A, CHMP2A, CHMP4B, CHMP3, CHMP6, UBXN6, CHMP5	3640	17	19200	3.41306	0.878682	0.00470761	0.00429398
AI480526	5		GOTERM_BP_5	GO:1903541~regulation of exosomal secretion	11	0.268949	0.000309875	SMPD3, RAB7, TSG101, PDCD6IP, VPS4B, VPS4A, CHMP2A, ATP13A2, SNF8, STAM, ATP9A	3640	17	19200	3.41306	0.878682	0.00470761	0.00429398
Wbscr17	5		GOTERM_BP_5	GO:0051386~regulation of neurotrophin TRK receptor signaling pathway	11	0.268949	0.000309875	SH3GLB1, CYFIP2, CYFIP1, SLC9A6, DOK5, TMEM108, PPP2R5B, ULK1, WASF1, ZDHHC17, PTPRF	3640	17	19200	3.41306	0.878682	0.00470761	0.00429398
Vps37d	5		GOTERM_BP_5	GO:1902991~regulation of amyloid precursor protein catabolic process	19	0.464548	0.000312966	NTRK2, RTN3, ABCA2, EPHA4, PRNP, GSK3A, SPON1, RTN1, TMED10, UNC13A, ROCK1, SORL1, CLU, RTN4, FKBP1A, GGA3, PIN1, HAP1, ABCG1	3640	42	19200	2.38619	0.881208	0.00474397	0.00432715
Polr2j	5		GOTERM_BP_5	GO:0010647~positive regulation of cell communication	449	10.978	0.000325007	CYFIP2, MAPKBP1, CYFIP1, SERPINE2, EMC10, ABAT, NDST1, TBK1, HTR7, PLCE1, RPL37, WLS, PRKCG, UNC13B, MEF2C, UNC13A, PRKCB, PIH1D1, PRKCE, RPL23, RC3H1, FRS2, PRKCA, RC3H2, NUP93, PRKAR1B, RPL26, TSPYL5, SEH1L, CTBP2, PDGFB, ARPP19, GRIN2A, PPP3R1, ATG7, JUN, CREBBP, BRAF, EIF2AK4, L1CAM, TMEM198, MLLT11, 1700037H04RIK, PPP5C, AGO3, KITL, CDK10, FERMT2, LGMN, CDKN1C, GPR27, SMPD3, IKBKB, MECP2, C1…	3640	2056	19200	1.15192	0.890557	0.00491146	0.00447992
Fis1	5		GOTERM_BP_5	GO:0033119~negative regulation of RNA splicing	15	0.366748	0.000326902	NPM1, SFSWAP, CELF4, DYRK1A, PTBP2, PTBP3, RPS26, RBMXL1, U2AF2, HNRNPA2B1, SAP18, TMBIM6, RNPS1, RPS13, RBM10	3640	29	19200	2.72831	0.89196	0.00491146	0.00447992
Pdap1	5		GOTERM_BP_5	GO:0000027~ribosomal large subunit assembly	15	0.366748	0.000326902	DDX28, RPL5, RPL3, RPL10, RPL11, RPLP0, RPL23A, RPF2, RPL6, TRAF7, MRPL20, DHX30, RPL24, RPL38, BRIX1	3640	29	19200	2.72831	0.89196	0.00491146	0.00447992
Hsph1	5		GOTERM_BP_5	GO:0006120~mitochondrial electron transport, NADH to ubiquinone	15	0.366748	0.000326902	MT-ND6, NDUFB9, NDUFA8, NDUFB8, NDUFA7, MT-ND4, MT-ND5, NDUFB6, PARK7, MT-ND2, MT-ND3, MT-ND1, NDUFS2, NDUFV1, ISCU	3640	29	19200	2.72831	0.89196	0.00491146	0.00447992
Sgce	5		GOTERM_BP_5	GO:0008333~endosome to lysosome transport	26	0.635697	0.000330646	RAB7, VCP, TSG101, VPS4B, VPS4A, TRAK1, TRAK2, RNF157, SNX27, CHMP1A, VPS39, UBXN6, PCDHGA3, SORT1, AKTIP, VPS33A, RHOB, 2610002M06RIK, SNX16, HOOK1, CHMP2A, CHMP3, CHMP4B, CHMP6, CHMP5, ARL8B	3640	67	19200	2.04691	0.89468	0.00495678	0.00452125
C1galt1	5		GOTERM_BP_5	GO:0031330~negative regulation of cellular catabolic process	61	1.49144	0.000335451	RPL5, SMG1, HSP90AB1, UBXN1, HNRNPU, DBI, PARK7, RPTOR, NRBP2, LAPTM4B, HERC1, TLK2, TIMP2, TIMP3, QSOX1, USP30, TIMP4, PRKCG, EPHA4, GABARAPL2, RUBCN, USP7, RPS7, RPL23, PAM16, TSC1, SENP1, NPC1, CSDE1, FEZ1, WAC, CHMP4B, SMCR8, BECN1, POLDIP2, RPL11, RNF5, CST3, BAG5, CNR1, MGAT3, LRIG2, ATG7, PAIP1, CTSA, CAML, STAT3, ATP2B4, KLHL22, HNRNPAB, SORL1, MT3, PTK2, LRPPRC, HIPK2, PDCL3, HNRNPD, SLI…	3640	208	19200	1.54691	0.898069	0.00501776	0.00457688
Cadps2	5		GOTERM_BP_5	GO:0051052~regulation of DNA metabolic process	147	3.59413	0.000341377	OTUD4, SMARCAL1, SMARCB1, KDM1A, JADE1, HNRNPU, JADE2, AHR, ACTB, IGF1R, POGZ, DPF2, SMARCAD1, KAT7, MPV17, ARID2, GTF2I, MEN1, PRKCG, TSPYL2, PIAS4, USP7, SMARCC2, SLX1B, HGF, PAM16, THOC1, SUPT7L, GTPBP4, MSH6, MORF4L1, DKC1, SUB1, KCTD13, PFN1, DNMT1, PARM1, TMEM161A, KMT2A, MEAF6, PRKDC, PDGFB, PDS5A, NPAS2, MBTD1, ATXN7, KCNQ1OT1, DHX36, EP400, DMAP1, ATG7, CTC1, JUN, PHF10, UBE2B, FUS, ALYR…	3640	594	19200	1.30536	0.9021	0.00507627	0.00463025
Atp6v1f	5		GOTERM_BP_5	GO:1902592~multi-organism membrane budding	12	0.293399	0.000343092	LRSAM1, TSG101, PDCD6IP, VPS4B, CHMP1A, VPS4A, MVB12B, CHMP2A, CHMP4B, CHMP3, CHMP6, CHMP5	3640	20	19200	3.16484	0.903236	0.00507627	0.00463025
Plxna4	5		GOTERM_BP_5	GO:1902430~negative regulation of beta-amyloid formation	12	0.293399	0.000343092	PRNP, NTRK2, RTN3, SPON1, RTN1, GGA3, ROCK1, PIN1, HAP1, SORL1, CLU, RTN4	3640	20	19200	3.16484	0.903236	0.00507627	0.00463025
Cct7	5		GOTERM_BP_5	GO:0090151~establishment of protein localization to mitochondrial membrane	12	0.293399	0.000343092	NDUFA13, MTCH2, TRMT10B, SAMM50, PDCD5, TIMM13, ROMO1, CALM3, TIMM10, CALM1, CALM2, TOMM22	3640	20	19200	3.16484	0.903236	0.00507627	0.00463025
Pcyox1	5		GOTERM_BP_5	GO:0046755~viral budding	12	0.293399	0.000343092	LRSAM1, TSG101, PDCD6IP, VPS4B, CHMP1A, VPS4A, MVB12B, CHMP2A, CHMP4B, CHMP3, CHMP6, CHMP5	3640	20	19200	3.16484	0.903236	0.00507627	0.00463025
Plxnd1	5		GOTERM_BP_5	GO:0006783~heme biosynthetic process	14	0.342298	0.00034532	ALAS1, ABCB7, UROS, ATPIF1, IREB2, SLC11A2, CPOX, PPOX, SNX3, PGRMC1, SLC25A39, ABCB10, HMBS, COX10	3640	26	19200	2.84024	0.904693	0.00509815	0.00465021
Fkbp4	5		GOTERM_BP_5	GO:0000423~macromitophagy	18	0.440098	0.000358416	BECN1, SMURF1, LRBA, VPS13C, GBA, HDAC6, CDC37, TOMM7, MFN2, ATG4B, ULK1, VDAC1, USP30, SQSTM1, OGT, SLC25A4, OPTN, ATG4D	3640	39	19200	2.43449	0.912823	0.00528004	0.00481611
Mboat7	5		GOTERM_BP_5	GO:0006259~DNA metabolic process	248	6.06357	0.000361488	TDRKH, SMARCAL1, MTRR, SMARCB1, HNRNPU, SMC5, SMC6, ACTB, SMC2, HERC2, ALKBH1, DPF2, KAT7, MPV17, TSPYL2, PRKCG, XNDC1, SMARCC2, REV1, DICER1, GTPBP4, SUB1, XRN2, PSME4, KCTD13, PFN1, EXD2, TMEM161A, MEAF6, PRKDC, TEX264, PDGFB, ZBTB1, MBTD1, PGBD5, KCNQ1OT1, RAD21, SWI5, DHX36, GAR1, ATG7, CTC1, JUN, BCL11B, XRCC1, CDC7, INO80, IFFO1, SMARCA4, SETX, CCDC88A, CDAN1, TDP2, TDP1, HNRNPD, RAD17, MMS…	3640	1073	19200	1.21914	0.914628	0.0053138	0.00484691
Rpl28	5		GOTERM_BP_5	GO:2001243~negative regulation of intrinsic apoptotic signaling pathway	35	0.855746	0.000388961	URI1, NDUFA13, TMEM161A, KDM1A, SRC, TXNDC12, PTTG1IP, PARK7, ENO1, CLU, HERPUD1, BAG5, OPA1, IVNS1ABP, SH3GLB1, CDKN2D, USP47, MAP2K1, XBP1, WFS1, MIF, DNAJA1, CREB3, PPIF, G2E3, MDM2, VDAC2, TMBIM6, CEP63, PPIA, TRIM32, BCL2L2, TPT1, BCL2L1, GRINA	3640	102	19200	1.80995	0.929192	0.00570532	0.00520403
Clcn4	5		GOTERM_BP_5	GO:0046753~non-lytic viral release	9	0.220049	0.000393378	VPS4B, CHMP1A, VPS4A, CHMP2A, CHMP4B, CHMP3, CHMP6, CHMP5, ARL8B	3640	12	19200	3.95604	0.93129	0.00574535	0.00524054
Cadm4	5		GOTERM_BP_5	GO:0006686~sphingomyelin biosynthetic process	9	0.220049	0.000393378	SPTLC1, SAMD8, VAPA, SGMS1, SPTLC2, ABCA8A, ABCA8B, ORMDL3, OSBP	3640	12	19200	3.95604	0.93129	0.00574535	0.00524054
Rps16	5		GOTERM_BP_5	GO:0016477~cell migration	349	8.53301	0.000396647	APP, NCKAP1, ZMYND8, DIXDC1, TESK1, ARPC5L, EMC10, ADARB1, CCAR1, RPS19, ALKBH1, BSG, GLUL, EPHA4, MEF2C, PRKCE, FNDC3B, UNC5C, PRKCA, DICER1, UNC5D, MIF, MAPK8IP3, GTPBP4, NISCH, BCR, TIAM1, PARD3, RUFY3, ADGRB1, DDIT4, TYRO3, KCTD13, NSMF, ULK1, PFN1, PLPP3, CBLL1, ASTN1, PFN2, GPM6A, SDC2, FOXG1, SDC3, PDGFB, CEND1, THY1, TTBK2, ATP5B, FLRT2, PDCD10, KCNQ1OT1, PIP5K1A, PLCG1, TRPM4, NTNG1, NUS…	3640	1566	19200	1.17553	0.932802	0.00577962	0.0052718
Fxyd7	5		GOTERM_BP_5	GO:0015837~amine transport	41	1.00244	0.000397423	RAB3B, ITGB1, OXTR, RAB3A, ARL6IP1, CHRNA4, PTGER3, KCNA2, NPY2R, STK39, HTR2C, CACNA1A, ABAT, NR3C1, RTN4, HRH3, GRM7, CNR1, SV2A, DPYSL2, ADORA1, SYT5, CHGA, SYT4, SYT3, GABBR1, TOR1A, SYT1, KCNB1, PRKCB, MYO5A, HTR1B, CCK, SYT13, SYT7, SYT17, PCP4, SYT11, NAT8L, RAB3GAP1, STX1A	3640	126	19200	1.71638	0.933156	0.00577962	0.0052718
Nucb1	5		GOTERM_BP_5	GO:0045324~late endosome to vacuole transport	17	0.415648	0.000407016	BECN1, TMEM50A, VPS4B, VPS4A, SNF8, STAM, PTPN23, 2610002M06RIK, LEPROTL1, CHMP1A, CHMP2A, CHMP3, CHMP4B, CHMP6, VPS39, CHMP5, ARL8B	3640	36	19200	2.49084	0.937383	0.00590651	0.00538754
RP23-407N2.2	5		GOTERM_BP_5	GO:0043279~response to alkaloid	54	1.32029	0.000422033	MT-ND6, RYR2, MT-ND4, OXTR, HSP90AB1, ELAVL4, HTR2C, ABAT, UBE3A, SLC8A1, RYR3, PPP1R9B, GHR, EFTUD2, MECP2, MAP1LC3A, DPYSL2, SMPD1, TMEM38A, PRKCG, PRKCE, DNMT3A, TIAM1, CREB1, UQCRC1, ALDOA, PRKAA1, TMED10, CHRNA4, SLC1A1, LYPD1, SLC1A2, SLC1A3, HSPD1, CNR1, PTK2B, MAPK1, NCAM1, ATG7, CACNG4, CREBBP, HOMER1, HSPA5, HOMER2, HTR1B, DHODH, GRIN1, FKBP1A, GNAO1, PPP5C, DLG4, MDM2, KCNK1, BCL2L1	3640	180	19200	1.58242	0.943469	0.00611139	0.00557442
Ndn	5		GOTERM_BP_5	GO:0031103~axon regeneration	23	0.562347	0.000428155	RTN4R, EPHA4, GRN, JUN, BEX1, PTPRS, NTRK3, OMG, XYLT1, NRG1, BRAF, MIF, PTN, MAPK8IP3, IGF1R, GAP43, STK24, RTN4RL1, CHL1, TNR, NEFL, LRIG2, JAK2	3640	57	19200	2.1284	0.945777	0.00618688	0.00564328
Man2a2	5		GOTERM_BP_5	GO:0050433~regulation of catecholamine secretion	26	0.635697	0.000429787	OXTR, RAB3A, CHRNA4, PTGER3, KCNA2, NPY2R, ABAT, RTN4, HRH3, CNR1, SYT5, CHGA, SYT4, SYT3, GABBR1, SYT1, KCNB1, PRKCB, MYO5A, HTR1B, SYT13, SYT7, SYT17, PCP4, SYT11, STX1A	3640	68	19200	2.01681	0.946376	0.00619732	0.0056528
Pak1	5		GOTERM_BP_5	GO:0016571~histone methylation	53	1.29584	0.00043481	ZFP369, SETD3, SMARCB1, KDM1A, SUV39H1, SETD7, DPY30, CHD5, ASH2L, ARID4B, MECP2, TRMT112, NELFA, MEN1, PRMT6, ZFP335, PRMT7, PRMT2, NCOA6, PIH1D1, TET2, ASH1L, METTL23, PYGO2, SETBP1, CLNS1A, TET3, LCOR, KMT2D, DNMT1, L3MBTL2, KMT2A, SATB1, KMT2C, CXXC1, WDR61, RTF1, RBBP5, NSD1, SUZ12, XBP1, CHTOP, CREBBP, AUTS2, SETD1B, KANSL1, KANSL2, CARM1, KANSL3, ASXL2, CTNNB1, PAXBP1, OGT	3640	176	19200	1.58841	0.948179	0.00625649	0.00570677
Tmem41b	5		GOTERM_BP_5	GO:0050919~negative chemotaxis	19	0.464548	0.000443703	ROBO2, SEMA6B, RTN4R, NRP2, RYK, LRTM2, SEMA6D, SEMA4C, SEMA4F, UNC5C, NRG1, RHOA, ROBO1, RTN4RL1, SLIT1, ITGAV, SLIT2, LGR4, PLXNA4	3640	43	19200	2.33069	0.951224	0.00637098	0.0058112
1110004F10Rik	5		GOTERM_BP_5	GO:0045739~positive regulation of DNA repair	44	1.07579	0.000457886	SMARCD1, TMEM161A, WDR48, PCNA, SMARCB1, SMARCD3, MEAF6, PRKDC, PNKP, CEBPG, RNF8, HMGB1, ACTB, NPAS2, BABAM1, MBTD1, FAM168A, BCL7A, POGZ, EP400, RPS3, DPF2, APBB1, DMAP1, BRD7, ARID2, GTF2I, PRKCG, PIAS4, ACTR2, SLF1, SMARCC2, ACTL6B, PHF10, FUS, ACTL6A, XRCC1, INO80, ARID1A, ARID1B, SMARCA4, MORF4L1, UBE2N, MMS19	3640	139	19200	1.6697	0.955714	0.00656079	0.00598433
Rps15a	5		GOTERM_BP_5	GO:0098840~protein transport along microtubule	27	0.660147	0.000459971	TTC26, STAU1, TRAF3IP1, ARL3, SSNA1, HNRNPU, HSPB11, PURA, IFT74, KIF5A, IFT57, DYNC2H1, TUB, BBS1, MYO5A, FUZ, DYNLL1, MAPK8IP3, CAMSAP3, CLIP3, IFT20, IFT22, SFPQ, IFT81, IFT27, IFT46, SSX2IP	3640	72	19200	1.97802	0.956338	0.00656302	0.00598637
Smg1	5		GOTERM_BP_5	GO:0099118~microtubule-based protein transport	27	0.660147	0.000459971	TTC26, STAU1, TRAF3IP1, ARL3, SSNA1, HNRNPU, HSPB11, PURA, IFT74, KIF5A, IFT57, DYNC2H1, TUB, BBS1, MYO5A, FUZ, DYNLL1, MAPK8IP3, CAMSAP3, CLIP3, IFT20, IFT22, SFPQ, IFT81, IFT27, IFT46, SSX2IP	3640	72	19200	1.97802	0.956338	0.00656302	0.00598637
Bola2	5		GOTERM_BP_5	GO:0008277~regulation of G-protein coupled receptor protein signaling pathway	42	1.02689	0.000470557	ITGB1, NECAB2, GPR27, APP, GSK3A, CRTC3, RGS14, YWHAB, USP33, PTGER3, TULP3, ECE1, ABHD6, ZDHHC7, ARRB1, PHB, BICD1, ZDHHC3, PPP1R9B, RNF157, GRM5, PALM, STMN1, PLCE1, PHF24, RGS8, RGS6, UBQLN2, CHGA, TUB, GIT2, USP20, HOMER2, HTR1B, RPGRIP1L, SYP, DNM1, DGKQ, RGS10, KCTD12, PLCB1, RAMP1	3640	131	19200	1.69113	0.959375	0.00670002	0.00611134
Orai3	5		GOTERM_BP_5	GO:0034250~positive regulation of cellular amide metabolic process	58	1.41809	0.000491659	RPL5, GSK3A, HNRNPU, ELAVL1, CLU, PTMS, RPS4X, MECP2, SMPD3, PPP3CA, OTUD6B, EIF5A, EPHA4, NSUN4, CIRBP, LARP4B, RHOA, UHMK1, DNAJC3, PKM, NCOR1, CSDE1, RPUSD3, GUF1, RPL26, ABCG1, PRKDC, POLDIP3, LARP1, DHX36, PTK2B, MAPK1, POLR2G, PAIP1, ABCF1, SAMD4, EIF2B5, ABCA2, COA3, YTHDF1, NPM1, UQCC2, STAT3, EIF2AK4, EEF2, CPEB1, EIF6, RPS3A1, AGO2, RPS6KB2, HNRNPD, PLXNB2, EIF3E, EIF3C, EIF3D, EIF4G3, …	3640	198	19200	1.54512	0.964812	0.00698587	0.00637206
Bub3	5		GOTERM_BP_5	GO:0086010~membrane depolarization during action potential	15	0.366748	0.000506611	HCN4, CACNA2D1, CACNA1D, CACNA1H, CACNA1G, CACNA1I, SCN8A, RANGRF, SCN5A, SCN3B, SCN3A, YWHAH, SCN1A, SCN2B, TRPM4	3640	30	19200	2.63736	0.968218	0.00718332	0.00655217
Rplp2	5		GOTERM_BP_5	GO:0039702~viral budding via host ESCRT complex	10	0.244499	0.000514745	TSG101, PDCD6IP, VPS4B, CHMP1A, VPS4A, CHMP2A, CHMP4B, CHMP3, CHMP6, CHMP5	3640	15	19200	3.51648	0.969931	0.00725332	0.00661602
Syne1	5		GOTERM_BP_5	GO:1903543~positive regulation of exosomal secretion	10	0.244499	0.000514745	SMPD3, RAB7, TSG101, PDCD6IP, VPS4B, VPS4A, CHMP2A, ATP13A2, SNF8, STAM	3640	15	19200	3.51648	0.969931	0.00725332	0.00661602
Chchd10	5		GOTERM_BP_5	GO:0099010~modification of postsynaptic structure	10	0.244499	0.000514745	CTTN, STAU1, CFL1, FILIP1, CABP1, PFN1, WASF1, KALRN, WASF3, PFN2	3640	15	19200	3.51648	0.969931	0.00725332	0.00661602
Tmem259	5		GOTERM_BP_5	GO:1903532~positive regulation of secretion by cell	97	2.37164	0.000521069	APP, OXTR, RAB3A, GPR68, NPY2R, ABAT, TM7SF3, NR3C1, RIMS1, LAMP1, DPYSL2, OSBP, BSG, GLUL, WLS, UNC13B, CADPS2, UNC13A, PRKCE, GOLPH3L, PRKCA, PCP4, PPIA, ABCG1, PPID, STX1A, TSG101, TMED10, CACNA1B, CACNA1D, ADRB1, CACNA1H, RTN4, CACNA1G, SNX4, CACNA1I, STXBP5, ATG7, TRPM4, S100A10, SYT4, SYT1, RASL10B, RAB27A, SNF8, STAM, SYT7, AIMP1, PEX5L, CHMP2A, C2CD2L, BCL2L1, FGFR1, GPR27, PCSK1, SNAP25,…	3640	370	19200	1.38283	0.971198	0.00732726	0.00668346
Gpx4	5		GOTERM_BP_5	GO:0007628~adult walking behavior	20	0.488998	0.000526881	SPTBN4, EPHA4, HEXA, AXIN1, CEND1, CACNA1A, UCHL3, OXR1, HIPK2, ABHD12, UCHL1, DAB1, EFNB3, NPC1, GLRB, SCN8A, KCNMA1, ABL2, ATG7, SCN1A	3640	47	19200	2.24456	0.972316	0.00739371	0.00674407
Aes	5		GOTERM_BP_5	GO:0043414~macromolecule methylation	88	2.15159	0.00054123	RAB3B, TDRKH, ZFP369, GSK3B, GSK3A, BTG1, SETD3, MTRR, SMARCB1, KDM1A, SUV39H1, SETD7, DPY30, CHD5, THUMPD3, ASH2L, ARID4B, CTCF, MTO1, ALKBH8, MECP2, TRMT112, PCMT1, SNRPD3, TRMT44, NELFA, METTL16, MEN1, PRMT6, ZFP335, PRMT7, PRMT2, NSUN4, NCOA6, TYW3, PIH1D1, DNMT3A, TET2, ASH1L, FTSJ1, FTSJ3, METTL23, PYGO2, SETBP1, CLNS1A, TET3, LCOR, CBLL1, KMT2D, DNMT1, L3MBTL2, KMT2A, SATB1, KMT2C, CXXC1, …	3640	330	19200	1.40659	0.974893	0.00757944	0.00691349
Cep83os	5		GOTERM_BP_5	GO:0043270~positive regulation of ion transport	96	2.34719	0.000547442	RAB3B, ITGB1, RYR2, AHCYL1, CHRM1, ARL6IP1, ATP8A1, KCNC1, NPY2R, HTR2C, ABAT, DBI, PARK7, NR3C1, CX3CL1, IKBKB, PPP3CA, SUMO1, DPYSL2, CFL1, ADORA1, SCN5A, PDPK1, CACNA2D1, ANK2, ATP1B2, MIF, ATP1B1, CREB3, CACNB3, PCP4, STIM1, ASPH, STIM2, RNF207, HAP1, NAT8L, PLCB1, SLC25A4, SHANK3, NLGN3, ADCYAP1R1, AMIGO1, KCNA1, COX17, PDGFB, STK39, ITPR1, CACNA1D, ADRB1, GLRX, THY1, SRI, RTN4, SLC9A1, SNX4…	3640	366	19200	1.38353	0.975933	0.00765069	0.00697847
Atp2b1	5		GOTERM_BP_5	GO:0001956~positive regulation of neurotransmitter secretion	14	0.342298	0.000550963	UNC13B, NLGN1, UNC13A, SYT1, CACNA1B, HTR2C, SYT7, BAIAP3, RIMS1, SLC4A8, DNM1L, RAB3GAP1, STX1A, BCL2L1	3640	27	19200	2.73504	0.976503	0.00765277	0.00698037
Nap1l1	5		GOTERM_BP_5	GO:0030970~retrograde protein transport, ER to cytosol	14	0.342298	0.000550963	BCAP31, VCP, SEL1L, DERL1, DERL2, YOD1, UBE2G2, H13, HSP90B1, HERPUD1, ERLEC1, OS9, TMEM129, SEC61B	3640	27	19200	2.73504	0.976503	0.00765277	0.00698037
Os9	5		GOTERM_BP_5	GO:1903513~endoplasmic reticulum to cytosol transport	14	0.342298	0.000550963	BCAP31, VCP, SEL1L, DERL1, DERL2, YOD1, UBE2G2, H13, HSP90B1, HERPUD1, ERLEC1, OS9, TMEM129, SEC61B	3640	27	19200	2.73504	0.976503	0.00765277	0.00698037
Col4a1	5		GOTERM_BP_5	GO:0048041~focal adhesion assembly	26	0.635697	0.000554064	NRP1, POLDIP2, ROCK1, SRC, PTPRJ, THY1, PPM1F, CFL1, ABL1, PTK2B, PIP5K1A, ITGAV, WNT4, S100A10, MAP4K4, SMAD3, PDPK1, ACTN1, TSC1, CORO2B, BCR, DUSP22, CTTN, DLC1, TAOK2, FERMT2	3640	69	19200	1.98758	0.976994	0.00768016	0.00700535
Msmo1	5		GOTERM_BP_5	GO:0051438~regulation of ubiquitin-protein transferase activity	23	0.562347	0.000567649	RPL5, FEM1A, RPS7, DCUN1D5, FBXW7, DCUN1D3, RPL23, DCUN1D4, RPL11, AXIN1, DCUN1D1, PARK7, TOPORS, UBE2L3, BAG5, BAG2, UBE2S, UBE2N, ABL1, PIN1, RPS2, BUB3, DNM1L	3640	58	19200	2.0917	0.979027	0.00785248	0.00716254
Tmem59l	5		GOTERM_BP_5	GO:0006491~N-glycan processing	11	0.268949	0.000578897	MAN1A, GANAB, MAN2A2, PRKCSH, ST8SIA1, MAN1A2, MGAT4A, ST8SIA3, ST8SIA5, MAN1B1, GANC	3640	18	19200	3.22344	0.980574	0.00797566	0.00727489
Rpl18a	5		GOTERM_BP_5	GO:0090083~regulation of inclusion body assembly	11	0.268949	0.000578897	DNAJB2, DNAJB1, PSMC5, BAG5, CDC34, DNAJB6, DNAJA4, SACS, HAP1, SORL1, CLU	3640	18	19200	3.22344	0.980574	0.00797566	0.00727489
Babam1	5		GOTERM_BP_5	GO:0050684~regulation of mRNA processing	48	1.17359	0.000581371	SF3B4, DDX5, RBM25, AHCYL1, KHDRBS3, CCNT1, YTHDC1, SFSWAP, CELF1, ZC3H3, CELF2, CELF4, HNRNPU, CELF5, CELF6, ADARB1, CDC73, U2AF2, TRA2B, DHX36, MAGOH, LEO1, SAP18, METTL16, RBM10, RBM11, HSPA8, TIA1, NPM1, RBFOX1, MBNL2, NCBP1, RBFOX3, WTAP, CIRBP, DYRK1A, PRDX6, CDK11B, PTBP3, CPEB1, RBMXL1, SON, NCL, CLNS1A, HNRNPA2B1, SRSF2, MALAT1, RNPS1	3640	157	19200	1.61265	0.980898	0.00799356	0.00729122
Trmt1	5		GOTERM_BP_5	GO:0070316~regulation of G0 to G1 transition	17	0.415648	0.000591907	SMARCD1, SMARCB1, SMARCD3, SMARCC2, ACTL6B, PHF10, ACTL6A, PPP2R5B, ARID1A, ARID1B, ACTB, SMARCA4, ZNHIT1, BCL7A, DPF2, BRD7, ARID2	3640	37	19200	2.42352	0.982221	0.00812202	0.00740839
Itfg1	5		GOTERM_BP_5	GO:0051254~positive regulation of RNA metabolic process	391	9.5599	0.000616546	MYT1L, HNRNPU, ADARB1, TBK1, ZFP281, ZMIZ2, ZXDC, GPBP1, PWWP2A, IER5, MEF2A, MEF2C, PIH1D1, RFX3, RC3H1, WDR75, DICER1, ZFP292, CLNS1A, RFX5, MEAF6, CTBP2, PRKDC, PDGFB, PRDM11, MRPL12, PPP3R1, PPARGC1B, S100A10, JUN, CREBBP, NR2F1, NR1D2, NR2F2, INO80, ERLIN2, PRDX6, PBX1, MLLT11, SETX, MLLT10, CPEB1, AGO2, HNRNPD, MMS19, CDKN1C, ARF4, GMEB1, SETD3, SETD7, ASH2L, CTCF, MED15, IKBKB, MECP2, TRMT…	3640	1783	19200	1.15671	0.984967	0.00844309	0.00770125
Cmtm4	5		GOTERM_BP_5	GO:0045773~positive regulation of axon extension	22	0.537897	0.000678764	RPL4, NRP1, CYFIP1, GSK3B, TRPC5, BMPR2, DSCAM, GDI1, NTRK3, TRPV2, L1CAM, ATP5G1, RAB11A, GOLGA4, PAK1, CDH4, ZFYVE27, RUFY3, MEGF8, DBN1, EIF4G2, PAFAH1B1	3640	55	19200	2.10989	0.990159	0.00927644	0.00846138
Gabarapl2	5		GOTERM_BP_5	GO:1904375~regulation of protein localization to cell periphery	40	0.977995	0.000682962	ITGB1, DPP10, CAMK2D, NUMA1, EPB41, NRXN1, CLTC, VPS4A, LYPD1, ZDHHC7, ATP2C1, ACTB, GNAI1, PPP1R9B, CLN3, PGRMC1, DPP6, HECTD1, EPB41L2, STX3, RAB11FIP2, CAMK2G, SPTBN1, AP2M1, VTI1B, ABCA2, PRNP, PDPK1, ATP2B4, MYO5A, ACSL3, RAB11A, CLIP3, TMEM59, DLG1, RER1, RANGRF, MRAP2, SQSTM1, BCL2L1	3640	125	19200	1.68791	0.990437	0.00929648	0.00847966
Atmin	5		GOTERM_BP_5	GO:0008306~associative learning	40	0.977995	0.000682962	ITGB1, NLGN3, SNAP25, BRSK1, APP, RGS14, KMT2A, SLC1A1, ELAVL4, OPRL1, ATP1A3, HMGCR, CACNA1E, NRGN, MECP2, CLN3, PGRMC1, GRIN2A, HRH1, ATXN1, GRM7, NPTN, TNR, ABL2, CSMD1, ACTR2, GABRA5, B3GAT1, CCK, TSC1, BRAF, TBR1, CKAP5, ZZEF1, GRIN1, IFT20, CREB1, RIN1, SHANK3, LGMN	3640	125	19200	1.68791	0.990437	0.00929648	0.00847966
Rpl15	5		GOTERM_BP_5	GO:0006664~glycolipid metabolic process	33	0.806846	0.000696388	PIGS, B4GALT3, PIGT, PGAP1, PIGO, GBA, HEXA, PIGYL, GBA2, UGCG, GM2A, B3GALT2, PSAP, NEU1, B3GALT1, ST8SIA5, B4GALNT1, ST3GAL2, ST3GAL3, ABCA2, ST8SIA3, GALC, TM9SF2, DPM2, PIGB, DPM3, SCCPDH, PIGK, BAX, B4GALT6, ST6GALNAC5, B4GALT5, ST6GALNAC6	3640	97	19200	1.79449	0.991272	0.00946031	0.0086291
Nisch	5		GOTERM_BP_5	GO:1904377~positive regulation of protein localization to cell periphery	26	0.635697	0.000708623	ITGB1, DPP10, NUMA1, EPB41, NRXN1, ATP2C1, GNAI1, PPP1R9B, CLN3, PGRMC1, DPP6, EPB41L2, STX3, RAB11FIP2, SPTBN1, PRNP, PDPK1, ATP2B4, MYO5A, ACSL3, RAB11A, CLIP3, DLG1, RER1, RANGRF, SQSTM1	3640	70	19200	1.95918	0.99197	0.00960734	0.0087632
Nedd8	5		GOTERM_BP_5	GO:0071248~cellular response to metal ion	62	1.51589	0.000714886	GABRB3, APP, GSK3A, CPNE5, CPNE4, CPNE6, RYR3, MECP2, SMPD3, MAP1LC3A, SUMO1, SMPD1, SCN5A, KCNH1, MEF2A, MEF2C, CHUK, CACYBP, BACE1, CREB1, ASPH, PPIF, BECN1, NLGN1, PRKAA1, NRXN1, KCNA1, SLC1A1, HPCA, IREB2, STK39, ADCY1, CACNA1H, GRIN2A, GLRA3, MAPK1, NPTX1, HNRNPA1, SYT5, PRNP, SYT4, JUN, SYT3, HSPA5, SYT1, FUS, KCNB1, BNIP3, BRAF, SYT13, MCOLN1, MT3, SYT7, SOD1, SYT17, PPP5C, SYT11, DLG4, AT…	3640	218	19200	1.50015	0.992306	0.009673	0.00882309
Rabggta	5		GOTERM_BP_5	GO:1902667~regulation of axon guidance	20	0.488998	0.000718673	SEMA6B, NRP1, YTHDF1, BMPR2, DSCAM, RYK, SEMA6D, SEMA4C, MYCBP2, SEMA4F, TBR1, TUBB2B, SLIT1, ZSWIM8, ZSWIM6, SLIT2, MEGF8, AGRN, ZSWIM5, PLXNA4	3640	48	19200	2.1978	0.992501	0.00970493	0.00885222
Zmym2	5		GOTERM_BP_5	GO:0042551~neuron maturation	23	0.562347	0.000744998	CDKN1C, SPTBN4, APP, GSK3B, KDM1A, ACTL6B, BCL11A, KCNIP2, KCNB1, NRXN1, SCLT1, PDGFB, GRIP2, MECP2, NR4A2, NFASC, OPA1, ADGRB3, KCNMA1, ABL2, NRCAM, B4GALT6, B4GALT5	3640	59	19200	2.05625	0.993732	0.0100405	0.00915831
Sap18	5		GOTERM_BP_5	GO:1903393~positive regulation of adherens junction organization	15	0.366748	0.000763776	NRP1, SMAD3, POLDIP2, ROCK1, TSC1, PTPRJ, THY1, PTPN23, PPM1F, CFL1, ABL1, FERMT2, S100A10, MAP4K4, WNT4	3640	31	19200	2.55229	0.994485	0.0102732	0.0093706
Sacs	5		GOTERM_BP_5	GO:0021761~limbic system development	43	1.05134	0.000766941	YWHAE, PHLPP2, NRP1, GSK3B, NRP2, PTPRS, UBA6, KCNA1, PEBP1, LRP8, PPP1R9B, PAK1, UBB, TMEM108, NEFL, SEMA6B, EPHA5, ZBTB18, EIF2B5, KIRREL3, NCOA1, BBS1, ATP2B4, XRCC1, TSC1, TBR1, ARPC5, NME1, MAS1, DAB1, UQCRQ, FEZ1, XRN2, DCX, OGDH, CTNNB1, BAX, HAP1, CDK5R2, RAB3GAP1, CDK5R1, FGFR1, PAFAH1B1	3640	138	19200	1.64357	0.994602	0.0102955	0.00939087
Fdft1	5		GOTERM_BP_5	GO:0009967~positive regulation of signal transduction	373	9.1198	0.000789148	CYFIP2, APP, MAPKBP1, CYFIP1, SMARCB1, GORAB, DIXDC1, EMC10, ABAT, TXNDC15, RPS15, TIAL1, NDST1, TBK1, PPP2R1A, FAM53B, PLCE1, RPL37, WLS, RPS12, UNC13B, DYNC2H1, EPHA4, MEF2C, UNC13A, PRKCB, SLC35C2, PIH1D1, PRKCE, RPL23, RC3H1, FRS2, PRKCA, MMD2, CSNK1D, MIF, MAPK8IP3, RC3H2, NUP93, TIAM1, POR, PRKAR1B, RRAGB, RPL26, STX1A, TSPYL5, NECAB2, ZFP622, ADCYAP1R1, SEH1L, CTBP2, MAOA, PDGFB, ARPP19, P…	3640	1699	19200	1.15802	0.99536	0.0105727	0.00964377
Clu	5		GOTERM_BP_5	GO:1902003~regulation of beta-amyloid formation	17	0.415648	0.000844071	NTRK2, RTN3, ABCA2, EPHA4, PRNP, GSK3A, SPON1, RTN1, TMED10, ROCK1, SORL1, CLU, RTN4, GGA3, PIN1, HAP1, ABCG1	3640	38	19200	2.35975	0.996808	0.0112812	0.0102899
Gfra2	5		GOTERM_BP_5	GO:0060491~regulation of cell projection assembly	61	1.49144	0.00084534	NRP1, TENM1, GSK3B, NCKAP1, CYFIP1, TENM2, ZMYND8, CEP120, TESK1, CCP110, FNBP1L, SYNE2, ARHGAP35, SYNE1, PALM, CFL1, PLCE1, HRAS, TAPT1, PPP1R16B, ACTR2, ATMIN, COBL, DYNLL1, DNM3, GAP43, CTTN, FSCN1, HAP1, IFT46, PFN1, DBN1, CDKL1, PFN2, GPM6A, NLGN1, RALA, SRC, NRXN1, PLPPR5, TTBK2, NEURL1A, CLN3, MIEN1, TMEM67, STAP1, SLIT2, AUTS2, ATP8B1, ODF2, LIMK2, FUZ, IFT20, CCDC88A, APC, ARPC2, ABI2, C…	3640	215	19200	1.49655	0.996836	0.0112812	0.0102899
Stk24	5		GOTERM_BP_5	GO:0009119~ribonucleoside metabolic process	35	0.855746	0.000850961	AHCYL2, AHCYL1, MTRR, PYCRL, GMPR2, AK1, AMD1, ADK, AK3, AK4, ADAL, PCMT1, OPA1, GUK1, RAB23, PPAT, MFN1, NUDT18, PGM2, UPP2, ADSL, ICMT, CTPS, HPRT, PAICS, RHOA, APRT, DHODH, NME1, UCK1, IMPDH1, IMPDH2, CMPK1, UMPS, RAN	3640	106	19200	1.74165	0.996955	0.0113339	0.0103381
Tmem218	5		GOTERM_BP_5	GO:0050771~negative regulation of axonogenesis	26	0.635697	0.000899388	RTN4R, NRP1, PTPRS, GDI1, THY1, RTN4, TRAK2, EFNB3, MAP2, SLIT1, TNR, SLIT2, DIP2B, SEMA6B, EPHA7, BCL11A, RYK, SEMA6D, SEMA4C, SEMA4F, MT3, PTK2, DAB1, RUFY3, ULK1, CDK5R1	3640	71	19200	1.93159	0.99781	0.0119555	0.0109051
Nrgn	5		GOTERM_BP_5	GO:1903729~regulation of plasma membrane organization	42	1.02689	0.000921486	ITGB1, DPP10, CAMK2D, RAB3A, NRXN1, CLTC, VPS4A, LYPD1, ZDHHC7, ATP2C1, ACTB, PPP1R9B, CLN3, PGRMC1, DPP6, HECTD1, STX3, RAB11FIP2, CAMK2G, SPTBN1, SH3GL2, AP2M1, S100A10, VTI1B, SH3GLB1, PRNP, ATP8B1, PDPK1, ATP2B4, MYO5A, ACSL3, RAB11A, CLIP3, TMEM59, DLG1, TMEFF2, RER1, MYH9, RANGRF, MRAP2, SQSTM1, BCL2L1	3640	135	19200	1.64103	0.998116	0.0122254	0.0111512
Hspa8	5		GOTERM_BP_5	GO:0032846~positive regulation of homeostatic process	79	1.93154	0.000927654	GPR27, RYR2, SMARCB1, KDM1A, GPR68, ABAT, UBE3A, DBI, ARRB1, CX3CL1, PPP3CA, OSBP, KAT7, CCT3, CCT2, BRD1, ATP6AP1, PDPK1, NCOA6, SLX1B, PRKCE, PIH1D1, ACTL6A, POT1A, PRKCA, DYNLL1, GNL3, ASPH, VSNL1, DKC1, TERF2IP, HAP1, ABCG1, ADCYAP1R1, PRKDC, SRC, PNKP, PTGER3, PARN, CACNA1D, ADRB1, THY1, LTBP3, SRI, LRP6, GNAI2, PPP3R1, SLX4, TNKS2, CNR1, CAMK2N1, DHX36, ABL1, MAPK1, ANKRD54, CCT8, PLCG1, CC…	3640	295	19200	1.41255	0.998194	0.0122833	0.011204
Snupn	5		GOTERM_BP_5	GO:0050806~positive regulation of synaptic transmission	91	2.22494	0.000938199	RAB3B, SNAP25, APP, GSK3B, OXTR, CLSTN2, SERPINE2, CLSTN3, RASGRF2, CLSTN1, HTR2C, ABAT, DBI, GRIK2, ZDHHC3, NRGN, SLC8A2, MECP2, RIMS1, HTR7, LRRTM2, ADORA1, FLOT1, NPTN, TNR, DNM1L, GLUL, PRKCG, UNC13B, EPHA4, UNC13A, PRKCE, CKAP5, GRIP2, MIR124-2HG, CACNB3, CREB1, CCKBR, PRKAR1B, KCTD13, TBC1D24, HAP1, NAT8L, SQSTM1, SHANK3, DBN1, STX1A, VAMP2, NLGN3, GRIA1, SLC24A2, GRIA2, NLGN1, NLGN2, RGS14…	3640	349	19200	1.37536	0.998319	0.0123988	0.0113094
Rplp1	5		GOTERM_BP_5	GO:0097190~apoptotic signaling pathway	153	3.74083	0.000942443	MTCH2, NDUFA13, KDM1A, PDCD5, TXNDC12, FAIM2, PARK7, ENO1, CLU, ZDHHC3, PPP2R1A, TMEM14A, PDK1, PIAS4, SH3GLB1, PDIA3, MAP2K1, RPS7, FBXW7, HGF, PIH1D1, PAM16, SHISA5, MUL1, PRKCA, UBE4B, MIF, MSH6, PSME3, MADD, DDIT4, ERP29, PPIF, VDAC2, PHIP, RPL26, RAF1, SCG2, PPIA, FAIM, ZFP622, URI1, DDX5, TMEM161A, PRKDC, MAZ, ITPR1, PTTG1IP, GABARAP, RHOT2, BAG5, UBB, PDCD10, NACC2, WNT4, IVNS1ABP, FIS1, J…	3640	636	19200	1.26892	0.998367	0.0124308	0.0113385
Usp3	5		GOTERM_BP_5	GO:0000070~mitotic sister chromatid segregation	58	1.41809	0.000956475	SMARCB1, NUMA1, AKAP8L, HNRNPU, SMC5, ACTB, SMC2, CDC23, PTTG1, BCL7A, PPP2R1A, POGZ, CHMP1A, DPF2, ARID2, NUDC, PCID2, SMARCC2, ACTL6B, ANAPC7, DUSP1, ACTL6A, TUBG2, ARID1A, ARID1B, CIT, EML4, MAU2, INCENP, ZW10, CHMP4B, CHMP6, ANAPC1, CHMP5, BECN1, SMARCD1, SMARCD3, SEH1L, VPS4B, VPS4A, PDS5B, PDS5A, RAD21, TPR, BUB3, BRD7, SLF1, PHF10, BOD1, KLHL22, INO80, ZWINT, RAB11A, SMARCA4, APC, CHMP2A, …	3640	203	19200	1.50706	0.998516	0.0125914	0.0114851
Adam10	5		GOTERM_BP_5	GO:0006903~vesicle targeting	23	0.562347	0.000968322	TRAPPC2, STARD3, TRAPPC3, NLGN1, TMED9, TMED10, SAR1A, EXOC8, STARD3NL, EXOC7, SAR1B, TRAPPC10, TRAPPC4, TRAPPC5, ARFGAP2, AHI1, TRAPPC6A, TRAPPC6B, TRAPPC12, TRAPPC11, EXOC6, PREB, CLASP1	3640	60	19200	2.02198	0.998631	0.0127228	0.0116049
Rnf7	5		GOTERM_BP_5	GO:0072595~maintenance of protein localization in organelle	16	0.391198	0.000977352	SUN2, SUN1, HSPA5, INSIG2, KDELR1, GRIK5, INSIG1, HNRNPU, CHCHD10, SUPT7L, TOPORS, SYNE1, RER1, OS9, TAF3, TAPT1	3640	35	19200	2.4113	0.998713	0.0128122	0.0116865
Pxylp1	5		GOTERM_BP_5	GO:0090110~cargo loading into COPII-coated vesicle	10	0.244499	0.000978896	RAB1A, SEC24B, SEC23A, SEC24A, SAR1A, TBC1D20, INSIG1, SCAP, MIA3, SEC24C	3640	16	19200	3.2967	0.998726	0.0128122	0.0116865
Dock3	5		GOTERM_BP_5	GO:1902992~negative regulation of amyloid precursor protein catabolic process	12	0.293399	0.000991081	PRNP, NTRK2, RTN3, SPON1, RTN1, GGA3, ROCK1, PIN1, HAP1, SORL1, CLU, RTN4	3640	22	19200	2.87712	0.998828	0.0129468	0.0118093
Cyb561d2	5		GOTERM_BP_5	GO:0072578~neurotransmitter-gated ion channel clustering	11	0.268949	0.00101515	NLGN1, NLGN2, GLRB, SNX27, LRRTM4, DLG4, NRXN1, SLITRK3, LHFPL4, SHANK3, GRIP2	3640	19	19200	3.05379	0.999005	0.0132359	0.0120729
P4htm	5		GOTERM_BP_5	GO:0006672~ceramide metabolic process	34	0.831296	0.00102838	B4GALT3, SAMD8, SGMS1, GBA, HEXA, GBA2, SMPD3, UGCG, SPTLC1, SMPD4, GM2A, SPTLC2, SMPD1, B3GALT2, PSAP, NEU1, ORMDL3, B3GALT1, B4GALNT1, SPTSSA, ST3GAL2, ST3GAL3, ABCA2, CERS4, CERS5, CERS6, ST8SIA3, GALC, TM9SF2, B4GALT6, PLPP3, ST6GALNAC5, B4GALT5, ST6GALNAC6	3640	103	19200	1.74117	0.999091	0.0133827	0.0122069
Pth1r	5		GOTERM_BP_5	GO:0006282~regulation of DNA repair	62	1.51589	0.00103742	WDR48, SMARCB1, KDM1A, SUV39H1, HMGB1, ACTB, BABAM1, BCL7A, POGZ, DPF2, KAT7, ARID2, GTF2I, PRKCG, PIAS4, ACTR2, SMARCC2, ACTL6B, ACTL6A, POT1A, ARID1A, ARID1B, SUPT7L, MORF4L1, TAF6L, KAT2A, TERF2IP, OTUB1, SF3B5, SMARCD1, TMEM161A, SMARCD3, PCNA, MEAF6, PRKDC, PNKP, CEBPG, RNF8, NPAS2, MBTD1, SUPT20, FAM168A, ATXN7, EP400, RPS3, USP1, APBB1, DMAP1, BRD7, SLF1, TAF12, PHF10, FUS, RPA2, XRCC1, IN…	3640	221	19200	1.47979	0.999145	0.0134746	0.0122907
Rpsa	5		GOTERM_BP_5	GO:0042552~myelination	48	1.17359	0.00105762	CNTNAP1, TENM4, AMIGO1, NAB1, HEXA, ADAM22, CLU, PPP3R1, GPC1, PSAP, ORMDL3, EPB41L3, MAL2, TPPP, WASF3, SLC25A46, EIF2B5, NTRK2, ABCA2, HGF, NTRK3, OMG, MYO5A, TSC1, ANK2, NRG1, DICER1, CKAP5, FAM126A, SOD1, SKI, GALC, FIG4, SLC8A3, ATRN, GNPAT, PIKFYVE, NFASC, XK, ZFP24, PARD3, ERCC2, CNTN1, PLP1, B4GALT6, TNFRSF21, B4GALT5, PLEC	3640	161	19200	1.57259	0.999255	0.0137107	0.0125061
Tmem42	5		GOTERM_BP_5	GO:1903522~regulation of blood circulation	74	1.80929	0.00105994	APP, RYR2, GSK3A, FAAH, OXTR, BMPR2, THRA, ATP2A2, PEBP1, HTR2C, AHR, SLC4A3, SLC8A1, CX3CL1, SUMO1, PDE4B, ADORA1, SCN5A, TMEM38A, JAK2, MEF2A, MAP2K1, GLRX3, CACNA2D1, GAA, TPM1, NPY1R, PRKCA, ANK2, ATP1B1, ADRA2C, RHOA, RNF207, NOS1AP, HCN4, SPTBN4, TMEM161B, PTGER3, SLC1A1, PDGFB, CACNA1B, ATP5J, CACNA1D, ADRB1, ZDHHC21, ATP1A1, SRI, HMGCR, CACNA1E, CACNA1G, SLC9A1, HRH1, ABL1, KCNN2, SCN3B, …	3640	274	19200	1.42456	0.999267	0.0137147	0.0125097
Mdh1	5		GOTERM_BP_5	GO:0017038~protein import	76	1.85819	0.0010719	APP, IPO11, NDUFA13, BMPR2, HSP90AB1, NUP107, CSE1L, PDCD5, ADAR, PKD1, ELAVL1, CLU, TOMM20, IPO7, PEX26, TOMM22, CHCHD4, PPP3CA, SUMO1, FGF9, CFL1, TIMM17B, FAM53B, JAK2, TNPO2, KPNA3, TNPO3, APPL2, PAM16, PEX1, NUP93, CREB3, CRY2, PEX5, PHIP, SQSTM1, DDX5, POM121, TOMM40, EI24, TIMM13, PTTG1IP, CABP1, AGAP3, TIMM10, SRI, HSPD1, PPP2CA, PPP3R1, SAMM50, RAB23, GRPEL2, TPR, MAPK1, ROMO1, NUP88, DM…	3640	283	19200	1.41653	0.999324	0.0138432	0.0126269
Tenm2	5		GOTERM_BP_5	GO:1905114~cell surface receptor signaling pathway involved in cell-cell signaling	134	3.27628	0.00111125	APP, OTUD5, CTNND2, NPY2R, JADE1, DIXDC1, ABAT, CELSR2, CELSR3, RIMS1, CDH2, FGF9, CCND1, ADORA1, FAM53B, LZTS2, WLS, RPS12, PIAS4, TLE4, UNC13B, CSNK1G3, USP8, MEF2C, FBXW11, CTNNBIP1, CSNK1D, GRIP2, CTDNEP1, PYGO1, PYGO2, TIAM1, CACNB3, CCNY, PRKAR1B, DAAM1, TBL1XR1, TBC1D24, PLPP3, STX1A, VCP, CHRNA4, WDR61, ADRB1, RTF1, NLK, FOXO1, PORCN, GRIN2A, ATXN1, DVL1, ABL1, DVL2, ABL2, MARK2, TRPM4, W…	3640	549	19200	1.28746	0.999483	0.0143242	0.0130656
Rapgef6	5		GOTERM_BP_5	GO:2001244~positive regulation of intrinsic apoptotic signaling pathway	26	0.635697	0.00113312	BECN1, MTCH2, EI24, RPL11, PARK7, CLU, UBB, NACC2, SPOP, RPS3, DNM1L, SH3GLB1, EIF5A, BCAP31, PIAS4, FIS1, RPS7, FBXW7, SOD1, SFPQ, PRKRA, BAX, TAF6, RPL26, SERINC3, PTPN2	3640	72	19200	1.90476	0.999555	0.0145785	0.0132976
Hint1	5		GOTERM_BP_5	GO:0045893~positive regulation of transcription, DNA-templated	369	9.022	0.0011953	APP, CCNK, SMARCB1, MYT1L, HNRNPU, IKZF2, ACTB, IKZF4, RPS6KA3, TBK1, ZFP281, ZMIZ2, GPBP1, ZXDC, DPF2, PWWP2A, TUNAR, KAT7, IER5, MEF2A, MEF2C, SMARCC2, PIH1D1, RFX3, WDR75, DICER1, ZFP292, SUB1, RFX5, PREB, PFN1, BEX2, CTBP2, MEAF6, PRKDC, PDGFB, PRDM11, MRPL12, MBTD1, PPP3R1, DHX36, SCAP, PPARGC1B, S100A10, EGR1, JUN, CREBBP, XBP1, EGR4, BCL11B, ZFP516, INSR, NR2F1, MICAL3, MICAL2, NR1D2, NR2F…	3640	1689	19200	1.15238	0.999708	0.0153077	0.0139627
Slc36a1	5		GOTERM_BP_5	GO:0008637~apoptotic mitochondrial changes	37	0.904645	0.00119545	GSK3B, GSK3A, MTCH2, PDCD5, RNF7, MFF, HSPD1, PPP2CB, RHOT2, OPA1, THEM4, MFN2, PIM2, NPTX1, DNM1L, TMEM14A, SH3GLB1, FIS1, JUN, PRELID1, HGF, BNIP3, ATPIF1, PAM16, HIP1R, CHCHD10, CCK, MLLT11, PPP2R2B, PPIF, BAX, VDAC2, GCLM, SLC25A4, BCL2L2, BCL2L1, DAP3	3640	116	19200	1.68246	0.999709	0.0153077	0.0139627
Guk1	5		GOTERM_BP_5	GO:0046785~microtubule polymerization	28	0.684597	0.00119879	NUMA1, DCTN1, ARL3, STMN2, SLAIN2, MECP2, PAK1, MAP2, STMN1, INPP5J, RPS3, TPPP, CLASP1, DYRK1A, PDE4DIP, CSNK1D, TUBG2, TUBB4A, CKAP5, EML2, MZT1, CLIP3, TPPP3, NIN, APC, RANGRF, TUBGCP3, FKBP4	3640	80	19200	1.84615	0.999715	0.0153077	0.0139627
Cox10	5		GOTERM_BP_5	GO:0070252~actin-mediated cell contraction	28	0.684597	0.00119879	HCN4, RYR2, CAMK2D, ROCK1, PTGER3, ATP2A2, CACNA1D, SLC9A1, CACNA1G, KCNN2, UTY, SCN5A, SCN3B, SCN1A, TRPM4, NUP155, CACNA2D1, TNNC1, TPM1, ANK2, DLG1, MYL6, RNF207, PARD3, RANGRF, GPD1L, DBN1, SCN2B	3640	80	19200	1.84615	0.999715	0.0153077	0.0139627
Eif5a	5		GOTERM_BP_5	GO:0045054~constitutive secretory pathway	6	0.146699	0.00123316	TMEM167, TMEM167B, RAB27A, TRAPPC11, RAB33B, RAB11B	3640	6	19200	5.27473	0.999775	0.015717	0.0143361
6330403K07Rik	5		GOTERM_BP_5	GO:0032271~regulation of protein polymerization	68	1.66259	0.00126059	CYFIP2, TENM1, NCKAP1, CYFIP1, NUMA1, ARPC1A, STMN2, ARPC5L, GBA2, MECP2, TMSB4X, CFL1, STMN1, COTL1, SPTAN1, TMSB10, TMOD1, ACTR2, PRKCE, TPM1, DYRK1A, SPTB, CKAP5, EML2, RHOA, CLIP3, CTTN, VDAC2, MAPRE3, FKBP4, PFN1, DBN1, PFN2, SPTBN4, DCTN1, ARL3, SLAIN2, TTBK1, CAMSAP1, PAK1, MAP2, RPS3, INPP5J, ABL1, PTK2B, SLIT2, TPPP, PAK3, WASF1, SPTBN1, WASF3, SPTBN2, HIP1R, PDE4DIP, ARPC5, SSH2, BAIAP2…	3640	249	19200	1.44049	0.999813	0.0160366	0.0146276
Cpd	5		GOTERM_BP_5	GO:0051894~positive regulation of focal adhesion assembly	14	0.342298	0.00127704	NRP1, SMAD3, POLDIP2, ROCK1, TSC1, PTPRJ, THY1, PPM1F, CFL1, ABL1, FERMT2, S100A10, MAP4K4, WNT4	3640	29	19200	2.54642	0.999833	0.0161854	0.0147633
Phf12	5		GOTERM_BP_5	GO:1902235~regulation of endoplasmic reticulum stress-induced intrinsic apoptotic signaling pathway	14	0.342298	0.00127704	XBP1, WFS1, TXNDC12, PARK7, HERPUD1, CREB3, OPA1, ERP29, SPOP, TMBIM6, SERINC3, PTPN2, BCL2L1, GRINA	3640	29	19200	2.54642	0.999833	0.0161854	0.0147633
Appbp2	5		GOTERM_BP_5	GO:0009163~nucleoside biosynthetic process	20	0.488998	0.00128655	ADSL, AK1, AMD1, ADK, CTPS, HPRT, PAICS, APRT, DHODH, NME1, ADAL, UCK1, GUK1, IMPDH1, IMPDH2, PPAT, CMPK1, PGM2, UPP2, UMPS	3640	50	19200	2.10989	0.999843	0.0162756	0.0148455
Slc35b1	5		GOTERM_BP_5	GO:0050435~beta-amyloid metabolic process	24	0.586797	0.0013154	PSENEN, NTRK2, RTN3, ABCA2, EPHA4, BECN1, PRNP, GSK3A, SPON1, RTN1, UNC13A, ROCK1, DYRK1A, ADAM10, SORL1, CLU, RTN4, BACE1, APH1A, GGA3, MGAT3, PIN1, HAP1, ABCG1	3640	65	19200	1.94759	0.999871	0.0165483	0.0150943
Mien1	5		GOTERM_BP_5	GO:0090109~regulation of cell-substrate junction assembly	24	0.586797	0.0013154	NRP1, SMAD3, POLDIP2, ROCK1, SRC, TSC1, PTPRJ, THY1, PTK2, PPM1F, ACTG1, CAMSAP3, DUSP22, SLK, PTPRA, DLC1, CFL1, ABL1, CLASP1, GPM6B, FERMT2, S100A10, MAP4K4, WNT4	3640	65	19200	1.94759	0.999871	0.0165483	0.0150943
Gaa	5		GOTERM_BP_5	GO:0051893~regulation of focal adhesion assembly	24	0.586797	0.0013154	NRP1, SMAD3, POLDIP2, ROCK1, SRC, TSC1, PTPRJ, THY1, PTK2, PPM1F, ACTG1, CAMSAP3, DUSP22, SLK, PTPRA, DLC1, CFL1, ABL1, CLASP1, GPM6B, FERMT2, S100A10, MAP4K4, WNT4	3640	65	19200	1.94759	0.999871	0.0165483	0.0150943
Nptx1	5		GOTERM_BP_5	GO:0051028~mRNA transport	39	0.953545	0.001361	FYTTD1, SLBP, POM121, AHCTF1, NUP107, SEH1L, YTHDC1, POLDIP3, DDX25, CETN2, ZC3H3, CETN3, SRSF1, BICD2, PTMS, GLE1, NXF1, XPO1, PABPN1, TPR, MAGOH, IGF2BP3, NUP88, HNRNPA1, RAE1, EIF5A, CHTOP, PCID2, NUP155, NCBP1, NUP210, ALYREF, THOC1, SENP2, LRPPRC, NUP93, CPEB1, HNRNPA2B1, NCBP3	3640	125	19200	1.64571	0.999906	0.0170903	0.0155887
Uqcrfs1	5		GOTERM_BP_5	GO:0032228~regulation of synaptic transmission, GABAergic	18	0.440098	0.00137114	NLGN1, OXTR, NLGN2, PRKCE, NRXN1, PLCL2, HTR1B, DBI, ZDHHC3, BAIAP3, NISCH, CLN3, CCKBR, CNR1, ADORA1, PHF24, HAP1, CNTNAP4	3640	43	19200	2.20802	0.999912	0.0171337	0.0156283
Ssr1	5		GOTERM_BP_5	GO:0008347~glial cell migration	25	0.611247	0.00137201	FOXG1, LRP8, SYNE2, CX3CL1, RTN4, ADGRG1, PTPRZ1, NDN, STAP1, SRGAP2, EPHA4, SUN2, SUN1, MBOAT7, LAMB1, ATP1B2, GRIN1, TIAM1, DAB1, FUBP1, DCX, CTNNB1, CDK5R2, CDK5R1, PAFAH1B1	3640	69	19200	1.91113	0.999913	0.0171337	0.0156283
Col4a3bp	5		GOTERM_BP_5	GO:1903391~regulation of adherens junction organization	25	0.611247	0.00137201	NRP1, POLDIP2, ROCK1, SRC, PTPRJ, THY1, PTPN23, PPM1F, ACTG1, SLK, CFL1, ABL1, CLASP1, GPM6B, WNT4, S100A10, MAP4K4, SMAD3, TSC1, PTK2, CAMSAP3, DUSP22, PTPRA, DLC1, FERMT2	3640	69	19200	1.91113	0.999913	0.0171337	0.0156283
Slc38a9	5		GOTERM_BP_5	GO:0043244~regulation of protein complex disassembly	38	0.929095	0.00138994	SPTBN4, WDR1, GBA, STMN2, HDAC6, CAMSAP1, IGF1R, TTBK2, PTMS, GLE1, SCAF8, SH3BP1, ATXN7, MAP2, CFL1, SPTAN1, SPTBN1, CLASP1, SPTBN2, TMOD1, EIF5A, MAP1S, BNIP3, INSR, TPM1, SHROOM2, DSTN, SPTB, MID1, CAMSAP3, SETX, EML4, APC, ARPC2, ASPH, TAOK1, CAPZA1, ARHGEF2	3640	121	19200	1.65653	0.999923	0.0173259	0.0158036
Zfp131	5		GOTERM_BP_5	GO:0010807~regulation of synaptic vesicle priming	8	0.195599	0.00140418	UNC13B, RIMS1, NAPB, UNC13A, RAB3A, STXBP5, RAB3GAP1, STX1A	3640	11	19200	3.83616	0.99993	0.0174078	0.0158783
Lrrn3	5		GOTERM_BP_5	GO:2000302~positive regulation of synaptic vesicle exocytosis	8	0.195599	0.00140418	UNC13B, RIMS1, SLC4A8, NLGN1, SYT1, DNM1L, SYT7, BCL2L1	3640	11	19200	3.83616	0.99993	0.0174078	0.0158783
Atl1	5		GOTERM_BP_5	GO:0046761~viral budding from plasma membrane	8	0.195599	0.00140418	VPS4B, CHMP1A, VPS4A, CHMP2A, CHMP4B, CHMP3, CHMP6, CHMP5	3640	11	19200	3.83616	0.99993	0.0174078	0.0158783
Tmed10	5		GOTERM_BP_5	GO:0006479~protein methylation	60	1.46699	0.00144171	RAB3B, ZFP369, BTG1, SETD3, SMARCB1, KDM1A, SUV39H1, SETD7, DPY30, CHD5, ASH2L, ARID4B, MECP2, TRMT112, PCMT1, SNRPD3, NELFA, MEN1, PRMT6, ZFP335, PRMT7, PRMT2, NCOA6, PIH1D1, TET2, ASH1L, METTL23, PYGO2, SETBP1, CLNS1A, TET3, LCOR, KMT2D, DNMT1, L3MBTL2, KMT2A, SATB1, KMT2C, CXXC1, WDR61, RTF1, METTL21A, RBBP5, NSD1, SUZ12, XBP1, CHTOP, CREBBP, ICMT, AUTS2, SETD1B, KANSL1, KANSL2, CARM1, KANSL3,…	3640	215	19200	1.47202	0.999946	0.0178404	0.0162729
Chga	5		GOTERM_BP_5	GO:0007051~spindle organization	54	1.32029	0.00145594	NUMA1, CLTC, CEP120, HNRNPU, CHD3, PKD1, SENP6, MECP2, TUBB5, PPP2R1A, CHMP1A, STMN1, LZTS2, NUDC, CSNK1D, TUBG2, DICER1, CKAP5, EML1, RHOA, NCOR1, INCENP, SBDS, CHMP4B, MYH9, MAPRE3, CEP63, CHMP6, MAPRE2, CHMP5, VCP, RGS14, POLDIP2, DCTN1, VPS4B, GNAI1, TPR, RPS3, TPPP, RAE1, CLASP1, SAC3D1, RANBP1, LIMK2, PDE4DIP, INO80, RAB11A, MZT1, DLG1, STAG2, TBCE, CHMP2A, TACC1, TUBGCP3	3640	189	19200	1.50706	0.999951	0.0179839	0.0164037
Wdr20	5		GOTERM_BP_5	GO:0006281~DNA repair	134	3.27628	0.00149019	SMARCAL1, SMARCB1, KDM1A, SMC5, SMC6, PARK7, ACTB, SMC2, CHCHD4, HERC2, PTTG1, ALKBH1, POGZ, DPF2, SMARCAD1, KAT7, ARID2, GTF2I, HMGN1, PRKCG, XNDC1, PIAS4, USP7, KDM2A, SMARCC2, FBXW7, SLX1B, USP3, REV1, INIP, TRAIP, RBX1, MSH6, MORF4L1, XRN2, PSME4, EXD2, VCP, TMEM161A, PSMD14, MEAF6, TEX264, PRKDC, CHRNA4, DDX1, ZBTB1, PDS5B, PDS5A, NPAS2, MBTD1, RAD21, SWI5, EP400, ABL1, DMAP1, PHF10, UBE2B, …	3640	553	19200	1.27814	0.999961	0.0183736	0.0167593
Lmbrd2	5		GOTERM_BP_5	GO:2000781~positive regulation of double-strand break repair	30	0.733496	0.00150464	SMARCD1, WDR48, SMARCB1, SMARCD3, MEAF6, PRKDC, PNKP, ACTB, MBTD1, BCL7A, POGZ, EP400, DPF2, DMAP1, BRD7, ARID2, PIAS4, ACTR2, SLF1, SMARCC2, ACTL6B, PHF10, FUS, ACTL6A, ARID1A, ARID1B, SMARCA4, MORF4L1, UBE2N, MMS19	3640	89	19200	1.778	0.999965	0.0184495	0.0168284
Cdh9	5		GOTERM_BP_5	GO:0071242~cellular response to ammonium ion	30	0.733496	0.00150464	GABRB3, GRIA1, ACHE, GABRB1, CHRM1, CHRNA4, SLC1A1, LYPD1, SLC1A2, SLC1A3, GNAI2, PPP1R9B, HRH1, HRH3, SIN3A, MAPK1, RGS8, ATG7, GABRA1, ATP2B4, SORBS2, DIAPH1, KCNQ3, HNRNPD, RGS10, AGRN, PLCB1, LY6H, CDK5R1, LY6E	3640	89	19200	1.778	0.999965	0.0184495	0.0168284
Ywhaz	5		GOTERM_BP_5	GO:2001222~regulation of neuron migration	22	0.537897	0.00150596	NTNG1, GSK3B, STAT3, UNC5C, NRG1, UNC5D, MAPK8IP3, SCRT1, FBXO31, ADAM17, ADGRG1, FLRT2, PTPRZ1, TBC1D24, PLAA, PLXNB2, RAPGEF2, NSMF, ZSWIM6, ARHGEF2, LRIG2, SRGAP2	3640	58	19200	2.00076	0.999965	0.0184495	0.0168284
Nov	5		GOTERM_BP_5	GO:0031333~negative regulation of protein complex assembly	46	1.12469	0.00150719	SPTBN4, GSK3B, THRA, TRAF3IP1, SRC, GBA, STMN2, HMGB1, CLU, HDAC6, MAP2, TMSB4X, CFL1, STMN1, INPP5J, PMEPA1, SLIT2, SPTAN1, TMSB10, SPTBN1, SPTBN2, TMOD1, ANKRD27, HSPA5, LMO4, RIOK3, CTNNBIP1, TPM1, DYRK1A, HIP1R, SSH2, SPTB, TUBB4A, SORL1, EML2, CLIP3, ARPC2, CAPZA1, PEX5, VDAC2, ULK1, ARHGEF2, RAF1, PFN1, FKBP4, PFN2	3640	155	19200	1.5654	0.999965	0.0184495	0.0168284
Kcnq3	5		GOTERM_BP_5	GO:0090316~positive regulation of intracellular protein transport	49	1.19804	0.00155468	YWHAE, TENM1, GSK3B, GSK3A, C2CD5, BMPR2, HSP90AB1, CHRM1, PDCD5, JAK2, HRAS, FBXW7, NUP93, CACNB3, ASPH, RUFY3, VAMP2, PRKAA1, SAR1A, DCTN1, SAR1B, HPCA, MIEF2, MFF, OAZ1, TM9SF4, PAK1, PDCD10, TPR, MAPK1, DMAP1, BCAP31, FIS1, PRNP, TCAF1, XBP1, TMEM30A, KCNB1, SORL1, ARPC2, CAMK4, MDM2, TOMM7, ANP32B, CAMK1, TARDBP, PTPN5, RAN, CDK5R1	3640	168	19200	1.53846	0.999975	0.0189967	0.0173275
Nrbp2	5		GOTERM_BP_5	GO:0007097~nuclear migration	12	0.293399	0.00157628	SUN2, TMEM201, SUN1, NUDC, DCTN1, FBXW11, SLIT1, CDC42BPA, PTK2, SYNE2, PAFAH1B1, SYNE1	3640	23	19200	2.75203	0.999978	0.0191233	0.017443
Srebf2	5		GOTERM_BP_5	GO:0040023~establishment of nucleus localization	12	0.293399	0.00157628	SUN2, TMEM201, SUN1, NUDC, DCTN1, FBXW11, SLIT1, CDC42BPA, PTK2, SYNE2, PAFAH1B1, SYNE1	3640	23	19200	2.75203	0.999978	0.0191233	0.017443
Cyb5r3	5		GOTERM_BP_5	GO:0034643~establishment of mitochondrion localization, microtubule-mediated	12	0.293399	0.00157628	ARMCX3, RHOT2, UCHL1, UBB, HSBP1, NEFL, KIF1B, HAP1, TRAK1, WASF1, HDAC6, TRAK2	3640	23	19200	2.75203	0.999978	0.0191233	0.017443
1810041L15Rik	5		GOTERM_BP_5	GO:0047497~mitochondrion transport along microtubule	12	0.293399	0.00157628	ARMCX3, RHOT2, UCHL1, UBB, HSBP1, NEFL, KIF1B, HAP1, TRAK1, WASF1, HDAC6, TRAK2	3640	23	19200	2.75203	0.999978	0.0191233	0.017443
Nell2	5		GOTERM_BP_5	GO:0048278~vesicle docking	23	0.562347	0.0015916	UNC13B, NSF, RAB3B, STX12, RAB3C, UNC13A, RAB3A, EXOC8, SYT1, CTBP2, STX16, EXOC7, KCNB1, SYTL2, RAB10, RIMS1, CLN3, CEP83, EXOC6, STX3, STX2, STX1A, VAMP2	3640	62	19200	1.95675	0.99998	0.0192748	0.0175812
Tuba1b	5		GOTERM_BP_5	GO:0009116~nucleoside metabolic process	39	0.953545	0.00159851	PRPS1, AHCYL2, AHCYL1, MTRR, PYCRL, GMPR2, AK1, AMD1, ADK, AK3, AK4, ADAL, PCMT1, DGUOK, OPA1, GUK1, RAB23, PPAT, MFN1, NUDT18, PGM2, TK2, UPP2, ADSL, ICMT, CTPS, HPRT, PAICS, DCK, RHOA, APRT, DHODH, NME1, UCK1, IMPDH1, IMPDH2, CMPK1, UMPS, RAN	3640	126	19200	1.63265	0.999981	0.0193241	0.0176262
Kcnh3	5		GOTERM_BP_5	GO:0007272~ensheathment of neurons	48	1.17359	0.00161394	CNTNAP1, TENM4, AMIGO1, NAB1, HEXA, ADAM22, CLU, PPP3R1, GPC1, PSAP, ORMDL3, EPB41L3, MAL2, TPPP, WASF3, SLC25A46, EIF2B5, NTRK2, ABCA2, HGF, NTRK3, OMG, MYO5A, TSC1, ANK2, NRG1, DICER1, CKAP5, FAM126A, SOD1, SKI, GALC, FIG4, SLC8A3, ATRN, GNPAT, PIKFYVE, NFASC, XK, ZFP24, PARD3, ERCC2, CNTN1, PLP1, B4GALT6, TNFRSF21, B4GALT5, PLEC	3640	164	19200	1.54382	0.999983	0.019476	0.0177648
Pfdn5	5		GOTERM_BP_5	GO:1902680~positive regulation of RNA biosynthetic process	369	9.022	0.00162801	APP, CCNK, SMARCB1, MYT1L, HNRNPU, IKZF2, ACTB, IKZF4, RPS6KA3, TBK1, ZFP281, ZMIZ2, GPBP1, ZXDC, DPF2, PWWP2A, TUNAR, KAT7, IER5, MEF2A, MEF2C, SMARCC2, PIH1D1, RFX3, WDR75, DICER1, ZFP292, SUB1, RFX5, PREB, PFN1, BEX2, CTBP2, MEAF6, PRKDC, PDGFB, PRDM11, MRPL12, MBTD1, PPP3R1, DHX36, SCAP, PPARGC1B, S100A10, EGR1, JUN, CREBBP, XBP1, EGR4, BCL11B, ZFP516, INSR, NR2F1, MICAL3, MICAL2, NR1D2, NR2F…	3640	1698	19200	1.14627	0.999985	0.0196111	0.017888
2900011O08Rik	5		GOTERM_BP_5	GO:2001234~negative regulation of apoptotic signaling pathway	67	1.63814	0.00164893	NRP1, GSK3B, NDUFA13, KDM1A, TXNDC12, FAIM2, PARK7, ENO1, CLU, CX3CL1, HERPUD1, OPA1, RB1CC1, ITGAV, TMEM14A, SH3GLB1, USP47, MAP2K1, HGF, PIH1D1, PAM16, NRG1, MIF, CREB3, CTTN, PSME3, MADD, PPIF, G2E3, VDAC2, TMBIM6, PHIP, CEP63, ZMYND11, RAF1, SCG2, PPIA, SLC25A4, FAIM, URI1, TMEM161A, SRC, MAZ, PTTG1IP, GNAI2, BAG5, MFN2, WNT4, CDKN2D, IVNS1ABP, XBP1, PRELID1, WFS1, MEIS3, CDK11B, DNAJA1, NR4A…	3640	247	19200	1.4308	0.999987	0.019828	0.0180858
Slc7a4	5		GOTERM_BP_5	GO:0016486~peptide hormone processing	11	0.268949	0.00168721	CHST8, PCSK2, PCSK1, CTSL, YIPF5, ATP6AP2, SCG5, CPE, ECE1, ECE2, PCSK5	3640	20	19200	2.9011	0.99999	0.0202525	0.018473
Dgcr2	5		GOTERM_BP_5	GO:0031958~corticosteroid receptor signaling pathway	10	0.244499	0.00173154	PER1, NTRK2, PPP5C, LMO3, CRY2, PHB, ARID1A, JAK2, NR3C1, YWHAH	3640	17	19200	3.10278	0.999992	0.0207116	0.0188918
Rtn4r	5		GOTERM_BP_5	GO:0098760~response to interleukin-7	10	0.244499	0.00173154	PDIA3, ATP5B, HNRNPH1, HDGF, P4HB, HMGB1, ENO1, RAD23B, JAK1, HSPD1	3640	17	19200	3.10278	0.999992	0.0207116	0.0188918
Fyttd1	5		GOTERM_BP_5	GO:0060047~heart contraction	63	1.54034	0.00178172	RYR2, GSK3A, ATP2A2, PEBP1, SLC4A3, SLC8A1, SUMO1, RPS6KA2, PDE4B, ADORA1, UTY, SCN5A, TMEM38A, DNM1L, JAK2, SCN1A, MAP2K3, MEF2A, GLRX3, CACNA2D1, TNNC1, GAA, TPM1, PRKCA, ANK2, ATP1B1, RNF207, NOS1AP, HCN4, SPTBN4, CAMK2D, TMEM161B, SLC1A1, SRSF1, ATP1A3, ATP5J, CACNA1D, ADRB1, ATP1A1, SRI, CACNA1E, CACNA1G, SLC9A1, KCNN2, SCN3B, TRPM4, CHGA, NUP155, ATP2B4, SOD1, EXT2, DLG1, EHD3, MDM2, RANGRF…	3640	230	19200	1.44482	0.999995	0.0212744	0.0194051
Sidt1	5		GOTERM_BP_5	GO:0036473~cell death in response to oxidative stress	33	0.806846	0.00178804	TXN1, ZFP622, APP, SLC1A1, GLRX, PARK7, RNF7, HDAC6, BAG5, ALDH2, PDCD10, PSAP, ABL1, JAK2, ATG7, FBXO7, PDK1, FBXW7, HGF, LANCL1, NGB, TSC1, OXR1, GFER, FOXP1, SOD1, SFPQ, STK24, TBC1D24, CTNNB1, NCOA7, P4HB, PPIA	3640	102	19200	1.70653	0.999995	0.0213124	0.0194398
Cd200	5		GOTERM_BP_5	GO:0031058~positive regulation of histone modification	40	0.977995	0.0018205	APP, DNMT1, L3MBTL2, SMARCB1, KDM1A, KMT2A, SUV39H1, AKAP8L, WDR61, ARRB1, RTF1, MECP2, SART3, SLK, KAT7, NELFA, BRD7, SF3B1, MEN1, CHTOP, SAP30BP, XBP1, KDM2A, AUTS2, PIH1D1, NAP1L2, DEK, KAT2A, NCOR1, KANSL1, KANSL2, BC004004, KANSL3, ASXL2, UBE2N, CTNNB1, LCOR, PAXBP1, OGT, GLYR1	3640	131	19200	1.6106	0.999996	0.0216614	0.0197581
Alcam	5		GOTERM_BP_5	GO:0007214~gamma-aminobutyric acid signaling pathway	14	0.342298	0.0018662	GABRB3, GABRA2, GABBR2, GABRA1, GABRB1, GABBR1, GABRA5, GABRA4, GABRA3, PLCL2, CACNA1A, GABRG3, GNAI2, PHF24	3640	30	19200	2.46154	0.999997	0.0220893	0.0201484
Rpl24	5		GOTERM_BP_5	GO:1904292~regulation of ERAD pathway	14	0.342298	0.0018662	BCAP31, RNFT2, USP13, USP25, UBXN1, DERL2, YOD1, UBE2G2, HERPUD1, ERLEC1, OS9, TMEM259, TMEM67, UBQLN2	3640	30	19200	2.46154	0.999997	0.0220893	0.0201484
Cggbp1	5		GOTERM_BP_5	GO:1900273~positive regulation of long-term synaptic potentiation	14	0.342298	0.0018662	APP, STAU1, ADRB1, ADCY1, EIF2AK4, NRGN, IGSF11, CREB1, PRKAR1B, NPTN, SQSTM1, SHANK3, PTPN5, LGMN	3640	30	19200	2.46154	0.999997	0.0220893	0.0201484
Ncam2	5		GOTERM_BP_5	GO:0051491~positive regulation of filopodium assembly	16	0.391198	0.0019253	NRP1, GPM6A, TENM1, NLGN1, RALA, TENM2, ZMYND8, PLPPR5, FNBP1L, NEURL1A, DNM3, MIEN1, ARPC2, PALM, FSCN1, AGRN	3640	37	19200	2.28096	0.999998	0.0227493	0.0207504
Tmem181a	5		GOTERM_BP_5	GO:0006937~regulation of muscle contraction	50	1.22249	0.00195098	RYR2, OXTR, SETD3, NPY2R, ATP2A2, ABAT, ENO1, SLC8A1, SUMO1, PDE4B, ADORA1, ANXA6, SCN5A, TMEM38A, MAP2K1, CACNA2D1, TNNC1, PRKCA, ANK2, ATP1B1, ADRA2C, SSTR2, RHOA, CACNB1, CTTN, RNF207, KCNMA1, DBN1, HCN4, CALCRL, KCNA1, PTGER3, ADRB1, ZDHHC21, ATP1A1, SRI, SLC9A1, ORMDL3, TRPM4, CHGA, ATP2B1, SOD1, SLC8A3, DLG1, EHD3, RANGRF, CALM3, CALM1, AGRN, CALM2	3640	174	19200	1.51573	0.999998	0.0230127	0.0209907
Phf10	5		GOTERM_BP_5	GO:1903311~regulation of mRNA metabolic process	58	1.41809	0.0019995	RBM25, AHCYL1, CCNT1, CELF1, ZC3H3, CELF2, CELF4, HNRNPU, CELF5, CELF6, ADARB1, CDC73, MAGOH, METTL16, NANOS1, RBFOX1, MBNL2, NCBP1, RBFOX3, CIRBP, DYRK1A, RC3H1, PTBP3, RBMXL1, CSDE1, NCL, CLNS1A, SRSF2, MALAT1, SF3B4, DDX5, KHDRBS3, YTHDC1, SFSWAP, ZFP36L2, U2AF2, TRA2B, DHX36, LEO1, SAP18, POLR2G, RBM10, PAIP1, RBM11, HSPA8, TIA1, NPM1, WTAP, HNRNPAB, PRDX6, CDK11B, TNRC6C, CPEB1, SON, HNRNPA2…	3640	209	19200	1.4638	0.999999	0.0235443	0.0214756
Ppp2r1a	5		GOTERM_BP_5	GO:0007067~mitotic nuclear division	87	2.12714	0.00200759	CDKN1C, SMARCB1, NUMA1, UBXN2B, AKAP8L, CLTC, PEBP1, HNRNPU, SMC5, PKD1, ACTB, IGF1R, SMC2, MECP2, SMPD3, CDC23, PTTG1, BCL7A, PPP2R1A, POGZ, CHMP1A, STMN1, DPF2, ARID2, NUDC, PCID2, SMARCC2, ACTL6B, ANAPC7, DUSP1, ACTL6A, TUBG2, ARID1A, CKAP5, EML1, ARID1B, RHOA, CIT, EML4, MAU2, INCENP, ZW10, SBDS, CHMP4B, RPL24, PHIP, CHMP6, ANAPC1, CHMP5, BECN1, SMARCD1, VCP, SMARCD3, SEH1L, POLDIP2, DCTN1, V…	3640	339	19200	1.35369	0.999999	0.0235987	0.0215253
Pdpk1	5		GOTERM_BP_5	GO:0006140~regulation of nucleotide metabolic process	49	1.19804	0.00203132	APP, MTCH2, ZBTB20, PRKAG2, PARK7, ENO1, SLC2A6, RPTOR, CHCHD2, PALM, TIMP2, DNM1L, CAP1, MAP2K1, PGAM1, ATPIF1, MIF, RHOA, COX7A2L, NCOR1, STIM1, ADRB3, GPD1, DDIT4, PPIF, MT-CO2, RAF1, ISCU, PRKAA1, VCP, HPCA, CACNA1D, ADRB1, COX7A2, AK4, ADCY1, HRH3, FIS1, GABBR1, UQCC2, INSR, STAT3, PDE2A, EIF6, CALM3, CALM1, CALM2, OGT, BCL2L1	3640	170	19200	1.52036	0.999999	0.0238364	0.0217421
Gfer	5		GOTERM_BP_5	GO:0032091~negative regulation of protein binding	33	0.806846	0.00213042	LRPAP1, GSK3B, KDM1A, ROCK1, USP33, PDGFB, ATP2A2, PARK7, PTPRF, ACTB, TTBK1, TTBK2, MECP2, DNAJB2, PPP1R2, BAG2, CRTAC1, MAP2, TDG, DHRS7B, DVL1, PIM2, ITGA4, CTNNBIP1, SENP2, SORL1, GTPBP4, ADAM15, CARM1, PIN1, BAX, TMBIM6, CAMK1	3640	103	19200	1.68996	1	0.0249563	0.0227636
Ergic1	5		GOTERM_BP_5	GO:0051654~establishment of mitochondrion localization	13	0.317848	0.00213763	HSBP1, TRAK1, HDAC6, TRAK2, ARMCX3, RHOT2, UCHL1, UBB, FEZ1, NEFL, KIF1B, HAP1, WASF1	3640	27	19200	2.53968	1	0.0249978	0.0228014
Rpl10a	5		GOTERM_BP_5	GO:0031056~regulation of histone modification	59	1.44254	0.00214572	KDM5A, APP, ZFP369, SMARCB1, KDM1A, SUV39H1, SETD7, AKAP8L, ARRB1, CTCF, PARK7, MECP2, SART3, SLK, SIN3A, PWWP2A, KAT7, NELFA, MEN1, PRMT6, SAP30BP, ZFP335, KDM2A, PIH1D1, EID1, PYGO2, KAT2A, NCOR1, THAP7, LCOR, GLYR1, OTUB1, DNMT1, L3MBTL2, KMT2A, WDR61, RTF1, ZNHIT1, NSD1, BRD7, ATG7, SF3B1, XBP1, CHTOP, UBE2B, AUTS2, NAP1L2, MTHFR, DEK, YEATS2, KANSL1, KANSL2, BC004004, KANSL3, ASXL2, UBE2N, C…	3640	214	19200	1.45425	1	0.0250494	0.0228484
Camk4	5		GOTERM_BP_5	GO:0045663~positive regulation of myoblast differentiation	20	0.488998	0.0021974	SMARCD1, DUBR, ZFHX3, MEF2C, BTG1, SMARCB1, SMARCD3, SMARCC2, ACTL6B, PHF10, ACTL6A, ARID1A, ARID1B, ACTB, SMARCA4, BOC, LRRC8A, PLCB1, BRD7, ARID2	3640	52	19200	2.02874	1	0.0255832	0.0233354
Slc6a7	5		GOTERM_BP_5	GO:0042542~response to hydrogen peroxide	47	1.14914	0.00219897	TXN1, MT-ND6, BECN1, PPP1R15B, PRKAA1, PCNA, MT-ND5, SRC, UBE3A, GLRX, PARK7, FOXO1, HDAC6, SLC8A1, HSPD1, CST3, SMPD3, PPP2CB, LDHA, MAP1LC3A, PDCD10, PSAP, CFL1, ABL1, RPS3, CAPN2, PTK2B, SIRPA, ZFP580, FBXO7, JUN, DUSP1, HGF, BNIP3, NGB, GLRX2, EEF2, RHOB, FOXP1, SOD1, SETX, GNAO1, PPP5C, STK24, APEX1, PPIF, MDM2	3640	162	19200	1.53032	1	0.0255832	0.0233354
Bbs1	5		GOTERM_BP_5	GO:0060402~calcium ion transport into cytosol	53	1.29584	0.00221511	RYR2, HTR2C, DBI, SLC8A1, CX3CL1, RYR3, SLC8A2, PPP3CA, ITGAV, TMEM38A, PDPK1, CACNA2D1, PRKCE, ANK2, CACNB3, ASPH, TMBIM6, HAP1, SLC24A2, CAMK2D, ADCYAP1R1, ITPR1, CACNA1B, CACNA1A, CACNA1D, ADRB1, THY1, SRI, CACNA1E, CACNA1G, CACNA1I, GRIN2A, PPP3R1, ABL1, PTK2B, PLCG1, PRNP, TRPV2, MYO5A, MCOLN1, CHERP, GRIN1, FKBP1A, SLC8A3, LETM1, DIAPH1, IBTK, PTPRC, JSRP1, BAX, CALM3, CALM1, CALM2	3640	188	19200	1.48702	1	0.0257271	0.0234666
Klc2	5		GOTERM_BP_5	GO:0001666~response to hypoxia	88	2.15159	0.00228279	RYR2, MT-ND4, ALAS1, MT-ND5, CITED2, SUV39H1, HP1BP3, ABAT, ECE1, PLAT, WDR83, VLDLR, ENO1, SLC8A1, SLC2A8, RPTOR, MECP2, NPEPPS, OPA1, ADORA1, CAPN2, PDK3, DNM1L, PDK1, EPHA4, MAP2K1, ADSL, PRMT2, KCND2, PRKCE, DNMT3A, SLC11A2, NGB, ARNT, ATP1B1, RHOA, TGFBR3, ADAM17, CREB1, ADAM15, KCNMA1, DDIT4, TMBIM6, ALDOA, RAF1, BECN1, CAMK2D, PRKAA1, SRC, CHRNA4, ITPR1, AK4, PTN, TM9SF4, RTN4, HSP90B1, HS…	3640	345	19200	1.34544	1	0.0264283	0.0241062
Cfl1	5		GOTERM_BP_5	GO:1990416~cellular response to brain-derived neurotrophic factor stimulus	7	0.171149	0.00228714	NTRK2, PDPK1, TMEM108, UBE3A, WASF1, EEF2, SH3GL2	3640	9	19200	4.10256	1	0.0264283	0.0241062
Smc5	5		GOTERM_BP_5	GO:1990456~mitochondrion-ER tethering	7	0.171149	0.00228714	VMP1, AHCYL1, ATP2A2, CALM3, CALM1, PDZD8, CALM2	3640	9	19200	4.10256	1	0.0264283	0.0241062
Apba1	5		GOTERM_BP_5	GO:0010001~glial cell differentiation	73	1.78484	0.00230049	APP, CNTNAP1, TENM4, SERPINE2, WDR1, NAB1, PTPRJ, CLU, MECP2, MMP24, CDH2, DNER, EIF2B1, SLC25A46, EPHA4, MAP2K1, TRPC4, OMG, NRG1, DICER1, CKAP5, RHOA, GAP43, MYCN, PARD3, B4GALT6, IL6ST, PLPP3, TNFRSF21, B4GALT5, PLEC, NLGN3, GRN, GBA, SRSF1, PDGFB, ADAM22, DTX1, PTN, RTN4, LRP6, PPP3R1, PTPRZ1, GPC1, BAG1, ABL1, MAPK1, ABL2, TPPP, WASF3, SUZ12, EIF2B5, LINGO1, NTRK2, ABCA2, BNIP3, NTRK3, IL34,…	3640	277	19200	1.39009	1	0.0265375	0.0242059
Fam122a	5		GOTERM_BP_5	GO:0090174~organelle membrane fusion	36	0.880196	0.00236759	STX12, SNAP25, RAB7, C2CD5, RAB3A, STX16, GRIK5, GOSR1, VPS4A, CPLX1, CLN3, CHMP1A, VPS8, MFN1, STX3, STX2, VPS39, VTI1B, SYT4, SYT3, ANKRD27, SYT1, YIPF5, SYT13, SYT7, PIKFYVE, 2610002M06RIK, SYT11, CHMP2A, CHMP3, CHMP4B, CHMP6, STX1A, VAMP2, CHMP5, ARL8B	3640	116	19200	1.63698	1	0.0272653	0.0248697
Golga7b	5		GOTERM_BP_5	GO:0006906~vesicle fusion	35	0.855746	0.00242454	STX12, SNAP25, RAB7, C2CD5, RAB3A, STX16, GRIK5, GOSR1, VPS4A, CPLX1, CLN3, CHMP1A, VPS8, STX3, STX2, VPS39, VTI1B, SYT4, SYT3, ANKRD27, SYT1, YIPF5, SYT13, SYT7, PIKFYVE, 2610002M06RIK, SYT11, CHMP2A, CHMP3, CHMP4B, CHMP6, STX1A, VAMP2, CHMP5, ARL8B	3640	112	19200	1.64835	1	0.0278271	0.0253821
Chuk	5		GOTERM_BP_5	GO:0033047~regulation of mitotic sister chromatid segregation	35	0.855746	0.00242454	BECN1, SMARCD1, SMARCB1, SMARCD3, NUMA1, HNRNPU, SMC5, ACTB, CDC23, PTTG1, BCL7A, RAD21, TPR, DPF2, BUB3, BRD7, ARID2, PCID2, SLF1, SMARCC2, ACTL6B, PHF10, ANAPC7, DUSP1, ACTL6A, KLHL22, ARID1A, ARID1B, ZWINT, CIT, SMARCA4, APC, INCENP, ZW10, ANAPC1	3640	112	19200	1.64835	1	0.0278271	0.0253821
mt-Co1	5		GOTERM_BP_5	GO:0035890~exit from host	18	0.440098	0.00244811	RAB7, TSG101, IST1, VPS4B, VPS4A, MID2, DDB1, VAPA, VAPB, CHMP1A, CHMP2A, CHMP3, CHMP4B, TRIM26, CHMP6, TRIM32, CHMP5, ARL8B	3640	45	19200	2.10989	1	0.0279093	0.0254571
mt-Cytb	5		GOTERM_BP_5	GO:0035891~exit from host cell	18	0.440098	0.00244811	RAB7, TSG101, IST1, VPS4B, VPS4A, MID2, DDB1, VAPA, VAPB, CHMP1A, CHMP2A, CHMP3, CHMP4B, TRIM26, CHMP6, TRIM32, CHMP5, ARL8B	3640	45	19200	2.10989	1	0.0279093	0.0254571
Cops5	4		GOTERM_BP_5	GO:0019076~viral release from host cell	18	0.440098	0.00244811	RAB7, TSG101, IST1, VPS4B, VPS4A, MID2, DDB1, VAPA, VAPB, CHMP1A, CHMP2A, CHMP3, CHMP4B, TRIM26, CHMP6, TRIM32, CHMP5, ARL8B	3640	45	19200	2.10989	1	0.0279093	0.0254571
Rab23	4		GOTERM_BP_5	GO:0052126~movement in host environment	18	0.440098	0.00244811	RAB7, TSG101, IST1, VPS4B, VPS4A, MID2, DDB1, VAPA, VAPB, CHMP1A, CHMP2A, CHMP3, CHMP4B, TRIM26, CHMP6, TRIM32, CHMP5, ARL8B	3640	45	19200	2.10989	1	0.0279093	0.0254571
Uggt1	4		GOTERM_BP_5	GO:0000819~sister chromatid segregation	62	1.51589	0.00260563	SMARCB1, NUMA1, AKAP8L, HNRNPU, SMC5, ACTB, SMC2, CDC23, PTTG1, BCL7A, PPP2R1A, POGZ, CHMP1A, DPF2, ARID2, NUDC, PCID2, SMARCC2, ACTL6B, ANAPC7, DUSP1, FBXW7, ACTL6A, TUBG2, ARID1A, ARID1B, CIT, EML4, MAU2, SFPQ, INCENP, ZW10, CHMP4B, CHMP6, ANAPC1, CHMP5, BECN1, SMARCD1, SMARCD3, SEH1L, VPS4B, VPS4A, PDS5B, PDS5A, RAD21, TPR, BUB3, BRD7, SLF1, PHF10, BOD1, KLHL22, INO80, ZWINT, RAB11A, SMARCA4, …	3640	229	19200	1.42809	1	0.0296554	0.0270498
2010300C02Rik	4		GOTERM_BP_5	GO:1905606~regulation of presynapse assembly	16	0.391198	0.00263045	APP, NLGN1, PTPRS, NLGN2, CLSTN3, NTRK3, NRXN1, PTPRD, LRFN3, SLITRK2, SLITRK1, SLITRK4, IL1RAPL1, SLITRK3, SLITRK5, EIF4G1	3640	38	19200	2.22094	1	0.0298878	0.0272618
Tmeff2	4		GOTERM_BP_5	GO:0048311~mitochondrion distribution	11	0.268949	0.00267794	MEF2A, KAT2A, CLUH, OPA1, MFN1, MFN2, HAP1, TRAK1, DNM1L, OGT, TRAK2	3640	21	19200	2.76295	1	0.0303262	0.0276616
Gls	4		GOTERM_BP_5	GO:0098877~neurotransmitter receptor transport to plasma membrane	11	0.268949	0.00267794	MAPK10, GRIPAP1, SNAP25, CLSTN1, SLC1A1, NSG1, STX3, CPLX1, GRIP2, RAB11A, VAMP2	3640	21	19200	2.76295	1	0.0303262	0.0276616
Pgap1	4		GOTERM_BP_5	GO:0034249~negative regulation of cellular amide metabolic process	77	1.88264	0.00277039	SPON1, CELF1, ADAR, EPRS, ELAVL1, CLU, TIAL1, MECP2, PPP3CA, ZC3H7A, ZC3H7B, OTUD6B, ENC1, DGCR8, METTL16, NANOS1, MAP2K1, CNOT6L, NCBP1, RPL13A, RC3H1, TSC1, PRKCA, DICER1, PUS7, MIR124-2HG, NCOR1, NCL, HAP1, EIF4E2, GAPDH, DDX6, RTN3, DDX5, RTN1, ROCK1, IREB2, MRPL13, GIGYF2, ZFP36L2, RTN4, LARP1, GGA3, RNF139, ORMDL3, TPR, DHX36, RPS3, SAMD4, CTSA, NTRK2, PRNP, YTHDF1, TIA1, NUP155, STAT3, NR2…	3640	297	19200	1.36752	1	0.031321	0.028569
Ndufb3	4		GOTERM_BP_5	GO:0006020~inositol metabolic process	8	0.195599	0.00281931	MECP2, IPPK, ISYNA1, IMPA1, PPIP5K2, ITPKA, IP6K1, SLC5A3	3640	12	19200	3.51648	1	0.0318213	0.0290253
Aamp	4		GOTERM_BP_5	GO:1901659~glycosyl compound biosynthetic process	20	0.488998	0.00282575	ADSL, AK1, AMD1, ADK, CTPS, HPRT, PAICS, APRT, DHODH, NME1, ADAL, UCK1, GUK1, IMPDH1, IMPDH2, PPAT, CMPK1, PGM2, UPP2, UMPS	3640	53	19200	1.99046	1	0.0318411	0.0290434
Fam134a	4		GOTERM_BP_5	GO:1903076~regulation of protein localization to plasma membrane	35	0.855746	0.00284777	ITGB1, DPP10, CAMK2D, NRXN1, CLTC, VPS4A, LYPD1, ZDHHC7, ATP2C1, ACTB, PPP1R9B, CLN3, PGRMC1, DPP6, HECTD1, STX3, RAB11FIP2, CAMK2G, SPTBN1, AP2M1, VTI1B, PRNP, PDPK1, ATP2B4, MYO5A, ACSL3, RAB11A, CLIP3, TMEM59, DLG1, RER1, RANGRF, MRAP2, SQSTM1, BCL2L1	3640	113	19200	1.63376	1	0.0320363	0.0292214
Scg2	4		GOTERM_BP_5	GO:0070571~negative regulation of neuron projection regeneration	10	0.244499	0.00288419	RTN4R, EPHA4, PTPRS, RTN4RL1, XYLT1, TNR, LRIG2, THY1, RTN4, MAP4K4	3640	18	19200	2.9304	1	0.0322328	0.0294007
Serpine2	4		GOTERM_BP_5	GO:0060628~regulation of ER to Golgi vesicle-mediated transport	10	0.244499	0.00288419	SEC24B, PGAP1, RNF139, SAR1A, TBC1D20, SAR1B, INSIG1, YIPF5, PREB, SORL1	3640	18	19200	2.9304	1	0.0322328	0.0294007
Nfasc	4		GOTERM_BP_5	GO:0031468~nuclear envelope reassembly	10	0.244499	0.00288419	UBXN2B, UBXN2A, VPS4B, CHMP1A, VPS4A, CHMP2A, CHMP4B, BANF1, CHMP6, CHMP5	3640	18	19200	2.9304	1	0.0322328	0.0294007
Tpr	4		GOTERM_BP_5	GO:1904861~excitatory synapse assembly	10	0.244499	0.00288419	NLGN1, NLGN2, NRXN1, SLITRK3, NPTN, LRRC4, PLXNB2, NRXN2, SRGAP2, SHANK3	3640	18	19200	2.9304	1	0.0322328	0.0294007
Tsen15	4		GOTERM_BP_5	GO:0051968~positive regulation of synaptic transmission, glutamatergic	17	0.415648	0.00294335	NLGN3, NTRK2, NLGN1, OXTR, NLGN2, NRXN1, GRIN1, GRIN2A, CCKBR, TNR, PTK2B, CACNG3, GLUL, SHANK3, RAB3GAP1, CACNG4, GRIA4	3640	42	19200	2.13501	1	0.0328051	0.0299227
Abl2	4		GOTERM_BP_5	GO:0046165~alcohol biosynthetic process	39	0.953545	0.00294504	IPPK, IDI1, ISYNA1, PRKAA1, ADCYAP1R1, INSIG2, INSIG1, GBA, MSMO1, PTH1R, PARK7, HMGCR, EBP, SPTLC1, CYB5R3, SPTLC2, IMPA1, PPIP5K2, PMVK, PTK2B, SCAP, SPTSSA, PLCG1, IP6K1, IP6K2, FDFT1, ABCA2, NUS1, IPMK, DHCR24, ERLIN2, LSS, SREBF2, SOD1, MAS1, POR, ITPKA, PGP, ABCG1	3640	130	19200	1.58242	1	0.0328051	0.0299227
Brinp2	4		GOTERM_BP_5	GO:0031115~negative regulation of microtubule polymerization	9	0.220049	0.00296716	CLIP3, MAP2, STMN1, STMN2, INPP5J, DYRK1A, FKBP4, TUBB4A, EML2	3640	15	19200	3.16484	1	0.0329976	0.0300983
Tnr	4		GOTERM_BP_5	GO:0099637~neurotransmitter receptor transport	13	0.317848	0.00310252	SNAP25, GRIPAP1, CLSTN1, SLC1A1, NSG1, CPLX1, RAB11A, GRIP2, MAPK10, STX3, CACNG3, CACNG4, VAMP2	3640	28	19200	2.44898	1	0.0344466	0.03142
Cacybp	4		GOTERM_BP_5	GO:0002790~peptide secretion	116	2.83619	0.00317178	RAB3B, APP, RAB3C, RAB3A, GPR68, NPY2R, ABAT, PARK7, TM7SF3, OSBP, BSG, ADORA1, GLUL, HMGN3, WLS, EPHA5, UNC13B, DGAT1, PRKCE, TANGO2, GOLPH3L, RFX3, SRCIN1, TIAM1, MADD, ERP29, PREB, RAF1, PPIA, LLGL1, ABCG1, PPID, STX1A, SIDT2, TMED10, MTTP, SEL1L, ILDR2, CACNA1D, ADRB1, CACNA1E, CPLX1, KALRN, PORCN, PSAP, STXBP5, PLCG1, RAB11FIP2, ATG7, TRPM4, SYT4, PTPRN2, UQCC2, RASL10B, HPS1, MYO5A, TVP23B,…	3640	479	19200	1.27739	1	0.0351582	0.0320691
Pbx1	4		GOTERM_BP_5	GO:0007088~regulation of mitotic nuclear division	60	1.46699	0.00319894	CDKN1C, SMARCB1, NUMA1, UBXN2B, CLTC, PEBP1, HNRNPU, SMC5, PKD1, ACTB, IGF1R, SMPD3, CDC23, PTTG1, BCL7A, CHMP1A, DPF2, ARID2, YWHAH, PCID2, FBXW5, SMARCC2, ACTL6B, ANAPC7, DUSP1, ACTL6A, ARID1A, ARID1B, CIT, INCENP, ZW10, CHMP4B, PHIP, CHMP6, ANAPC1, CHMP5, BECN1, SMARCD1, CUL7, SMARCD3, DCTN1, VPS4B, PDGFB, GNAI1, RAD21, TPR, BUB3, BRD7, RAE1, RANBP1, SLF1, PHF10, INSR, KLHL22, CDK11B, ZWINT, S…	3640	222	19200	1.4256	1	0.0354016	0.0322911
Nos1ap	4		GOTERM_BP_5	GO:1903115~regulation of actin filament-based movement	18	0.440098	0.00320742	HCN4, RYR2, TNNC1, PTGER3, ATP2A2, ADRB1, ANK2, SRI, ATP1A1, DLG1, SUMO1, RNF207, PDE4B, ADORA1, RANGRF, SCN5A, DBN1, TRPM4	3640	46	19200	2.06402	1	0.0354378	0.0323241
Ppox	4		GOTERM_BP_5	GO:0043112~receptor metabolic process	50	1.22249	0.00323048	ITGB1, SNAP25, ANKRD13B, ACHE, APP, CLTC, ECE1, ARRB1, AP2A2, LRRTM2, AP2M1, SH3GLB1, NSF, LMTK2, NRG1, DNM1, DNM3, PARD3, ULK1, OPTN, NECAB2, GRIA1, BECN1, LRPAP1, GRIA2, CALCRL, PTGER3, CACNG3, CACNG4, UBQLN2, ATAD1, ABCA2, ARFGEF2, CAML, SMURF1, INSR, HTR1B, NSG1, AP2B1, SORL1, RAB11B, AHI1, EHD3, SYNJ1, CALY, DLG4, AGRN, PTPN5, RAMP1, LGMN	3640	178	19200	1.48166	1	0.035596	0.0324684
Grem2	4		GOTERM_BP_5	GO:1902656~calcium ion import into cytosol	44	1.07579	0.00323411	SLC24A2, RYR2, CAMK2D, ITPR1, CACNA1B, HTR2C, CACNA1A, CACNA1D, ADRB1, DBI, THY1, SRI, CACNA1E, CX3CL1, RYR3, SLC8A1, SLC8A2, PPP3CA, GRIN2A, PPP3R1, ABL1, ITGAV, PLCG1, TMEM38A, PDPK1, PRKCE, TRPV2, MYO5A, ANK2, MCOLN1, GRIN1, CHERP, LETM1, FKBP1A, SLC8A3, IBTK, PTPRC, JSRP1, ASPH, BAX, CALM3, HAP1, CALM1, CALM2	3640	152	19200	1.52689	1	0.035596	0.0324684
Cep170	4		GOTERM_BP_5	GO:0019233~sensory perception of pain	36	0.880196	0.00323743	NLGN2, CHRNA4, KCNA1, KCNC4, KCNA2, OPRL1, CACNA1B, CACNA1A, ADRB1, CACNA1E, GRM1, CACNA1H, MECP2, UCHL1, GRIN2A, HTR7, MMP24, CNR1, ADORA1, NDN, PHF24, MAPK1, SCN3B, SCN3A, SCN1A, KCND2, KCNIP3, TMEM120A, NPY1R, CCK, NIPSNAP1, GRIN1, BACE1, CACNB3, PRKAR1B, POMK	3640	118	19200	1.60924	1	0.035596	0.0324684
Hnrnpu	4		GOTERM_BP_5	GO:0010611~regulation of cardiac muscle hypertrophy	26	0.635697	0.00324846	BECN1, ERRFI1, GSK3B, CAMK2D, GSK3A, ROCK1, ADK, ECE1, ADRB1, NR3C1, FOXO1, SLC9A1, PPP3CA, PAK1, MEF2A, MLIP, MEF2C, SMAD3, GLRX3, PARP2, ATP2B4, PRKCA, PTK2, FOXP1, PIN1, SLC25A4	3640	77	19200	1.78108	1	0.0356597	0.0325265
Lpgat1	4		GOTERM_BP_5	GO:0051051~negative regulation of transport	134	3.27628	0.00341126	TXN1, ANKRD13B, CYFIP1, OXTR, SERPINE2, NPY2R, ABAT, AHR, PARK7, HTR7, ADORA1, SIRPA, TMEM14A, PRKCB, PRKCE, NPY1R, PRKCA, YOD1, SLC30A1, SRCIN1, BCR, CACNB3, 1810037I17RIK, MADD, ERP29, PPIF, ISCU, NECAB2, LRPAP1, PXK, SAR1A, INSIG1, STK39, ATP5J, CABP1, OAZ1, KALRN, CBARP, RAP1B, SNX3, PPP3R1, IRAK1, HRH3, TPR, ATG7, GPM6B, PACSIN1, ABCA2, FIS1, SYT4, NDFIP2, ANKRD27, INSR, HTR1B, MYO5A, BRAF, …	3640	565	19200	1.251	1	0.0373866	0.0341016
Diexf	4		GOTERM_BP_5	GO:0086019~cell-cell signaling involved in cardiac conduction	12	0.293399	0.00358259	HCN4, RYR2, NUP155, CACNA2D1, RNF207, CACNA1D, ANK2, KCNN2, SCN5A, SCN3B, CACNA1G, TRPM4	3640	25	19200	2.53187	1	0.0391269	0.035689
Atp5c1	4		GOTERM_BP_5	GO:2000311~regulation of AMPA receptor activity	12	0.293399	0.00358259	NLGN3, NLGN1, MEF2C, NLGN2, NRXN1, MINK1, CNIH2, SHISA9, CNIH3, CACNG3, SHANK3, CACNG4	3640	25	19200	2.53187	1	0.0391269	0.035689
Nebl	4		GOTERM_BP_5	GO:0045732~positive regulation of protein catabolic process	62	1.51589	0.0035873	APP, GSK3B, RAB7, GSK3A, NDUFA13, CLU, HERPUD1, FAM122A, NUB1, SUMO1, NRD1, SUMO3, SUMO2, ARIH1, NSF, ZYG11B, ZER1, FBXW7, ATPIF1, AXIN1, CSNK1D, RBX1, DDB1, TMEM259, ATG4B, DTL, USP13, RNFT2, VCP, GBA, TMTC3, PTTG1IP, RCHY1, OAZ1, FOXO1, GABARAP, DNAJB2, GGA3, BAG2, RNF139, TMEM67, DVL1, PTK2B, ATG7, SOCS5, UBQLN2, BCAP31, ABCA2, OSBPL7, EGLN2, SMURF1, CSNK1A1, WWP2, SNF8, SORL1, PTK2, APC, SGSM…	3640	232	19200	1.40962	1	0.0391269	0.035689
Abi1	4		GOTERM_BP_5	GO:1903955~positive regulation of protein targeting to mitochondrion	6	0.146699	0.00363875	GSK3A, PRKAA1, FBXW7, PDCD5, TOMM7, PTPN5	3640	7	19200	4.52119	1	0.0395612	0.0360852
Cacna1b	4		GOTERM_BP_5	GO:0016198~axon choice point recognition	6	0.146699	0.00363875	ROBO2, APP, GAP43, EFNB3, FOXG1, ROBO1	3640	7	19200	4.52119	1	0.0395612	0.0360852
Nsmf	4		GOTERM_BP_5	GO:1902904~negative regulation of supramolecular fiber organization	50	1.22249	0.00364557	STMN2, CLU, TMSB4X, CFL1, STMN1, SPTAN1, TMSB10, TMOD1, TPM1, SHROOM2, DYRK1A, SPTB, MID1, EML2, CLIP3, EML4, TMEFF2, PFDN2, ARHGEF2, FKBP4, PFN1, PFDN4, PFDN5, SHANK3, DBN1, PFN2, SPTBN4, CAMSAP1, HDAC6, TTBK2, ATXN7, MAP2, INPP5J, MFN2, SLIT2, SPTBN1, CLASP1, SPTBN2, HSPA8, HIP1R, SSH2, TUBB4A, CORO2B, CAMSAP3, TJP1, APC, ARPC2, TAOK1, CAPZA1, DLC1	3640	179	19200	1.47339	1	0.0395722	0.0360952
Man1b1	4		GOTERM_BP_5	GO:0021587~cerebellum morphogenesis	21	0.513447	0.00373028	MAP2K1, HSPA5, SERPINE2, NRXN1, GBA, XRCC1, CEND1, CACNA1A, ATP2B2, FAIM2, LRP6, GNPAT, DAB1, HERC1, TRNP1, PSAP, ABL1, ABL2, ULK1, SPTBN2, SLC25A46	3640	58	19200	1.90981	1	0.0404272	0.0368751
Abca2	4		GOTERM_BP_5	GO:0042278~purine nucleoside metabolic process	29	0.709046	0.00381623	AHCYL2, AHCYL1, MTRR, GMPR2, AK1, AMD1, ADK, AK3, AK4, ADAL, PCMT1, DGUOK, OPA1, GUK1, RAB23, PPAT, MFN1, NUDT18, PGM2, ADSL, ICMT, HPRT, PAICS, RHOA, APRT, NME1, IMPDH1, IMPDH2, RAN	3640	90	19200	1.69963	1	0.0412814	0.0376543
BC029214	4		GOTERM_BP_5	GO:0046847~filopodium assembly	22	0.537897	0.00382729	NRP1, GPM6A, TENM1, NLGN1, RALA, TENM2, TTYH1, NRXN1, ZMYND8, PLPPR5, FNBP1L, FGD1, PPP1R9B, NEURL1A, DNM3, MIEN1, ARPC2, SH3BP1, PALM, FSCN1, AGRN, SRGAP2	3640	62	19200	1.87168	1	0.0412814	0.0376543
Surf6	4		GOTERM_BP_5	GO:0021575~hindbrain morphogenesis	22	0.537897	0.00382729	MAP2K1, HSPA5, SERPINE2, NRXN1, GBA, XRCC1, CEND1, CACNA1A, ATP2B2, FAIM2, LRP6, GNPAT, DAB1, HERC1, DLC1, TRNP1, PSAP, ABL1, ABL2, ULK1, SPTBN2, SLC25A46	3640	62	19200	1.87168	1	0.0412814	0.0376543
Fnbp1	4		GOTERM_BP_5	GO:1901653~cellular response to peptide	94	2.29829	0.00389317	ERRFI1, APP, GSK3B, CYFIP1, GSK3A, C2CD5, AHCYL1, ZDHHC7, PTPRJ, EPRS, PTPRF, IGF1R, PPP1R9B, NR3C2, SLC2A8, GHR, SMPD3, GRM5, OPA1, CFL1, PIP4K2A, PIP4K2B, PIP4K2C, JAK2, YWHAG, APPL2, MEN1, JAK1, EPHA4, ABCC1, ITGA4, PDPK1, PRKCB, CACNA2D1, RPL23, PRKCA, RANGAP1, UCHL3, APRT, CACNB1, BACE1, POR, PKM, CREB1, NCL, PHIP, ARHGEF2, PLCB1, VAMP2, CHMP5, PRKAA1, PRKDC, INSIG2, SRC, INSIG1, RAP1GDS1, A…	3640	379	19200	1.30824	1	0.0419255	0.0382418
Rpl12	4		GOTERM_BP_5	GO:0009247~glycolipid biosynthetic process	24	0.586797	0.0039299	PIGS, B4GALT3, PGAP1, PIGT, PIGO, ST8SIA3, PIGYL, TM9SF2, DPM2, PIGB, UGCG, DPM3, SCCPDH, B3GALT2, B3GALT1, PIGK, ST8SIA5, B4GALNT1, B4GALT6, ST6GALNAC5, ST3GAL2, B4GALT5, ST6GALNAC6, ST3GAL3	3640	70	19200	1.80848	1	0.0422542	0.0385416
Nr4a2	4		GOTERM_BP_5	GO:0071417~cellular response to organonitrogen compound	164	4.00978	0.00401237	APP, ERRFI1, CYFIP1, AHCYL1, KDM1A, ZDHHC7, AHR, EPRS, SLC8A1, ACTB, IGF1R, NR3C2, SESN1, CFL1, CAPN2, PIP4K2A, PIP4K2B, PIP4K2C, TMEM38A, MEN1, EPHA4, MEF2C, PRKCB, CACNA2D1, RPL23, APLP1, PRKCA, CACNB1, POR, COL4A1, RRAGB, NCL, GPD1, NSMF, PHIP, DNMT1, INSIG2, PRKDC, INSIG1, SLC1A1, SLC1A2, ITPR1, SLC1A3, LPL, CACNA1A, ATP5H, ATP5O, ADIPOR1, FOXO1, HSP90B1, SLC9A1, RAP1B, SOCS2, HRH1, GRIN2A, L…	3640	711	19200	1.21667	1	0.0430729	0.0392883
Csrnp3	4		GOTERM_BP_5	GO:0008016~regulation of heart contraction	55	1.34474	0.00407336	RYR2, GSK3A, THRA, ATP2A2, PEBP1, SLC4A3, SLC8A1, SUMO1, PDE4B, ADORA1, SCN5A, TMEM38A, JAK2, MEF2A, GLRX3, CACNA2D1, GAA, TPM1, PRKCA, ANK2, ATP1B1, RNF207, NOS1AP, HCN4, SPTBN4, TMEM161B, SLC1A1, CACNA1B, ATP5J, CACNA1D, ADRB1, ATP1A1, SRI, CACNA1E, CACNA1G, SLC9A1, KCNN2, SCN3B, TRPM4, CHGA, NUP155, ATP2B4, GNAO1, DLG1, EHD3, MDM2, RANGRF, CALM3, GPD1L, CALM1, AGRN, CALM2, HCN2, HCN1, SCN2B	3640	202	19200	1.43619	1	0.0436316	0.039798
Cir1	4		GOTERM_BP_5	GO:0098962~regulation of postsynaptic neurotransmitter receptor activity	11	0.268949	0.00408365	APP, HOMER1, SRC, CHRNA4, NPTX1, CNIH2, SHISA9, NPTXR, DLGAP2, CACNG4, DLGAP4	3640	22	19200	2.63736	1	0.0436316	0.039798
Pde1a	4		GOTERM_BP_5	GO:0099054~presynapse assembly	11	0.268949	0.00408365	PTPRD, NLGN3, EFNB2, EFNB1, NLGN1, NLGN2, CADM1, NRXN1, IL1RAPL1, DVL1, PCDH17	3640	22	19200	2.63736	1	0.0436316	0.039798
Ptprj	4		GOTERM_BP_5	GO:0006941~striated muscle contraction	50	1.22249	0.00410571	RYR2, SYNM, ATP2A2, SLC8A1, RYR3, SUMO1, PDE4B, ADORA1, UTY, SCN5A, TMEM38A, SCN1A, MAP2K3, CHUK, CACNA2D1, TNNC1, GAA, TPM1, ANK2, ATP1B1, RNF207, ALDOA, HCN4, CAMK2D, SRSF1, ATP1A3, CACNA1D, ADRB1, ATP1A1, SRI, CACNA1G, SLC9A1, KCNN2, SCN3B, TRPM4, CHGA, NUP155, HOMER1, EEF2, SLC8A3, DLG1, EHD3, JSRP1, RANGRF, CALM3, GPD1L, CALM1, AGRN, CALM2, SCN2B	3640	180	19200	1.4652	1	0.0437985	0.0399502
Celf1	4		GOTERM_BP_5	GO:0030334~regulation of cell migration	225	5.50122	0.00422905	APP, ZMYND8, EMC10, ADARB1, CCAR1, BSG, GLUL, EPHA4, MEF2C, PRKCE, UNC5C, PRKCA, DICER1, UNC5D, MIF, MAPK8IP3, GTPBP4, NISCH, BCR, TIAM1, RUFY3, ADGRB1, NSMF, PFN1, PLPP3, CBLL1, PFN2, SDC3, PDGFB, THY1, TTBK2, ATP5B, FLRT2, PDCD10, PLCG1, NTNG1, NUS1, EGR1, JUN, XBP1, ERDR1, INSR, MYO5A, BRAF, NR2F2, PTK2, SMARCA4, CPEB1, KITL, FUBP1, AGO2, CALR, CD200, FERMT2, LGMN, PTPRT, NRP1, PTPRU, PTPRR, C…	3640	1008	19200	1.17739	1	0.0450437	0.041086
Arfgap2	4		GOTERM_BP_5	GO:0048169~regulation of long-term neuronal synaptic plasticity	15	0.366748	0.00424249	APP, EGR1, SYP, GRIK2, RAB11A, GRIN1, NEURL1A, RIMS1, GRM5, SYNGR1, GRIN2A, DLG4, NPTN, HRAS, SHANK3	3640	36	19200	2.1978	1	0.0450458	0.041088
Ckap5	4		GOTERM_BP_5	GO:0098901~regulation of cardiac muscle cell action potential	15	0.366748	0.00424249	HCN4, RYR2, TMEM161B, CAMK2D, ATP2A2, ANK2, DLG1, RNF207, RANGRF, CALM3, CALM1, CALM2, HCN2, TRPM4, HCN1	3640	36	19200	2.1978	1	0.0450458	0.041088
Chst1	4		GOTERM_BP_5	GO:0042158~lipoprotein biosynthetic process	31	0.757946	0.00434066	PIGS, PIGT, PGAP1, PIGO, ZDHHC20, GBA, MTTP, PIGYL, ZDHHC24, ZDHHC21, DBI, ZDHHC7, ZDHHC8, ZDHHC3, GOLGA7B, UGCG, PORCN, ATG7, GOLGA7, GLUL, WIPI2, ZDHHC17, ZDHHC14, CLIP3, DPM2, PIGB, DPM3, PPM1B, ATG16L1, PIGK, RAB3GAP1	3640	99	19200	1.65168	1	0.0460164	0.0419733
Ano3	4		GOTERM_BP_5	GO:1901021~positive regulation of calcium ion transmembrane transporter activity	19	0.464548	0.00436995	RYR2, CACNA2D1, ANK2, ATP1B1, SLC9A1, VMP1, PPP3CA, EHD3, CACNB3, PPP3R1, FGF14, STIM1, SUMO1, ASPH, STIM2, CALM3, HAP1, CALM1, CALM2	3640	51	19200	1.96509	1	0.0462548	0.0421907
Scg5	4		GOTERM_BP_5	GO:0006865~amino acid transport	48	1.17359	0.00450163	ITGB1, ARL6IP1, SLC1A1, SLC1A2, STK39, SLC7A14, HTR2C, SLC1A3, CACNA1A, SLC1A4, ABAT, NR3C1, SLC1A6, GRM1, SLC7A3, CLN3, PAK1, HRH3, GRM7, SV2A, DPYSL2, ADORA1, SLC38A6, SLC17A7, LRRC8A, SLC38A9, SLC25A44, SLC38A2, SLC36A1, NTRK2, SYT4, GABBR1, SLC38A1, SLC6A17, TRPC4, SLC6A15, HTR1B, CCK, SLC7A4, SLC25A38, SLC6A6, SLC6A7, XK, SFXN3, APBA1, SFXN2, RAB3GAP1, NFE2L1	3640	172	19200	1.47202	1	0.0475746	0.0433946
Ino80	4		GOTERM_BP_5	GO:0043066~negative regulation of apoptotic process	238	5.81907	0.00452992	CNTFR, ARL6IP1, TXNDC12, ENO1, RPS6KA3, PCMT1, ALKBH1, PRKCG, MEF2C, PIH1D1, PRKCE, PRKCA, WDR73, MIF, MAPK8IP3, POR, PSME3, TYRO3, VDAC2, VDAC1, OPTN, URI1, SET, TMEM161A, PRKDC, MAPKAP1, PTTG1IP, PRDX5, HSPH1, PDCD10, ATG7, FZD3, JUN, XBP1, PRELID1, BCL11B, INTS1, BRAF, PA2G4, PTK2, SMARCA4, SETX, KITL, NDUFAF4, ANP32B, LGMN, AARS, CPEB4, GABRB3, ARF4, NRP1, CITED2, GRIK2, CX3CL1, PTMS, HERPUD1…	3640	1073	19200	1.16998	1	0.0477994	0.0435996
Tyro3	4		GOTERM_BP_5	GO:1902236~negative regulation of endoplasmic reticulum stress-induced intrinsic apoptotic signaling pathway	10	0.244499	0.00456633	CREB3, XBP1, OPA1, WFS1, TMBIM6, TXNDC12, PARK7, BCL2L1, HERPUD1, GRINA	3640	19	19200	2.77617	1	0.0478354	0.0436324
Vps39	4		GOTERM_BP_5	GO:0043101~purine-containing compound salvage	10	0.244499	0.00456633	ADSL, IMPDH1, GMPR2, IMPDH2, ADK, GMPR, PGM2, HPRT, ADSS, APRT	3640	19	19200	2.77617	1	0.0478354	0.0436324
Pdia3	4		GOTERM_BP_5	GO:0032986~protein-DNA complex disassembly	10	0.244499	0.00456633	SMARCD1, SMARCD3, SMARCB1, SMARCC2, RPL23, CEBPG, ARID1A, ARID2, SUPT16, SMARCA4	3640	19	19200	2.77617	1	0.0478354	0.0436324
Eid1	4		GOTERM_BP_5	GO:2000370~positive regulation of clathrin-dependent endocytosis	10	0.244499	0.00456633	NLGN1, TOR1A, DGKD, HIP1R, DNM1L, MFF, DNM1, SNAP91, AP2M1, BCL2L1	3640	19	19200	2.77617	1	0.0478354	0.0436324
Anapc1	4		GOTERM_BP_5	GO:0032411~positive regulation of transporter activity	42	1.02689	0.00456847	NLGN3, RYR2, KMT2A, KCNC1, AMIGO1, KCNA1, COX17, STK39, ADRB1, GLRX, PARK7, SLC9A1, IKBKB, PPP3CA, PPP3R1, SUMO1, CFL1, ASIC2, CACNG3, CACNG4, TCAF1, CACNA2D1, MYO5A, ANK2, ATP1B2, ATP1B1, VMP1, CACNB3, EHD3, FGF14, STIM1, ASPH, STIM2, RNF207, CALM3, HAP1, CALM1, PLCB1, CALM2, SLC25A4, SHANK3, HCN1	3640	146	19200	1.51739	1	0.0478354	0.0436324
Lzts3	4		GOTERM_BP_5	GO:0051494~negative regulation of cytoskeleton organization	50	1.22249	0.00461474	STMN2, CCP110, TMSB4X, CFL1, STMN1, SPTAN1, TMSB10, TMOD1, TPM1, SHROOM2, DYRK1A, SPTB, MID1, EML2, CLIP3, EML4, TMEFF2, KAT2A, ARHGEF2, FKBP4, PFN1, SHANK3, DBN1, PFN2, SPTBN4, CAMSAP1, HDAC6, TTBK2, ATXN7, MAP2, TMEM67, INPP5J, MFN2, SLIT2, SPTBN1, CLASP1, SPTBN2, NPM1, HIP1R, SSH2, TUBB4A, CORO2B, CAMSAP3, TJP1, APC, ARPC2, TAOK1, CAPZA1, DLC1, CHMP2A	3640	181	19200	1.45711	1	0.0481905	0.0439563
Bcl2l1	4		GOTERM_BP_5	GO:0043525~positive regulation of neuron apoptotic process	28	0.684597	0.00461654	APP, GSK3B, GRN, GSK3A, GRIK5, GRIK2, NR3C1, PTPRF, ABL1, PAK3, FIS1, EGR1, PRNP, EPHA7, JUN, FBXW7, RHOA, BACE1, TRAF7, CDC34, PPP2R2B, KCNMA1, CTNNB1, PIN1, BAX, AGRN, OPTN, CDK5R1	3640	87	19200	1.69761	1	0.0481905	0.0439563
Tm9sf4	4		GOTERM_BP_5	GO:0051489~regulation of filopodium assembly	21	0.513447	0.0046553	PPP1R16B, NRP1, GPM6A, TENM1, NLGN1, RALA, TENM2, NRXN1, ZMYND8, PLPPR5, FNBP1L, NEURL1A, DNM3, CLN3, GAP43, MIEN1, ARPC2, PALM, FSCN1, AGRN, DBN1	3640	59	19200	1.87744	1	0.0484464	0.0441897
E2f1	4		GOTERM_BP_5	GO:0086001~cardiac muscle cell action potential	21	0.513447	0.0046553	HCN4, RYR2, NUP155, KCND2, CACNA2D1, ATP2A2, CACNA1D, ANK2, CACNA1G, DLG1, RNF207, RANGRF, KCNN2, SCN5A, GPD1L, SCN3B, HCN2, SCN1A, SCN2B, TRPM4, HCN1	3640	59	19200	1.87744	1	0.0484464	0.0441897
Chmp4b	4		GOTERM_BP_5	GO:0009112~nucleobase metabolic process	16	0.391198	0.00468097	PRPS1, KDM1A, GMPR2, ADK, TET2, GMPR, CTPS, HPRT, PAICS, APRT, DHODH, ALDH6A1, PPAT, CMPK1, MAPK1, UMPS	3640	40	19200	2.10989	1	0.0486185	0.0443467
Eif2s2	4		GOTERM_BP_5	GO:0042147~retrograde transport, endosome to Golgi	27	0.660147	0.00468612	VPS29, RAB7, TMEM87B, DCTN1, STX16, GOSR1, CLTC, ARL1, GCC2, SNX3, VPS50, VPS53, VPS52, AP1S1, VPS54, DENND5A, TBC1D17, EVI5, VTI1B, SPAG9, TRAPPC10, RBSN, BET1L, BAIAP3, PIKFYVE, EHD3, UBE2O	3640	83	19200	1.71587	1	0.0486185	0.0443467
Dynlrb1	4		GOTERM_BP_5	GO:0044801~single-organism membrane fusion	47	1.14914	0.00471227	STX12, SNAP25, RAB7, C2CD5, RAB3A, STX16, GRIK5, GOSR1, VPS4A, SPG7, MFF, CPLX1, CLN3, OPA1, CHMP1A, VPS8, MFN1, MFN2, USP30, STX3, DNM1L, STX2, VPS39, VTI1B, FIS1, SYT4, SYT3, ANKRD27, SYT1, BNIP3, YIPF5, MUL1, SYT13, SYT7, PIKFYVE, 2610002M06RIK, SYT11, CHMP2A, CHMP3, CHMP4B, BAX, SPACA6, CHMP6, STX1A, VAMP2, CHMP5, ARL8B	3640	168	19200	1.47567	1	0.0488154	0.0445263
Src	4		GOTERM_BP_5	GO:0046834~lipid phosphorylation	22	0.537897	0.00473381	DGKE, SMG1, DGKD, DGKB, DGKZ, FAM126A, SOCS2, IMPA1, DGKQ, ITPKA, PI4KA, PIP5K1A, PIP4K2A, PIP4K2B, PIP5K1B, PIP5K1C, PIP4K2C, IP6K1, DGKK, PI4K2A, SOCS5, IP6K2	3640	63	19200	1.84197	1	0.0488897	0.0445941
Pigt	4		GOTERM_BP_5	GO:1903078~positive regulation of protein localization to plasma membrane	22	0.537897	0.00473381	DPP10, ITGB1, PRNP, PDPK1, NRXN1, ATP2B4, MYO5A, ACSL3, ATP2C1, RAB11A, PPP1R9B, CLIP3, CLN3, DLG1, DPP6, PGRMC1, RER1, RANGRF, STX3, RAB11FIP2, SQSTM1, SPTBN1	3640	63	19200	1.84197	1	0.0488897	0.0445941
Psma7	4		GOTERM_BP_5	GO:0019932~second-messenger-mediated signaling	82	2.00489	0.00477897	APP, GSK3B, RYR2, TENM2, CRTC3, NPY2R, FHL2, ATP2A2, PEBP1, HTR2C, PTPRJ, ECE1, AHR, SPPL3, SLC8A1, GRM1, PPP1R9B, RNF157, PPP3CA, HINT1, GRM5, TMEM38A, EPHA5, CAP1, GUCY1A2, PDPK1, ANK2, NRG1, ATP1B1, RUNDC3A, TOX3, CDC34, CREB1, ASPH, ADGRB2, DGKQ, CDH13, RAPGEF2, HAP1, GAPDH, RAPGEF4, NFAT5, PRKAA1, ADCYAP1R1, NPR2, PTGER3, HPCA, ITPR1, OPRL1, CACNA1D, ADCY1, SRI, NCALD, SLC9A1, CAMKK2, PPP3R1…	3640	326	19200	1.32677	1	0.0490695	0.0447581
Hrh3	4		GOTERM_BP_5	GO:0021695~cerebellar cortex development	24	0.586797	0.00478939	MAP2K1, HSPA5, SERPINE2, NRXN1, GBA, SEZ6, DIXDC1, CEND1, CACNA1A, ATP2B2, FAIM2, SEZ6L, SEZ6L2, TTBK2, HERC1, UQCRQ, TRNP1, PSAP, OGDH, ULK1, ATG7, SPTBN2, AARS, SLC25A46	3640	71	19200	1.78301	1	0.0490695	0.0447581
Rgs19	4		GOTERM_BP_5	GO:2000807~regulation of synaptic vesicle clustering	7	0.171149	0.00480169	NLGN3, NLGN1, NLGN2, CDH2, SNAP91, PCDH17, BCL2L1	3640	10	19200	3.69231	1	0.0490695	0.0447581
Syp	4		GOTERM_BP_5	GO:1904526~regulation of microtubule binding	7	0.171149	0.00480169	PPP2CA, PPP2CB, MAP2, ABL1, MAPRE3, MARK2, TTBK2	3640	10	19200	3.69231	1	0.0490695	0.0447581
Otud5	4		GOTERM_BP_5	GO:1903749~positive regulation of establishment of protein localization to mitochondrion	7	0.171149	0.00480169	SH3GLB1, GSK3A, PRKAA1, FBXW7, PDCD5, TOMM7, PTPN5	3640	10	19200	3.69231	1	0.0490695	0.0447581
Timm17b	4		GOTERM_BP_5	GO:1903894~regulation of IRE1-mediated unfolded protein response	7	0.171149	0.00480169	UFL1, COPS5, HSPA5, FICD, TMEM33, DNAJB9, PDIA6	3640	10	19200	3.69231	1	0.0490695	0.0447581
Tspan7	4		GOTERM_BP_5	GO:0010216~maintenance of DNA methylation	7	0.171149	0.00480169	ZFP445, USP7, DNMT1, UHRF2, KCNQ1OT1, DNMT3A, CTCF	3640	10	19200	3.69231	1	0.0490695	0.0447581
Atp6ap2	4		GOTERM_BP_5	GO:0051047~positive regulation of secretion	106	2.59169	0.00487434	APP, OXTR, RAB3A, GPR68, NPY2R, ABAT, TM7SF3, NR3C1, RIMS1, LAMP1, DPYSL2, OSBP, BSG, ADORA1, GLUL, WLS, UNC13B, CADPS2, UNC13A, PRKCE, GOLPH3L, PRKCA, MIF, ACSL3, SYTL2, PCP4, PPIA, ABCG1, PPID, STX1A, TSG101, TMED10, CACNA1B, CACNA1D, ADRB1, CACNA1H, RTN4, CACNA1G, SNX4, CACNA1I, STXBP5, ATG7, TRPM4, S100A10, SYT4, XBP1, SYT1, RASL10B, RAB27A, SNF8, STAM, SYT7, AIMP1, PEX5L, CHMP2A, C2CD2L, BCL…	3640	438	19200	1.27653	1	0.0497373	0.0453672
Uba1	4		GOTERM_BP_5	GO:0070572~positive regulation of neuron projection regeneration	9	0.220049	0.00495543	GRN, STK24, HGF, NTRK3, NRG1, BRAF, MIF, PTN, IGF1R	3640	16	19200	2.96703	1	0.0501811	0.045772
Tenm1	4		GOTERM_BP_5	GO:0001732~formation of cytoplasmic translation initiation complex	9	0.220049	0.00495543	EIF3M, EIF5, EIF3E, EIF3J1, EIF2S2, EIF3C, EIF3D, EIF3A, EIF3B	3640	16	19200	2.96703	1	0.0501811	0.045772
Ddx26b	4		GOTERM_BP_5	GO:0032261~purine nucleotide salvage	9	0.220049	0.00495543	ADSL, IMPDH1, GMPR2, IMPDH2, ADK, GMPR, HPRT, ADSS, APRT	3640	16	19200	2.96703	1	0.0501811	0.045772
Cetn2	4		GOTERM_BP_5	GO:0048102~autophagic cell death	9	0.220049	0.00495543	SH3GLB1, CDKN2D, LAMP1, CTSL, BNIP3, ACP2, CALM3, CALM1, CALM2	3640	16	19200	2.96703	1	0.0501811	0.045772
Gdi1	4		GOTERM_BP_5	GO:0021766~hippocampus development	32	0.782396	0.00495748	YWHAE, PHLPP2, GSK3B, PTPRS, UBA6, KCNA1, PEBP1, LRP8, PPP1R9B, TMEM108, NEFL, SEMA6B, EPHA5, ZBTB18, EIF2B5, KIRREL3, NCOA1, BBS1, ATP2B4, XRCC1, TSC1, NME1, MAS1, DAB1, UQCRQ, FEZ1, XRN2, DCX, OGDH, CDK5R2, CDK5R1, PAFAH1B1	3640	104	19200	1.62299	1	0.0501811	0.045772
Nlgn3	4		GOTERM_BP_5	GO:0051149~positive regulation of muscle cell differentiation	40	0.977995	0.00496208	SMARCD1, DUBR, GSK3B, BTG1, SETD3, SMARCB1, SMARCD3, ADRB1, NR3C1, ACTB, EFNB2, CYP26B1, TMSB4X, BOC, FLOT1, CAPN2, LRRC8A, BRD7, ARID2, EIF5A, ZFHX3, MEF2C, SMARCC2, ACTL6B, PHF10, PARP2, ACTL6A, LAMB1, NRG1, ARID1A, ARID1B, SMARCA4, KAT2A, ADGRB1, MDM2, PIN1, CAMK1, PLCB1, SLC25A4, TRIM32	3640	138	19200	1.52891	1	0.0501811	0.045772
Mbtps2	4		GOTERM_BP_5	GO:2001020~regulation of response to DNA damage stimulus	81	1.98044	0.0050308	SMG1, MTCH2, WDR48, SMARCB1, KDM1A, SUV39H1, HMGB1, CLU, ACTB, BABAM1, BCL7A, POGZ, DPF2, KAT7, ARID2, GTF2I, PRKCG, PIAS4, ACTR2, USP47, SMARCC2, ACTL6B, ACTL6A, THOC1, DYRK1A, POT1A, MIF, ARID1A, ARID1B, SUPT7L, MORF4L1, TAF6L, KAT2A, TERF2IP, RPL26, OTUB1, SF3B5, SMARCD1, DDX5, TMEM161A, SMARCD3, PCNA, MEAF6, PRKDC, PNKP, CEBPG, RNF8, PTTG1IP, NPAS2, MBTD1, SUPT20, FAM168A, ATXN7, NACC2, EP400…	3640	322	19200	1.32687	1	0.05077	0.0463091
Mospd2	4		GOTERM_BP_5	GO:0006778~porphyrin-containing compound metabolic process	17	0.415648	0.00503522	ALAS1, ABCB7, UROS, RSAD1, ATPIF1, IREB2, SLC11A2, CPOX, PPOX, SPTB, ANK1, SNX3, PGRMC1, SLC25A39, ABCB10, HMBS, COX10	3640	44	19200	2.03796	1	0.05077	0.0463091
Gpm6b	4		GOTERM_BP_5	GO:0051085~chaperone mediated protein folding requiring cofactor	14	0.342298	0.00508222	HSPA9, HSPA8, TOR1A, HSPA5, ST13, DNAJB14, HSPA14, HSPE1, TOR1B, HSPA13, DNAJC18, DNAJB1, HSPH1, BAG1	3640	33	19200	2.23776	1	0.051168	0.0466722
Stmn2	4		GOTERM_BP_5	GO:0051306~mitotic sister chromatid separation	31	0.757946	0.00509859	SMARCD1, SMARCB1, SMARCD3, ACTB, CDC23, PTTG1, BCL7A, PPP2R1A, RAD21, TPR, DPF2, BUB3, BRD7, ARID2, PCID2, SMARCC2, ACTL6B, PHF10, ANAPC7, DUSP1, ACTL6A, KLHL22, ARID1A, ARID1B, ZWINT, CIT, SMARCA4, APC, INCENP, ZW10, ANAPC1	3640	100	19200	1.63516	1	0.051257	0.0467534
Bhlhe22	4		GOTERM_BP_5	GO:0030953~astral microtubule organization	8	0.195599	0.00511384	DLG1, NUMA1, LIMK2, CEP120, PDE4DIP, TPPP, CLASP1, RAB11A	3640	13	19200	3.24598	1	0.0512589	0.0467551
Mfn1	4		GOTERM_BP_5	GO:0090158~endoplasmic reticulum membrane organization	8	0.195599	0.00511384	ARL6IP1, REEP5, VAPB, ATL1, ATL2, TMED2, MOSPD3, RTN4	3640	13	19200	3.24598	1	0.0512589	0.0467551
Dnajc19	4		GOTERM_BP_5	GO:1900101~regulation of endoplasmic reticulum unfolded protein response	12	0.293399	0.00515937	UFL1, XBP1, COPS5, HSPA5, FICD, TMEM33, WFS1, CREBRF, DNAJB9, BAX, PDIA6, PTPN2	3640	26	19200	2.43449	1	0.0516392	0.047102
Serpini1	4		GOTERM_BP_5	GO:1905874~regulation of postsynaptic density organization	5	0.122249	0.00546726	CDH2, ZMYND8, CFL1, CRIPT, DBN1	3640	5	19200	5.27473	1	0.0546405	0.0498396
Fstl5	4		GOTERM_BP_5	GO:1902807~negative regulation of cell cycle G1/S phase transition	27	0.660147	0.00558684	PRKDC, DCUN1D3, JADE1, GIGYF2, CDC73, CCND1, NACC2, APBB1, BRD7, FBXO7, MEN1, CDKN2D, PRMT2, SUSD2, CTDSPL, RPA2, DGKZ, MYO16, FBXO31, DLG1, APC, RFWD3, CTDSP2, MDM2, CDK2AP2, WAC, RPL26	3640	84	19200	1.69545	1	0.0556518	0.0507621
Cct3	4		GOTERM_BP_5	GO:0048545~response to steroid hormone	90	2.20049	0.0055892	ERRFI1, GSK3B, PTPRU, GSK3A, GABRB1, OXTR, PEBP1, HNRNPU, UBE3A, HMGB1, PARK7, NR3C1, MT-ND3, SLC8A1, PPP1R9B, UBE2L3, NR3C2, GHR, UFL1, HTR7, CCND1, HEY1, CTSL, NEFL, JAK2, YWHAH, NCOA1, USP8, MAP2K1, PRMT2, DUSP1, LMO3, ARID1A, SSTR2, SSTR3, RHOA, FOXP1, POR, NCOR1, NPC1, KCNMA1, CRY2, DDIT4, FIBIN, FKBP4, KMT2D, DDX5, URI1, TMF1, PCNA, SRC, UBA5, GBA, STK39, GPR83, ATP1A1, PTN, PHB, FOXO1, ZFP…	3640	365	19200	1.30062	1	0.0556518	0.0507621
Pogz	4		GOTERM_BP_5	GO:0033045~regulation of sister chromatid segregation	37	0.904645	0.00559299	BECN1, SMARCD1, SMARCB1, SMARCD3, NUMA1, HNRNPU, SMC5, ACTB, CDC23, PTTG1, BCL7A, RAD21, TPR, DPF2, BUB3, BRD7, ARID2, PCID2, SLF1, SMARCC2, ACTL6B, PHF10, ANAPC7, DUSP1, ACTL6A, KLHL22, ARID1A, ARID1B, ZWINT, CIT, SMARCA4, SFPQ, APC, INCENP, ZW10, CTNNB1, ANAPC1	3640	126	19200	1.54893	1	0.0556518	0.0507621
Mllt11	4		GOTERM_BP_5	GO:0014743~regulation of muscle hypertrophy	26	0.635697	0.00567775	BECN1, ERRFI1, GSK3B, CAMK2D, GSK3A, ROCK1, ADK, ECE1, ADRB1, NR3C1, FOXO1, SLC9A1, PPP3CA, PAK1, MEF2A, MLIP, MEF2C, SMAD3, GLRX3, PARP2, ATP2B4, PRKCA, PTK2, FOXP1, PIN1, SLC25A4	3640	80	19200	1.71429	1	0.0564128	0.0514561
Pde4dip	4		GOTERM_BP_5	GO:0031334~positive regulation of protein complex assembly	80	1.95599	0.00575897	TENM1, GSK3B, NCKAP1, CYFIP1, NUMA1, ARPC1A, ARPC5L, AHR, PARK7, MED15, CLU, PCSK5, MECP2, RIMS1, MED14, SUMO1, MED10, SH3GLB1, UNC13B, ACTR2, PRKCE, PIH1D1, PPP2R5B, NRG1, CKAP5, MED26, RHOA, TRHR, MED28, MED23, CREB1, CTTN, SUB1, MED20, FSCN1, PFN1, PFN2, VCP, DCTN1, SRC, ARL3, SLAIN2, TTBK1, RAP1B, PAK1, CAND1, DHX36, RPS3, PTK2B, USP50, TPPP, FNIP1, WASF1, WASF3, SLF1, JUN, TAF12, ABCA3, HIP1…	3640	319	19200	1.32282	1	0.0571364	0.0521162
Celsr2	4		GOTERM_BP_5	GO:0015850~organic hydroxy compound transport	75	1.83374	0.00577475	RAB3B, SCARB1, OXTR, RAB3A, NPY2R, ABAT, ZDHHC8, PARK7, MECP2, SMPD3, HTR7, OSBP, SLC16A7, PIP4K2A, SERAC1, STARD3, STARD4, ABCA8A, STARD3NL, ABCA8B, PRKCB, NRG1, SREBF2, NISCH, PCP4, SOAT1, NPC1, NAT8L, ABCG1, STX1A, LY6E, ARL8B, STX12, GRAMD1B, PRKAA1, GRAMD1A, TMF1, CHRNA4, VPS4B, PTGER3, KCNA2, VPS4A, SLC5A3, RTN4, LRP6, IRAK1, HRH3, CNR1, MFN2, GPM6B, SYT5, CHGA, ABCA2, NUS1, SYT4, XBP1, SYT…	3640	296	19200	1.3365	1	0.0572095	0.0521829
1810037I17Rik	4		GOTERM_BP_5	GO:1901652~response to peptide	131	3.20293	0.00581366	APP, ERRFI1, CYFIP1, OXTR, AHCYL1, ZDHHC7, EPRS, IGF1R, NR3C2, CFL1, BSG, PIP4K2A, KAT7, PIP4K2B, PIP4K2C, MEN1, EPHA4, PRKCB, CACNA2D1, RPL23, PRKCA, TSC1, CACNB1, POR, NCL, PHIP, INSIG2, PRKDC, INSIG1, CACNA1B, LPL, CACNA1A, ATP5H, ADIPOR1, FOXO1, SLC9A1, RAP1B, SOCS2, SCAP, CYC1, EIF2B5, EGR1, FIS1, PRNP, XBP1, INSR, MYO5A, BRAF, PTK2, NR4A2, PTPRE, CPEB1, EIF6, PTPRA, MDM2, CPEB2, OGT, BCL2L2…	3640	559	19200	1.23612	1	0.0575113	0.0524582
Ppp3ca	4		GOTERM_BP_5	GO:0019722~calcium-mediated signaling	56	1.36919	0.0059535	APP, GSK3B, RYR2, TENM2, FHL2, ATP2A2, PTPRJ, SPPL3, SLC8A1, GRM1, PPP1R9B, PPP3CA, HINT1, GRM5, TMEM38A, PDPK1, ANK2, NRG1, ATP1B1, TOX3, ASPH, ADGRB2, CDH13, HAP1, NFAT5, PRKAA1, HPCA, ITPR1, CACNA1D, SRI, NCALD, SLC9A1, CAMKK2, PPP3R1, CAMTA1, NCAM1, PLCG1, TRPM4, BCAP31, FIS1, NTRK2, PRNP, HOMER2, ATP2B4, MYO5A, L1CAM, CHERP, FKBP1A, RCAN1, PTPRC, JSRP1, RCAN3, ADGRL1, CALM3, CALM1, CALM2	3640	210	19200	1.40659	1	0.0588091	0.053642
Unc5c	4		GOTERM_BP_5	GO:0021535~cell migration in hindbrain	11	0.268949	0.0060124	ITGB1, DAB1, CUL5, SEMA4C, PLXNA2, CEND1, ULK1, ATP1B2, RNF7, TTBK2, LRP6	3640	23	19200	2.52269	1	0.0592191	0.0540159
Fubp1	4		GOTERM_BP_5	GO:0097062~dendritic spine maintenance	11	0.268949	0.0060124	PRNP, APP, CTTN, INSR, ZMYND8, ITPKA, CFL1, ABL2, CKAP5, IGF1R, GRIN1	3640	23	19200	2.52269	1	0.0592191	0.0540159
Ubxn2b	4		GOTERM_BP_5	GO:0043069~negative regulation of programmed cell death	241	5.89242	0.00603331	CNTFR, ARL6IP1, TXNDC12, ENO1, RPS6KA3, PCMT1, ALKBH1, PRKCG, MEF2C, PIH1D1, PRKCE, PRKCA, WDR73, MIF, MAPK8IP3, POR, PSME3, TYRO3, VDAC2, VDAC1, OPTN, URI1, SET, TMEM161A, PRKDC, MAPKAP1, PTTG1IP, PRDX5, HSPH1, PDCD10, ATG7, FZD3, JUN, XBP1, PRELID1, BCL11B, INTS1, BRAF, PA2G4, PTK2, SMARCA4, SETX, KITL, NDUFAF4, ANP32B, LGMN, AARS, CPEB4, GABRB3, ARF4, NRP1, CITED2, GRIK2, CX3CL1, PTMS, HERPUD1…	3640	1094	19200	1.16198	1	0.0592808	0.0540722
Ufl1	4		GOTERM_BP_5	GO:0031929~TOR signaling	35	0.855746	0.00603608	OTUD5, GSK3B, GSK3A, PRKAA1, SMG1, SEH1L, MAPKAP1, RPTOR, MFSD8, LARP1, TMEM127, LARS, SESN1, SLC38A9, FNIP1, SZT2, XBP1, ICMT, MIOS, PIH1D1, KLHL22, TSC1, CCDC88A, RRAGB, DGKQ, AKT1S1, TIPRL, RPS6KB2, DDIT4, WAC, LAMTOR2, SMCR8, LAMTOR1, DEPDC5, KPTN	3640	118	19200	1.56454	1	0.0592808	0.0540722
Dnaja1	4		GOTERM_BP_5	GO:0045724~positive regulation of cilium assembly	13	0.317848	0.00607436	GSK3B, ATMIN, CEP120, CCP110, FUZ, DYNLL1, ARHGAP35, TTBK2, CCDC88A, TMEM67, HAP1, DZIP1, TAPT1	3640	30	19200	2.28571	1	0.0595708	0.0543367
Vcp	4		GOTERM_BP_5	GO:0009311~oligosaccharide metabolic process	16	0.391198	0.00610958	B3GALNT1, ST6GAL2, ST8SIA1, ST8SIA3, MOGS, BRAF, GM2A, B3GALT2, NEU1, B3GALT1, ST8SIA5, MGAT2, ST6GALNAC5, ST3GAL2, MPDU1, ST6GALNAC6	3640	41	19200	2.05843	1	0.0596582	0.0544164
Clta	4		GOTERM_BP_5	GO:0021680~cerebellar Purkinje cell layer development	16	0.391198	0.00610958	HSPA5, GBA, SEZ6, CEND1, CACNA1A, ATP2B2, FAIM2, SEZ6L, SEZ6L2, HERC1, UQCRQ, PSAP, ATG7, SPTBN2, AARS, SLC25A46	3640	41	19200	2.05843	1	0.0596582	0.0544164
Tomm5	4		GOTERM_BP_5	GO:0035794~positive regulation of mitochondrial membrane permeability	16	0.391198	0.00610958	SH3GLB1, GSK3B, GSK3A, BNIP3, ATPIF1, HIP1R, CHCHD10, SPG7, SLC9A1, RHOT2, PPIF, BAX, VDAC2, TMEM14A, SLC25A4, BCL2L1	3640	41	19200	2.05843	1	0.0596582	0.0544164
Smc2	4		GOTERM_BP_5	GO:0010965~regulation of mitotic sister chromatid separation	30	0.733496	0.0061416	SMARCD1, SMARCB1, SMARCD3, ACTB, CDC23, PTTG1, BCL7A, RAD21, TPR, DPF2, BUB3, BRD7, ARID2, PCID2, SMARCC2, ACTL6B, PHF10, ANAPC7, DUSP1, ACTL6A, KLHL22, ARID1A, ARID1B, ZWINT, CIT, SMARCA4, APC, INCENP, ZW10, ANAPC1	3640	97	19200	1.63136	1	0.059885	0.0546233
Ugcg	4		GOTERM_BP_5	GO:0007156~homophilic cell adhesion via plasma membrane adhesion molecules	48	1.17359	0.00638342	PTPRT, ROBO2, TENM3, CLSTN2, CLSTN3, AMIGO1, CLSTN1, AMIGO2, PTPN23, PCDHB22, PCDH19, CDH9, CELSR2, PTPRF, CELSR3, PCDH17, ROBO1, CDH4, CDH2, CDH22, BSG, NPTN, NRCAM, KIRREL3, PCDHGA7, PCDHGA6, CADM3, CADM4, PCDHGA5, PCDH9, DSCAM, CADM1, PCDHGA3, CNTN6, CADM2, PCDH7, PCDH20, VSTM2L, L1CAM, PCDHA11, IGSF11, PCDHGA12, CDH10, CDHR1, CDH13, PLXNB2, FAT3, SDK2	3640	175	19200	1.44678	1	0.0621539	0.0566928
Atp6v1g1	4		GOTERM_BP_5	GO:0051297~centrosome organization	37	0.904645	0.00641123	BRSK1, UBXN2B, C2CD3, DCTN1, CETN2, USP33, VPS4B, CEP120, CETN4, CCP110, CHD3, PARD6A, XPO1, TMEM67, CHMP1A, POC1B, CEP250, SAC3D1, RANBP1, NPM1, PPP1R12A, PDCD6IP, FBXW5, ODF2, CEP295, PDE4DIP, CKAP5, AZIN1, KAT2A, NIN, CHMP2A, CHMP3, CHMP4B, CTNNB1, CEP63, SSX2IP, CHMP5	3640	127	19200	1.53673	1	0.0623355	0.0568584
Ptprd	4		GOTERM_BP_5	GO:0009306~protein secretion	100	2.44499	0.00658498	RAB3B, APP, RAB3C, RAB3A, GPR68, ABAT, PARK7, TM7SF3, OSBP, BSG, GLUL, HMGN3, WLS, EPHA5, UNC13B, DGAT1, PRKCE, TANGO2, GOLPH3L, RFX3, SRCIN1, TIAM1, MADD, ERP29, PREB, RAF1, PPIA, ABCG1, PPID, STX1A, SIDT2, TMED10, MTTP, SEL1L, ILDR2, CACNA1D, ADRB1, CACNA1E, CPLX1, PORCN, PSAP, PLCG1, RAB11FIP2, ATG7, TRPM4, SYT4, PTPRN2, UQCC2, HPS1, MYO5A, TVP23B, SYT7, CD200, C2CD2L, GPR27, PCSK1, PTPRN, ARR…	3640	414	19200	1.27409	1	0.0639335	0.0583161
Plaa	4		GOTERM_BP_5	GO:0032272~negative regulation of protein polymerization	27	0.660147	0.00662685	SPTBN4, STMN2, MAP2, TMSB4X, CFL1, STMN1, INPP5J, SLIT2, SPTAN1, TMSB10, SPTBN1, SPTBN2, TMOD1, TPM1, DYRK1A, HIP1R, SSH2, SPTB, TUBB4A, EML2, CLIP3, ARPC2, CAPZA1, VDAC2, PFN1, FKBP4, PFN2	3640	85	19200	1.6755	1	0.0642483	0.0586032
Ift74	4		GOTERM_BP_5	GO:1905269~positive regulation of chromatin organization	42	1.02689	0.00668179	APP, DNMT1, L3MBTL2, SMARCB1, KDM1A, KMT2A, SUV39H1, AKAP8L, WDR61, ARRB1, RTF1, MECP2, SART3, SLK, SIN3A, TPR, KAT7, NELFA, BRD7, SF3B1, MEN1, CHTOP, SAP30BP, XBP1, KDM2A, AUTS2, PIH1D1, NAP1L2, DEK, KAT2A, NCOR1, KANSL1, KANSL2, BC004004, KANSL3, ASXL2, UBE2N, CTNNB1, LCOR, PAXBP1, OGT, GLYR1	3640	149	19200	1.48684	1	0.0646889	0.0590051
Dhcr24	4		GOTERM_BP_5	GO:0047496~vesicle transport along microtubule	18	0.440098	0.006724	RAB1A, MAP2K1, FBXW11, TRAK1, RASGRP1, TRAK2, MECP2, FYCO1, CLN3, MAP2, MADD, KIF5A, AP3S2, KIF1B, HAP1, CNIH2, DYNC1I1, PAFAH1B1	3640	49	19200	1.93765	1	0.065005	0.0592935
Osbpl9	4		GOTERM_BP_5	GO:0030488~tRNA methylation	14	0.342298	0.00682335	TRMT10B, NSUN4, TYW3, THUMPD3, TRMT1, THADA, MTO1, FTSJ1, ALKBH8, TRMT112, TRMT6, TRMT13, TRMT44, TRMT1L	3640	34	19200	2.17195	1	0.0658719	0.0600842
Faah	4		GOTERM_BP_5	GO:0071322~cellular response to carbohydrate stimulus	51	1.24694	0.00687464	GPR27, SMARCB1, GPR68, PTPRN, GRIK5, ZBTB20, ARRB1, IGF1R, PPP3CA, OPA1, SIN3A, RPS6KA2, OSBP, PDK3, MEN1, UNC13B, JAGN1, PRKCB, NCOA6, PIH1D1, PRKCA, DYNLL1, NME1, TBC1D1, VSNL1, RAF1, PLCB1, ABCG1, PRKAA1, CALCRL, CACNA1D, SRI, HMGCR, PPP2CA, CAMK2N1, TRA2B, RAB11FIP2, ATG7, MAP4K4, TRPM4, XBP1, PTPRN2, KCNB1, BAIAP3, SMARCA4, RAB11B, TJP1, KLF7, GCLM, OGT, C2CD2L	3640	189	19200	1.42334	1	0.0662565	0.060435
Ptprf	4		GOTERM_BP_5	GO:0080171~lytic vacuole organization	25	0.611247	0.00688266	BECN1, RAB7, GRN, GBA, HEXA, MFSD8, CLN3, LAPTM4B, ACP2, CLVS1, HSPA8, CCDC115, AKTIP, VPS33A, GAA, ATP6AP2, HPS1, MT3, SYT7, PIKFYVE, HOOK1, TMEM106B, LAMTOR1, CHMP5, ARL8B	3640	77	19200	1.71257	1	0.0662565	0.060435
Ebna1bp2	4		GOTERM_BP_5	GO:0051954~positive regulation of amine transport	19	0.464548	0.0069058	RAB3B, ITGB1, SYT4, GABBR1, OXTR, ARL6IP1, SYT1, KCNB1, NPY2R, HTR2C, CCK, ABAT, NR3C1, RTN4, PCP4, DPYSL2, NAT8L, RAB3GAP1, STX1A	3640	53	19200	1.89094	1	0.0663534	0.0605233
Trit1	4		GOTERM_BP_5	GO:0006123~mitochondrial electron transport, cytochrome c to oxygen	10	0.244499	0.00692197	COX8A, COX7A2L, MT-CO1, CYCS, COX7A2, MT-CO3, COX6C, COX5B, COX7C, COX5A	3640	20	19200	2.63736	1	0.0663534	0.0605233
Zmym4	4		GOTERM_BP_5	GO:1903540~establishment of protein localization to postsynaptic membrane	10	0.244499	0.00692197	MAPK10, GRIPAP1, SNAP25, CLSTN1, NSG1, STX3, CPLX1, GRIP2, RAB11A, VAMP2	3640	20	19200	2.63736	1	0.0663534	0.0605233
Pum1	4		GOTERM_BP_5	GO:0046902~regulation of mitochondrial membrane permeability	21	0.513447	0.00707475	SH3GLB1, GSK3B, GSK3A, MTCH2, BNIP3, ATPIF1, STAT3, HIP1R, CHCHD10, MUL1, SPG7, SLC9A1, RHOT2, PPIF, THEM4, BAX, VDAC2, TMEM14A, SLC25A4, BCL2L2, BCL2L1	3640	61	19200	1.81589	1	0.0677226	0.0617722
Sdc3	4		GOTERM_BP_5	GO:0014897~striated muscle hypertrophy	34	0.831296	0.00721883	BECN1, RYR2, ERRFI1, GSK3B, CAMK2D, GSK3A, ROCK1, RAP1GDS1, ADK, ATP2A2, ECE1, ADRB1, NR3C1, FOXO1, SLC9A1, AKAP13, PPP3CA, PAK1, CAMTA2, MEF2A, MLIP, NPM1, MEF2C, SMAD3, GLRX3, PARP2, ATP2B4, SORBS2, PRKCA, PTK2, FOXP1, TIAM1, PIN1, SLC25A4	3640	115	19200	1.55948	1	0.0690047	0.0629417
Ptpru	4		GOTERM_BP_5	GO:0071875~adrenergic receptor signaling pathway	12	0.293399	0.00723681	CHGA, AKAP13, GSK3A, ADCY9, CRTC3, LMBRD2, ADRB3, RAPGEF2, ADRB1, ZDHHC21, ADRA2C, GPR101	3640	27	19200	2.34432	1	0.0690795	0.0630099
Slc9a1	4		GOTERM_BP_5	GO:1902686~mitochondrial outer membrane permeabilization involved in programmed cell death	15	0.366748	0.00741608	SH3GLB1, GSK3B, GSK3A, BNIP3, ATPIF1, HIP1R, CHCHD10, SPG7, RHOT2, PPIF, BAX, VDAC2, TMEM14A, SLC25A4, BCL2L1	3640	38	19200	2.08213	1	0.0706917	0.0644805
Sh3bgrl3	4		GOTERM_BP_5	GO:0045931~positive regulation of mitotic cell cycle	51	1.24694	0.00764961	APP, NUMA1, UBXN2B, PEBP1, HNRNPU, SMC5, HMGB1, IGF1R, RPTOR, MECP2, SMPD3, CDC23, CCND1, SIN3A, TUNAR, PCID2, ANAPC7, DYNLT3, PRKCA, CDC25A, ADAM17, INCENP, PHIP, PLCB1, DTL, PAFAH1B1, KLHL18, BECN1, CAMK2D, SMARCD3, POLDIP2, VPS4B, PDGFB, TPR, ABL1, RPL17, RANBP1, SLF1, CREBBP, CPSF3, INSR, CDC7, PBX1, RAB11A, SMOC2, APEX1, MDM2, ANP32B, EIF4G1, LGMN, FGFR1	3640	190	19200	1.41585	1	0.0728157	0.0664178
Rpl11	4		GOTERM_BP_5	GO:0014046~dopamine secretion	9	0.220049	0.00782111	PCP4, GABBR1, SYT1, CNR1, SYT11, NPY2R, MYO5A, ABAT, RTN4	3640	17	19200	2.7925	1	0.0739312	0.0674353
Mib2	4		GOTERM_BP_5	GO:0031498~chromatin disassembly	9	0.220049	0.00782111	SMARCD1, SMARCD3, SMARCB1, SMARCC2, CEBPG, ARID1A, ARID2, SUPT16, SMARCA4	3640	17	19200	2.7925	1	0.0739312	0.0674353
Krit1	4		GOTERM_BP_5	GO:0071985~multivesicular body sorting pathway	9	0.220049	0.00782111	VPS4B, CHMP1A, VPS4A, CHMP2A, RAB27A, CHMP4B, SNF8, CHMP6, CHMP5	3640	17	19200	2.7925	1	0.0739312	0.0674353
Lmbr1	4		GOTERM_BP_5	GO:0061709~reticulophagy	9	0.220049	0.00782111	UFL1, TEX264, RB1CC1, UBA5, ATG2A, UFC1, ULK1, SNX7, SNX30	3640	17	19200	2.7925	1	0.0739312	0.0674353
Preb	4		GOTERM_BP_5	GO:0006337~nucleosome disassembly	9	0.220049	0.00782111	SMARCD1, SMARCD3, SMARCB1, SMARCC2, CEBPG, ARID1A, ARID2, SUPT16, SMARCA4	3640	17	19200	2.7925	1	0.0739312	0.0674353
Supt7l	4		GOTERM_BP_5	GO:0010613~positive regulation of cardiac muscle hypertrophy	16	0.391198	0.00786859	MEF2A, BECN1, MEF2C, CAMK2D, ROCK1, PARP2, ADK, ADRB1, ECE1, PRKCA, NR3C1, PTK2, SLC9A1, PPP3CA, PIN1, SLC25A4	3640	42	19200	2.00942	1	0.0742769	0.0677506
Maea	4		GOTERM_BP_5	GO:0018022~peptidyl-lysine methylation	41	1.00244	0.00790519	KMT2D, ZFP369, DNMT1, SETD3, SMARCB1, KDM1A, KMT2A, KMT2C, SUV39H1, SETD7, CXXC1, DPY30, CHD5, ASH2L, WDR61, ARID4B, RTF1, METTL21A, MECP2, TRMT112, RBBP5, NELFA, MEN1, SUZ12, PRMT6, ZFP335, AUTS2, NCOA6, SETD1B, PIH1D1, TET2, ASH1L, SETBP1, KANSL1, KANSL2, KANSL3, TET3, ASXL2, CTNNB1, LCOR, OGT	3640	146	19200	1.48126	1	0.074519	0.0679715
Mrfap1	4		GOTERM_BP_5	GO:0014020~primary neural tube formation	35	0.855746	0.00796307	NCKAP1, RALA, LUZP1, CITED2, TULP3, ARHGAP35, LRP6, HECTD1, OPA1, RAB23, CFL1, DVL1, ABL1, DVL2, TMED2, ABL2, IFT57, FZD3, SEC24B, KDM2A, APAF1, RPS7, LMO4, SEMA4C, GLMN, COBL, MTHFR, FUZ, TSC1, ARID1A, SKI, KAT2A, DLC1, PLXNB2, PFN1	3640	120	19200	1.53846	1	0.0749607	0.0683744
Nsg1	4		GOTERM_BP_5	GO:0006405~RNA export from nucleus	31	0.757946	0.00806564	FYTTD1, POM121, NUP107, YTHDC1, POLDIP3, DDX25, AKAP8L, NOL6, RPS15, GLE1, NXF1, XPO1, PABPN1, TPR, MAGOH, NUP88, RAE1, CHTOP, PCID2, NPM1, NUP155, NCBP1, ALYREF, THOC1, TSC1, NUP93, EIF6, XPOT, HNRNPA2B1, NCBP3, RAN	3640	103	19200	1.58754	1	0.0758215	0.0691595
Wdr1	4		GOTERM_BP_5	GO:2000809~positive regulation of synaptic vesicle clustering	6	0.146699	0.00818901	NLGN3, NLGN1, NLGN2, CDH2, SNAP91, BCL2L1	3640	8	19200	3.95604	1	0.0764387	0.0697226
Slit2	4		GOTERM_BP_5	GO:0051388~positive regulation of neurotrophin TRK receptor signaling pathway	6	0.146699	0.00818901	SH3GLB1, CYFIP2, CYFIP1, TMEM108, PPP2R5B, WASF1	3640	8	19200	3.95604	1	0.0764387	0.0697226
Gnpda2	4		GOTERM_BP_5	GO:0086018~SA node cell to atrial cardiac muscle cell signalling	6	0.146699	0.00818901	HCN4, CACNA1D, ANK2, SCN5A, SCN3B, CACNA1G	3640	8	19200	3.95604	1	0.0764387	0.0697226
Rufy3	4		GOTERM_BP_5	GO:0061511~centriole elongation	6	0.146699	0.00818901	C2CD3, CEP295, VPS4B, CEP120, CHMP2A, CCP110	3640	8	19200	3.95604	1	0.0764387	0.0697226
Scarb2	4		GOTERM_BP_5	GO:0000266~mitochondrial fission	17	0.415648	0.00819869	FIS1, RALA, MTCH2, BNIP3, MUL1, MIEF2, MTFR1L, MFF, DNM1, DNM3, OPA1, PPP2R2B, MFN1, MFN2, DNM1L, COX10, SLC25A46	3640	46	19200	1.94935	1	0.0764387	0.0697226
Tmem150c	4		GOTERM_BP_5	GO:1904645~response to beta-amyloid	17	0.415648	0.00819869	APP, EPHA4, PRNP, GSK3B, ABCC1, ITGA4, CACNA2D1, CACNA1B, ATP1A3, CACNA1A, DNM1, IGF1R, CACNB1, BACE1, GRM5, BCL2L2, LGMN	3640	46	19200	1.94935	1	0.0764387	0.0697226
BC005561	4		GOTERM_BP_5	GO:0006901~vesicle coating	13	0.317848	0.00822929	TRAPPC2, TRAPPC3, TMED9, TRAPPC10, TRAPPC4, TRAPPC5, ARFGAP2, TRAPPC6A, TRAPPC6B, TRAPPC12, TRAPPC11, AP3S2, PREB	3640	31	19200	2.21198	1	0.0765144	0.0697916
Rpl5	4		GOTERM_BP_5	GO:0048668~collateral sprouting	13	0.317848	0.00822929	APP, EPHA7, PTPRS, BCL11A, IST1, OMG, COBL, HDAC6, NIN, DVL1, DCX, ABL1, ULK1	3640	31	19200	2.21198	1	0.0765144	0.0697916
Miat	4		GOTERM_BP_5	GO:0030518~intracellular steroid hormone receptor signaling pathway	34	0.831296	0.00829349	KMT2D, DDX5, TMF1, SRC, UBA5, UBE3A, PARK7, PHB, NR3C1, NR3C2, UFL1, PAK1, JAK2, PPARGC1B, YWHAH, RWDD1, NTRK2, PRMT2, LMO3, ARID1A, RHOA, SMARCA4, FOXP1, DNAJA1, PER1, PPP5C, NCOR1, CNOT2, CARM1, CNOT3, KLF9, CRY2, CALR, FKBP4	3640	116	19200	1.54604	1	0.0770062	0.0702401
Pebp1	4		GOTERM_BP_5	GO:0099518~vesicle cytoskeletal trafficking	24	0.586797	0.00834778	SYT4, RAB1A, MAP2K1, FBXW11, MYO5A, TRAK1, FNBP1L, RASGRP1, TANC2, TRAK2, MECP2, FYCO1, CLN3, MYO1B, MAP2, MADD, KIF5A, AP3S2, KIF1B, HAP1, CNIH2, DYNC1I1, PPFIA2, PAFAH1B1	3640	74	19200	1.71072	1	0.0773287	0.0705343
Fbxo21	4		GOTERM_BP_5	GO:1904427~positive regulation of calcium ion transmembrane transport	30	0.733496	0.00835096	RYR2, CACNA1D, ADRB1, DBI, THY1, SRI, CX3CL1, SLC9A1, PPP3CA, PPP3R1, SUMO1, ABL1, PLCG1, PDPK1, CACNA2D1, ANK2, ATP1B1, VMP1, CACNB3, EHD3, FGF14, STIM1, ASPH, STIM2, PLP1, BAX, CALM3, HAP1, CALM1, CALM2	3640	99	19200	1.5984	1	0.0773287	0.0705343
Atp6v0a2	4		GOTERM_BP_5	GO:0030162~regulation of proteolysis	175	4.27873	0.00838923	CYFIP2, OTUD4, APP, RPL5, SPON1, MTCH2, NDUFA13, ARL6IP1, SERPINE2, PDCD5, PEBP1, PLAT, UBE3A, PARK7, ENO1, CLU, RPS6KA3, FAM122A, NUB1, NRD1, RPS6KA2, CFL1, MEN1, PRKCG, EPHA4, GABARAPL2, EPHA7, PCID2, USP7, SPINK8, RPS7, IST1, FBXW7, FBXW11, HGF, PIH1D1, RPL23, SLC11A2, MUL1, CSNK1D, RBX1, POR, PSME3, AURKAIP1, VCP, TMED10, PSMD14, SLC1A1, TMTC3, PHB, TTBK1, GLG1, GABARAP, INPP5B, APH1A, BAG5, …	3640	778	19200	1.18647	1	0.0775776	0.0707614
Ubc	4		GOTERM_BP_5	GO:0019228~neuronal action potential	18	0.440098	0.00842382	GRIA1, KCND2, CHRNA4, KCNA1, GBA, KCNA2, KCNC4, GRIK2, CACNA1H, CACNA1G, CACNA1I, DPP6, SCN8A, KCNMA1, SCN5A, SCN3A, SCN1A, RAPGEF4	3640	50	19200	1.8989	1	0.0777917	0.0709566
Sbds	4		GOTERM_BP_5	GO:0000281~mitotic cytokinesis	23	0.562347	0.00847564	USP8, CUL7, PDCD6IP, POLDIP2, ROCK1, EXOC8, EXOC7, ARL3, RHOA, CIT, RHOB, SNX18, SON, APC, INCENP, CFL1, STMN1, CHMP4B, EXOC6, STAMBP, LZTS2, STX2, SPTBN1	3640	70	19200	1.73312	1	0.0781643	0.0712965
Gtf2i	4		GOTERM_BP_5	GO:0036295~cellular response to increased oxygen levels	8	0.195599	0.00856847	ATP6V1A, ATP6V1G1, ATP6AP1, CCDC115, ATP6V0A2, ATP6V0D1, ATG7, FOXO1	3640	14	19200	3.01413	1	0.0787004	0.0717855
Pom121	4		GOTERM_BP_5	GO:0009312~oligosaccharide biosynthetic process	8	0.195599	0.00856847	B3GALNT1, B3GALT2, B3GALT1, MGAT2, ST6GALNAC5, ST3GAL2, MPDU1, ST6GALNAC6	3640	14	19200	3.01413	1	0.0787004	0.0717855
Tmem120a	4		GOTERM_BP_5	GO:0007213~G-protein coupled acetylcholine receptor signaling pathway	8	0.195599	0.00856847	CHRM1, HRH3, RGS10, RGS8, AGRN, PLCB1, GNAI2, CDK5R1	3640	14	19200	3.01413	1	0.0787004	0.0717855
Mdh2	4		GOTERM_BP_5	GO:1901626~regulation of postsynaptic membrane organization	11	0.268949	0.00858143	SNX27, CDH2, FRRS1L, DLG4, ZMYND8, CRIPT, SORBS2, PTN, SHANK3, DBN1, GRIP2	3640	24	19200	2.41758	1	0.0787132	0.0717972
Znhit1	4		GOTERM_BP_5	GO:1903018~regulation of glycoprotein metabolic process	21	0.513447	0.00862116	POMT2, NECAB2, ABCA2, RAB1A, PNKP, INSR, POMT1, XRCC1, MT3, CST3, TM9SF2, TMEM59, SOAT1, MGAT4A, AGO2, CTNNB1, PXYLP1, PLCB1, RAMP1, ITM2B, ITM2C	3640	62	19200	1.7866	1	0.0789589	0.0720212
Actb	4		GOTERM_BP_5	GO:1905818~regulation of chromosome separation	33	0.806846	0.00863141	SMARCD1, SMARCB1, SMARCD3, NUMA1, ACTB, SMC2, CDC23, PTTG1, BCL7A, RAD21, TPR, DPF2, BUB3, BRD7, ARID2, PCID2, SMARCC2, ACTL6B, PHF10, ANAPC7, DUSP1, ACTL6A, KLHL22, ARID1A, ARID1B, ZWINT, CIT, SMARCA4, APC, INCENP, ZW10, NCAPD2, ANAPC1	3640	112	19200	1.55416	1	0.0789589	0.0720212
Pms2	4		GOTERM_BP_5	GO:0061763~multivesicular body-lysosome fusion	7	0.171149	0.00887869	2610002M06RIK, CHMP1A, CHMP2A, CHMP4B, CHMP3, CHMP6, CHMP5	3640	11	19200	3.35664	1	0.0807866	0.0736884
Lmtk2	4		GOTERM_BP_5	GO:0007158~neuron cell-cell adhesion	7	0.171149	0.00887869	NLGN3, NLGN1, NLGN2, NRXN1, TNR, CDK5R1, ASTN1	3640	11	19200	3.35664	1	0.0807866	0.0736884
B630005N14Rik	4		GOTERM_BP_5	GO:0090160~Golgi to lysosome transport	7	0.171149	0.00887869	CLN3, EHD3, CCDC91, LAMP1, AP1G1, SORT1, RBSN	3640	11	19200	3.35664	1	0.0807866	0.0736884
Kcnd2	4		GOTERM_BP_5	GO:0051659~maintenance of mitochondrion location	7	0.171149	0.00887869	VMP1, AHCYL1, ATP2A2, CALM3, CALM1, PDZD8, CALM2	3640	11	19200	3.35664	1	0.0807866	0.0736884
Ndufa5	4		GOTERM_BP_5	GO:2000145~regulation of cell motility	234	5.72127	0.00890544	APP, ZMYND8, EMC10, ADARB1, CCAR1, BSG, GLUL, EPHA4, MEF2C, PRKCE, UNC5C, PRKCA, DICER1, UNC5D, MIF, MAPK8IP3, GTPBP4, NISCH, BCR, TIAM1, RUFY3, ADGRB1, NSMF, PFN1, PLPP3, CBLL1, PFN2, IGSF8, SDC3, PDGFB, THY1, TTBK2, ATP5B, FLRT2, PDCD10, PLCG1, NTNG1, NUS1, BBS1, EGR1, JUN, XBP1, CADM4, ERDR1, INSR, MYO5A, BRAF, NR2F2, PTK2, SMARCA4, CPEB1, KITL, FUBP1, AGO2, CALR, CD200, FERMT2, LGMN, PTPRT, N…	3640	1069	19200	1.15462	1	0.0809218	0.0738117
Pot1a	4		GOTERM_BP_5	GO:0007020~microtubule nucleation	14	0.342298	0.00900511	DCTN1, PDE4DIP, SLAIN2, CSNK1D, TUBG2, CKAP5, MZT1, MECP2, NIN, PAK1, RANGRF, TUBGCP3, TPPP, CLASP1	3640	35	19200	2.10989	1	0.0816096	0.074439
Slc37a3	4		GOTERM_BP_5	GO:0030201~heparan sulfate proteoglycan metabolic process	14	0.342298	0.00900511	GLCE, XYLT1, B3GALT6, SULF1, HS6ST2, SULF2, SGSH, NDST1, EXT2, GPC1, NDST3, CTNNB1, PXYLP1, EXTL3	3640	35	19200	2.10989	1	0.0816096	0.074439
Braf	4		GOTERM_BP_5	GO:0000086~G2/M transition of mitotic cell cycle	38	0.929095	0.0090693	BRSK1, APP, CAMK2D, SMARCD3, VPS4B, VPS4A, ARPP19, BABAM1, MECP2, FAM122A, CCND1, SIN3A, RAD21, ENSA, NAE1, USP47, CDC7, FOXN3, PBX1, INIP, RAB11A, CDC25A, CIT, TAOK3, CCNY, TAOK1, CCNG1, TAOK2, NABP2, RAD17, CALM3, FBXL3, CALM1, PLCB1, CDK14, CALM2, DTL, TAF2	3640	134	19200	1.49582	1	0.082082	0.07487
Mrps33	4		GOTERM_BP_5	GO:0051783~regulation of nuclear division	66	1.61369	0.00920098	CDKN1C, SMARCB1, NUMA1, UBXN2B, CLTC, PEBP1, HNRNPU, SMC5, PKD1, ACTB, IGF1R, SMPD3, CDC23, PTTG1, BCL7A, RPS6KA2, CHMP1A, DPF2, ARID2, YWHAH, PCID2, FBXW5, SMARCC2, ACTL6B, ANAPC7, DUSP1, ACTL6A, ARID1A, ARID1B, CIT, INCENP, ZW10, CHMP4B, PHIP, CHMP6, PLCB1, ANAPC1, CHMP5, BECN1, SMARCD1, CUL7, SMARCD3, DCTN1, VPS4B, PDGFB, GNAI1, RAD21, TPR, BUB3, BRD7, RAE1, WNT4, RANBP1, SLF1, UBE2B, PHF10, I…	3640	260	19200	1.33897	1	0.0831631	0.0758561
Tmem178b	4		GOTERM_BP_5	GO:2000573~positive regulation of DNA biosynthetic process	26	0.635697	0.00945067	GSK3B, CAMK2D, PARM1, HSP90AB1, PCNA, SRC, PNKP, PDGFB, PARN, PTK2B, MAPK1, CCT8, PAK3, CCT7, CCT5, CCT3, CCT2, NPM1, HGF, POT1A, GFER, SMOC2, DKC1, HNRNPA2B1, HNRNPD, CTNNB1	3640	83	19200	1.65232	1	0.0853067	0.0778113
Cycs	4		GOTERM_BP_5	GO:0071709~membrane assembly	15	0.366748	0.00958906	NLGN3, NLGN1, NLGN2, NRXN1, NRXN2, PTPRD, UGCG, CDH2, SYT11, IL1RAPL1, PSAP, FLOT1, STX2, SPTBN1, S100A10	3640	39	19200	2.02874	1	0.0863269	0.0787419
Adcyap1r1	4		GOTERM_BP_5	GO:0051220~cytoplasmic sequestering of protein	15	0.366748	0.00958906	HSPA5, YWHAB, INSIG2, KDELR1, GRIK5, INSIG1, SRI, PKD1, CREB3, RER1, OS9, DZIP1, DBN1, TAPT1, GET4	3640	39	19200	2.02874	1	0.0863269	0.0787419
Smarcad1	4		GOTERM_BP_5	GO:0032870~cellular response to hormone stimulus	139	3.39853	0.00960839	ERRFI1, CYFIP1, AHCYL1, HNRNPU, ZDHHC7, UBE3A, PARK7, NR3C1, EPRS, MT-ND3, SLC8A1, IGF1R, UBE2L3, NR3C2, CFL1, PIP4K2A, PIP4K2B, PIP4K2C, MEN1, EPHA5, USP8, MEF2C, PRKCB, LMO3, PRKCE, PRKCA, FOXP1, POR, NCL, DDIT4, NSMF, PHIP, FKBP4, KMT2D, URI1, DDX5, INSIG2, PRKDC, UBA5, INSIG1, LPL, PHB, ADIPOR1, CACNA1H, FOXO1, ZFP36L2, ACACA, SLC9A1, RAP1B, SOCS2, UGCG, PPARGC1B, XBP1, INSR, MYO5A, NR1D2, MT…	3640	606	19200	1.20988	1	0.0863866	0.0787964
Reep1	4		GOTERM_BP_5	GO:0032414~positive regulation of ion transmembrane transporter activity	39	0.953545	0.00979608	NLGN3, RYR2, KCNC1, AMIGO1, KCNA1, COX17, STK39, ADRB1, GLRX, SLC9A1, IKBKB, PPP3CA, PPP3R1, SUMO1, CFL1, ASIC2, CACNG3, CACNG4, TCAF1, CACNA2D1, MYO5A, ANK2, ATP1B2, ATP1B1, VMP1, CACNB3, EHD3, FGF14, STIM1, ASPH, STIM2, RNF207, CALM3, HAP1, CALM1, PLCB1, CALM2, SHANK3, HCN1	3640	139	19200	1.47996	1	0.0879579	0.0802296
Sema4f	4		GOTERM_BP_5	GO:2001022~positive regulation of response to DNA damage stimulus	48	1.17359	0.00989004	SMARCD1, DDX5, MTCH2, TMEM161A, WDR48, PCNA, SMARCB1, SMARCD3, MEAF6, PRKDC, PNKP, CEBPG, RNF8, HMGB1, ACTB, NPAS2, BABAM1, MBTD1, FAM168A, BCL7A, NACC2, POGZ, EP400, RPS3, DPF2, APBB1, DMAP1, BRD7, ARID2, GTF2I, PRKCG, PIAS4, ACTR2, SLF1, SMARCC2, ACTL6B, PHF10, FUS, ACTL6A, XRCC1, INO80, ARID1A, ARID1B, SMARCA4, MORF4L1, UBE2N, MMS19, RPL26	3640	179	19200	1.41445	1	0.088678	0.0808864
Dctn1	4		GOTERM_BP_5	GO:0001843~neural tube closure	33	0.806846	0.00990233	NCKAP1, RALA, CITED2, TULP3, ARHGAP35, LRP6, HECTD1, OPA1, RAB23, DVL1, ABL1, DVL2, TMED2, ABL2, IFT57, FZD3, SEC24B, KDM2A, APAF1, RPS7, LMO4, SEMA4C, GLMN, COBL, MTHFR, FUZ, TSC1, ARID1A, SKI, KAT2A, DLC1, PLXNB2, PFN1	3640	113	19200	1.54041	1	0.088678	0.0808864
Spr	4		GOTERM_BP_5	GO:0007167~enzyme linked receptor protein signaling pathway	214	5.23227	0.0100065	CYFIP2, APP, ERRFI1, CYFIP1, ZFYVE28, NDST1, ZFYVE27, STMN1, PIP4K2A, PLCE1, PIP4K2B, PIP4K2C, EPHA5, EPHA4, EPHA7, PRKCB, FRS2, PRKCA, NUP93, BCR, TIAM1, SUB1, DDIT4, TYRO3, NGEF, BEX1, EPHA10, PDGFB, NLK, MTMR4, GIGYF2, GLG1, FLRT2, FLRT1, PLCG1, SPTBN1, NUS1, EGR1, CAML, JUN, CREBBP, XBP1, CADM4, INSR, SLC33A1, BRAF, LNPEP, PTK2, SETX, CCDC88A, 1700037H04RIK, NCEH1, FERMT2, LGMN, CDKN1C, PTPRT…	3640	973	19200	1.16011	1	0.089389	0.081535
Tia1	4		GOTERM_BP_5	GO:0014742~positive regulation of muscle hypertrophy	16	0.391198	0.010008	MEF2A, BECN1, MEF2C, CAMK2D, ROCK1, PARP2, ADK, ADRB1, ECE1, PRKCA, NR3C1, PTK2, SLC9A1, PPP3CA, PIN1, SLC25A4	3640	43	19200	1.96269	1	0.089389	0.081535
Rpn1	4		GOTERM_BP_5	GO:0099590~neurotransmitter receptor internalization	10	0.244499	0.010105	DNM3, SNAP25, CALY, SYNJ1, AP2B1, CACNG3, AP2A2, DNM1, CACNG4, AP2M1	3640	21	19200	2.51177	1	0.090019	0.0821096
Podxl2	4		GOTERM_BP_5	GO:0060080~inhibitory postsynaptic potential	10	0.244499	0.010105	GABRB3, NLGN3, UNC13B, RIMS1, NLGN2, CHRNA4, ADRB1, ABAT, GRIK2, CX3CL1	3640	21	19200	2.51177	1	0.090019	0.0821096
Tmem43	4		GOTERM_BP_5	GO:1901216~positive regulation of neuron death	38	0.929095	0.0102642	APP, GSK3B, GRN, GSK3A, PPP1R13B, GRIK5, GRIK2, NR3C1, CLU, ATP5G1, PTPRF, EFNB2, IKBKB, PTPRZ1, ADORA1, ABL1, CAPN2, PAK3, FIS1, EGR1, PRNP, EPHA7, JUN, FBXW7, RHOA, BACE1, TRAF7, CDC34, PPP2R2B, KCNMA1, DDIT4, CTNNB1, PIN1, BAX, AGRN, PTPN5, OPTN, CDK5R1	3640	135	19200	1.48474	1	0.0913178	0.0832943
Sumf1	4		GOTERM_BP_5	GO:0043401~steroid hormone mediated signaling pathway	35	0.855746	0.0103743	KMT2D, DDX5, TMF1, SRC, UBA5, UBE3A, PARK7, PHB, NR3C1, NR3C2, UFL1, PAK1, JAK2, PPARGC1B, YWHAH, RWDD1, NTRK2, PRMT2, LMO3, ARID1A, RHOA, SMARCA4, FOXP1, DNAJA1, PER1, PPP5C, NCOR1, CNOT2, CARM1, CNOT3, KLF9, CRY2, CREBRF, CALR, FKBP4	3640	122	19200	1.51324	1	0.092177	0.084078
Grm7	4		GOTERM_BP_5	GO:0030865~cortical cytoskeleton organization	21	0.513447	0.0104292	NCKAP1, NLGN1, PDCD6IP, ROCK1, WDR1, EPB41, ACTN1, RHOA, RHOB, RHOBTB2, IKBKB, DLG1, FMNL2, PPP2R3C, EPB41L2, EPB41L3, CALR, TLN1, LLGL1, PAFAH1B1, PLEC	3640	63	19200	1.75824	1	0.0925441	0.0844128
Oxtr	4		GOTERM_BP_5	GO:0007157~heterophilic cell-cell adhesion via plasma membrane cell adhesion molecules	18	0.440098	0.0104507	TENM1, NLGN1, TENM2, CADM3, TENM3, CADM1, ITGA4, TENM4, NRXN1, AMIGO1, AMIGO2, L1CAM, PTPRD, CDH4, ALCAM, CDH2, IL1RAPL1, ADGRL1	3640	51	19200	1.86167	1	0.0926143	0.0844769
Jagn1	4		GOTERM_BP_5	GO:0070918~production of small RNA involved in gene silencing by RNA	20	0.488998	0.0105056	TSNAX, DDX5, MAP2K1, NCBP1, NUP155, STAT3, NR2F1, ADAR, DICER1, PUM1, MECP2, PPP3CA, NCOR1, AGO3, ZC3H7A, PRKRA, ZC3H7B, HNRNPA2B1, AGO2, DGCR8	3640	59	19200	1.78804	1	0.0929797	0.0848102
Atp2b2	4		GOTERM_BP_5	GO:1903902~positive regulation of viral life cycle	27	0.660147	0.0107425	TSG101, SMARCB1, CCNT1, STAU1, VPS4A, ADAR, RSF1, ADARB1, HACD3, LARP1, BSG, HSPA8, JUN, ZFP639, RRP1B, SMARCA4, DDB1, TBC1D20, VAPA, VAPB, CHMP2A, TYRO3, CHMP3, P4HB, PFN1, PPIA, PPID	3640	88	19200	1.61838	1	0.0948291	0.086497
Syn2	4		GOTERM_BP_5	GO:0001738~morphogenesis of a polarized epithelium	27	0.660147	0.0107425	BRSK1, WDR1, TRAF3IP1, ZDHHC7, ACTB, CELSR3, ACTG1, LRP6, SH3BP1, DVL1, NPHP1, ABL1, DVL2, ABL2, FZD3, SEC24B, RYK, FUZ, RPGRIP1L, MYO9A, RHOA, CAMSAP3, IFT20, RAB10, AHI1, DLG5, PAFAH1B1	3640	88	19200	1.61838	1	0.0948291	0.086497
Kcna6	4		GOTERM_BP_5	GO:1902751~positive regulation of cell cycle G2/M phase transition	13	0.317848	0.0109374	APP, NPM1, CAMK2D, SMARCD3, VPS4B, CDC7, RAB11A, PBX1, CDC25A, MECP2, CCND1, SIN3A, DTL	3640	32	19200	2.14286	1	0.0964251	0.0879529
Gabarapl1	4		GOTERM_BP_5	GO:0060606~tube closure	33	0.806846	0.0113227	NCKAP1, RALA, CITED2, TULP3, ARHGAP35, LRP6, HECTD1, OPA1, RAB23, DVL1, ABL1, DVL2, TMED2, ABL2, IFT57, FZD3, SEC24B, KDM2A, APAF1, RPS7, LMO4, SEMA4C, GLMN, COBL, MTHFR, FUZ, TSC1, ARID1A, SKI, KAT2A, DLC1, PLXNB2, PFN1	3640	114	19200	1.52689	1	0.0996929	0.0909335
Golt1b	4		GOTERM_BP_5	GO:1903201~regulation of oxidative stress-induced cell death	25	0.611247	0.0114223	TXN1, APP, GLRX, PARK7, HDAC6, BAG5, PSAP, ABL1, ATG7, FBXO7, FBXW7, HGF, LANCL1, NGB, TSC1, OXR1, GFER, FOXP1, SOD1, SFPQ, TBC1D24, CTNNB1, NCOA7, P4HB, PPIA	3640	80	19200	1.64835	1	0.10044	0.0916149
Ldhb	4		GOTERM_BP_5	GO:1905898~positive regulation of response to endoplasmic reticulum stress	14	0.342298	0.011697	BCAP31, RNFT2, USP13, APP, XBP1, HERPUD1, TMEM33, TMEM259, TMEM67, SPOP, BAX, SERINC3, PTPN2, UBQLN2	3640	36	19200	2.05128	1	0.102723	0.0936969
Tm7sf3	4		GOTERM_BP_5	GO:2000021~regulation of ion homeostasis	61	1.49144	0.0119442	RYR2, HTR2C, UBE3A, DBI, SLC8A1, CX3CL1, RYR3, PPP3CA, ADORA1, ANXA6, ITGAV, SCN5A, TMEM38A, SLC30A3, PDPK1, PRKCE, ANK2, ASPH, TMBIM6, HAP1, HCN4, CAMK2D, ADCYAP1R1, SRC, ITPR1, ADRB1, THY1, SRI, CACNA1G, GNAI2, PPP3R1, PPP2R3C, ABL1, PTK2B, PLCG1, SCN3B, TRPM4, PRNP, MYO5A, CCK, MCOLN1, CHERP, GRIN1, FKBP1A, LETM1, MLLT11, DIAPH1, IBTK, PTPRC, JSRP1, RANGRF, BAX, CALM3, GPD1L, CALM1, GCLM, CALM…	3640	240	19200	1.34066	1	0.104758	0.0955536
Prkcg	4		GOTERM_BP_5	GO:0034654~nucleobase-containing compound biosynthetic process	865	21.1491	0.0121293	MT-ND6, MT-ND4L, MT-ND4, NUP107, MT-ND5, UXS1, ATP5C1, MT-ND2, MT-ND3, MT-ND1, TBK1, ZFP281, GPBP1, PWWP2A, MEF2A, HES6, MEF2C, SAP30BP, RFX3, DICER1, EID1, ZFP292, RFX5, TBPL1, MT-CO2, CGGBP1, URI1, SET, MEAF6, PDGFB, MYNN, MRPL12, ATG7, PPARGC1B, CTC1, ABCA2, HEXIM2, JUN, CREBBP, NR2F1, EIF2AK4, ERLIN2, SNF8, NR2F2, PBX1, SETX, MLLT11, FAM220A, MLLT10, UCK1, PKIA, AGO2, DMRTC1A, DUBR, ZFP248, A…	3640	4285	19200	1.06479	1	0.106245	0.0969099
Ttyh1	4		GOTERM_BP_5	GO:0086004~regulation of cardiac muscle cell contraction	15	0.366748	0.0122319	HCN4, RYR2, ATP2A2, ADRB1, ANK2, SRI, ATP1A1, DLG1, SUMO1, RNF207, PDE4B, ADORA1, RANGRF, SCN5A, TRPM4	3640	40	19200	1.97802	1	0.107005	0.0976034
Ube2s	4		GOTERM_BP_5	GO:1901016~regulation of potassium ion transmembrane transporter activity	22	0.537897	0.0123022	KCNG1, YWHAE, ITGB1, KCNC1, KCNA1, AMIGO1, STK39, CACNA1D, ANK2, WWP2, KLHL24, NETO2, ATP1B2, ATP1B1, NR3C2, DLG1, SNX27, SUMO1, FXYD2, RNF207, AGRN, VAMP2	3640	68	19200	1.70653	1	0.107482	0.0980386
Zfp667	4		GOTERM_BP_5	GO:0048524~positive regulation of viral process	31	0.757946	0.0123305	USP15, RAB7, TSG101, SMARCB1, CCNT1, STAU1, VPS4A, ADAR, RSF1, ADARB1, HACD3, LARP1, CFL1, BSG, HSPA8, JUN, ZFP639, RRP1B, PUM1, SMARCA4, DDB1, TBC1D20, VAPA, VAPB, CHMP2A, TYRO3, CHMP3, P4HB, PFN1, PPIA, PPID	3640	106	19200	1.54261	1	0.107592	0.0981384
Peg3	4		GOTERM_BP_5	GO:0006904~vesicle docking involved in exocytosis	16	0.391198	0.0125801	UNC13B, RAB3B, RAB3C, UNC13A, RAB3A, EXOC8, CTBP2, EXOC7, KCNB1, SYTL2, RAB10, RIMS1, EXOC6, STX3, STX1A, VAMP2	3640	44	19200	1.91808	1	0.109629	0.0999967
Rps5	4		GOTERM_BP_5	GO:0033363~secretory granule organization	20	0.488998	0.012704	SYT4, AU040320, TMF1, SERPINE2, PTPRN, CCDC136, HPS1, AP1B1, BAIAP3, SNX19, CREB1, TBC1D20, AP1G1, OSBP, AP1S1, TBPL1, AP3S2, ABCG1, PAFAH1B1, AP1M1	3640	60	19200	1.75824	1	0.110567	0.100853
Calm3	4		GOTERM_BP_5	GO:0051495~positive regulation of cytoskeleton organization	63	1.54034	0.0127876	NRP1, TENM1, NCKAP1, CYFIP1, NUMA1, UBXN2B, WDR1, CEP120, ARPC1A, STMN2, ARPC5L, TESK1, CX3CL1, MECP2, CFL1, HRAS, ACTR2, CEP295, PRKCE, TPM1, TSC1, CKAP5, RHOA, MTSS1, CTTN, PFDN2, CD47, PFN1, PFN2, DCTN1, ARL3, VPS4B, SLAIN2, PPM1F, PAK1, RPS3, ABL1, PTK2B, STAP1, WASF1, WASF3, WNT4, S100A10, RANBP1, NPM1, SMAD3, NTRK3, HIP1R, PDE4DIP, DSTN, BRAF, ARPC5, BAIAP2, AZIN1, CCDC88A, NIN, DLG1, APC, …	3640	250	19200	1.32923	1	0.111152	0.101386
Pnmal2	4		GOTERM_BP_5	GO:0042073~intraciliary transport	18	0.440098	0.0128456	DYNC2H1, TUB, TTC26, BBS1, TRAF3IP1, SSNA1, ARL3, FUZ, DYNLL1, HSPB11, IFT20, IFT74, IFT22, IFT81, IFT27, IFT46, IFT57, SSX2IP	3640	52	19200	1.82587	1	0.111514	0.101716
Xrcc1	4		GOTERM_BP_5	GO:2000310~regulation of NMDA receptor activity	12	0.293399	0.0132858	NLGN3, NLGN1, GRIN2A, MEF2C, DLG4, RASGRF2, NRXN1, CFL1, RASGRF1, PTK2B, PARK7, CNIH2	3640	29	19200	2.18264	1	0.115042	0.104934
Rabac1	4		GOTERM_BP_5	GO:0000470~maturation of LSU-rRNA	12	0.293399	0.0132858	RSL1D1, RPL7A, NPM1, EIF6, PES1, MAK16, RPL35, RPF2, RPL10A, GTPBP4, RPL7, FTSJ3	3640	29	19200	2.18264	1	0.115042	0.104934
Gsk3a	4		GOTERM_BP_5	GO:0051057~positive regulation of small GTPase mediated signal transduction	25	0.611247	0.0133838	RTN4R, CAMK2D, ADCYAP1R1, SRC, RASGRF1, ARRB1, RASGRP1, ARPP19, RTN4, ROBO1, AKAP13, ADGRG1, RASGEF1A, MCF2L, SHOC2, ITGAV, HRAS, MAP4K4, MAP2K1, AUTS2, MMD2, NRG1, KITL, MAPRE2, SOS2	3640	81	19200	1.628	1	0.115744	0.105574
Hnrnpul1	4		GOTERM_BP_5	GO:0021932~hindbrain radial glia guided cell migration	8	0.195599	0.0134696	ITGB1, DAB1, CUL5, CEND1, ULK1, ATP1B2, RNF7, LRP6	3640	15	19200	2.81319	1	0.116043	0.105847
Ttc9b	4		GOTERM_BP_5	GO:0032688~negative regulation of interferon-beta production	8	0.195599	0.0134696	CREBBP, PPM1B, PTPRS, NLRX1, TRAF3IP1, ATG9A, SIRPA, TRAIP	3640	15	19200	2.81319	1	0.116043	0.105847
Capns1	4		GOTERM_BP_5	GO:0048680~positive regulation of axon regeneration	8	0.195599	0.0134696	GRN, STK24, NTRK3, NRG1, BRAF, MIF, PTN, IGF1R	3640	15	19200	2.81319	1	0.116043	0.105847
Psenen	4		GOTERM_BP_5	GO:0051283~negative regulation of sequestering of calcium ion	32	0.782396	0.0134941	RYR2, CAMK2D, ITPR1, HTR2C, DBI, THY1, SRI, CX3CL1, RYR3, SLC8A1, ABL1, ANXA6, ITGAV, PLCG1, TMEM38A, PDPK1, PRKCE, MYO5A, ANK2, MCOLN1, CHERP, LETM1, FKBP1A, IBTK, PTPRC, JSRP1, ASPH, BAX, CALM3, HAP1, CALM1, CALM2	3640	111	19200	1.52064	1	0.116107	0.105906
Cox6b1	4		GOTERM_BP_5	GO:1904778~positive regulation of protein localization to cell cortex	5	0.122249	0.0139355	NUMA1, EPB41, EPB41L2, GNAI1, PPP1R9B	3640	6	19200	4.3956	1	0.119314	0.108831
Tmem147	4		GOTERM_BP_5	GO:0097119~postsynaptic density protein 95 clustering	5	0.122249	0.0139355	NLGN1, NLGN2, NRXN1, LRRC4, NRXN2	3640	6	19200	4.3956	1	0.119314	0.108831
Gramd1a	4		GOTERM_BP_5	GO:1903364~positive regulation of cellular protein catabolic process	39	0.953545	0.0139369	GSK3B, VCP, GSK3A, GBA, TMTC3, PTTG1IP, RCHY1, CLU, GABARAP, HERPUD1, DNAJB2, FAM122A, NUB1, RNF139, SUMO1, BAG2, SUMO3, DVL1, SUMO2, PTK2B, ARIH1, ATG7, UBQLN2, SOCS5, BCAP31, ZYG11B, ABCA2, OSBPL7, ZER1, FBXW7, SMURF1, CSNK1A1, ATPIF1, AXIN1, CSNK1D, PTK2, RBX1, MDM2, FBXL5	3640	142	19200	1.44869	1	0.119314	0.108831
AI987944	4		GOTERM_BP_5	GO:0010811~positive regulation of cell-substrate adhesion	39	0.953545	0.0139369	ITGB1, NRP1, GSK3B, POLDIP2, ROCK1, NPY2R, PDGFB, TESK1, PTPRJ, THY1, HSD17B12, PTN, PCSK5, PPM1F, SPOCK2, CFL1, ABL1, PTK2B, JAK2, EDIL3, WNT4, S100A10, MAP4K4, COL26A1, SMAD3, PRKCE, TSC1, BRAF, DICER1, L1CAM, SMOC2, ARPC2, SMOC1, CDH13, CSPG5, P4HB, CALR, DBN1, FERMT2	3640	142	19200	1.44869	1	0.119314	0.108831
Car11	4		GOTERM_BP_5	GO:0023014~signal transduction by protein phosphorylation	182	4.44988	0.0140365	MAPKBP1, APP, ERRFI1, PLVAP, OXTR, WWC1, DIXDC1, PEBP1, EMC10, IGF1R, NDST1, CDH2, FGF9, ADORA1, SIRPA, PLCE1, MEN1, MAP2K3, MEF2A, EPHA4, EPHA7, MAP2K1, MEF2C, FBXW7, LMO3, PRKCE, HGF, MUL1, PRKCA, FRS2, MIF, VRK3, LEMD2, MID1, MAPK8IP3, TIAM1, ADAM17, DOK4, DOK5, MADD, ERP29, RAF1, SCG2, PPIA, NECAB2, ZFP622, TSG101, PDGFB, STK39, PHB, HACD3, DNAJC27, RASGRP1, FOXO1, ZFP36L2, RAP1B, IRAK1, PDCD…	3640	823	19200	1.16646	1	0.119865	0.109333
Ldha	4		GOTERM_BP_5	GO:0000165~MAPK cascade	182	4.44988	0.0140365	MAPKBP1, APP, ERRFI1, PLVAP, OXTR, WWC1, DIXDC1, PEBP1, EMC10, IGF1R, NDST1, CDH2, FGF9, ADORA1, SIRPA, PLCE1, MEN1, MAP2K3, MEF2A, EPHA4, EPHA7, MAP2K1, MEF2C, FBXW7, LMO3, PRKCE, HGF, MUL1, PRKCA, FRS2, MIF, VRK3, LEMD2, MID1, MAPK8IP3, TIAM1, ADAM17, DOK4, DOK5, MADD, ERP29, RAF1, SCG2, PPIA, NECAB2, ZFP622, TSG101, PDGFB, STK39, PHB, HACD3, DNAJC27, RASGRP1, FOXO1, ZFP36L2, RAP1B, IRAK1, PDCD…	3640	823	19200	1.16646	1	0.119865	0.109333
Tsg101	4		GOTERM_BP_5	GO:0035268~protein mannosylation	10	0.244499	0.0142736	POMT2, NUS1, DPY19L1, FKRP, DPY19L3, POMT1, TMTC3, TMTC1, POMGNT2, TMTC4	3640	22	19200	2.3976	1	0.121515	0.110838
Igf1r	4		GOTERM_BP_5	GO:0097345~mitochondrial outer membrane permeabilization	13	0.317848	0.0142833	SH3GLB1, GSK3B, GSK3A, BNIP3, ATPIF1, HIP1R, CHCHD10, RHOT2, BAX, VDAC2, TMEM14A, SLC25A4, BCL2L1	3640	33	19200	2.07792	1	0.121515	0.110838
Nr2f2	4		GOTERM_BP_5	GO:0090314~positive regulation of protein targeting to membrane	13	0.317848	0.0142833	FIS1, PRNP, TCAF1, C2CD5, KCNB1, HPCA, MIEF2, MFF, CACNB3, PAK1, ARPC2, HRAS, CDK5R1	3640	33	19200	2.07792	1	0.121515	0.110838
Chd2	4		GOTERM_BP_5	GO:2000322~regulation of glucocorticoid receptor signaling pathway	7	0.171149	0.0149381	PER1, NTRK2, PPP5C, LMO3, CRY2, PHB, NR3C1	3640	12	19200	3.07692	1	0.126079	0.115001
Ntrk3	4		GOTERM_BP_5	GO:0099550~trans-synaptic signalling, modulating synaptic transmission	7	0.171149	0.0149381	NTRK2, GRM5, PAK1, EFNB3, CNR1, NPTN, CSPG5	3640	12	19200	3.07692	1	0.126079	0.115001
Arnt2	4		GOTERM_BP_5	GO:1902188~positive regulation of viral release from host cell	7	0.171149	0.0149381	DDB1, TSG101, VAPA, VAPB, VPS4A, CHMP2A, CHMP3	3640	12	19200	3.07692	1	0.126079	0.115001
Arrb1	4		GOTERM_BP_5	GO:0009133~nucleoside diphosphate biosynthetic process	7	0.171149	0.0149381	GUK1, AK1, CMPK1, AK3, AK4, UMPS, DHODH	3640	12	19200	3.07692	1	0.126079	0.115001
Apbb1	4		GOTERM_BP_5	GO:0090002~establishment of protein localization to plasma membrane	21	0.513447	0.0149494	NSF, GRIPAP1, BBS1, AMN, RAB7, ATP6AP1, GOLPH3L, NSG1, ACSL3, ATP2C1, RAB11A, GRIP2, RAB10, CLN3, GOLGA4, GGA3, SNX27, GOLGA7, OPTN, SPTBN1, VAMP2	3640	65	19200	1.70414	1	0.126079	0.115001
Ipo7	4		GOTERM_BP_5	GO:0071427~mRNA-containing ribonucleoprotein complex export from nucleus	21	0.513447	0.0149494	FYTTD1, CHTOP, PCID2, NUP107, NCBP1, NUP155, POLDIP3, DDX25, YTHDC1, ALYREF, THOC1, GLE1, NUP93, NXF1, PABPN1, HNRNPA2B1, TPR, MAGOH, NCBP3, NUP88, RAE1	3640	65	19200	1.70414	1	0.126079	0.115001
Rps13	4		GOTERM_BP_5	GO:0006406~mRNA export from nucleus	21	0.513447	0.0149494	FYTTD1, CHTOP, PCID2, NUP107, NCBP1, NUP155, POLDIP3, DDX25, YTHDC1, ALYREF, THOC1, GLE1, NUP93, NXF1, PABPN1, HNRNPA2B1, TPR, MAGOH, NCBP3, NUP88, RAE1	3640	65	19200	1.70414	1	0.126079	0.115001
Ndufab1	4		GOTERM_BP_5	GO:0042168~heme metabolic process	14	0.342298	0.0149709	ALAS1, ABCB7, UROS, ATPIF1, IREB2, SLC11A2, CPOX, PPOX, SNX3, PGRMC1, SLC25A39, ABCB10, HMBS, COX10	3640	37	19200	1.99584	1	0.126104	0.115024
Spns1	4		GOTERM_BP_5	GO:0010639~negative regulation of organelle organization	110	2.68949	0.0150482	SMARCB1, KDM1A, STMN2, TESK1, HNRNPU, CCP110, PTTG1, RPS6KA2, CFL1, STMN1, PWWP2A, TMSB10, TMEM14A, TMOD1, PCID2, HGF, PIH1D1, PAM16, TPM1, DYRK1A, MUL1, MID1, EML2, CLIP3, EML4, THAP7, ZW10, FEZ1, PPIF, CHMP4B, FKBP4, PFN1, PFN2, SPTBN4, DNMT1, L3MBTL2, SAR1A, INSIG1, CAMSAP1, TTBK2, ATXN7, MAP2, RAD21, TPR, INPP5J, ATG7, SPTBN1, SPTBN2, CTC1, SYT4, PRELID1, ANKRD27, UBE2B, H3F3B, H3F3A, KLHL22,…	3640	474	19200	1.22409	1	0.126599	0.115475
Sez6l2	4		GOTERM_BP_5	GO:1901879~regulation of protein depolymerization	29	0.709046	0.0153779	SPTBN4, WDR1, STMN2, HDAC6, CAMSAP1, TTBK2, SH3BP1, ATXN7, MAP2, CFL1, SPTAN1, SPTBN1, CLASP1, SPTBN2, TMOD1, MAP1S, TPM1, SHROOM2, DSTN, SPTB, MID1, CAMSAP3, EML4, APC, ARPC2, ASPH, TAOK1, CAPZA1, ARHGEF2	3640	99	19200	1.54512	1	0.129053	0.117714
Cdipt	4		GOTERM_BP_5	GO:0044784~metaphase/anaphase transition of cell cycle	29	0.709046	0.0153779	SMARCD1, SMARCB1, SMARCD3, ACTB, CDC23, BCL7A, RAD21, TPR, DPF2, BUB3, BRD7, ARID2, PCID2, SMARCC2, ACTL6B, PHF10, ANAPC7, DUSP1, ACTL6A, KLHL22, ARID1A, ARID1B, ZWINT, CIT, SMARCA4, APC, INCENP, ZW10, ANAPC1	3640	99	19200	1.54512	1	0.129053	0.117714
Gpr26	4		GOTERM_BP_5	GO:1905145~cellular response to acetylcholine	15	0.366748	0.0154064	ACHE, CHRM1, CHRNA4, LYPD1, ATP2B4, SORBS2, GNAI2, HRH3, RGS10, PLCB1, RGS8, AGRN, LY6H, LY6E, CDK5R1	3640	41	19200	1.92978	1	0.129133	0.117787
Fam53b	4		GOTERM_BP_5	GO:0010559~regulation of glycoprotein biosynthetic process	19	0.464548	0.0154903	POMT2, NECAB2, ABCA2, PNKP, INSR, POMT1, XRCC1, MT3, TM9SF2, TMEM59, SOAT1, MGAT4A, AGO2, CTNNB1, PXYLP1, PLCB1, RAMP1, ITM2B, ITM2C	3640	57	19200	1.75824	1	0.129517	0.118137
Dpysl4	4		GOTERM_BP_5	GO:0021626~central nervous system maturation	6	0.146699	0.0155664	ATP6AP2, CEND1, CACNA1A, CDK5R2, CDK5R1, GRIN1	3640	9	19200	3.51648	1	0.129517	0.118137
Hras	4		GOTERM_BP_5	GO:1902804~negative regulation of synaptic vesicle transport	6	0.146699	0.0155664	RAP1B, SYT4, CYFIP1, SYT11, BRAF, CNIH2	3640	9	19200	3.51648	1	0.129517	0.118137
Tollip	4		GOTERM_BP_5	GO:0090084~negative regulation of inclusion body assembly	6	0.146699	0.0155664	DNAJB2, DNAJB1, DNAJB6, DNAJA4, SACS, SORL1	3640	9	19200	3.51648	1	0.129517	0.118137
Nap1l4	4		GOTERM_BP_5	GO:0098828~modulation of inhibitory postsynaptic potential	6	0.146699	0.0155664	NLGN3, UNC13B, RIMS1, NLGN2, ABAT, DBN1	3640	9	19200	3.51648	1	0.129517	0.118137
Reps1	4		GOTERM_BP_5	GO:0016237~lysosomal microautophagy	6	0.146699	0.0155664	ATG16L1, RB1CC1, ATG2A, ATG4B, ULK1, ATG7	3640	9	19200	3.51648	1	0.129517	0.118137
Ahi1	4		GOTERM_BP_5	GO:0006984~ER-nucleus signaling pathway	16	0.391198	0.0156389	PPP1R15B, GSK3B, HSPA5, FBXW7, INSIG2, WFS1, CCDC47, INSIG1, ATP2A2, ERLIN2, HMGCR, SREBF2, TMEM33, SCAP, TMED2, PTPN2	3640	45	19200	1.87546	1	0.129961	0.118542
Snrpd3	4		GOTERM_BP_5	GO:0034614~cellular response to reactive oxygen species	47	1.14914	0.0156674	TXN1, BECN1, PRKAA1, PCNA, SRC, GLRX, AGAP3, PARK7, FOXO1, HDAC6, SLC8A1, CST3, SMPD3, PRDX5, MAP1LC3A, PDCD10, PRDX1, PSAP, CFL1, ABL1, RPS3, MAPK1, SIRPA, ZFP580, ROMO1, MPV17, ATG7, FBXO7, PPARGC1B, SZT2, JUN, CHUK, HGF, BNIP3, TPM1, NGB, MT3, RHOB, FOXP1, SOD1, SETX, CCS, PPP5C, APEX1, PPIF, HNRNPD, MDM2	3640	179	19200	1.38498	1	0.13004	0.118614
Cdc34	4		GOTERM_BP_5	GO:0007098~centrosome cycle	34	0.831296	0.0158293	BRSK1, UBXN2B, C2CD3, CETN2, USP33, VPS4B, CEP120, CETN4, CCP110, CHD3, PARD6A, XPO1, TMEM67, CHMP1A, POC1B, CEP250, SAC3D1, RANBP1, NPM1, PPP1R12A, PDCD6IP, FBXW5, CEP295, PDE4DIP, CKAP5, AZIN1, KAT2A, CHMP2A, CHMP3, CHMP4B, CTNNB1, CEP63, SSX2IP, CHMP5	3640	121	19200	1.48215	1	0.131223	0.119693
Plppr3	4		GOTERM_BP_5	GO:0032204~regulation of telomere maintenance	28	0.684597	0.0160412	SMG1, SRC, PNKP, PARN, HNRNPU, SLX4, TNKS2, DHX36, MAPK1, CCT8, CCT7, CCT5, CTC1, CCT3, CCT2, SLX1B, ACTL6A, YLPM1, POT1A, XRCC1, INO80, GNL3, DKC1, HNRNPA2B1, HNRNPD, NABP2, CTNNB1, TERF2IP	3640	95	19200	1.55466	1	0.132818	0.121148
Ncln	4		GOTERM_BP_5	GO:0035459~cargo loading into vesicle	11	0.268949	0.0161356	RAB1A, SEC24B, SEC23A, SEC24A, SAR1A, TBC1D20, INSIG1, SCAP, AP3S2, MIA3, SEC24C	3640	26	19200	2.23161	1	0.133276	0.121565
Nt5dc3	4		GOTERM_BP_5	GO:0051788~response to misfolded protein	11	0.268949	0.0161356	POMT2, VCP, TOR1A, DERL1, DNAJB14, UGGT2, RNF5, CLU, UGGT1, HDAC6, DNAJC18	3640	26	19200	2.23161	1	0.133276	0.121565
Arl1	4		GOTERM_BP_5	GO:0007632~visual behavior	24	0.586797	0.0161588	NLGN3, ITGB1, APP, RGS14, KMT2A, B3GAT1, SLC1A2, ATP1A3, CCK, BRAF, HMGCR, CACNA1E, CKAP5, ZZEF1, GRIN1, MECP2, IFT20, HRH1, GRIN2A, ATXN1, CREB1, NPTN, ABL2, DYNLRB1	3640	78	19200	1.62299	1	0.133306	0.121593
Apaf1	4		GOTERM_BP_5	GO:0051272~positive regulation of cellular component movement	145	3.54523	0.016266	APP, PLVAP, ATP8A1, EMC10, SLC8A1, IGF1R, CCAR1, ACTG1, FGF9, CFL1, STMN1, BSG, MAP2K3, SEMA6B, EPHA4, MAP2K1, DSCAM, PRKCE, HGF, SEMA6D, ADAM10, PRKCA, DICER1, MIF, MAPK8IP3, FOXP1, TIAM1, ADAM17, RUFY3, TBC1D24, PLAA, NSMF, IL6ST, PLPP3, PFN1, CBLL1, CCDC25, MAZ, PDGFB, STK39, THY1, RTN4, ATP5B, MAP2, PDCD10, ABL1, ZFP580, PLCG1, TRPM4, NUS1, EGR1, JUN, XBP1, SMAD3, HSPA5, INSR, MYO5A, SSH2, PT…	3640	645	19200	1.18579	1	0.134027	0.122251
Kitl	4		GOTERM_BP_5	GO:0034764~positive regulation of transmembrane transport	55	1.34474	0.0163784	RYR2, KCNC1, PDCD5, DBI, PARK7, CX3CL1, IKBKB, PPP3CA, SUMO1, CFL1, PDPK1, CACNA2D1, ANK2, ATP1B2, ATP1B1, CACNB3, STIM1, ASPH, STIM2, RNF207, HAP1, PLCB1, SLC25A4, SHANK3, NLGN3, AMIGO1, KCNA1, COX17, STK39, CACNA1D, ADRB1, GLRX, THY1, SRI, SLC9A1, DPP6, PPP3R1, ABL1, PLCG1, ASIC2, CACNG3, CACNG4, TCAF1, KCNIP2, MYO5A, AZIN1, VMP1, EHD3, FGF14, PLP1, BAX, CALM3, CALM1, CALM2, HCN1	3640	216	19200	1.3431	1	0.13479	0.122947
Lin7a	4		GOTERM_BP_5	GO:0051172~negative regulation of nitrogen compound metabolic process	405	9.9022	0.0165083	MYT1L, HNRNPU, ENO1, EPRS, ZFP281, TSPYL2, MEF2A, HES6, MEF2C, RPL23, RFX3, RC3H1, PRKCA, DICER1, HCFC2, GTPBP4, EID1, RFX5, DDIT4, CGGBP1, URI1, SET, CTBP2, PDGFB, PRDM11, MRPL13, GIGYF2, PRDX5, LARP1, ZFP180, ATG7, PPARGC1B, CTC1, ABCA2, HEXIM2, JUN, CREBBP, PHC1, NR2F1, NR1D2, PA2G4, EIF2AK4, NR2F2, FAM220A, CPEB1, EIF6, AGO3, PKIA, AGO2, HNRNPD, RAD17, HBP1, GTF2IRD1, CPEB2, CPEB4, CDKN1C, ZF…	3640	1945	19200	1.09834	1	0.135695	0.123772
Cnot2	4		GOTERM_BP_5	GO:0071383~cellular response to steroid hormone stimulus	53	1.29584	0.0166481	ERRFI1, GSK3B, GSK3A, HNRNPU, UBE3A, PARK7, NR3C1, MT-ND3, SLC8A1, UBE2L3, NR3C2, UFL1, HEY1, JAK2, YWHAH, USP8, PRMT2, LMO3, ARID1A, SSTR2, SSTR3, RHOA, FOXP1, NCOR1, NPC1, CRY2, DDIT4, FKBP4, KMT2D, DDX5, URI1, TMF1, SRC, UBA5, ATP1A1, PHB, FOXO1, ZFP36L2, PAK1, PPARGC1B, RWDD1, NTRK2, ATP2B1, SMARCA4, DNAJA1, PER1, PPP5C, CNOT2, CARM1, CNOT3, KLF9, CREBRF, CALR	3640	207	19200	1.35053	1	0.136679	0.12467
Lemd3	4		GOTERM_BP_5	GO:0032387~negative regulation of intracellular transport	30	0.733496	0.0168216	TXN1, CYFIP1, SAR1A, GDI1, INSIG1, EI24, DERL2, PARK7, CABP1, SRI, PKD1, RAP1B, PPP2CA, SNX3, ERLEC1, SUMO1, OS9, RAB23, TPR, ABCA2, SYT4, YOD1, BRAF, UBE2G2, RANGAP1, CREB3, SYT11, PKIA, CNIH2, OGT	3640	104	19200	1.52156	1	0.137606	0.125515
Arhgef25	4		GOTERM_BP_5	GO:1902882~regulation of response to oxidative stress	30	0.733496	0.0168216	TXN1, APP, MCTP1, MAPKAP1, GLRX, PARK7, HDAC6, BAG5, SESN1, PSAP, ABL1, ATG7, FBXO7, GGT7, SZT2, FBXW7, HGF, LANCL1, NGB, TSC1, OXR1, GFER, FOXP1, SOD1, SFPQ, TBC1D24, CTNNB1, NCOA7, P4HB, PPIA	3640	104	19200	1.52156	1	0.137606	0.125515
Stat2	4		GOTERM_BP_5	GO:1901888~regulation of cell junction assembly	30	0.733496	0.0168216	NRP1, POLDIP2, ROCK1, SRC, PTPRJ, THY1, PPM1F, ACTG1, IKBKB, RAP1B, SLK, CFL1, NPHP1, ABL1, FLOT1, CLASP1, GPM6B, WNT4, S100A10, MAP4K4, SMAD3, TSC1, PTK2, CAMSAP3, DUSP22, TJP1, PTPRA, DLC1, RAPGEF2, FERMT2	3640	104	19200	1.52156	1	0.137606	0.125515
Abhd13	4		GOTERM_BP_5	GO:0046112~nucleobase biosynthetic process	9	0.220049	0.0170102	PRPS1, PPAT, CMPK1, CTPS, HPRT, UMPS, PAICS, APRT, DHODH	3640	19	19200	2.49855	1	0.138814	0.126618
Myo16	4		GOTERM_BP_5	GO:0032252~secretory granule localization	9	0.220049	0.0170102	MECP2, SYT4, MAP2, KIF5A, MYO5A, KIF1B, RASGRP1, TANC2, PPFIA2	3640	19	19200	2.49855	1	0.138814	0.126618
Csmd1	4		GOTERM_BP_5	GO:0071407~cellular response to organic cyclic compound	154	3.76528	0.0170732	APP, ERRFI1, KDM1A, HNRNPU, UBE3A, AHR, PARK7, NR3C1, MT-ND3, CLU, SLC8A1, ACTB, UBE2L3, NR3C2, TMEM38A, EPHA5, PDIA3, USP8, MAP2K1, MEF2C, LMO3, APLP1, MUL1, DICER1, FOXP1, GPD1, DDIT4, FKBP4, KMT2D, URI1, DNMT1, DDX5, INSIG2, UBA5, INSIG1, SLC1A1, SLC1A2, ITPR1, PDGFB, SLC1A3, PHB, ATP5O, FOXO1, ZFP36L2, HSP90B1, SLC9A1, RAP1B, HRH1, LARP1, ATG7, PPARGC1B, TRPM4, EGR1, FIS1, OSBPL7, NUP155, HSP…	3640	690	19200	1.17726	1	0.139162	0.126935
Plat	4		GOTERM_BP_5	GO:0032206~positive regulation of telomere maintenance	22	0.537897	0.0172267	CCT3, CCT2, SLX1B, PNKP, ACTL6A, PARN, POT1A, INO80, GNL3, SLX4, TNKS2, DKC1, HNRNPA2B1, DHX36, HNRNPD, NABP2, CTNNB1, TERF2IP, MAPK1, CCT8, CCT7, CCT5	3640	70	19200	1.65777	1	0.140245	0.127922
Ash2l	4		GOTERM_BP_5	GO:0001841~neural tube formation	37	0.904645	0.0172571	NCKAP1, RALA, LUZP1, CITED2, TULP3, ARHGAP35, LRP6, HECTD1, OPA1, RAB23, CFL1, DVL1, ABL1, DVL2, TMED2, ABL2, IFT57, FZD3, SEC24B, KDM2A, APAF1, RPS7, LMO4, SEMA4C, GLMN, IPMK, COBL, MTHFR, FUZ, TSC1, ARID1A, MIB1, SKI, KAT2A, DLC1, PLXNB2, PFN1	3640	135	19200	1.44567	1	0.140325	0.127995
Sorbs2	4		GOTERM_BP_5	GO:1903649~regulation of cytoplasmic transport	12	0.293399	0.0174608	SH3GLB1, SNX3, MECP2, USP7, MAP2K1, SRC, MAP2, CHMP3, MAPK1, PTPN23, SORL1, ATP9A	3640	30	19200	2.10989	1	0.141643	0.129197
Psd3	4		GOTERM_BP_5	GO:0006376~mRNA splice site selection	12	0.293399	0.0174608	SETX, PRPF39, RBMXL1, CELF1, YTHDC1, SFSWAP, CELF2, SRSF1, CELF4, CELF5, CELF6, PTBP2	3640	30	19200	2.10989	1	0.141643	0.129197
Ndufa13	4		GOTERM_BP_5	GO:0043949~regulation of cAMP-mediated signaling	19	0.464548	0.0185812	CHGA, ADCYAP1R1, CRTC3, UBE2B, PTGER3, PDE2A, NPY2R, OPRL1, PEBP1, ECE1, GNAI1, RASD2, RNF157, PEX5L, CDC34, PRKAR1B, PRKAR2A, PDE4A, RAPGEF2	3640	58	19200	1.72793	1	0.150552	0.137324
Mau2	4		GOTERM_BP_5	GO:1902229~regulation of intrinsic apoptotic signaling pathway in response to DNA damage	14	0.342298	0.0188994	CDKN2D, PIAS4, USP47, MTCH2, TMEM161A, KDM1A, MIF, CLU, NACC2, RPS3, RPL26, TRIM32, TPT1, BCL2L1	3640	38	19200	1.94332	1	0.152948	0.139509
Rab3a	4		GOTERM_BP_5	GO:1902108~regulation of mitochondrial membrane permeability involved in apoptotic process	15	0.366748	0.0191753	SH3GLB1, GSK3B, GSK3A, MTCH2, BNIP3, ATPIF1, HIP1R, CHCHD10, RHOT2, THEM4, BAX, VDAC2, TMEM14A, SLC25A4, BCL2L1	3640	42	19200	1.88383	1	0.154997	0.141378
Colgalt1	4		GOTERM_BP_5	GO:0045981~positive regulation of nucleotide metabolic process	27	0.660147	0.0192125	APP, VCP, PRKAA1, HPCA, ZBTB20, CACNA1D, ADRB1, ADCY1, PARK7, ENO1, RPTOR, CHCHD2, TIMP2, MAP2K1, INSR, STAT3, MIF, STIM1, ADRB3, GPD1, CALM3, MT-CO2, RAF1, CALM1, CALM2, ISCU, BCL2L1	3640	92	19200	1.54802	1	0.155113	0.141485
Lsm6	4		GOTERM_BP_5	GO:1901890~positive regulation of cell junction assembly	16	0.391198	0.019239	NRP1, SMAD3, POLDIP2, ROCK1, TSC1, PTPRJ, THY1, PPM1F, CFL1, NPHP1, FLOT1, ABL1, FERMT2, S100A10, MAP4K4, WNT4	3640	46	19200	1.83469	1	0.155143	0.141511
Neto2	4		GOTERM_BP_5	GO:0030036~actin cytoskeleton organization	160	3.91198	0.0195628	CYFIP2, NCKAP1, CYFIP1, ARPC5L, TESK1, GBA2, ACTB, ARHGAP35, ACTG1, MPRIP, CFL1, STMN1, COTL1, SIRPA, THSD7A, TMSB10, MEF2A, TMOD1, MEF2C, PRKCE, ACTN1, TPM1, TSC1, FOXP1, FRMD3, NISCH, BCR, DAAM1, RUFY3, ADGRB1, FSCN1, ELMO1, KCTD13, TLN1, PFN1, LLGL1, PFN2, SPTBN4, EPB41, CTTNBP2, MAPKAP1, PDGFB, HSP90B1, RHOBTB2, EPB41L2, EPB41L3, ABL1, PIP5K1A, ABL2, STAP1, TRPM7, SPTBN1, PPARGC1B, SPTBN2, WN…	3640	722	19200	1.16891	1	0.157555	0.143711
Papd5	4		GOTERM_BP_5	GO:0046931~pore complex assembly	10	0.244499	0.0195844	NUP93, CCT3, AHCTF1, NUP107, ADAM10, ATP5G3, CCT8, ATP5G2, ATP5G1, RTN4	3640	23	19200	2.29336	1	0.157555	0.143711
Mt3	4		GOTERM_BP_5	GO:0050805~negative regulation of synaptic transmission	26	0.635697	0.0200553	GRIA1, SLC24A2, NLGN3, APP, NPY2R, CELF4, ABHD6, GRIK2, GNAI1, PCDH17, GNAI2, RAP1B, ADORA1, TNR, PTK2B, ATAD1, SYT4, GABBR1, KCNB1, MYO5A, HTR1B, BRAF, SLC30A1, SHANK3, RAPGEF4, HCN1	3640	88	19200	1.55844	1	0.160876	0.146741
Ddx28	4		GOTERM_BP_5	GO:0099527~postsynapse to nucleus signaling pathway	8	0.195599	0.0200918	PRR7, CAMK4, STAT3, ABI1, NRG1, NSMF, CABP1, JAK2	3640	16	19200	2.63736	1	0.160876	0.146741
Smpd3	4		GOTERM_BP_5	GO:0021819~layer formation in cerebral cortex	8	0.195599	0.0200918	ADGRG1, MBOAT7, DCX, CTNNB1, LRP8, CDK5R2, PAFAH1B1, CDK5R1	3640	16	19200	2.63736	1	0.160876	0.146741
Gm10073	4		GOTERM_BP_5	GO:0099068~postsynapse assembly	8	0.195599	0.0200918	NLGN3, NLGN1, NLGN2, CDH2, NRXN1, SLITRK3, NRXN2, SHANK3	3640	16	19200	2.63736	1	0.160876	0.146741
Dhodh	4		GOTERM_BP_5	GO:0099587~inorganic ion import into cell	22	0.537897	0.020207	HCN4, SLC24A2, SLC31A1, SLC11A2, TRPV2, CACNA1B, CACNA1A, CACNA1D, ADRB1, CACNA1E, SLC8A1, SLC9A1, SLC8A2, SLC8A3, PPP3CA, PPP3R1, SLC9A6, SCN5A, CALM1, ISCU, HCN2, TRPM4	3640	71	19200	1.63442	1	0.161608	0.147409
Cdh13	4		GOTERM_BP_5	GO:2000278~regulation of DNA biosynthetic process	36	0.880196	0.0203157	GSK3B, CAMK2D, BMPR2, PARM1, HSP90AB1, PCNA, MEAF6, SRC, PNKP, PDGFB, JADE1, PARN, HNRNPU, JADE2, AHR, PTK2B, MAPK1, KAT7, CCT8, PAK3, CCT7, CCT5, MEN1, CTC1, CCT3, CCT2, NPM1, DUSP1, HGF, POT1A, GFER, SMOC2, DKC1, HNRNPA2B1, HNRNPD, CTNNB1	3640	132	19200	1.43856	1	0.162287	0.148028
Hsbp1	4		GOTERM_BP_5	GO:0098739~import across plasma membrane	40	0.977995	0.0204542	HCN4, SLC24A2, SLC1A1, SLC1A2, CACNA1B, ATP1A3, SLC1A3, CACNA1A, CACNA1D, SLC1A4, ADRB1, SLC2A3, ATP1A1, SLC1A6, CACNA1E, GRM1, SLC8A1, SLC9A1, SLC7A3, SLC8A2, PPP3CA, PPP3R1, SCN5A, KCNJ3, TRPM4, KCNJ4, SLC36A1, SLC12A5, KCNJ9, SLC31A1, SLC11A2, TRPV2, ATP1B2, ATP1B1, SLC8A3, SLC6A6, SLC9A6, CALM1, ISCU, HCN2	3640	150	19200	1.40659	1	0.163202	0.148863
Tcf25	4		GOTERM_BP_5	GO:0051591~response to cAMP	31	0.757946	0.0206772	HCN4, APP, KDM1A, PTPRN, ITPR1, PEBP1, AHR, ATP5O, SLC8A1, RAP1B, LDHA, BSG, PTK2B, PPARGC1B, JUN, HSPA5, DUSP1, PDE2A, BRAF, NME1, SLC8A3, PER1, VGF, APEX1, CARM1, DGKQ, GPD1, RAPGEF2, CDO1, HCN2, HCN1	3640	110	19200	1.48651	1	0.164403	0.149958
Pgbd5	4		GOTERM_BP_5	GO:0043502~regulation of muscle adaptation	31	0.757946	0.0206772	BECN1, ERRFI1, GSK3B, CAMK2D, GSK3A, ROCK1, ADK, ATP2A2, ECE1, ADRB1, NR3C1, MTMR4, FOXO1, SLC9A1, PPP3CA, PAK1, SCN5A, MEF2A, MLIP, MEF2C, SMAD3, GLRX3, PARP2, TNNC1, ATP2B4, PRKCA, PTK2, FOXP1, PIN1, GTF2IRD1, SLC25A4	3640	110	19200	1.48651	1	0.164403	0.149958
Pcnxl2	4		GOTERM_BP_5	GO:0051209~release of sequestered calcium ion into cytosol	31	0.757946	0.0206772	RYR2, CAMK2D, ITPR1, HTR2C, DBI, THY1, SRI, CX3CL1, RYR3, SLC8A1, ABL1, ITGAV, PLCG1, TMEM38A, PDPK1, PRKCE, MYO5A, ANK2, MCOLN1, CHERP, LETM1, FKBP1A, IBTK, PTPRC, JSRP1, ASPH, BAX, CALM3, HAP1, CALM1, CALM2	3640	110	19200	1.48651	1	0.164403	0.149958
Ube2e1	4		GOTERM_BP_5	GO:2000273~positive regulation of receptor activity	21	0.513447	0.0208819	NLGN3, RWDD1, ITGB1, FBXW7, CNPY2, PARK7, ADRA2C, HDAC6, NEURL1A, ADAM17, CFL1, ADORA1, CALM3, HAP1, JAK2, CALM1, CACNG3, SHANK3, CALM2, CACNG4, CDK5R1	3640	67	19200	1.65327	1	0.165544	0.150999
Adk	4		GOTERM_BP_5	GO:0046605~regulation of centrosome cycle	21	0.513447	0.0208819	RANBP1, NPM1, PDCD6IP, FBXW5, UBXN2B, CEP295, VPS4B, CEP120, CCP110, CDK11B, AZIN1, KAT2A, XPO1, TMEM67, CHMP1A, CHMP2A, CHMP3, CHMP4B, CCNL2, CCNL1, CHMP5	3640	67	19200	1.65327	1	0.165544	0.150999
Vdac2	4		GOTERM_BP_5	GO:0071897~DNA biosynthetic process	47	1.14914	0.0208936	GSK3B, VCP, CAMK2D, BMPR2, PARM1, HSP90AB1, PCNA, POLDIP2, SRC, PNKP, ZBTB1, PDGFB, PARN, HNRNPU, AHR, PHB, SMPD3, POLD4, REV3L, GAR1, PTK2B, MAPK1, TK2, CCT8, PAK3, CCT7, CCT5, MEN1, CTC1, CDKN2D, CCT3, CCT2, NPM1, DUSP1, HGF, PAM16, REV1, RPA1, POT1A, GFER, SMOC2, DKC1, HNRNPA2B1, HNRNPD, CTNNB1, DTL, NOP10	3640	182	19200	1.36215	1	0.165544	0.150999
A830039N20Rik	4		GOTERM_BP_5	GO:0045807~positive regulation of endocytosis	52	1.27139	0.0209761	ITGB1, APP, DGKD, PTPRJ, ARRB1, CLU, BICD1, SYNE1, PPP3CA, SMPD1, FLOT1, SIRPA, DNM1L, APPL2, AP2M1, SGIP1, CNPY2, CKAP5, DNM1, CLIP3, BCR, PARD3, DCX, AMPH, CD47, CBLL1, NLGN1, TSG101, MFF, CLN3, LMAN2, STAP1, ATAD1, TUB, HSPA8, TOR1A, INSR, HIP1R, RAB27A, AP2B1, PTK2, SNAP91, MIB1, SOD1, AHI1, MEX3B, PTPRC, SYNJ1, CALY, CALR, PTPN5, BCL2L1	3640	205	19200	1.33798	1	0.165811	0.151242
Dlg5	4		GOTERM_BP_5	GO:1901988~negative regulation of cell cycle phase transition	52	1.27139	0.0209761	JADE1, CDC73, BABAM1, FAM122A, CCND1, FBXO7, MEN1, USP47, PCID2, PRMT2, DUSP1, CTDSPL, DGKZ, INIP, INCENP, ZW10, CTDSP2, WAC, RPL26, DTL, BRSK1, PRKDC, DCUN1D3, VPS4A, GIGYF2, ZFP36L2, NACC2, RAD21, TPR, APBB1, NAE1, BUB3, BRD7, CDKN2D, SUSD2, KLHL22, RPA2, FOXN3, MYO16, ZWINT, FBXO31, DLG1, APC, TAOK3, TAOK1, RFWD3, CCNG1, TAOK2, NABP2, CDK2AP2, MDM2, RAD17	3640	205	19200	1.33798	1	0.165811	0.151242
Cacna1d	4		GOTERM_BP_5	GO:0032200~telomere organization	39	0.953545	0.0215591	HSP90AB1, PCNA, PRKDC, SRC, PNKP, PARN, HNRNPU, SMC5, SMC6, SLX4, TNKS2, DHX36, GAR1, MAPK1, CCT8, CCT7, CCT5, CTC1, CCT3, CCT2, H3F3B, SLX1B, ACTL6A, H3F3A, RPA1, POT1A, XRCC1, RPA2, INO80, GNL3, DKC1, APEX1, HNRNPA2B1, HAT1, HNRNPD, NABP2, CTNNB1, TERF2IP, NOP10	3640	146	19200	1.409	1	0.170222	0.155266
Fam213a	4		GOTERM_BP_5	GO:2001259~positive regulation of cation channel activity	27	0.660147	0.0219887	NLGN3, KCNC1, AMIGO1, KCNA1, ADRB1, IKBKB, PPP3CA, PPP3R1, CFL1, ASIC2, CACNG3, CACNG4, CACNA2D1, ANK2, CACNB3, EHD3, FGF14, STIM1, ASPH, STIM2, RNF207, CALM3, HAP1, CALM1, CALM2, SHANK3, HCN1	3640	93	19200	1.53137	1	0.173413	0.158176
Ktn1	4		GOTERM_BP_5	GO:0071514~genetic imprinting	12	0.293399	0.0225381	CDKN1C, MECP2, GSK3B, ZFP445, GSK3A, PRMT7, KCNQ1OT1, DNMT3A, AXIN1, NDN, ARID4B, CTCF	3640	31	19200	2.04183	1	0.17754	0.161941
Ap5m1	4		GOTERM_BP_5	GO:0038202~TORC1 signaling	18	0.440098	0.0226621	OTUD5, SZT2, SMG1, SEH1L, MIOS, PIH1D1, KLHL22, RPTOR, MFSD8, LARP1, LARS, RRAGB, SESN1, WAC, LAMTOR2, LAMTOR1, DEPDC5, KPTN	3640	55	19200	1.72627	1	0.177945	0.16231
Pabpn1	4		GOTERM_BP_5	GO:0035088~establishment or maintenance of apical/basal cell polarity	18	0.440098	0.0226621	ARF4, PDCD6IP, WDR1, PRICKLE2, LIN7A, LIN7B, MYO9A, RHOA, CAMSAP3, IFT20, DLG1, PARD6A, SH3BP1, PARD3, DLG5, FSCN1, MARK2, LLGL1	3640	55	19200	1.72627	1	0.177945	0.16231
Mrpl57	4		GOTERM_BP_5	GO:0009451~RNA modification	40	0.977995	0.0226679	ANKRD16, URM1, THUMPD3, ADAR, ADARB1, THADA, MTO1, ALKBH8, TRMT112, EMG1, ALKBH1, GAR1, TRMT44, METTL16, ZC3H13, TRMT1L, TRMT10B, WTAP, NSUN4, TYW3, ELP3, TRMT1, 2210016F16RIK, PUS7, HNRNPAB, FTSJ1, TRIT1, FTSJ3, QTRT1, CTU2, RPUSD1, DKC1, RPUSD3, TRMT6, DNAJB11, TRMT13, CBLL1, DUS3L, NOP10, AARS	3640	151	19200	1.39728	1	0.177945	0.16231
Lgi3	4		GOTERM_BP_5	GO:0051271~negative regulation of cellular component movement	86	2.10269	0.022765	PTPRT, NRP1, GSK3B, PTPRU, PTPRR, MCTP1, CITED2, ZMYND8, ARID4B, MIA3, PTPRJ, HMGB1, ADARB1, PARK7, PTPN23, CX3CL1, ROBO1, PTPRG, MECP2, SIN3A, CFL1, ADORA1, ARID2, SEMA6B, EPHA4, MEF2C, DUSP1, ACTN1, SEMA6D, TPM1, NRG1, ATP1B2, MIF, VASH1, RHOA, GTPBP4, RHOB, DUSP22, NISCH, TGFBR3, BCR, TMEFF2, RAP2A, ADAM15, ADGRB1, PLCB1, DBN1, PFN2, PDGFB, ABHD6, PTN, THY1, ADIPOR1, ADGRG1, ACVR1C, PDCD10, KR…	3640	366	19200	1.23942	1	0.178501	0.162817
Itm2b	4		GOTERM_BP_5	GO:0003254~regulation of membrane depolarization	17	0.415648	0.0231086	HCN4, CAMK2D, SRC, CCK, CACNA1G, MLLT11, PPP2R3C, RANGRF, SCN5A, GPD1L, GCLM, SCN3B, FGF12, HCN2, SCN2B, TRPM4, HCN1	3640	51	19200	1.75824	1	0.18025	0.164412
Sugt1	4		GOTERM_BP_5	GO:1903170~negative regulation of calcium ion transmembrane transport	17	0.415648	0.0231086	YWHAE, PRKCE, PTGER3, OPRL1, AHR, CABP1, SRI, CBARP, PPP2CA, PPP3CA, CACNB3, PPP3R1, 1810037I17RIK, SESTD1, CALM3, CALM1, CALM2	3640	51	19200	1.75824	1	0.18025	0.164412
Pcdh20	4		GOTERM_BP_5	GO:0086065~cell communication involved in cardiac conduction	13	0.317848	0.0232291	HCN4, RYR2, NUP155, CACNA2D1, CACNA1D, ANK2, SLC8A1, CACNA1G, RNF207, KCNN2, SCN5A, SCN3B, TRPM4	3640	35	19200	1.95918	1	0.18025	0.164412
Lmo7	4		GOTERM_BP_5	GO:0007026~negative regulation of microtubule depolymerization	13	0.317848	0.0232291	STMN2, MID1, CAMSAP1, HDAC6, TTBK2, CAMSAP3, EML4, APC, ATXN7, MAP2, TAOK1, ARHGEF2, CLASP1	3640	35	19200	1.95918	1	0.18025	0.164412
Gria4	4		GOTERM_BP_5	GO:1990809~endoplasmic reticulum tubular network membrane organization	4	0.0977995	0.0233492	ARL6IP1, ATL1, ATL2, RTN4	3640	4	19200	5.27473	1	0.18025	0.164412
Endod1	4		GOTERM_BP_5	GO:1904579~cellular response to thapsigargin	4	0.0977995	0.0233492	FIS1, APP, DNM1L, CLU	3640	4	19200	5.27473	1	0.18025	0.164412
Qtrt1	4		GOTERM_BP_5	GO:1904578~response to thapsigargin	4	0.0977995	0.0233492	FIS1, APP, DNM1L, CLU	3640	4	19200	5.27473	1	0.18025	0.164412
Yipf2	4		GOTERM_BP_5	GO:0061792~secretory granule maturation	4	0.0977995	0.0233492	SYT4, SNX19, PTPRN, BAIAP3	3640	4	19200	5.27473	1	0.18025	0.164412
Tmem205	4		GOTERM_BP_5	GO:0046726~positive regulation by virus of viral protein levels in host cell	4	0.0977995	0.0233492	DDB1, STAU1, TBC1D20, HACD3	3640	4	19200	5.27473	1	0.18025	0.164412
Plppr2	4		GOTERM_BP_5	GO:0030473~nuclear migration along microtubule	4	0.0977995	0.0233492	SUN2, TMEM201, SUN1, SYNE2	3640	4	19200	5.27473	1	0.18025	0.164412
Elof1	4		GOTERM_BP_5	GO:0021815~modulation of microtubule cytoskeleton involved in cerebral cortex radial glia guided migration	4	0.0977995	0.0233492	SUN2, SUN1, SRGAP2, SYNE2	3640	4	19200	5.27473	1	0.18025	0.164412
Dpy19l1	4		GOTERM_BP_5	GO:0050923~regulation of negative chemotaxis	4	0.0977995	0.0233492	ROBO2, SLIT2, PLXNA4, ROBO1	3640	4	19200	5.27473	1	0.18025	0.164412
Scn3b	4		GOTERM_BP_5	GO:1904816~positive regulation of protein localization to chromosome, telomeric region	7	0.171149	0.0233588	CCT3, CCT2, DKC1, CCT8, CCT7, CCT5, GNL3	3640	13	19200	2.84024	1	0.18025	0.164412
Gramd1b	4		GOTERM_BP_5	GO:1901950~dense core granule transport	7	0.171149	0.0233588	MECP2, SYT4, MAP2, KIF5A, KIF1B, TANC2, PPFIA2	3640	13	19200	2.84024	1	0.18025	0.164412
Arhgef12	4		GOTERM_BP_5	GO:0095500~acetylcholine receptor signaling pathway	14	0.342298	0.0235546	ACHE, CHRM1, CHRNA4, LYPD1, SORBS2, GNAI2, HRH3, RGS10, PLCB1, RGS8, AGRN, LY6H, LY6E, CDK5R1	3640	39	19200	1.89349	1	0.181068	0.165159
Pvrl1	4		GOTERM_BP_5	GO:1903831~signal transduction involved in cellular response to ammonium ion	14	0.342298	0.0235546	ACHE, CHRM1, CHRNA4, LYPD1, SORBS2, GNAI2, HRH3, RGS10, PLCB1, RGS8, AGRN, LY6H, LY6E, CDK5R1	3640	39	19200	1.89349	1	0.181068	0.165159
C2cd2l	4		GOTERM_BP_5	GO:0031114~regulation of microtubule depolymerization	14	0.342298	0.0235546	MAP1S, STMN2, MID1, CAMSAP1, HDAC6, TTBK2, CAMSAP3, EML4, APC, ATXN7, MAP2, TAOK1, ARHGEF2, CLASP1	3640	39	19200	1.89349	1	0.181068	0.165159
Elmod1	4		GOTERM_BP_5	GO:0051193~regulation of cofactor metabolic process	22	0.537897	0.0235713	APP, MTCH2, PRKAA1, PPTC7, ABCB7, INSR, PGAM1, STAT3, PRKAG2, ZBTB20, MIF, SLC2A6, RPTOR, ABCB10, NCOR1, EIF6, DDIT4, GPD1, PDK3, TMEM14A, OGT, PDK1	3640	72	19200	1.61172	1	0.181068	0.165159
Dmxl2	4		GOTERM_BP_5	GO:0014037~Schwann cell differentiation	15	0.366748	0.0236009	NTRK2, CNTNAP1, NTRK3, NAB1, ADAM22, NRG1, DICER1, SOD1, SKI, PPP3R1, GPC1, PARD3, BAG1, PLEC, SLC25A46	3640	43	19200	1.84002	1	0.181091	0.16518
Dnaja4	4		GOTERM_BP_5	GO:0031623~receptor internalization	33	0.806846	0.0236985	GRIA1, ITGB1, NECAB2, SNAP25, LRPAP1, GRIA2, ANKRD13B, ACHE, APP, CALCRL, PTGER3, CLTC, ARRB1, AP2A2, LRRTM2, CACNG3, CACNG4, AP2M1, UBQLN2, ATAD1, INSR, HTR1B, AP2B1, DNM1, DNM3, AHI1, SYNJ1, CALY, DLG4, PARD3, ULK1, RAMP1, PTPN5	3640	120	19200	1.45055	1	0.181635	0.165676
Rcn2	4		GOTERM_BP_5	GO:0022038~corpus callosum development	9	0.220049	0.0237356	RTN4R, NIN, SZT2, PTPRS, RTN4RL1, RYK, BHLHE22, RPGRIP1L, PAFAH1B1	3640	20	19200	2.37363	1	0.181647	0.165687
Hmg20a	4		GOTERM_BP_5	GO:1903828~negative regulation of cellular protein localization	41	1.00244	0.0237607	TXN1, APP, GSK3B, UBXN2B, GDI1, INSIG1, EI24, CLTC, LYPD1, DERL2, OTUD7B, PARK7, CABP1, SRI, PKD1, TTBK2, PPP2CA, ERLEC1, HECTD1, SUMO1, OS9, SIN3A, RAB23, LEPROTL1, LZTS2, GPM6B, AP2M1, BTF3, DCLK3, YOD1, UBE2G2, RANGAP1, DNAJA1, CREB3, TMEM59, NACA, POLR1A, PKIA, MRAP2, OGT, BCL2L1	3640	156	19200	1.38631	1	0.181647	0.165687
Pkm	4		GOTERM_BP_5	GO:2001235~positive regulation of apoptotic signaling pathway	48	1.17359	0.0237801	BECN1, GSK3B, GSK3A, MTCH2, PRR7, EI24, PDCD5, RPL11, PARK7, MFF, CLU, UBB, PPP2R1A, NACC2, SPOP, RPS3, TIMP3, JAK2, DNM1L, SH3GLB1, EIF5A, PDIA3, BCAP31, PIAS4, WWOX, FIS1, SMAD3, APAF1, RPS7, FBXW7, BNIP3, ATPIF1, HIP1R, CHCHD10, PPP1CA, SOD1, MLLT11, TRAF7, SFPQ, PTPRC, PRKRA, PPIF, BAX, TAF6, RPL26, SERINC3, PTPN2, ITM2C	3640	188	19200	1.34674	1	0.181647	0.165687
Myo9a	4		GOTERM_BP_5	GO:0030335~positive regulation of cell migration	134	3.27628	0.0238405	APP, PLVAP, ATP8A1, EMC10, SLC8A1, IGF1R, CCAR1, ACTG1, FGF9, BSG, MAP2K3, SEMA6B, EPHA4, MAP2K1, PRKCE, HGF, SEMA6D, ADAM10, PRKCA, DICER1, MIF, MAPK8IP3, FOXP1, TIAM1, ADAM17, RUFY3, TBC1D24, PLAA, NSMF, IL6ST, PLPP3, PFN1, CBLL1, MAZ, PDGFB, STK39, THY1, RTN4, ATP5B, PDCD10, ABL1, ZFP580, PLCG1, NUS1, EGR1, JUN, XBP1, SMAD3, HSPA5, INSR, MYO5A, SSH2, PTK2, FBXO31, DIAPH1, CPEB1, PTPRC, ARPC2, …	3640	599	19200	1.17999	1	0.181904	0.165921
Tpm1	4		GOTERM_BP_5	GO:1904064~positive regulation of cation transmembrane transport	49	1.19804	0.0246294	RYR2, KCNC1, DBI, CX3CL1, IKBKB, PPP3CA, SUMO1, CFL1, PDPK1, CACNA2D1, ANK2, ATP1B2, ATP1B1, CACNB3, STIM1, ASPH, STIM2, RNF207, HAP1, PLCB1, SHANK3, NLGN3, AMIGO1, KCNA1, COX17, CACNA1D, ADRB1, GLRX, THY1, SRI, SLC9A1, DPP6, PPP3R1, ABL1, PLCG1, ASIC2, CACNG3, CACNG4, KCNIP2, MYO5A, VMP1, EHD3, FGF14, PLP1, BAX, CALM3, CALM1, CALM2, HCN1	3640	193	19200	1.33918	1	0.187713	0.17122
Rab27a	4		GOTERM_BP_5	GO:0034284~response to monosaccharide	64	1.56479	0.0248721	GPR27, SMARCB1, GPR68, PTPRN, GRIK5, ZBTB20, ARRB1, SLC8A1, IGF1R, PPP3CA, OPA1, CTSL, SIN3A, ENSA, OSBP, PDK3, EIF2B1, GLUL, MEN1, UNC13B, JAGN1, NCOA6, PIH1D1, DYNLL1, RHOA, NME1, TBC1D1, VSNL1, RAF1, PLCB1, ABCG1, VAMP2, SIDT2, PRKAA1, ILDR2, LPL, CACNA1D, RASAL2, SRI, HMGCR, PPP2CA, LDHA, ACVR1C, CAMK2N1, TRA2B, PTK2B, RAB11FIP2, ATG7, MAP4K4, TRPM4, EIF2B5, NDUFA9, EGR1, XBP1, PTPRN2, KCNB1,…	3640	263	19200	1.28358	1	0.189351	0.172714
Arpp19	4		GOTERM_BP_5	GO:0032410~negative regulation of transporter activity	27	0.660147	0.0250676	YWHAE, CAMK2D, STOML1, OPRL1, STK39, PARK7, CABP1, SRI, CBARP, PPP2CA, PPP3CA, PPP3R1, SNX27, SUMO1, NDFIP2, INSR, WWP2, PRKCA, CACNB3, 1810037I17RIK, FXYD2, PPIF, CALM3, AGRN, CALM1, FGF12, CALM2	3640	94	19200	1.51508	1	0.190626	0.173877
Scg3	4		GOTERM_BP_5	GO:1901184~regulation of ERBB signaling pathway	24	0.586797	0.0251288	ERRFI1, APP, RAB7, DGKD, TSG101, FBXW7, APLP2, HIP1R, ADAM10, PTPRJ, PTPRF, RTN4, ZFYVE28, NEURL1A, CCDC88A, ADAM17, MVB12B, ADORA1, CDH13, HAP1, CHMP6, PTPN2, LGMN, SOCS5	3640	81	19200	1.56288	1	0.190878	0.174107
Mto1	4		GOTERM_BP_5	GO:1901991~negative regulation of mitotic cell cycle phase transition	48	1.17359	0.0259902	BRSK1, PRKDC, DCUN1D3, VPS4A, JADE1, GIGYF2, CDC73, ZFP36L2, BABAM1, FAM122A, CCND1, NACC2, RAD21, TPR, BUB3, NAE1, BRD7, FBXO7, USP47, PCID2, PRMT2, DUSP1, CTDSPL, KLHL22, RPA2, FOXN3, DGKZ, ZWINT, INIP, MYO16, FBXO31, DLG1, TAOK3, APC, INCENP, TAOK1, ZW10, RFWD3, CTDSP2, CCNG1, TAOK2, NABP2, MDM2, CDK2AP2, WAC, RAD17, RPL26, DTL	3640	189	19200	1.33961	1	0.19715	0.179827
Elovl4	4		GOTERM_BP_5	GO:0071218~cellular response to misfolded protein	10	0.244499	0.0261861	POMT2, VCP, TOR1A, DERL1, DNAJB14, UGGT2, RNF5, UGGT1, HDAC6, DNAJC18	3640	24	19200	2.1978	1	0.19715	0.179827
Ibtk	4		GOTERM_BP_5	GO:0097105~presynaptic membrane assembly	6	0.146699	0.026331	PTPRD, NLGN3, NLGN1, NLGN2, NRXN1, IL1RAPL1	3640	10	19200	3.16484	1	0.19715	0.179827
Tmed3	4		GOTERM_BP_5	GO:0033572~transferrin transport	6	0.146699	0.026331	SNX3, MYO1B, CLTC, ARHGAP1, LMTK2, RAB11B	3640	10	19200	3.16484	1	0.19715	0.179827
Rasgrf1	4		GOTERM_BP_5	GO:1903242~regulation of cardiac muscle hypertrophy in response to stress	6	0.146699	0.026331	ERRFI1, PPP3CA, MLIP, SMAD3, ATP2B4, FOXO1	3640	10	19200	3.16484	1	0.19715	0.179827
Abhd14a	4		GOTERM_BP_5	GO:1904851~positive regulation of establishment of protein localization to telomere	6	0.146699	0.026331	CCT3, CCT2, DKC1, CCT8, CCT7, CCT5	3640	10	19200	3.16484	1	0.19715	0.179827
Traip	4		GOTERM_BP_5	GO:0006782~protoporphyrinogen IX biosynthetic process	6	0.146699	0.026331	ALAS1, UROS, HMBS, IREB2, CPOX, PPOX	3640	10	19200	3.16484	1	0.19715	0.179827
Ip6k2	4		GOTERM_BP_5	GO:1904779~regulation of protein localization to centrosome	6	0.146699	0.026331	GSK3B, PARD6A, UBXN2B, APC, CEP250, BICD1	3640	10	19200	3.16484	1	0.19715	0.179827
Stt3b	4		GOTERM_BP_5	GO:0070862~negative regulation of protein exit from endoplasmic reticulum	6	0.146699	0.026331	ERLEC1, OS9, INSIG1, DERL2, YOD1, UBE2G2	3640	10	19200	3.16484	1	0.19715	0.179827
Cck	4		GOTERM_BP_5	GO:0006995~cellular response to nitrogen starvation	6	0.146699	0.026331	BECN1, GABARAPL2, GABARAPL1, MAP1LC3A, ATG7, GABARAP	3640	10	19200	3.16484	1	0.19715	0.179827
Pomgnt2	4		GOTERM_BP_5	GO:0097688~glutamate receptor clustering	6	0.146699	0.026331	NLGN1, SNX27, LRRTM4, DLG4, SHANK3, GRIP2	3640	10	19200	3.16484	1	0.19715	0.179827
Uqcr10	4		GOTERM_BP_5	GO:0097113~AMPA glutamate receptor clustering	6	0.146699	0.026331	NLGN1, SNX27, LRRTM4, DLG4, SHANK3, GRIP2	3640	10	19200	3.16484	1	0.19715	0.179827
Ap1b1	4		GOTERM_BP_5	GO:0043562~cellular response to nitrogen levels	6	0.146699	0.026331	BECN1, GABARAPL2, GABARAPL1, MAP1LC3A, ATG7, GABARAP	3640	10	19200	3.16484	1	0.19715	0.179827
Xbp1	4		GOTERM_BP_5	GO:0009792~embryo development ending in birth or egg hatching	193	4.71883	0.0264675	NCKAP1, CCNK, MT-ND4, SMARCB1, TRAF3IP1, GORAB, PITPNB, XYLT1, ENO1, NDST1, ALKBH1, RESP18, MEF2C, DICER1, MAPK8IP3, ADCY9, GPR161, PFN1, PRKDC, PDGFB, RTF1, TTBK2, RRP7A, MBTD1, INPP5B, PLCG1, BTF3, FZD3, ICMT, SLC35E2, INTS1, MTHFR, NR2F2, H13, PBX1, PRRC2B, SMARCA4, CDKN1C, PTPRR, C2CD3, CITED2, SUV39H1, OTUD7B, SMG9, PTH1R, PCSK5, SMPD4, HEY1, SH3PXD2A, TMED2, KIF1B, NCOA1, NCOA6, SSR2, ACTL6…	3640	893	19200	1.14	1	0.197954	0.180561
Vstm2a	4		GOTERM_BP_5	GO:0030336~negative regulation of cell migration	75	1.83374	0.02666	PTPRT, GSK3B, PTPRU, PTPRR, MCTP1, CITED2, ZMYND8, ARID4B, MIA3, PTPRJ, HMGB1, ADARB1, PARK7, PTPN23, CX3CL1, ROBO1, PTPRG, MECP2, SIN3A, ADORA1, ARID2, EPHA4, MEF2C, DUSP1, SEMA6D, TPM1, NRG1, ATP1B2, MIF, VASH1, RHOA, GTPBP4, RHOB, DUSP22, NISCH, TGFBR3, BCR, TMEFF2, RAP2A, ADAM15, ADGRB1, PLCB1, PFN2, PDGFB, ABHD6, PTN, THY1, ADIPOR1, ADGRG1, ACVR1C, PDCD10, KRIT1, STAP1, SLIT2, SRGAP3, SRGAP2…	3640	316	19200	1.25191	1	0.199175	0.181674
Actr2	4		GOTERM_BP_5	GO:0043271~negative regulation of ion transport	49	1.19804	0.0268712	YWHAE, SERPINE2, ABAT, AHR, PARK7, PPP3CA, HTR7, GRM7, SUMO1, YWHAQ, ADORA1, PRKCE, PRKCA, SLC30A1, CACNB3, 1810037I17RIK, PPIF, TMBIM6, ISCU, CAMK2D, PXK, STOML1, PTGER3, STK39, OPRL1, ATP5J, CABP1, SRI, CBARP, PPP2CA, PPP3R1, SNX27, HRH3, CNR1, PTK2B, GPM6B, FIS1, GABBR1, HTR1B, MYO5A, GNAO1, SYT11, SESTD1, FXYD2, CALM3, CALM1, AGRN, CALM2, FGF12	3640	194	19200	1.33228	1	0.200532	0.182913
Usp34	4		GOTERM_BP_5	GO:1904063~negative regulation of cation transmembrane transport	28	0.684597	0.0270971	YWHAE, CAMK2D, STOML1, PTGER3, OPRL1, STK39, AHR, PARK7, CABP1, SRI, CBARP, PPP2CA, PPP3CA, PPP3R1, SNX27, SUMO1, PRKCE, SLC30A1, CACNB3, 1810037I17RIK, SESTD1, FXYD2, CALM3, AGRN, CALM1, FGF12, CALM2, ISCU	3640	99	19200	1.49184	1	0.201997	0.184248
0610010F05Rik	4		GOTERM_BP_5	GO:1902017~regulation of cilium assembly	22	0.537897	0.0273484	GSK3B, ATMIN, ODF2, LIMK2, CEP120, TESK1, CCP110, FUZ, DYNLL1, SYNE2, ARHGAP35, TTBK2, SYNE1, IFT20, CCDC88A, TMEM67, CDK10, HAP1, DZIP1, IFT46, TAPT1, CDKL1	3640	73	19200	1.58964	1	0.203597	0.185708
Cyfip2	4		GOTERM_BP_5	GO:1902473~regulation of protein localization to synapse	5	0.122249	0.0276644	NLGN3, NLGN1, DLG1, NLGN2, CLSTN3	3640	7	19200	3.76766	1	0.203597	0.185708
Ppp2ca	4		GOTERM_BP_5	GO:0021578~hindbrain maturation	5	0.122249	0.0276644	CEND1, CACNA1A, CDK5R2, CDK5R1, GRIN1	3640	7	19200	3.76766	1	0.203597	0.185708
Anxa6	4		GOTERM_BP_5	GO:0021825~substrate-dependent cerebral cortex tangential migration	5	0.122249	0.0276644	NRP1, NRP2, SLIT2, ROBO1, FGFR1	3640	7	19200	3.76766	1	0.203597	0.185708
Gm2a	4		GOTERM_BP_5	GO:0098907~regulation of SA node cell action potential	5	0.122249	0.0276644	HCN4, RYR2, ANK2, HCN2, HCN1	3640	7	19200	3.76766	1	0.203597	0.185708
Mprip	4		GOTERM_BP_5	GO:1905618~positive regulation of miRNA mediated inhibition of translation	5	0.122249	0.0276644	DDX6, STAT3, AGO2, EIF4E2, EIF4G1	3640	7	19200	3.76766	1	0.203597	0.185708
Trpv2	4		GOTERM_BP_5	GO:1904781~positive regulation of protein localization to centrosome	5	0.122249	0.0276644	GSK3B, PARD6A, APC, CEP250, BICD1	3640	7	19200	3.76766	1	0.203597	0.185708
Fgf11	4		GOTERM_BP_5	GO:0033602~negative regulation of dopamine secretion	5	0.122249	0.0276644	GABBR1, CNR1, SYT11, MYO5A, ABAT	3640	7	19200	3.76766	1	0.203597	0.185708
Pfn1	4		GOTERM_BP_5	GO:1903243~negative regulation of cardiac muscle hypertrophy in response to stress	5	0.122249	0.0276644	ERRFI1, MLIP, SMAD3, ATP2B4, FOXO1	3640	7	19200	3.76766	1	0.203597	0.185708
Cluh	4		GOTERM_BP_5	GO:1903722~regulation of centriole elongation	5	0.122249	0.0276644	CEP295, VPS4B, CEP120, CHMP2A, CCP110	3640	7	19200	3.76766	1	0.203597	0.185708
Pafah1b1	4		GOTERM_BP_5	GO:0048016~inositol phosphate-mediated signaling	17	0.415648	0.02767	NFAT5, PRNP, GSK3B, HOMER2, ATP2B4, FHL2, HTR2C, NRG1, SPPL3, SLC9A1, CHERP, RCAN1, PPP3CA, PPP3R1, ADGRB2, CAMTA1, CALM1	3640	52	19200	1.72443	1	0.203597	0.185708
Taok1	4		GOTERM_BP_5	GO:0031326~regulation of cellular biosynthetic process	913	22.3227	0.0276708	NUP107, TBK1, ZFP281, ALKBH1, GPBP1, PWWP2A, MEF2A, HES6, STARD4, MEF2C, SAP30BP, NGDN, RC3H1, RFX3, DICER1, EID1, ZFP292, RFX5, RABL3, MT-CO2, CGGBP1, URI1, SET, MEAF6, ABCB7, PDGFB, MYNN, MRPL12, MRPL13, GIGYF2, LARP1, ATG7, PPARGC1B, CTC1, ABCA2, HEXIM2, JUN, CREBBP, NR2F1, EIF2AK4, ERLIN2, SNF8, NR2F2, PBX1, EIF1, SETX, MLLT11, FAM220A, MLLT10, EIF5, EIF6, AGO3, PKIA, AGO2, DMRTC1A, DUBR, ZFP…	3640	4573	19200	1.0531	1	0.203597	0.185708
Tmem97	4		GOTERM_BP_5	GO:1903020~positive regulation of glycoprotein metabolic process	11	0.268949	0.0277359	POMT2, ABCA2, RAB1A, SOAT1, INSR, MGAT4A, POMT1, CTNNB1, PXYLP1, PLCB1, RAMP1	3640	28	19200	2.07221	1	0.203856	0.185945
Omg	4		GOTERM_BP_5	GO:1902749~regulation of cell cycle G2/M phase transition	32	0.782396	0.0279521	BRSK1, APP, CAMK2D, SMARCD3, VPS4B, VPS4A, BABAM1, MECP2, FAM122A, CCND1, SIN3A, RAD21, NAE1, CTC1, USP47, NPM1, KCNH5, CDC7, FOXN3, PBX1, INIP, RAB11A, CDC25A, TAOK3, TAOK1, PKIA, CCNG1, TAOK2, NABP2, RAD17, CDK10, DTL	3640	117	19200	1.44266	1	0.205224	0.187192
Psmd11	4		GOTERM_BP_5	GO:0051282~regulation of sequestering of calcium ion	34	0.831296	0.0280808	RYR2, CAMK2D, ITPR1, HTR2C, DBI, THY1, SRI, CX3CL1, RYR3, SLC8A1, ABL1, ANXA6, PTK2B, ITGAV, PLCG1, TMEM38A, PDPK1, PRKCE, MYO5A, ANK2, MCOLN1, CHERP, LETM1, FKBP1A, DIAPH1, IBTK, PTPRC, JSRP1, ASPH, BAX, CALM3, HAP1, CALM1, CALM2	3640	126	19200	1.42334	1	0.205946	0.187851
Ap2b1	4		GOTERM_BP_5	GO:0001667~ameboidal-type cell migration	106	2.59169	0.0283204	SCARB1, NCKAP1, PLXND1, TESK1, EMC10, SLC8A1, CDH2, CFL1, BSG, GLUL, MAP2K3, NANOS1, SEMA6B, MEF2C, FBXW7, PRKCE, SEMA6D, FNDC3B, ARID5B, PRKCA, DICER1, VASH1, LEMD3, FOXP1, ADAM17, ADGRB1, PLPP3, PFN1, PFN2, PDGFB, ADIPOR1, RTN4, EFNB2, EFNB1, ATP5B, PDCD10, ABL1, PIP5K1A, ZFP580, PLCG1, SRGAP2, NUS1, JUN, BRAF, NR2F2, PTK2, KITL, AGO2, CALR, FGFR1, LGMN, ITGB1, NRP1, NRP2, PTPRR, BMPR2, SCHIP1,…	3640	466	19200	1.19983	1	0.20748	0.18925
Smg8	4		GOTERM_BP_5	GO:1902099~regulation of metaphase/anaphase transition of cell cycle	27	0.660147	0.0284689	SMARCD1, SMARCB1, SMARCD3, ACTB, CDC23, BCL7A, RAD21, TPR, DPF2, BUB3, BRD7, ARID2, PCID2, SMARCC2, ACTL6B, PHF10, ANAPC7, DUSP1, ACTL6A, KLHL22, ARID1A, ARID1B, ZWINT, SMARCA4, APC, INCENP, ZW10	3640	95	19200	1.49913	1	0.207897	0.18963
Dgke	4		GOTERM_BP_5	GO:1900407~regulation of cellular response to oxidative stress	27	0.660147	0.0284689	TXN1, APP, MAPKAP1, GLRX, PARK7, HDAC6, BAG5, PSAP, ABL1, ATG7, FBXO7, SZT2, FBXW7, HGF, LANCL1, NGB, TSC1, OXR1, GFER, FOXP1, SOD1, SFPQ, TBC1D24, CTNNB1, NCOA7, P4HB, PPIA	3640	95	19200	1.49913	1	0.207897	0.18963
Hlf	4		GOTERM_BP_5	GO:0032292~peripheral nervous system axon ensheathment	12	0.293399	0.0286147	SKI, NTRK2, PPP3R1, CNTNAP1, NTRK3, PARD3, ADAM22, NRG1, DICER1, PLEC, SLC25A46, SOD1	3640	32	19200	1.97802	1	0.207897	0.18963
Car10	4		GOTERM_BP_5	GO:0050686~negative regulation of mRNA processing	12	0.293399	0.0286147	NPM1, RBMXL1, CCNT1, U2AF2, SFSWAP, HNRNPA2B1, CELF4, DYRK1A, SAP18, RNPS1, RBM10, PTBP3	3640	32	19200	1.97802	1	0.207897	0.18963
Cacna1g	4		GOTERM_BP_5	GO:0061000~negative regulation of dendritic spine development	8	0.195599	0.0286812	NLGN3, MECP2, DNM3, NLGN1, PTPRS, GRIN3A, UBE3A, NGEF	3640	17	19200	2.48222	1	0.207897	0.18963
Rsad1	4		GOTERM_BP_5	GO:1903358~regulation of Golgi organization	8	0.195599	0.0286812	CAMSAP3, EHD3, MAP2K1, PDCD10, MAPK1, PDE4DIP, RBSN, RAB33B	3640	17	19200	2.48222	1	0.207897	0.18963
Snf8	4		GOTERM_BP_5	GO:0098926~postsynaptic signal transduction	8	0.195599	0.0286812	PRR7, CAMK4, STAT3, ABI1, NRG1, NSMF, CABP1, JAK2	3640	17	19200	2.48222	1	0.207897	0.18963
Atp5g1	4		GOTERM_BP_5	GO:0018279~protein N-linked glycosylation via asparagine	8	0.195599	0.0286812	ALG8, MGAT5, RPN1, STT3A, MGAT2, STT3B, UGGT2, UGGT1	3640	17	19200	2.48222	1	0.207897	0.18963
Psmd3	4		GOTERM_BP_5	GO:1902285~semaphorin-plexin signaling pathway involved in neuron projection guidance	8	0.195599	0.0286812	NRP1, NRP2, MEF2C, PLXND1, PLXNA2, PLXNB2, ECE1, PLXNA4	3640	17	19200	2.48222	1	0.207897	0.18963
Stat3	4		GOTERM_BP_5	GO:0051205~protein insertion into membrane	15	0.366748	0.0287439	SH3GLB1, CAML, TOMM40, CCDC47, EMC10, TOMM22, REEP1, OXA1L, EMC1, BAX, EMC6, EMC7, TRAM1L1, EMC8, GET4	3640	44	19200	1.7982	1	0.207897	0.18963
Rpl27	4		GOTERM_BP_5	GO:0090224~regulation of spindle organization	15	0.366748	0.0287439	NUMA1, DCTN1, VPS4B, CLTC, HNRNPU, PKD1, GNAI1, SENP6, CHMP1A, TPR, CHMP2A, CHMP4B, CHMP6, RAE1, CHMP5	3640	44	19200	1.7982	1	0.207897	0.18963
Nbr1	4		GOTERM_BP_5	GO:1905144~response to acetylcholine	15	0.366748	0.0287439	ACHE, CHRM1, CHRNA4, LYPD1, ATP2B4, SORBS2, GNAI2, HRH3, RGS10, PLCB1, RGS8, AGRN, LY6H, LY6E, CDK5R1	3640	44	19200	1.7982	1	0.207897	0.18963
G6pc3	4		GOTERM_BP_5	GO:1901880~negative regulation of protein depolymerization	24	0.586797	0.0288414	TMOD1, SPTBN4, TPM1, STMN2, SHROOM2, SPTB, MID1, CAMSAP1, HDAC6, TTBK2, CAMSAP3, EML4, ARPC2, APC, ATXN7, MAP2, TAOK1, CAPZA1, CFL1, ARHGEF2, SPTAN1, CLASP1, SPTBN1, SPTBN2	3640	82	19200	1.54382	1	0.208381	0.190071
Grn	4		GOTERM_BP_5	GO:0007007~inner mitochondrial membrane organization	13	0.317848	0.0289952	TRMT10B, NDUFA13, TIMM13, CHCHD10, TIMM10, SPG7, LETM1, APOO, SAMM50, OPA1, BAX, ROMO1, SLC25A46	3640	36	19200	1.90476	1	0.209128	0.190753
Adam11	4		GOTERM_BP_5	GO:0060236~regulation of mitotic spindle organization	14	0.342298	0.0290062	NUMA1, DCTN1, VPS4B, CLTC, HNRNPU, PKD1, GNAI1, CHMP1A, TPR, CHMP2A, CHMP4B, CHMP6, RAE1, CHMP5	3640	40	19200	1.84615	1	0.209128	0.190753
Ddx5	4		GOTERM_BP_5	GO:0030073~insulin secretion	55	1.34474	0.0294219	GPR27, GPR68, PTPRN, ABAT, ARRB1, PARK7, TM7SF3, RPTOR, PPP3CA, OSBP, JAK2, HMGN3, GLUL, EPHA5, JAGN1, DGAT1, NCOA6, PRKCE, DYNLL1, TBC1D1, TIAM1, VSNL1, VGF, RAF1, ABCG1, STX1A, RAPGEF4, SIDT2, NLGN2, PTGER3, ILDR2, CACNA1D, GLRX, SRI, HMGCR, CACNA1E, CPLX1, ADCY5, ACVR1C, CAMK2N1, LRRC8A, RAB11FIP2, ATG7, MAP4K4, TRPM4, CHGA, PTPRN2, KCNB1, MYO5A, BAIAP3, RAB11B, KLF7, SNX19, TARDBP, C2CD2L	3640	223	19200	1.30094	1	0.2119	0.193282
H3f3b	4		GOTERM_BP_5	GO:0021675~nerve development	26	0.635697	0.0299022	GABRB3, NRP1, NRP2, SERPINE2, CITED2, KCNA2, SLC1A3, ECE1, ADARB1, CTSL, LRIG2, NPTX1, PLXNA4, SLC25A46, PRKCG, UNC13B, UNC13A, ITGA4, ATP8B1, GABRA5, DICER1, SULF1, SULF2, TMEM126A, RPL24, CTNNB1	3640	91	19200	1.50706	1	0.215132	0.196229
Rbfox3	4		GOTERM_BP_5	GO:0010507~negative regulation of autophagy	23	0.562347	0.0301853	CTSA, BECN1, RUBCN, SMG1, POLDIP2, STAT3, KLHL22, TSC1, RNF5, MT3, PTK2, RPTOR, NRBP2, NPC1, HERC1, FEZ1, CHMP4B, QSOX1, SMCR8, USP30, ATG7, EIF4G2, EIF4G1	3640	78	19200	1.55537	1	0.216939	0.197878
Mrpl12	4		GOTERM_BP_5	GO:0016126~sterol biosynthetic process	19	0.464548	0.0307336	IDI1, PRKAA1, INSIG2, INSIG1, DHCR24, MSMO1, ERLIN2, HMGCR, LSS, SREBF2, SOD1, SQLE, POR, EBP, CYB5R3, PMVK, SCAP, ABCG1, FDFT1	3640	61	19200	1.64295	1	0.220647	0.20126
P4hb	4		GOTERM_BP_5	GO:0009890~negative regulation of biosynthetic process	393	9.6088	0.031001	MYT1L, HNRNPU, ENO1, EPRS, ZFP281, TSPYL2, MEF2A, HES6, MEF2C, RPL23, RFX3, RC3H1, PRKCA, DICER1, HCFC2, GTPBP4, EID1, RFX5, CGGBP1, URI1, SET, CTBP2, ABCB7, PDGFB, PRDM11, MRPL13, GIGYF2, PRDX5, LARP1, ZFP180, ATG7, PPARGC1B, CTC1, ABCA2, HEXIM2, JUN, CREBBP, PHC1, NR2F1, NR1D2, PA2G4, EIF2AK4, NR2F2, ERLIN2, FAM220A, CPEB1, EIF6, AGO3, PKIA, AGO2, HNRNPD, RAD17, HBP1, GTF2IRD1, CPEB2, CPEB4, CD…	3640	1908	19200	1.08646	1	0.222332	0.202797
BC017643	4		GOTERM_BP_5	GO:0051304~chromosome separation	36	0.880196	0.0310927	SMARCD1, SMARCB1, SMARCD3, NUMA1, ACTB, SMC2, SLX4, CDC23, PTTG1, BCL7A, PPP2R1A, RAD21, TPR, DPF2, SMARCAD1, BUB3, BRD7, ARID2, PCID2, SMARCC2, ACTL6B, PHF10, ANAPC7, DUSP1, ACTL6A, KLHL22, ARID1A, ARID1B, ZWINT, CIT, SMARCA4, APC, INCENP, ZW10, NCAPD2, ANAPC1	3640	136	19200	1.39625	1	0.222755	0.203183
Pfkp	4		GOTERM_BP_5	GO:0034763~negative regulation of transmembrane transport	32	0.782396	0.0312306	YWHAE, CAMK2D, STOML1, PTGER3, OPRL1, STK39, AHR, PARK7, CABP1, SRI, OAZ1, CBARP, PPP2CA, PPP3CA, PPP3R1, SNX27, SUMO1, YWHAQ, PRKCE, PRKCA, SLC30A1, CACNB3, 1810037I17RIK, SESTD1, FXYD2, PPIF, CALM3, AGRN, CALM1, FGF12, CALM2, ISCU	3640	118	19200	1.43043	1	0.223087	0.203485
Zmynd11	4		GOTERM_BP_5	GO:0015918~sterol transport	32	0.782396	0.0312306	STX12, GRAMD1B, SCARB1, GRAMD1A, VPS4B, VPS4A, ZDHHC8, LRP6, IRAK1, OSBP, PIP4K2A, SERAC1, STARD3, ABCA2, NUS1, STARD4, OSBPL6, SEC24A, ABCA8A, STARD3NL, ABCA5, ABCA8B, ABCA3, SREBF2, SYT7, EEPD1, NPC1, SOAT1, VAPA, LAMTOR1, ABCG1, ARL8B	3640	118	19200	1.43043	1	0.223087	0.203485
Rala	4		GOTERM_BP_5	GO:0051208~sequestering of calcium ion	34	0.831296	0.0312374	RYR2, CAMK2D, ITPR1, HTR2C, DBI, THY1, SRI, CX3CL1, RYR3, SLC8A1, ABL1, ANXA6, PTK2B, ITGAV, PLCG1, TMEM38A, PDPK1, PRKCE, MYO5A, ANK2, MCOLN1, CHERP, LETM1, FKBP1A, DIAPH1, IBTK, PTPRC, JSRP1, ASPH, BAX, CALM3, HAP1, CALM1, CALM2	3640	127	19200	1.41213	1	0.223087	0.203485
Yae1d1	4		GOTERM_BP_5	GO:0043242~negative regulation of protein complex disassembly	25	0.611247	0.0313978	SPTBN4, STMN2, HDAC6, CAMSAP1, TTBK2, SCAF8, ATXN7, MAP2, CFL1, SPTAN1, SPTBN1, CLASP1, SPTBN2, TMOD1, TPM1, SHROOM2, SPTB, MID1, CAMSAP3, EML4, APC, ARPC2, TAOK1, CAPZA1, ARHGEF2	3640	87	19200	1.51573	1	0.223997	0.204316
BC005537	4		GOTERM_BP_5	GO:0009267~cellular response to starvation	46	1.12469	0.0316008	BECN1, BRSK1, PRKAA1, BMPR2, SEH1L, USP33, SUV39H1, GBA, PRKAG2, ZFYVE1, FOXO1, GABARAP, RPTOR, NUAK1, MAP1LC3A, LARS, CTSL, SESN1, MAPK1, FNIP1, ATG7, SLC38A2, GLUL, WNT4, SH3GLB1, CADPS2, GABARAPL2, SZT2, JUN, GABARAPL1, XBP1, MIOS, HSPA5, WIPI2, EIF2AK4, SREBF2, TBL2, STK24, RRAGB, JMY, ATG4B, ULK1, DEPDC5, KPTN, XPR1, CPEB4	3640	182	19200	1.33317	1	0.224974	0.205207
Tubb2b	4		GOTERM_BP_5	GO:0014074~response to purine-containing compound	46	1.12469	0.0316008	HCN4, RYR2, APP, PRKAA1, KDM1A, PTPRN, ITPR1, PEBP1, AHR, ATP5O, RYR3, SLC8A1, HSP90B1, HSPD1, RAP1B, PANX1, LDHA, BSG, ADORA1, PTK2B, TMEM38A, ADSS, PPARGC1B, TRPM4, JUN, HSPA5, DUSP1, PDE2A, BRAF, DHODH, SOD1, NME1, FKBP1A, SLC8A3, PER1, CREB1, VGF, ASPH, APEX1, CARM1, DGKQ, GPD1, RAPGEF2, CDO1, HCN2, HCN1	3640	182	19200	1.33317	1	0.224974	0.205207
Txndc5	4		GOTERM_BP_5	GO:0071363~cellular response to growth factor stimulus	162	3.96088	0.0317433	CYFIP2, APP, ERRFI1, CYFIP1, RASL11B, PDCD5, STMN2, ARID4B, UBE3A, NR3C1, IGF1R, NDST1, ZFYVE27, FGF9, CFL1, SH3GL2, MEN1, MAP2K3, SH3GLB1, USP8, MEF2C, PRKCB, PRKCE, HGF, LMTK2, CSNK1D, FRS2, LEMD3, LEMD2, EEF1A1, ACAP2, DYNC1LI2, ADAM17, COL4A2, SLC9A6, DOK5, NCL, FEZ1, DDIT4, FKBP8, ULK1, RAF1, PFN1, URI1, DNMT1, DDX5, BEX1, IREB2, PDGFB, LTBP3, NLK, MTMR4, GLG1, ZFP36L2, FLRT2, FLRT1, ABL1, N…	3640	743	19200	1.15007	1	0.225636	0.205811
Spin1	4		GOTERM_BP_5	GO:0042594~response to starvation	55	1.34474	0.0318157	BMPR2, USP33, SUV39H1, PRKAG2, ZFYVE1, RPTOR, MAP1LC3A, CTSL, SESN1, EIF2B1, GLUL, SH3GLB1, CADPS2, GABARAPL2, SZT2, ADSL, GABARAPL1, MIOS, WIPI2, SSTR2, SSTR3, SREBF2, GNPAT, RRAGB, ATG4B, ULK1, DEPDC5, KPTN, XPR1, BECN1, BRSK1, PRKAA1, SEH1L, GBA, FOXO1, GABARAP, HMGCL, NUAK1, LARP1, LARS, MAPK1, FNIP1, ATG7, SLC38A2, WNT4, XBP1, JUN, HSPA5, EIF2AK4, DHODH, TBL2, STK24, JMY, LRP11, CPEB4	3640	224	19200	1.29513	1	0.225636	0.205811
Higd2a	4		GOTERM_BP_5	GO:0002090~regulation of receptor internalization	18	0.440098	0.0318264	ATAD1, NSF, NECAB2, NAPB, APP, LRPAP1, ANKRD13B, INSR, ARRB1, AHI1, DLG4, PARD3, LRRTM2, FLOT1, PTPN5, SH3GL2, AP2M1, UBQLN2	3640	57	19200	1.6657	1	0.225636	0.205811
Mctp1	4		GOTERM_BP_5	GO:1902883~negative regulation of response to oxidative stress	18	0.440098	0.0318264	TXN1, GGT7, MCTP1, HGF, NGB, TSC1, GLRX, PARK7, GFER, OXR1, BAG5, PSAP, TBC1D24, CTNNB1, NCOA7, ATG7, PPIA, FBXO7	3640	57	19200	1.6657	1	0.225636	0.205811
Tmem167	4		GOTERM_BP_5	GO:0032400~melanosome localization	9	0.220049	0.0321237	RAB1A, MAP2K1, DCTN1, VPS33A, SHROOM2, RAB27A, MYO5A, RAB11A, RAB11B	3640	21	19200	2.2606	1	0.227507	0.207517
Rps23	4		GOTERM_BP_5	GO:0009132~nucleoside diphosphate metabolic process	35	0.855746	0.032825	APP, MTCH2, PRKAA1, GALT, CANT1, AK1, ZBTB20, AK3, AK4, ENO1, AK5, NUDT5, ENO2, RPTOR, LDHA, GUK1, NUDT18, TPI1, INSR, PGAM1, ENTPD6, STAT3, MIF, DHODH, NME1, NCOR1, PKM, GPD1, DDIT4, CMPK1, OGDH, ALDOA, UMPS, GAPDH, PFKP	3640	132	19200	1.3986	1	0.232232	0.211827
Hmgcr	4		GOTERM_BP_5	GO:0001662~behavioral fear response	17	0.415648	0.0328675	MEF2C, GABRA5, NPY2R, SLC1A1, LYPD1, HTR2C, CCK, DBI, GRIK2, CACNA1E, NPAS2, MECP2, BRINP1, GRM7, CCKBR, VDAC1, EIF4G1	3640	53	19200	1.69189	1	0.232291	0.211881
Enc1	4		GOTERM_BP_5	GO:0006023~aminoglycan biosynthetic process	21	0.513447	0.0329805	B3GALNT1, CHPF, CHPF2, GLCE, ABCC5, B3GAT1, CLTC, HEXA, PDGFB, XYLT1, B3GALT6, B3GALT5, SMPD3, NDST1, EXT2, B3GALT2, NDST3, B3GALT1, CHST1, PXYLP1, B4GALT5	3640	70	19200	1.58242	1	0.232848	0.212389
Srek1ip1	4		GOTERM_BP_5	GO:0034655~nucleobase-containing compound catabolic process	77	1.88264	0.0333624	SMG1, PYCRL, POP1, ZC3H4, HNRNPU, SMG9, NUDT5, SMG7, SMG8, NUDT4, EDC4, ADAL, HINT1, MAGOH, PDE4B, NUDT19, PDE4A, NUDT18, UPP2, METTL16, ENPP5, UPF2, NANOS1, PCID2, CNOT6L, APAF1, NCBP1, PAM16, ENTPD6, RC3H1, DICER1, REXO4, RC3H2, SUPV3L1, PRPF18, CSDE1, XRN2, SIDT2, DDX5, VCP, GALT, CANT1, PDE1A, GMPR2, PARN, ZFP36L2, EXOSC4, RNASEH1, EXOSC8, DHX36, ZSWIM8, POLR2G, PAIP1, SAMD4, PDE2A, SAMD4B, C…	3640	329	19200	1.23451	1	0.2353	0.214626
Rgs7bp	4		GOTERM_BP_5	GO:0043409~negative regulation of MAPK cascade	48	1.17359	0.0336029	ERRFI1, GSK3B, PTPRR, RGS14, GBA, E130311K13RIK, PEBP1, PTPRJ, ARRB1, PHB, HMGCR, FOXO1, IGF1R, UCHL1, CAMK2N1, SMPD1, ABL1, TIMP3, SIRPA, MEN1, EPHA4, XBP1, FEM1A, DUSP1, LMO3, PRKCA, ASH1L, VRK3, DUSP26, DUSP8, LEMD2, SORL1, DNAJA1, PER1, DLG1, PTPRC, NCOR1, TAOK3, APC, RNF149, PDCD4, PIN1, ZMYND11, PPIA, PTPN5, EIF3A, PTPN2, PAFAH1B1	3640	192	19200	1.31868	1	0.236751	0.215949
Hcn1	4		GOTERM_BP_5	GO:0006401~RNA catabolic process	51	1.24694	0.0336554	SMG1, POP1, ZC3H4, HNRNPU, SMG9, SMG7, SMG8, EDC4, MAGOH, METTL16, UPF2, NANOS1, PCID2, CNOT6L, NCBP1, RC3H1, DICER1, RC3H2, SUPV3L1, PRPF18, CSDE1, XRN2, SIDT2, DDX5, PARN, ZFP36L2, EXOSC4, RNASEH1, EXOSC8, DHX36, ZSWIM8, POLR2G, PAIP1, SAMD4, SAMD4B, CNOT10, HNRNPAB, LSM4, LRPPRC, PNRC2, SKI, TNRC6C, LSM6, AGO3, CNOT2, AGO2, CNOT3, HNRNPD, EIF3E, RNPS1, SLIRP	3640	206	19200	1.30588	1	0.236813	0.216006
Itsn2	4		GOTERM_BP_5	GO:0010948~negative regulation of cell cycle process	61	1.49144	0.0336813	JADE1, CCP110, CDC73, BABAM1, FAM122A, CCND1, PTTG1, RPS6KA2, FBXO7, MEN1, USP47, PCID2, PRMT2, DUSP1, CTDSPL, PPP2R5B, DGKZ, INIP, KAT2A, INCENP, ZW10, CTDSP2, WAC, RPL26, DTL, BRSK1, PRKDC, DCUN1D3, VPS4A, GIGYF2, ZFP36L2, ZNHIT1, NACC2, RAD21, TMEM67, TPR, APBB1, NAE1, BUB3, BRD7, CDKN2D, NPM1, SUSD2, KLHL22, RPA2, FOXN3, MYO16, ZWINT, FBXO31, DLG1, APC, TAOK3, TAOK1, RFWD3, CCNG1, TAOK2, NABP…	3640	253	19200	1.27177	1	0.236813	0.216006
Pdia6	4		GOTERM_BP_5	GO:0051259~protein oligomerization	65	1.58924	0.0338251	KCNG1, APP, KCNG2, CRTC3, KCNC1, KCNC4, PKD1, ELAVL1, RYR3, IKZF4, GLS, OPA1, DNM1L, APPL2, LZTS3, HGSNAT, PDCD6IP, KCND2, KCTD3, MIF, OXA1L, KCTD9, RBMXL1, SUB1, PEX5, KCTD13, KCTD12, ALDOA, GRIA2, ATL1, KCNA1, KCNA2, ATL2, ZBTB1, SLC1A2, KCNA6, ACACA, TMEM70, SLC9A1, KCNV1, GLRA3, NACC2, LRRC8A, TRPM7, TRPM4, PRNP, KCNF1, CPSF7, FKRP, HOMER1, SYT1, FUS, KCNB1, ABCA3, TMEM120A, HPRT, MCOLN1, GRI…	3640	272	19200	1.2605	1	0.237099	0.216266
Ywhaq	4		GOTERM_BP_5	GO:0000245~spliceosomal complex assembly	16	0.391198	0.0338264	SF3A3, NCBP1, CELF1, YTHDC1, SFSWAP, CELF2, SRSF1, CELF4, CELF5, CELF6, USP39, PTBP2, SETX, PRPF39, RBMXL1, SF3B1	3640	49	19200	1.72236	1	0.237099	0.216266
Hbp1	4		GOTERM_BP_5	GO:0030517~negative regulation of axon extension	16	0.391198	0.0338264	SEMA6B, RTN4R, NRP1, PTPRS, RYK, SEMA6D, SEMA4C, SEMA4F, MT3, RTN4, MAP2, SLIT1, TNR, DIP2B, SLIT2, CDK5R1	3640	49	19200	1.72236	1	0.237099	0.216266
2700097O09Rik	4		GOTERM_BP_5	GO:0031571~mitotic G1 DNA damage checkpoint	10	0.244499	0.0342142	CCND1, PRKDC, RFWD3, WAC, MDM2, RPA2, RPL26, DGKZ, GIGYF2, FBXO31	3640	25	19200	2.10989	1	0.239019	0.218018
Trappc6b	4		GOTERM_BP_5	GO:0044783~G1 DNA damage checkpoint	10	0.244499	0.0342142	CCND1, PRKDC, RFWD3, WAC, MDM2, RPA2, RPL26, DGKZ, GIGYF2, FBXO31	3640	25	19200	2.10989	1	0.239019	0.218018
Rpl36al	4		GOTERM_BP_5	GO:0016051~carbohydrate biosynthetic process	55	1.34474	0.0343591	SLC35B4, CLTC, PTH1R, ENO1, NR3C1, ENO2, SMPD3, NDST1, EPM2AIP1, MAEA, IMPA1, B3GALT2, NDST3, B3GALT1, FAM3A, FAM3C, NANS, CHST8, USP7, TPI1, PGAM1, AKR1A1, PGD, DDB1, KAT2A, DGKQ, GPD1, PGP, GAPDH, ST6GALNAC5, B4GALT5, ST6GALNAC6, ISYNA1, ADCYAP1R1, PDGFB, ARPP19, FOXO1, SUPT20, PHKG2, PTK2B, MGAT2, ST3GAL2, MPDU1, B3GALNT1, MDH1, MDH2, INSR, AGL, B3GALT5, PPP1CA, MAS1, EXT2, G6PC3, OGT, PTPN2	3640	225	19200	1.28938	1	0.239019	0.218018
Jkamp	4		GOTERM_BP_5	GO:1900102~negative regulation of endoplasmic reticulum unfolded protein response	7	0.171149	0.0344516	UFL1, XBP1, HSPA5, WFS1, CREBRF, DNAJB9, PDIA6	3640	14	19200	2.63736	1	0.239019	0.218018
Mpp5	4		GOTERM_BP_5	GO:0036498~IRE1-mediated unfolded protein response	7	0.171149	0.0344516	UFL1, HSPA5, TMEM33, VAPB, DNAJC10, DNAJB9, PDIA6	3640	14	19200	2.63736	1	0.239019	0.218018
Vti1b	4		GOTERM_BP_5	GO:1904293~negative regulation of ERAD pathway	7	0.171149	0.0344516	ERLEC1, USP25, UBXN1, OS9, DERL2, YOD1, UBE2G2	3640	14	19200	2.63736	1	0.239019	0.218018
Rdh11	4		GOTERM_BP_5	GO:1903726~negative regulation of phospholipid metabolic process	7	0.171149	0.0344516	RUBCN, ABCA2, PIK3IP1, PDGFB, PIP4K2A, PIP4K2B, PIP4K2C	3640	14	19200	2.63736	1	0.239019	0.218018
Calm1	4		GOTERM_BP_5	GO:0098884~postsynaptic neurotransmitter receptor internalization	7	0.171149	0.0344516	DNM3, CALY, SYNJ1, AP2B1, AP2A2, DNM1, AP2M1	3640	14	19200	2.63736	1	0.239019	0.218018
Cyp46a1	4		GOTERM_BP_5	GO:0071712~ER-associated misfolded protein catabolic process	7	0.171149	0.0344516	POMT2, VCP, TOR1A, DERL1, UGGT2, RNF5, UGGT1	3640	14	19200	2.63736	1	0.239019	0.218018
Ckb	4		GOTERM_BP_5	GO:0086026~atrial cardiac muscle cell to AV node cell signaling	7	0.171149	0.0344516	NUP155, RNF207, ANK2, KCNN2, SCN5A, SCN3B, TRPM4	3640	14	19200	2.63736	1	0.239019	0.218018
2010107E04Rik	4		GOTERM_BP_5	GO:0048260~positive regulation of receptor-mediated endocytosis	23	0.562347	0.034575	ATAD1, APP, NLGN1, DGKD, TOR1A, SGIP1, INSR, HIP1R, CNPY2, ARRB1, MFF, CLU, BICD1, SNAP91, DNM1, SYNE1, AHI1, SYNJ1, PARD3, DNM1L, PTPN5, AP2M1, BCL2L1	3640	79	19200	1.53568	1	0.239631	0.218576
Tmem179	4		GOTERM_BP_5	GO:0007616~long-term memory	15	0.366748	0.0346623	GRIA1, NTRK2, SNAP25, EGR1, CREBBP, RGS14, ADCY1, EIF2AK4, GRIN1, MECP2, KAT2A, CAMK2N1, CAMK4, SLC17A7, TRPM4	3640	45	19200	1.75824	1	0.239991	0.218905
Ptprn2	4		GOTERM_BP_5	GO:0070301~cellular response to hydrogen peroxide	30	0.733496	0.0347457	TXN1, BECN1, PRKAA1, PCNA, SRC, GLRX, PARK7, FOXO1, HDAC6, CST3, SMPD3, MAP1LC3A, PDCD10, PSAP, CFL1, ABL1, RPS3, SIRPA, ZFP580, FBXO7, HGF, BNIP3, NGB, RHOB, FOXP1, SETX, PPP5C, APEX1, PPIF, MDM2	3640	110	19200	1.43856	1	0.240325	0.219209
Rapgef5	4		GOTERM_BP_5	GO:0031669~cellular response to nutrient levels	59	1.44254	0.0347855	BMPR2, USP33, SUV39H1, PRKAG2, ZFYVE1, RPTOR, MAP1LC3A, CTSL, SESN1, DNM1L, GLUL, SH3GLB1, NCOA1, PDIA3, CADPS2, GABARAPL2, SZT2, GABARAPL1, MIOS, TSC1, WIPI2, SREBF2, CACNB3, RRAGB, ATG4B, ULK1, DEPDC5, KPTN, XPR1, BECN1, BRSK1, PRKAA1, SEH1L, MAPKAP1, GBA, IREB2, LPL, PTN, FOXO1, GABARAP, NUAK1, LARS, MAPK1, FNIP1, ATG7, SLC38A2, WNT4, XBP1, JUN, HSPA5, KCNB1, ATP2B1, EIF2AK4, TBL2, STK24, JMY,…	3640	244	19200	1.27545	1	0.240355	0.219237
AW549877	4		GOTERM_BP_5	GO:0060074~synapse maturation	11	0.268949	0.0353413	NEURL1A, NLGN1, NRXN1, PALM, SEZ6, NEFL, ABL2, ADGRL1, PFN1, SEZ6L2, SEZ6L	3640	29	19200	2.00076	1	0.243701	0.222288
Fam105a	4		GOTERM_BP_5	GO:0007176~regulation of epidermal growth factor-activated receptor activity	11	0.268949	0.0353413	ZFYVE28, NEURL1A, ERRFI1, APP, ADAM17, TSG101, FBXW7, APLP2, ADORA1, CHMP6, SOCS5	3640	29	19200	2.00076	1	0.243701	0.222288
Cct5	4		GOTERM_BP_5	GO:0001964~startle response	13	0.317848	0.0357269	NLGN3, KCNA1, NRXN1, GRIN1, MECP2, BACE1, GRIN2A, GRIN3A, GLRB, DVL1, CSMD1, DBN1, KCNH1	3640	37	19200	1.85328	1	0.245365	0.223807
Laptm4b	4		GOTERM_BP_5	GO:1904358~positive regulation of telomere maintenance via telomere lengthening	13	0.317848	0.0357269	CCT3, CCT2, PNKP, PARN, POT1A, DKC1, HNRNPA2B1, DHX36, CTNNB1, MAPK1, CCT8, CCT7, CCT5	3640	37	19200	1.85328	1	0.245365	0.223807
Rpl30	4		GOTERM_BP_5	GO:1902284~neuron projection extension involved in neuron projection guidance	13	0.317848	0.0357269	SEMA6B, NRP1, NRP2, BMPR2, DSCAM, RYK, SEMA6D, SEMA4C, SEMA4F, ALCAM, SLIT1, SLIT2, MEGF8	3640	37	19200	1.85328	1	0.245365	0.223807
Khdrbs3	4		GOTERM_BP_5	GO:0030521~androgen receptor signaling pathway	13	0.317848	0.0357269	RWDD1, DDX5, TMF1, UBE3A, PARK7, PHB, ARID1A, RHOA, SMARCA4, FOXP1, DNAJA1, NCOR1, FKBP4	3640	37	19200	1.85328	1	0.245365	0.223807
Ankrd54	4		GOTERM_BP_5	GO:1901798~positive regulation of signal transduction by p53 class mediator	12	0.293399	0.0357804	SH3GLB1, RPS15, EIF5A, DDX5, RPS7, UBB, RPL23, RPL11, CHD5, RPS20, RPL37, RPL26	3640	33	19200	1.91808	1	0.245485	0.223916
Sgsm3	4		GOTERM_BP_5	GO:0030258~lipid modification	65	1.58924	0.036232	ABCD4, DGKE, SMG1, DGKD, DGKB, DBI, GBA2, IMPA1, AUH, B3GALT1, PIP4K2A, PIP4K2B, PIP4K2C, APPL2, STARD4, DGAT1, ECH1, OCRL, CPT1C, FAM126A, DGKZ, HADHB, PLPP6, HADHA, POR, SOAT1, IVD, DGKQ, ITPKA, PEX5, ACOX3, PLPP3, DGKK, PI4K2A, PRKAA1, PLPPR1, PLPPR2, PLPPR3, PLPPR4, GBA, PLPPR5, ETFDH, ACAA1A, ADIPOR1, MTMR4, SOCS2, INPP5B, PORCN, CNR1, INPP5J, PIP5K1A, PIP5K1B, B4GALNT1, PIP5K1C, IP6K1, ST3G…	3640	273	19200	1.25589	1	0.248333	0.226514
Poldip3	4		GOTERM_BP_5	GO:0048640~negative regulation of developmental growth	35	0.855746	0.036309	RTN4R, NRP1, GSK3B, GSK3A, PTPRS, CITED2, WWC1, ADRB1, RTN4, MECP2, SOCS2, PAK1, MAP2, CFL1, SLIT1, TNR, SLIT2, DIP2B, MEN1, SEMA6B, SPAG9, EPHA7, BCL11A, RYK, SEMA6D, SEMA4C, SEMA4F, MT3, PTK2, FOXP1, APC, ADRB3, ULK1, LGMN, CDK5R1	3640	133	19200	1.38809	1	0.24861	0.226767
[truncated: 3,287 more rows]

## Sheet: GO-BP5 GLUT_Bdnf-correl
Gene	Frequency	GO-BP5:Top200	Category	Term	Count	%	PValue	Genes	List Total	Pop Hits	Pop Total	Fold Enrichment	Bonferroni	Benjamini	FDR
[truncated: 1,008 more rows]
